# Supplementary material for: Absence of diagonal force constants in cubic Coulomb crystals
Source: Proc Math Phys Eng Sci. 2020 Dec 23;476(2244):20200518. doi: 10.1098/rspa.2020.0518 (PMC7776971; doi:10.1098/rspa.2020.0518)
Supplement: Mathematica Scripts [file rspa20200518supp2.zip]

Archive with 77 entries (58 files):
- code_submission/
- code_submission/cosine_electron_densities.nb
- code_submission/cub/
- code_submission/cub/energy/
- code_submission/cub/energy/cub_energy_limit_1.dat
- code_submission/cub/energy/cub_energy_limit_8.dat
- code_submission/cub/energy/cub_energy_limit_2.dat
- code_submission/cub/energy/cub_energy_limit_4.dat
- code_submission/cub/mfc/
- code_submission/cub/mfc/cub_mfc_limit_8.dat
- code_submission/cub/mfc/cub_mfc_limit_2.dat
- code_submission/cub/mfc/cub_mfc_limit_4.dat
- code_submission/cub/mfc/cub_mfc_limit_1.dat
- code_submission/dia/
- code_submission/dia/energy/
- code_submission/dia/energy/dia_energy_limit_8.dat
- code_submission/dia/energy/dia_energy_limit_2.dat
- code_submission/dia/energy/dia_energy_limit_1.dat
- code_submission/dia/energy/dia_energy_limit_4.dat
- code_submission/dia/mfc/
- code_submission/dia/mfc/dia_mfc_limit_4.dat
- code_submission/dia/mfc/dia_mfc_limit_2.dat
- code_submission/dia/mfc/dia_mfc_limit_8.dat
- code_submission/dia/mfc/dia_mfc_limit_1.dat
- code_submission/tight_binding_model.nb
- code_submission/line2.dat
- code_submission/100.dat
- code_submission/main_code.nb
- code_submission/line1.dat
- code_submission/dhcp/
- code_submission/dhcp/energy/
- code_submission/dhcp/energy/dhcp_energy_limit_8.dat
- code_submission/dhcp/energy/dhcp_energy_limit_4.dat
- code_submission/dhcp/energy/dhcp_energy_limit_1.dat
- code_submission/dhcp/energy/dhcp_energy_limit_2.dat
- code_submission/dhcp/mfc/
- code_submission/dhcp/mfc/dhcp_mfc_limit_8.dat
- code_submission/dhcp/mfc/dhcp_mfc_limit_2.dat
- code_submission/dhcp/mfc/dhcp_mfc_limit_1.dat
- code_submission/dhcp/mfc/dhcp_mfc_limit_4.dat
- code_submission/zoom50.dat
- code_submission/fcc/
- code_submission/fcc/energy/
- code_submission/fcc/energy/fcc_energy_limit_4.dat
- code_submission/fcc/energy/fcc_energy_limit_1.dat
- code_submission/fcc/energy/fcc_energy_limit_8.dat
- code_submission/fcc/energy/fcc_energy_limit_2.dat
- code_submission/fcc/mfc/
- code_submission/fcc/mfc/fcc_mfc_limit_4.dat
- code_submission/fcc/mfc/fcc_mfc_limit_1.dat
- code_submission/fcc/mfc/fcc_mfc_limit_2.dat
- code_submission/fcc/mfc/fcc_mfc_limit_8.dat
- code_submission/zoom100.dat
- code_submission/64.dat
- code_submission/hcp/
- code_submission/hcp/energy/
- code_submission/hcp/energy/hcp_energy_limit_8.dat
- code_submission/hcp/energy/hcp_energy_limit_2.dat
- code_submission/hcp/energy/hcp_energy_limit_1.dat
- code_submission/hcp/energy/hcp_energy_limit_4.dat
- code_submission/hcp/mfc/
- code_submission/hcp/mfc/hcp_mfc_limit_1.dat
- code_submission/hcp/mfc/hcp_mfc_limit_2.dat
- code_submission/hcp/mfc/hcp_mfc_limit_8.dat
- code_submission/hcp/mfc/hcp_mfc_limit_4.dat
- code_submission/bcc/
- code_submission/bcc/energy/
- code_submission/bcc/energy/bcc_energy_limit_2.dat
- code_submission/bcc/energy/bcc_energy_limit_4.dat
- code_submission/bcc/energy/bcc_energy_limit_8.dat
- code_submission/bcc/energy/bcc_energy_limit_1.dat
- code_submission/bcc/mfc/
- code_submission/bcc/mfc/bcc_mfc_limit_2.dat
- code_submission/bcc/mfc/bcc_mfc_limit_1.dat
- code_submission/bcc/mfc/bcc_mfc_limit_8.dat
- code_submission/bcc/mfc/bcc_mfc_limit_4.dat
- code_submission/64_2.dat
