# Supplementary material for: Absence of diagonal force constants in cubic Coulomb crystals
Source: Proc Math Phys Eng Sci. 2020 Dec 23;476(2244):20200518. doi: 10.1098/rspa.2020.0518 (PMC7776971; doi:10.1098/rspa.2020.0518)
Supplement: Mathematica Scripts [file rspa20200518supp2.zip › code_submission/cosine_electron_densities.nb]

(* Content-type: application/vnd.wolfram.mathematica *)

(*** Wolfram Notebook File ***)
(* http://www.wolfram.com/nb *)

(* CreatedBy='Mathematica 11.3' *)

(*CacheID: 234*)
(* Internal cache information:
NotebookFileLineBreakTest
NotebookFileLineBreakTest
NotebookDataPosition[       158,          7]
NotebookDataLength[    760800,      16050]
NotebookOptionsPosition[    741616,      15690]
NotebookOutlinePosition[    741950,      15705]
CellTagsIndexPosition[    741907,      15702]
WindowFrame->Normal*)

(* Beginning of Notebook Content *)
Notebook[{

Cell[CellGroupData[{
Cell["Definitions", "Section",
 CellChangeTimes->{{3.747221614679809*^9, 
  3.747221616575923*^9}},ExpressionUUID->"17d065e4-4581-47b9-8e3f-\
25fdd16d7cb1"],

Cell[BoxData[
 RowBox[{
  RowBox[{"r", "=", 
   RowBox[{"{", 
    RowBox[{"x", ",", "y", ",", "z"}], "}"}]}], ";"}]], "Input",
 InitializationCell->True,
 CellChangeTimes->{{3.7472009866679*^9, 3.747200994422336*^9}, {
  3.7472010871531982`*^9, 3.7472010888229218`*^9}, {3.7472014320117188`*^9, 
  3.74720143207309*^9}, {3.747292179911666*^9, 3.7472921936864233`*^9}, {
  3.747295894356748*^9, 3.747295895402018*^9}, {3.747295953452523*^9, 
  3.747295953624995*^9}, {3.747299142796612*^9, 3.747299152474759*^9}, {
  3.747299361558169*^9, 3.7472993618440847`*^9}, {3.747299643472003*^9, 
  3.747299643538363*^9}, {3.7473895301480513`*^9, 3.747389530290552*^9}, {
  3.7475676707728767`*^9, 3.7475677111963053`*^9}, {3.74762920667523*^9, 
  3.747629211056994*^9}},
 CellLabel->"In[1]:=",ExpressionUUID->"070402b9-ae0d-40ab-862e-03ce82716d20"]
}, Closed]],

Cell[CellGroupData[{

Cell["Simple Cubic (cub)", "Section",
 CellChangeTimes->{{3.747024364362616*^9, 
  3.747024368970002*^9}},ExpressionUUID->"2e1b508f-10f4-431d-8839-\
17428912d8ec"],

Cell[CellGroupData[{

Cell["reciprocal-space ion positions", "Subsection",
 CellChangeTimes->{{3.747720978293469*^9, 3.747720984077141*^9}, {
  3.7477219973980503`*^9, 
  3.747722053374402*^9}},ExpressionUUID->"8abf4f9d-a8ba-48fd-b005-\
d9e2988aa236"],

Cell[CellGroupData[{

Cell[BoxData[
 RowBox[{
  RowBox[{"(*", 
   RowBox[{"x", " ", "axis"}], "*)"}], "\[IndentingNewLine]", 
  RowBox[{
   RowBox[{
    RowBox[{
     RowBox[{"reccub1", "[", "a_", "]"}], "=", 
     RowBox[{
      RowBox[{"(", 
       RowBox[{"2", 
        RowBox[{"\[Pi]", "/", "a"}]}], ")"}], "*", 
      RowBox[{"{", 
       RowBox[{"1", ",", "0", ",", "0"}], "}"}]}]}], ";"}], 
   "\[IndentingNewLine]", 
   RowBox[{
    RowBox[{
     RowBox[{"reccub2", "[", "a_", "]"}], "=", 
     RowBox[{
      RowBox[{"(", 
       RowBox[{"2", 
        RowBox[{"\[Pi]", "/", "a"}]}], ")"}], "*", 
      RowBox[{"{", 
       RowBox[{
        RowBox[{"-", "1"}], ",", "0", ",", "0"}], "}"}]}]}], ";"}], 
   "\[IndentingNewLine]", 
   RowBox[{"(*", 
    RowBox[{"y", " ", "axis"}], "*)"}], "\[IndentingNewLine]", 
   RowBox[{
    RowBox[{
     RowBox[{"reccub3", "[", "a_", "]"}], "=", 
     RowBox[{
      RowBox[{"(", 
       RowBox[{"2", 
        RowBox[{"\[Pi]", "/", "a"}]}], ")"}], "*", 
      RowBox[{"{", 
       RowBox[{"0", ",", "1", ",", "0"}], "}"}]}]}], ";"}], 
   "\[IndentingNewLine]", 
   RowBox[{
    RowBox[{
     RowBox[{"reccub4", "[", "a_", "]"}], "=", 
     RowBox[{
      RowBox[{"(", 
       RowBox[{"2", 
        RowBox[{"\[Pi]", "/", "a"}]}], ")"}], "*", 
      RowBox[{"{", 
       RowBox[{"0", ",", 
        RowBox[{"-", "1"}], ",", "0"}], "}"}]}]}], ";"}], 
   "\[IndentingNewLine]", 
   RowBox[{"(*", 
    RowBox[{"z", " ", "axis"}], "*)"}], "\[IndentingNewLine]", 
   RowBox[{
    RowBox[{
     RowBox[{"reccub5", "[", "a_", "]"}], "=", 
     RowBox[{
      RowBox[{"(", 
       RowBox[{"2", 
        RowBox[{"\[Pi]", "/", "a"}]}], ")"}], "*", 
      RowBox[{"{", 
       RowBox[{"0", ",", "0", ",", "1"}], "}"}]}]}], ";"}], 
   "\[IndentingNewLine]", 
   RowBox[{
    RowBox[{
     RowBox[{"reccub6", "[", "a_", "]"}], "=", 
     RowBox[{
      RowBox[{"(", 
       RowBox[{"2", 
        RowBox[{"\[Pi]", "/", "a"}]}], ")"}], "*", 
      RowBox[{"{", 
       RowBox[{"0", ",", "0", ",", 
        RowBox[{"-", "1"}]}], "}"}]}]}], ";"}], "\[IndentingNewLine]", 
   RowBox[{"(*", "total", "*)"}], "\[IndentingNewLine]", 
   RowBox[{
    RowBox[{
     RowBox[{"reccub", "[", "a_", "]"}], "=", 
     RowBox[{"{", 
      RowBox[{
       RowBox[{"reccub1", "[", "a", "]"}], ",", 
       RowBox[{"reccub2", "[", "a", "]"}], ",", 
       RowBox[{"reccub3", "[", "a", "]"}], ",", 
       RowBox[{"reccub4", "[", "a", "]"}], ",", 
       RowBox[{"reccub5", "[", "a", "]"}], ",", 
       RowBox[{"reccub6", "[", "a", "]"}]}], "}"}]}], ";"}], 
   "\[IndentingNewLine]", 
   RowBox[{"(*", "plot", "*)"}], "\[IndentingNewLine]", 
   RowBox[{"ListPointPlot3D", "[", 
    RowBox[{
     RowBox[{"reccub", "[", "1", "]"}], ",", 
     RowBox[{"AxesOrigin", "\[Rule]", 
      RowBox[{"{", 
       RowBox[{"0", ",", "0", ",", "0"}], "}"}]}], ",", 
     RowBox[{"BoxRatios", "\[Rule]", 
      RowBox[{"{", 
       RowBox[{"1", ",", "1", ",", "1"}], "}"}]}], ",", 
     RowBox[{"ColorFunction", "\[Rule]", "\"\<Rainbow\>\""}], ",", 
     RowBox[{"AxesLabel", "\[Rule]", 
      RowBox[{"{", 
       RowBox[{"x", ",", "y", ",", "z"}], "}"}]}], ",", " ", 
     RowBox[{"ViewPoint", "\[Rule]", 
      RowBox[{"{", 
       RowBox[{"3", ",", 
        RowBox[{"-", "1.5"}], ",", "1"}], "}"}]}], ",", 
     RowBox[{"ViewVertical", "\[Rule]", 
      RowBox[{"{", 
       RowBox[{"0", ",", "0", ",", "1"}], "}"}]}], ",", 
     RowBox[{"LabelStyle", "\[Rule]", 
      RowBox[{"Directive", "[", 
       RowBox[{"Black", ",", "14"}], "]"}]}]}], "]"}]}]}]], "Input",
 InitializationCell->True,
 CellChangeTimes->{{3.7477209956591463`*^9, 3.747721057423359*^9}, {
  3.747721087607025*^9, 3.747721281637042*^9}, {3.7477216095114603`*^9, 
  3.747721656697665*^9}, {3.747721946928797*^9, 3.74772198200919*^9}, {
  3.747723564799889*^9, 3.747723605197427*^9}},
 CellLabel->"In[2]:=",ExpressionUUID->"5db9dd2c-5414-42e5-9d43-092e041f42f7"],

Cell[BoxData[
 Graphics3DBox[{
   {RGBColor[0.3315753, 0.4561011, 0.6388182], PointSize[
     NCache[
      Rational[7, 360], 0.019444444444444445`]], 
    {RGBColor[0.513417, 0.72992, 0.440682], 
     Point3DBox[{6.283185307179586, 0., 0.}]}, 
    {RGBColor[0.513417, 0.72992, 0.440682], 
     Point3DBox[{-6.283185307179586, 0., 0.}]}, 
    {RGBColor[0.513417, 0.72992, 0.440682], 
     Point3DBox[{0., 6.283185307179586, 0.}]}, 
    {RGBColor[0.513417, 0.72992, 0.440682], 
     Point3DBox[{0., -6.283185307179586, 0.}]}, 
    {RGBColor[0.857359, 0.131106, 0.132128], 
     Point3DBox[{0., 0., 6.283185307179586}]}, 
    {RGBColor[0.471412, 0.108766, 0.527016], 
     Point3DBox[{0., 0., -6.283185307179586}]}}, {}, {}, {}, {}},
  Axes->True,
  AxesLabel->{
    FormBox["x", TraditionalForm], 
    FormBox["y", TraditionalForm], 
    FormBox["z", TraditionalForm]},
  AxesOrigin->{0, 0, 0},
  BoxRatios->{1, 1, 1},
  DisplayFunction->Identity,
  FaceGrids->None,
  FaceGridsStyle->Automatic,
  ImageSize->{357.71081966222016`, 353.120270771063},
  ImageSizeRaw->Automatic,
  LabelStyle->Directive[
    GrayLevel[0], 14],
  PlotRange->{{-6.283185307179586, 6.283185307179586}, {-6.283185307179586, 
    6.283185307179586}, Automatic},
  PlotRangePadding->{{
     Scaled[0.02], 
     Scaled[0.02]}, {
     Scaled[0.02], 
     Scaled[0.02]}, {Automatic, Automatic}},
  Ticks->{Automatic, Automatic, Automatic},
  ViewPoint->{3, -1.5, 1},
  ViewVertical->{0, 0, 1}]], "Output",
 CellChangeTimes->{{3.747721262616425*^9, 3.747721293160822*^9}, 
   3.747721657969939*^9, 3.7477219855368843`*^9, 3.7477236077889423`*^9, 
   3.7477462691931763`*^9, 3.7479986006082773`*^9, 3.7480605508073883`*^9, 
   3.748062615103428*^9, 3.748238966593523*^9, 3.7484303376206903`*^9, 
   3.749380854306885*^9},
 CellLabel->"Out[9]=",ExpressionUUID->"256a5ac9-b557-4780-8257-3ea4841a4b75"]
}, Open  ]]
}, Open  ]],

Cell[CellGroupData[{

Cell["real-space electron density", "Subsection",
 CellChangeTimes->{{3.747722033870055*^9, 
  3.747722046142022*^9}},ExpressionUUID->"82a8bbd2-7edc-4b64-8ac7-\
45329e43230a"],

Cell[CellGroupData[{

Cell[BoxData[{
 RowBox[{
  RowBox[{
   RowBox[{"cubdens", "[", 
    RowBox[{"x_", ",", "y_", ",", "z_", ",", "a_"}], "]"}], "=", 
   RowBox[{
    RowBox[{
     FractionBox["1", "6"], 
     RowBox[{"Sum", "[", 
      RowBox[{
       RowBox[{"Cos", "[", 
        RowBox[{"r", ".", 
         RowBox[{
          RowBox[{"reccub", "[", "a", "]"}], "[", 
          RowBox[{"[", "n", "]"}], "]"}]}], "]"}], ",", 
       RowBox[{"{", 
        RowBox[{"n", ",", "1", ",", "6"}], "}"}]}], "]"}]}], "//", 
    "Simplify"}]}], ";"}], "\[IndentingNewLine]", 
 RowBox[{
  RowBox[{"cubfactor", "=", 
   RowBox[{"cubdens", "[", 
    RowBox[{"0", ",", "0", ",", "0", ",", "1"}], "]"}]}], 
  ";"}], "\[IndentingNewLine]", 
 RowBox[{
  FractionBox[
   RowBox[{"cubdens", "[", 
    RowBox[{"x", ",", "y", ",", "z", ",", "a"}], "]"}], "cubfactor"], "//", 
  "Simplify"}], "\[IndentingNewLine]"}], "Input",
 CellChangeTimes->CompressedData["
1:eJxTTMoPSmViYGAQB2IQHfQsWsr4zWtHnyU31ED0VGlNHRDNEMZgAKJV0vZE
g+iV5TNiQLTE0oA0EH33tVweiL7W9LMDRF/JOzYLTAvc2Q2iTWJ9j4Do5Qtu
XwPRJZyvboJot5p2BhMgfYObiQlEv36Sywai11Z85gLRe0Qmi4LoFXLOciC6
cckcYxB9T/6BCYhedeRVFIj+tP5MIohmvXeV3wxIX5q3WhlEW5xeYA+i95SH
e4DonBf3/UH0j9XfAkD0/qI7C0B0lMLJ5SB6L0/UOhCt9jkRTM+SstwMok/V
TdwFopv28LGaA+m4xfPZQPS6+As2IPpD/g0wndTIZmwBpMV+bjcB0euzrty4
DaTzPyvdBtGCIZEPQLTF0lIwDQD/08nF
  "],
 CellLabel->"In[84]:=",ExpressionUUID->"018d6487-1b12-4a74-ae7e-7f5ee23a9e1e"],

Cell[BoxData[
 RowBox[{
  FractionBox["1", "3"], " ", 
  RowBox[{"(", 
   RowBox[{
    RowBox[{"Cos", "[", 
     FractionBox[
      RowBox[{"2", " ", "\[Pi]", " ", "x"}], "a"], "]"}], "+", 
    RowBox[{"Cos", "[", 
     FractionBox[
      RowBox[{"2", " ", "\[Pi]", " ", "y"}], "a"], "]"}], "+", 
    RowBox[{"Cos", "[", 
     FractionBox[
      RowBox[{"2", " ", "\[Pi]", " ", "z"}], "a"], "]"}]}], ")"}]}]], "Output",\

 CellChangeTimes->{
  3.7477172100942497`*^9, {3.747717303569437*^9, 3.747717363282358*^9}, 
   3.747717552954865*^9, 3.747717904427197*^9, 3.747721884056925*^9, {
   3.747722552513349*^9, 3.747722559488056*^9}, 3.747722613839202*^9, 
   3.747722650837241*^9, {3.747722688137086*^9, 3.747722709735173*^9}, 
   3.7477233246302*^9, 3.7477237520328074`*^9, 3.747725735830701*^9, {
   3.748060881363709*^9, 3.748060890324657*^9}, 3.748060940542822*^9},
 CellLabel->"Out[86]=",ExpressionUUID->"7a4c9397-b708-455a-8c63-17e6e5317320"]
}, Open  ]],

Cell[BoxData[
 RowBox[{
  RowBox[{
   RowBox[{"cubdensity", "[", 
    RowBox[{"x_", ",", "y_", ",", "z_", ",", "a_"}], "]"}], "=", 
   RowBox[{
    FractionBox["1", "3"], " ", 
    RowBox[{"(", 
     RowBox[{
      RowBox[{"Cos", "[", 
       FractionBox[
        RowBox[{"2", " ", "\[Pi]", " ", "x"}], "a"], "]"}], "+", 
      RowBox[{"Cos", "[", 
       FractionBox[
        RowBox[{"2", " ", "\[Pi]", " ", "y"}], "a"], "]"}], "+", 
      RowBox[{"Cos", "[", 
       FractionBox[
        RowBox[{"2", " ", "\[Pi]", " ", "z"}], "a"], "]"}]}], ")"}]}]}], 
  ";"}]], "Input",
 InitializationCell->True,
 CellChangeTimes->{{3.747196966836441*^9, 3.74719699194599*^9}, {
   3.74719703057222*^9, 3.747197038362362*^9}, {3.747197396407072*^9, 
   3.7471974012131853`*^9}, {3.747197592967807*^9, 3.7471975930450487`*^9}, {
   3.747199003529767*^9, 3.747199042392819*^9}, {3.7471991744997263`*^9, 
   3.747199196817297*^9}, 3.747213538853595*^9, {3.747213592277706*^9, 
   3.747213622348147*^9}, {3.747213662798279*^9, 3.747213702612496*^9}, 
   3.747213817767668*^9, {3.747214310707342*^9, 3.7472143214175053`*^9}, 
   3.747214358683012*^9, {3.747569991400045*^9, 3.7475699986304007`*^9}, {
   3.747570091808868*^9, 3.747570100343217*^9}, {3.747629338676165*^9, 
   3.747629375770761*^9}, {3.747723761533826*^9, 3.747723764445586*^9}},
 CellLabel->"In[10]:=",ExpressionUUID->"35f5e3c1-f805-4cb1-9f7f-f621c358605e"],

Cell[CellGroupData[{

Cell[BoxData[
 RowBox[{"RegionPlot3D", "[", 
  RowBox[{
   RowBox[{
    RowBox[{"cubdensity", "[", 
     RowBox[{"x", ",", "y", ",", "z", ",", "1"}], "]"}], ">", "0.9"}], ",", 
   RowBox[{"{", 
    RowBox[{"x", ",", 
     RowBox[{"-", "0.5"}], ",", "0.5"}], "}"}], ",", 
   RowBox[{"{", 
    RowBox[{"y", ",", 
     RowBox[{"-", "0.5"}], ",", "0.5"}], "}"}], ",", 
   RowBox[{"{", 
    RowBox[{"z", ",", 
     RowBox[{"-", "0.5"}], ",", "0.5"}], "}"}], ",", 
   RowBox[{"PlotPoints", "\[Rule]", "35"}], ",", 
   RowBox[{"AxesLabel", "\[Rule]", "Automatic"}]}], "]"}]], "Input",
 CellChangeTimes->{{3.747725746446312*^9, 3.747725750998623*^9}},
 CellLabel->
  "In[777]:=",ExpressionUUID->"25f4d719-7fec-4319-90a8-9f0ef6810eaf"],

Cell[BoxData[
 Graphics3DBox[GraphicsComplex3DBox[CompressedData["
1:eJylnXu0XVV1xiMU8dESkULDs7y04CAoCgp6ZYIlYEUCaCGgVsAiCATpSIGE
EOhVUXkKYo0P6g1geYleAgkEeeRAwqBxaBEIKB2jKOADfFEgFrUI9t7c9c1z
92+dz30O3n/OOPPM+62512uvNdec39rmQye958PrTJkyZdUrpkxZd+xz663G
/5Z39hwa+9viss7E95HOB9439nf88vze/OzKm/+3vHPT0rG/B67sTCl/Mf77
7E7qS27KDVNumHJD+E3crp2Sy661/7frHSmnncAJg0M7w9RP6PlQDyE8g8Pn
FU6g3qpyZZ+p58T/4sLxv5s6G04d+1t0Uz6fvut3yfVdn28fxxv6546RJ/5L
xv958eJi32jn9dPH/m5flt/1KX191/9JfuP4c+1zY7b/mqfG/va6FTgjnROO
G/s7/LaU037ghMFx9oexP4z9wB8xzzuSdhn9MPrh2oPtynZie6vemv1m1Mld
uWHKDVMucfI76iFMvYWptzB2Bu0BDtvXlDsa6hfoP2H6YY5Ho+/KZb9Sueyf
lZ16HtmDcR1on5SzHwEnjL6zh/MM5qV6PuC4d/ME5xWOG/ULjpuWfl31I4MT
xv4w9lftw3bj//H5XH201F8YnDA4wXm2d7nd+dfoh9FPuerdzddFTnuqeZbz
uNGnPdJn/Rj87rxv9Fmf0mf7Vu8V1x5sP/TDHNdGzn6Y49HYw/4Z7J98HowX
rENyfFXjHfoOP/G4HuR6s1ludx3E9SzXd1oPcn1nyg1TbrX+4rps0PWLe5+4
eX3Q+c/1I9eefG7Wq2uHlnYLgxMGJ7ivYLmSq52Nfhh92hPmuXLdb/Rpv/RZ
nwZ/tFovQp/tFWwvrgs5L7MfQp/9LdjfOI+zXc14zPrFuMv5weC4cjnuguOO
9Y55APNSpV/tn/rd17btL1vwU859mNtvSd+t+1ver9mPTLnVetCtH936rmVf
UbVDv/O060eundvap8iJ4/wLQXy1X+/3yWiwHqDPepM+67/aR3HfZfTZXsH2
4n5MctnB/iO7OS6gz34epp9Xdqp+zfiq2hX6+Ozfz+Tau81Po/mH+yHuGwb1
Q7j9ItcDptxqndXv/satK//4Oq7/dVPbfO/mYzePuvZ37UZ8817Ofsx6M+9l
6rNdrN/B9JNsB4MTBof9hO/x4Huc6xiOF/P+pb6rX46vap7tsz06bp5ta79B
/XnOD+f8Yc7/1ObXob9EdvTrV2jb52lf5fzFXE+5/Yfa3+BU8zrx8X5wcodT
9S9jv50vjf0Yv6Ot7cZ9Kvf1aN/Kv2D23dR35Q28H+h3nWHGkZ3XTD9vq5fW
/cmL9StrfnTzqWsn5z+lX6Rfv5rzhzm/VJs/SfYZO6v9mXn/t/mPHE61Lut3
f9C2DtW6b1D/snnvOT91GBz7/nT+a45XN++a9qrGd79+t0H35+a5HY5dH7j6
G3T+GnS/0Z+fsTrvS7lw3PrG4FfzZvP3dn8V17PO//TH11XdedzgV/Wo+nP+
Vs77bt+s94TBceW69wHrx6739Vz9vldMf6jWI1ynDLovHXS9a+wMt79t80/p
e4u+W0932vbJ0K/W38YeZ380cGbe3Hn4ilv/5ejnbsjnklztd/+3ttt988XX
pvzvj3j8gCuPWNp83honDE7Khavfm/ojiTd7vD+8/7bOuRfcv8VbNr8mf5dc
3/W75IddMP2oRzbuzjMGx9kTBj+MnSlXeaon4Uguu4zc4bDcYP1IznqA3OGw
HnL8ot7C9JNQ/aH+w9R/1Q9RLvtPsP/Ibtqj+jL9M8td+5rcdXHnE+ccfvnL
nuyueyXXfP21K8b+Nr6u8+79x/72XtpZNOVvtzzz8GXZ/tK/4j+v3ujao29J
ufSF87FV66/zwD9envIvLVy4yZwPd9tZODPHfj5q/q0pN+WGKdc9Vxh7wjxv
yvX8+l1y1ZfKEf4B45/rLcnfJdd3/W70XblhcMLYk/qqd9nfxBnJem3ijGS9
GpwwOGFwUl/tqvaXvuRqf6MfRp/2hHmu4HNBn/YH7Ve/Mf0h2B8kZ7sDh+0b
pn2Fz34SbF/9vxnXwXEtOccpcDiOguMI9nB8BceXnofjRe1h5pngPKP+YeaT
lBt8zidunsx6eOta+aWd7/163jnfjq7fT/Ky/ursMP7x5KKUb7/ZTTdMeVvX
b29wwuDE4Wvn86s724x9PWHaN3PcS//qser9xO9vSbn01T/G1n/f+NzJN6T+
5H3jJ3+xNPVnrfrF8rPO7r7/Jf/Mes8/N3fF7Wm/0Xd2hrEzjJ1h7Ex9PY9+
n6w//jySS1/1Irua9Tyadhn8MPhh8MPgp1z9Q+3c1B/JftHEH8n6Njhh9MPg
p1ztqn4qHMnV/kbucFhumOcKPZeROxzWp/Y/bPcw7R5qd4PD9g3TvsJh/wzT
P4P9U/3JjNPgOAU++2ewfwKf4ys4vvScZp4JzjNqJzMfhvop5pMw80mY+aSa
h2EP50+Vy3m7slP91czPac+b18ov6pw+b95vFzzanf8lV//7j5UrV66646sp
H89lWPlId/43OGFwGuV+fEX3HFZy9aeD/2+PnU954caO0Q+jn3L9v35v2jOa
eEY/jH7KVS96vqb+SNaH0Q+jn3LVr+rbyIkTLBdy2h+97R8N1g/0WT/B+lF7
sP5Vv2xf6LN9g+2r8th/ZB/7LfTZP6NX/xyvL44L1bvp//DfDA8xfmnfCf2Y
j3EnfbXH0uI/lL7kd5Xnkj7jbKTPcWrsCWNPGHvC2JP6vfNahof0Xb8LR/KD
Sn+QPuOpJts5ed4w+mH0w5Tr7A9jP+qnG3/VrJ/RjsqX/CDMS0bu8MPgp/7S
pt858e/CfNXE78aDNfFHOuoXBj8Mfhj8MPipr56qfi19zodGP4w+7QnzvMHn
hT7tD9qvcWLqP3rXfzfeAe2b/dfgs/6jd/13z58NPvt5cJwehPkc4yj7r9Hn
uAuOu97nVzkeg/MJz6Mw3oPzg+rFzKvBeZXnGAaf82SYeTLMPBkc7zyXwPyc
cunz/AHzP84lKnzO/yl/x1r5pfEg/AOSqx9PG/8YWw9Lvh38AwYnDE7Kr4If
4KiJ9XP89VZNv4H01T8+X/YX0pd8p7IfkfwQ+AckPx/+AaPv7AxjZxg7w9iZ
+noe/S79neA3aNbnaEd2SV9y2WXww+CHwQ+Dn/rqH2rnJs5IR/2iiTPSUX0b
ucMPg59ytav6qfAlV/sbucNhuWGeK8xzBZ8LOHze6F2fo2HaPdjuwGH7hmnf
YPuqH5v+Geyf6k9mnGa/M/jsn8H+CXyOr+D4ugp+AIzfSn4I/AOYx7I/Yj4J
M59U8y3s4XwSnE9QLuftys7t4B8w+rHXWvniGMb5muRq18uLH/6gCb90yk8u
fnjpX47zNen/G87jpL8/ztGkvxDnbgY/DH4YO93zhnnelF+O8zXJVV/CU7mS
/105T5Fc3/W7kYfBcfaEsQfykY7qr4k/0lH9SX4yzuOM3OGHwU99tavaX/qS
q/2Nfhh92hPmebO/GH3aH7Rf7cR2PxnnbmjHYH+APAyOK5f9oSpXuGZchxnX
2c5GHgbf2cPxFRxfwzhfw3gPM5+EmU+yX2A+SbnB53zi5sl83iMn4hbS7hUl
vkLyhxC3I/lMxOcYfYcP+UhH/yf5CsTt/NNEXEfMQ3yO5Pqu3yV/J+JzDE6Y
csPgO/tTrvJUT8KRXHYZucNhuVnfsDNYD5A7HNZDthvaMesJ9Rlsl3ciPsfo
s58E+wnsCfS3MP0zyzX6eT7G8zqtW3nup/M6nr8ZnDA4zv+d5dIf7/zrzo9u
cJDP1vV7yZ9Evxf9QG1+u6aft+v3kv30exl7wthT+aXa/Fja33C/xX2J1sPa
b3H/ZHCq/Y3Wt4pPGZqYd3MeYzyL4kMUR8N4H8abKG7E6Ltyq7gVF1/DOJcX
e/7fdh7LcxvWD8+7jH51bqPzl2Z+SNcvTv9cb76jrj+bfnHaSb+4wQmD4+ys
/Jf0a8L+3E/T/6H9NP0f3O+2+W+cn8P5IZz/wNgZxs5qX962j9d6lvsJ7nu0
btT6mvsAt2/Qep/req33ua43+M7Oav3L9TjXp3q+tnhnxbVqvtF4F670JWe8
KuMoGWcnPSMPg+PsCWNPxmswjkn6/cZtGZwwOGFwUs7zf54bu3gBlstzYJ5X
8Hk1D7SdQxqcMDhhcMb3IWvnCfqJpd+vX9zghMFp9Xs5P1CffguHU61/te49
sKzruU43+jmvuHyItvwDFxfP+PQXGz/eFgfK+Eqte6Tv4jTb4hwVf2Tww+BX
cRO0h/E+Rj+Mfp6/Nd/j3bgGxhcIR/pt8RQGPwx+GPww+Cl352Nt50vOf0x/
7Yv1m7b5ReiH0LjiPk/73/m997uVn0D7Yrf/NjjOnmq/y30w950qx+U5teUV
Md/F5aO82PyPfuO7XZx1W/wy4xBdPGBbHJ87Nx40zqjfc2l3btx2HstzFXe+
8WLPE/r1Fzq/XZufjP4b+lc0Plx+nsuHa8vTYh7VoPlJg+YfuPyAtrh7xs8O
GMfq4vhcXF5rHNyfGDcR5r1AucNJ+aDnXYP6s52/2fl32/yOmp9XI/+v+d4Z
rfI4zyt4zOPUPM38S6MfBt/Zk/rqzy4Pj3lvLt8IOCl/sfklbfHjjGNtrqNG
GT9bxWU310WVfsY3aVxg/VbFhwpH+m1xmgY/DH4Y/DD41Tk57ew3rsfghMEJ
g5Nyd/7cdg7sztnceRTPYbifYr6yxhfz4Vx+p8uzZL4gcDJvo1e+1OT8j37y
mXrgVHkkbXknjDenPfSjGv0qnl168jvS/8B4QMYj0y9qcKq4S8ZjAj/9fIxH
Y3xNW7yYwanidNriengOLHt4Hq73CM+TGQdBf6PBCaPv7KnOsaXHPFfZqfVR
Uz6S+wPmDWt/IH3JDY4rN/O9mOfHfD7Jtf5iHp7mOZ7faf/BvDqD4+wJY0+Y
cqu8k+a6osp3qfJ4iM9zPcYjqx82+Vuqc40qTl/40m+Lozf4YfDD4IfBd8+V
+m3xlXr/9Y4nGs24Hhfvwzgag1PlRwqHeZnqb0a/yn8SDvOohGP0wQNTnfNW
+Q3NfXB1blvlKxj8MPhVfKjKZVyq8I1+8gqYeaniM5Cfw8xLFW+B1rlm/qny
mE0ebcfl77q8W1NulS8rOePd0G+reDHty8krI/8T11FGP/NiXV471zOMZ3dx
7oznMu/T1vhE1Y/BCcYZqR6MPB4AL5HKPb83/03H8e4YfYdf8UOoHow8mN+g
/YKRu/i4joubGy7rC9pj5FUesOwx8piDuDzhG3kVH6R20f6efmD5sejvNfoO
v+IxEr6RVzwcei7tvx3fDM9PDU7mlzteB55vLizrWZ7fGXkVF6bnPRDxaKpP
o5+8L47PhnEs2o+aeIYqn0N+KROfECY+gfqu3DDlpr+K8QPyy5o4gSr+1+Bk
f1K7v7DjJatmTbk65wvV2zMbf3Pq5Z8+2skdTsrVTx66bM7JU7ZYnDgap1N/
cv9ZB1/a5QGT/sfP2uCr31+2KOXSP/LIK/7n5c9e5fTD6Dt7wtiTcq1/fnPR
nqf+btGSLFfyS69617KNPnKtkzsc+BeGh/i+1DqH5Up/Ft4H0h+BPdAPo+/s
CWNPytWf/7y0o+Tqz98r7a5ypX8Y2lH6c9Du0A+j7+wJY0/KNS6eRv/XONpr
o2b/h9zh5Hyq37981r9cv+e2V+f4kfyUz9+2ctXKo53c4eS8pt/H13lbPXJ9
ftfvlOtzl3EeyV/dmHr6vH2TnbZ+79SvObkrN0y5YcpNHI27x0Yv/sCCTbp8
XxqnK3fa6f277dOdX6R/0j2bHff2bbo8YNIf37f84FtLndyVG6bcMOUmjsb1
r+98fvl+D3btl/zW+UsffPbHXTuhH0YffpDhIe5DNB5ZrvS5P5H+LbAH+GHw
w+CHwU8cjcdH0L6Sn1jaUXKN0ztLuwtH8nloX8hduWHKDVNu4mhcb4lxJPn0
Mo4k1/wgfeFIvhjjC3JXbphyw5Sbcq2Xzsb8k+dTn23OP5A7nFz/aV7a7tFp
Z9yzdXecSH7BxY8dPe+ybjyc5u8PrbP4vH2v6cblSD7v2Idu3P6XVzn9MPrO
njD2pL6eb8tvr7vOunt11wGqj9W3/c1W7x3rt5JLf90db7r3rK27PGPS1/xj
5K7cMOWGKTdx9Lnz89Pe8erZXXv0fzO3/93+C2d010P6/fy3/eC7o5Pk+nzz
V2Zs9PlXdXm3gB8GPwx+GPyUa97bd9qX73poSbdcybdb8429P7Pp7U7ucOAX
Gx5ifoXmK5YrffpZpL8t7IF+GH1nTxh7Ekfz1btLO0qe5wWl3YUj/V1LO0ou
/XNLuxv8MPhh8MPgJ47mq80wvnL/UsaR5JrH7i3jTjiSz8X4gtyVG6bcMOUm
jua9rTC/5XyI+U37/cD8JvkxmN+gH0bf2RPGnvTbat4748pz3nzL4iU5TnKf
dPDSK/5wxrVO7nBSrvlqxmcv/Nj5jy1LHM1XP1341lN/9PgtHaMfRj/ler6f
7fOaN62+vpt3pPpYc8pX5j77l7c7ucNJea7Hnjp3gxNmdfOgIId/fHiIeVO5
XgIO9MPop1zj6wk8r8bX03heyB1OytX/f4R2Uf9/B9oR+mH0U65+OA/9Tf15
B/Q3yB1OngcwvlH1KPmCUq70Gfco/dyvF3uMfhh9Z08Ye1K/d/zk8JD6v9bt
wpH+PqVdJJf+T0o7Gvww+GHww+AnDuMzpS+5+q30GbcpfcmfKf3Z6IfRd/aE
sSf1Gf8pfcnXlPFr9MPo43yL8aLDQ4wXbZ57deeTXAeUT9oD/DD4YfDD4Kce
41GlJ/njaF/GqUpf8qfQvoxfNfrOnjD2pH7veNfhIca7Ckf6j5VxlPEiRX/v
Mu4Mfhj8MPhh8BOH8bTSl3wu5jfG2Upf8u0xvzH+1ug7e8LYk+2hee+8si5S
u+b5RVlHSV/z6pyyLpK+5AeVdZTRD6Pv7AljT+prPryvrD8l13y4TlmvCkfy
zcv6VnLhyF9h5K7cMOWGKTf1NU+eV9b5kms+1L5AONLXPkLy3I+WfYfBD4Mf
Bj8MfuJoXp1R9mXSl3ybsv8ycoeDOIDhIeZjq1+zXOkzHzXjEGAP9MPoO3vC
2JNyfb6xtKO+q5xzSrvru35/V2lHyfX5utLuBj8Mfhj8MPipp/nwDztMjCPJ
NR/eU8ad/l/60zC+Mj4N4wtyV26YcsOUm/qa9z6J+U3yzTG/aV49EvOb5NMx
v0E/jL6zJ4w9+Tya984v/kA9v+QrLp7wBxq5w0m55jH5PyXXfCV/qfAll77k
wpG/1MhduWHKDVNu6mu+uqP4nyVPv2PxVwtH8h8W/7bkwpG/wshduWHKDVNu
6mveu7n4+aUv+dPlvMDoh9HHefPwkNZXkmu+WoZypb8QeezSpz3AD4MfBj8M
fuJo3Bxf2lFyjZvlpd1zf1v0H0b7Sv9ktC/krtww5YYpN/X1uWMZR/qu/9sU
40i/U67Pr2J8Qe7KDVNumHLzu+al0zH/SL7Dhc35B3KHk981rp8s57mSZ9zC
hhPnuUbucFKucbq6nGtLrvH4inIOrvla+h8s59qSp/+8nIMb/TD6zp4w9qRc
4/qZElcgfMkvLPEDRu5wEK8zPDQTeew5HlGu9PdD3qz0L4A90A+j7+wJY0/K
Ne7WL+0oucbpfaXdVW6u19CO0p+Jdod+GH1nTxh7Uq7x8Sj6f47Lqc3+D7nD
iUHvSRr0Xg3mtavdeE8A86v6zad3PM7uPieXH8w8YJVLfZXr+KDdfVEuj5P5
mqZ+wjxvle/l8uQGzW9jHpji/sg/5O5F6Pf+QsnJv6L5j/dmMY6YvCyD3r9C
HpTJ9T8Zh/lMjmelxEVmP3Q8s+TVUD043gvyImh8M19f7z3m6wvf5dm7+xpd
HrPjn2VeqWnfMO3bGC+97sVhnqVpr+zPbby3Lj/P5ckxL63tXg2Xf+bywNw9
HORpI48a8wxa7gGqeNT65TNz93yQt53xtoPyjZHvqo2PmDxSjr9H38nP4e4P
lj7zql3eKtol+5W7h4n3o5j6rOKXmefXxo/s8vYGzZ9zeWmD5o05vmbyYg56
HxX5JmUP74lhPtOgPJfkd2y7D8DxNTqePPLAPWB42s5vuX+a/DSOJ+Z8w7eB
cqs8Bsdn4PJBmTfp7g9jHqFpx+xXbfcluLw9l4fn8uoGzZNz9zQ4XljH2zoo
T6rjJXX8i/T7SE7/juSOz8zxJDl+C5eXP2jesMvTdfmULj9y0LxGd0+G4/d1
/LuD8to6flnH8+r4NR3fpOO1cnwkLm/b5Um7fNkB81xd3mrfeaW8lxTvnZRj
Xkq5yuU9WMxjdjy7jqd2UF7YQXlSHZ8o11H98npnXM+fyOvd7G+jFZ+N4/XW
d8d/MCB/QJWvz3tnTT9pvT+S+eum/1R58IPmzXN9RZ5m1QN5l1UPbfdc0g/g
7lFTniB5eXkPOvNBHc+r42F1PKmOx5T79AMN/7u7Z93dp07+FdrJ/eag94Pi
uSwPiqn/Kl/T8Zo4XpB+77Hj/fGqH3e/KXlkhcN77/Rc5HnVc7n7jdx9G+Qx
bb43l1ueUccP2i9PJ/kyZSd5LmWnu29J52mSS38h+Pw0H5LfTs9LnjZjT/YH
8n6Z9m29j5a8VqbdK36sfvm0yFNl+gn21/W9U+SdUj24+w7dPdbu/l3ys06u
h8n68AOnHH7vbHf4vVMOv3fKVS714fdOOfze2U/M89LvnXLzvPR7p9zxRqN9
U672Jc8x+n/HjMeOGY+5b8B4TDnGY8oxHjtmPHbMeOxwPJLXzdRD4oDnjOuB
DtcDel+a93jWs+wnX7XWb+5+oAPN/UDkBzU4gfd1Pi/e1x3zvq742PC83C+k
n0f9HPxwWQ/uXjHeVyT755v7ihzf6nzDW+n48ByPHe85k5143hzX7r7GYdw/
IPw55p6w1dhfZFwn9hGOz1hy6Of+FPjZf2BnGDuzHty9klrP0Q/PeyJz/GId
rvFLXnmVS7529P/gOCKvs+PHNTjZT8i/CP92xS/IeyvN8+Z8xXsScB6UcuGD
f5fnZSnH+VTKcV6W9YPzspQLn/zTOC/LejP28Lws5bKHvKemHqp8V/FuMD9W
vBLM72qeb3TzW8TvwDhs8XQwX1e8GMwrm9WYn7r5NuKtYL6N+CAY5y2+D1Nu
mHLDlFvl+YhXgvHi4gdhPYsXg/k/4qFgnLf4DpjfK14D5gMrz5/5cuIXYH5d
W34R5eIFYF6Q8vYZj678fMaj74J8+DZeCRffeXzhxSDvzL0lX53xW9eVeDXi
KM6edk5HHBvapcq7Fh8E87rFj2DapcqTbMvLMu1S5WuJ14DtIl4DxuUrz5n5
kM34l24+lfSZf6U8eZWX+4aSFyG5y0vXJ/PSmX/OfHLlgTPPsxmn0M0fU542
88HORXy85Mo3Zpzu9iWem/xBLq73qBKfTX6iPYuccX7iKSA++UoYN8xylQ/M
uEDxC7C9xC9AfOb5o72qfP7zke+N9grTXmHaq8rf2xV5CNJXXjfjpJXXTbny
6k3/r/IJpc98P+Uhk3fA5Q8348K6+YTSJ77yJ5nHovxP8sgo/5n8CMoTZp6M
8tkY5608cPJYKV+X8aDKDzf6QX3lexv7w9gftF/5xrRfed2mXap876bfomqX
qt2VR8q8Hccr8QT6ifRd3vgakzfe+zzX54uyvxGfeaEuD+px9EPJlW+s+UTy
Z9APhd/7HLnOH5B8ockTYL+Vfm+e0eEhnjtne6KfS7/3efTwUO/z6NSv4o+3
R/+XfB/0f+H0Po/2+WNPYVygPqs8jYUmL0L5qNR3vCRPYHyhH1a8BmsMb0Lv
c3Ofn8xxSnzTn6s8uscxfvU5A+ui3vfxdPOQZ2BdJLnyRck/dR74VtRu22A9
0/u+n26+9NZYz7TlAb4LeZvM92P+nvLxmJfyV2W9R7nj4VL+G+PUdy55box3
PwjrpawfrIuYV8M8mfuwnkl7sP5p46/ZCeufzNvF+gftGKYdw7RjlcfOfEt9
Ki+RzzsD6xnmyZt+W+WlK8+NfDo/xP5U+jdjv+ny7SVfhn2l8JX3RXuUl8X8
zIexD+2Xf41y5ou25VM5vjaXN7X1hc39qeTXGX438rj1m2fFvKw7sD9FO1b8
Rzdjf4p2qfhi9H4x7VvxGizEPhftW+XfPoz9rOpP+VTkOVIeEfkI1oefSvPN
hfBHSb4f/FGSXwB/lOQz4Y+S/IPwR6HcMOWGKbfiWVB+F3mglH9F3pzmPfVd
Hof14Y+SX97xfJNXu4WX3fGvdxz/uuMjdzziji/c8Xw7nmzHb13Ocyp+6EH5
+x2vvON9d7zjjs97MB7rjLOt7jdw9wy4ewAc37/jv3d89o5P3fGgO75wx//t
eLvJhz2l/A16z4O7h8Hde+D4+x1/vONBd7zjvdf/NS+4zhXcPRXuHokB739w
9yGEu6/A8eU7/vsB+eDD8bL35kcfHfjeDHdfhLuHwd0D4Hj6++WPR/xYv/dm
2Hst3L0QA97n4O5hGPT+geqeAcTh8P1V3ReBc5yKr/Y3WFdILh5zngc9X/Js
Zb/6tXjqyVcr3nPyEz1VcMiv8Xjh3yc/+BsKLzl5OnbZZCKPl/oLCl859V8A
Xznsr/h2xcNO+58pOLT/IaxbeF5mzh9z3YL6r85xVmL/wvMy8tmdiP1FG0+6
5Dy3cjy/ju+pjQ+FcvKhSC4eed67IH5nnostLTzyPEebVvhcyHfwpcKnQP3b
DP/7p8G/0Mb/LjlxdsE+yPEmt/G8SM56E2+7OVeteA/FA85zotXw8+AcpDrn
cvxZjm9rV/hzcN5R8dGIP5dy8W6bc6WKH38r+G2EI35bniuJv5v3bcwtPEc8
/wr4f6T/4aJP+amF/4j4Rxc59cXrzfs8xIfL5xKPttrb8VOjHatzKMdrdi54
snDOWJ1f/BR+dcnF00q+njMLDyDvFxHvKnk6in51H4n4VakvHl5jT+U37r1+
9vcQ8DxL+o53+ymcZ8GPXfEQLUD9SD4X9aNyuT6HP7/iJdkN51/CcfemLED9
S5/rfNhZ8Zj0znfz9zH8BO2I85qKr3xvnK+pv6+D8321w2aIB4B/teIf3wnx
APCvVjzmjs/uHpzXp78d8x78yZWc/E3C+RTmPcnnYH4TzsGYD9OPhfkNOEH9
IzC/CX864gfwvJWf3N2H8SnMh/DbV7wz62CexLlGxVNPfkCcR1R8gq/D/Knf
X9iheY6v36fh3F+fsxE3RT8z/ZwLER8lnOWIa8I9HJUfmHz0bXxbm2IdmHHi
WNdJfjrWdcJZdnEzPkryl3yuud6T/CMXNtd7KLfSvxzxVNKfj/Ue6idYP7yP
xPH1k7eR9e/4xWZjXUc/Ns8XlmNdB/9qx/hXO8a/mv1H8vuwT5T8V9gnpj8Z
+0T4k6t7AvbF/lH4j2D/KPmaDZv7x2y3qc39o+Tbvrq5f5R89tTm/lHyJ7F/
xHNV9xnMRFwlnqvy/z+GfSXOBar7D55GHCbapXueXs5xGS/SO99+eIj6wue9
BPq9LR6I5+LUZxwJz/lc3J70GUfl4pAYF9Kb56qOO8l6Kf/neM2J35sXq3tO
+Tjs57k746J68xcMD1E/14vlHJH7tzNf+sWbvzPUXcdo3G2x7opnX/NgHXe1
OeTCfwT4Kn8B8NUP3/jUcUsuGeruz/T7d174zW9fPen8VXhPXjXrzk6PeMrV
D+x17W77dfdb+r/TNpn+WGe/+v6fFW84bvUVk9ZnsvP1sEfj7luwR/PAK+ec
fMidk86DZf+SU45+4YUN63jNzUb2feVR/1W/j7cocsa5uvhO4TM+df/9e59D
832vctcv9vM9cfjH/2HV2yfxE+u5VG+Mr3W81C7+ibzRKv+U0l5cJ323tC/X
ST8v/YHrrbtLe/GcdefSvny/nl76J/loyWur59209H/uY6dBruc6tNQn+VCX
rD7pjismrddzPP7u7tmvvbTe354BufCvB47w6b9TO7r7El1cC+MM9ByHLLru
v5+7rPYjO//gQdDX+2mPn19y+0aX9Z+PsWvR53vO+R8dT/YBxR6+d51f0sU9
Ox5crnfbeGpHSzvSX9ObR2Z46KYtfrjJyVNrf+ix87c4+/Inr6r8U0dArue+
Bjiy58l/XfDLOa/qzsuZJwW57Pr97JdOv/UX9XrukgXXHfaHT9X5MIeZfJgv
FH3mpawp+IxvcPEo9xY7uX66yPC8koc1/TLQl11fKvXG/cCMk25/4rkzj6ny
Nzb46FseufQHx1TnGVsfOyHn+vL3x07gcP9z0gR+5adeMLspl/7ux6/Fr9a1
QxPlVuvapRPPVd1vfMxE/6n8kpeVuA3GQ/PeXdXnCPRVn0cAX+18NexB/8zx
if5Z3d/43IIdz/j+NXXe1HMT/apar58z0Q+r+JV3mviVTxZ9xs382YkT+Mwf
u7vYw/1A6bfVuv+QUj/0//70/jf9+tSvLar8Jl8o9cb+Wd47lb+4vHcqP+kZ
kOO9U90/7PI36JeRndw/c1+tdlQ/3fPee47a/bX1uZrbV5f3TrVfKu+RKn5I
cr5f3lbK5Tko86zw3gnz3qn2ezzX4XkPz3UYD6pyzl213+r1Xlvnw5wNufSV
92X2BVke9gVVPsPmkOf6dGL9U/nRyvo/zPq/Oq8q6/8q36as/8Os/6vzDOXn
MO/CxaNvC309130oV8/1S9ipep4LeyR/PeoB+47Kv7PlxH6hyq+7YWJfUMXj
vmxinV/FNTIfr3eebzcf7xUFh+eFLt73+mKP9HNdVOxn3KSel+fTu5T64fm3
6pPnUqp/6Uuu9uK51CnAwb6j8s/+HPj6LOv81MP+orrvQvGpZn9RnZNNg1z1
dxrwZc/DwE9/AO6Jhf+nynOgPvw/VV5ZW96R8f9UeRS8v7E3f0vl/6ny6Fy+
E/MoevO91Hkaxv9T5WMQvzc/TOX/qeLjeQ8S/D9VXhb1hfe+sg/V+FH9KI9a
cuH3e64p+S3AwfxfnZPJHuYb3wX/jD7dfci94xFz3q7OU++DvwjzdnU+Nxd+
JMlnwf5ct8DPg/m5ynt5GfxImJ/zeXrzllfzcxX34/JqrocfKc814Y/C/FzF
D70BfhWVOxf+HMzPHTM/V3Ehd8DvpM9D4adSvR0Gf4twlL/BeAL5zXiuvwz6
k/jievC9Dg+dBj8S5uHqnPWiifVYFafi8vo+A33hk3dAny7ehed5POfT/2O9
XfFouPuod4c+1tXVedIe8OcI/0BzzvQe+G2kX9bnVZzibpBjvd0x6+0q/ox5
Mvo8r7QL19unFX8d40vmQa7n/jr8P3q+s4Gv59h49dp9XxVvVPbjVT7zrJ5x
2MNDi6Ave14KfJXbxmfBc9ANTmz6hYT37MT+t+JPWQ259rXnwo/Um/ep2o9X
eSzrndj0I6ncH5dyybdyJ+TCeQz+JfU3x+txJfxF6leHFr8c9/XPTOzrq/uR
ZkJfz/Ej6Oe+c3bTH5V8Tcc3/VGya5MTmv4o/d+a45v+KP3f9I82/Uvppz2h
6V+SfKsTJvxUxNnhI0152jnRDyteiZdDrudlvCZ5Utg//+LEpv9HeN+Hvwj+
zIpn5zDDs7MQfiHJfwb/j+TPzG76i1Tuo/ALqT4d/wvjGPT57/ALqR/+L/xI
em7lcRl/adBfegH09dwHwH+F92DFA9Kb93wMH/oZ52TiaxmPm/tKxN3q0+Ul
HgI/Es47qjjd3eGnSr8+/E7C2QN+p7a48ANNntt74F/Ce7CK/yAfkJ7b8a0w
D5P5mTzXYD4nzjuq+NTyfqziMilXPfXOFxoe+jrwse+o4l/FWyQ59kGtcYfY
B1Vxh4/Az4bz8dRX+8hOsz+q+GhWQC78WcBR/b8SfiHhL4EfCefXVd7sFvDn
4Py64rtZAr8Qzq+rvFnm0+L8uopzOhx+GD2X6secX1d8K73zzfL8uuKnuAP4
+rwbfi2cR1fxXmovs38Js3+p4pKXQR/7l+D+5VCUK3v/H6pPXvo=
   "], {{
     {RGBColor[0.880722, 0.611041, 0.142051], EdgeForm[None], Specularity[
       GrayLevel[1], 3], 
      StyleBox[GraphicsGroup3DBox[{Polygon3DBox[CompressedData["
1:eJwtmnngVsMXxu+73/smUckSaSMptEgptKiUJW2kkBbJj6yFUrZKkkrSrlWK
kpA1aU8SLaRNi7JFK9Gm7fd5PPeP+Z4zZ545M3femTPnnPmW6vBQ8weTQRD8
zp8UtHzW9GLo/bkg2Iq8VhgE/8sjywTBxpgfAagL/M9qTwTBFugO+pwO/wD9
rqQtoD4JbPl0EJyGPAPdBe46+L+gdcCkwEwBU4G2Msgj6FFk9eCPQRtCz6Oc
S6mcdr8I+UHoDcj2SR/yasJAL4PeRqlEKUd9G+3HmfcR+tRG9i+0BfRSyiWU
LN9xNzQHHcc8LqDPSOY1An4vsnXgC8XjVadtFPLd6LsgCoLX4RO0XQY/Hv5C
tdM3Qb870ZmEhqxFOfihksOXgN9Fn2upZ6Bv0u9s+C/Q2Q++Lzp+YOm+pu9L
yI/Bt6bfnZTXmMNZyJLxWIfpfxLcz2A2QAfSVhD9m5C3BtMDWSdkL+u3RT4E
WpoyH3wZaFUw89AzFcxo6iGY4dCOlF/B3Andzbedir7GYNYxh1uYZzf6labM
oO8E5G1j/F3QepTv4a+CXkL7HmiW/tso0+HP1Xzo+xtz+w5ZGfhTUt5vV8d9
r4EeY9ySyOpExsxE10T6zqV9IWUeZWngb1lAOQKuhH5j6KvSmfaaz0VXSb5r
HvRlZMe11xmvDrQBpS6lJt/VB0x/aGParkF2PfQh9DWFfxg6hLYV9L8W3fdQ
fxX8QP0umjeYjtAXaPuK9SnCHF6k7UvwtfL+9t1glkDb67eHvxv6Mjqugx8C
fY3SHH4stDNjV4avoTmg431ke6G3U58Ivw7+Qf1u8JtjeUvwd0BHMu4mZNcz
bl348WBGQN+jfiXyMazJDYx9Nvj7ofdSzoJvBO1E/0vhq0JbUybQdw19utE2
DX4Ueh5Gz2TaHkbPQ/DV+d6t8G3geyLvHHos7ZkrWYciaZ+1otBrqBdHPpv2
FdAD+i2g7/HbFEl4fwwEd7bOI7Qcur5F/yDwn1MaIXsN2e6sz9F+aCXq68EM
pX0Z9b3obMc8h4BdhL4NtP2Vtf3YCe0PbivzXATfAdznYCqjo2POe6SKziL0
IvBLoe+AD8FWY+4Hs7Zz1cGcE9uc4tC76bsE+eXIq1K2MeZw+uWRX077u/DT
KDn6X46eGfAFkP9NvSD0K/r+SJ9N0o3OtdADtK2HXoG+j8AX0z7TmQC/Ue3g
XwBbne99HtoKzHHavgTfEr55ynvysM4F8uHI68GXRnYi8m9xLvwh6J7INq4m
tEpku7QVug9aWnaM76hB/5+Stu1v01aL8VfCT4G/DH42/E74gvHvrvN3oeww
9FX6FoL+jHw9dLLuCGhv6l9DB9F3P/wZ8TdeCI2Y/xTZc/p+mPQ++ZOSR/Y1
mKbIy1H/km89xvibwZSlbTVtp0OHxb/FQuR79c2Ui2RbaT8LWoU5XKPzLPtC
W5C3vd3NuKu0TpQtGfONadsAdjbtb4N9G8yjyKbTVhPMF8y/I23dkN+vvUr9
IPpbyGaDSYJ5B34EfYeDuRfM6Mi/1yTka2XHA981T2uvgC9A+5/al/CPIRtD
PYCfDn56xjb9efpHyKdSf0r7DX4Q8jZghsMf0nmBH4XeCYz7IJiW1I8k/Hu9
AqYR8jaMcyU6EvR9nfrLyH+n7+fIf6XUzfh7Z9FnHX1vytnW6p4bpzUFUxHM
fVpD+v6Qts1pTrmbaXeg/RP4CjFmA/ULM16HfuBXa3/SXh7Zn+h/hnqx+C4/
AzoH3HmxbZcdOD++F3S+moApDW2GfD/Y+fqNZLOQt4ee1H6ELwlmdOg9kJUt
pJRh/rXloyB/V/YGWUNKOeQN5YPAt4BvS/s32lPouR/aQH4C8muztqlNkTeF
1kXeTHc/+HeoP468I7S27gXoOxqHNT4T+SzoW8gegW8LLUDbSL6/B9jHafuH
dXsCemvOtFDofdgW/e3hO8hX0H6DPx/M7Tpr8To8mvKat4c/DZ3fx3xh+LWh
7ehd4NtAO1F6JPz9n/A9yxn3K+i3ad9Jt6DrI/kH8F10b8Rn50xoC+Qlae/G
b9GDsgTZNGQb4I8w1sXQ8rKb8Ovj+zwFfnzac24MXSBfkj6l4dfp7Gvfg18T
+WyWpc+ivG1XqazxF0W2f8LLX7uK+VwPbY2eOui/HMxb8IuQ1dCaRV7rXjqn
8JeAaUV7Tdq+QD4dvgmyQehZRv3t0Lb1Nsb7BH5Mwj7AFO1j3Wf0WwodgLwh
/Z5D53LqL6H/dTCz4C8G82zk331Azvttcbw+WqcX6Vufvu+id37KPtXjlP58
10H9psiKBF7fE2BHw6fZB1ej6yXqM7Vf0P8vusYimwE/Dexj2nvwLdGzI+bn
Ie8e2m5Pke2S3w7thb5R4N4L7dv0pX078h7IR2Rs32QXlqA/D+ZJ5K1y3pMr
mc+crO2M9nwH+GuQN0LeKWu7l6DvDGTv03cl+p+PvJY3gxmVsE07qTXJec3l
Lz0VeV2vCvyd46lH6FlNe+2U77oFOos566yvcwC/EP6KvPE58B9oTUL/ns8g
e4NSDvnH8Z31GLp6Ms+p8JWQf4Z8JvwiyfX70++NpP3yFyKfhw+QF4Zfhmwx
dC3ln4zv6O/hT9D3B+1XZBPo2093tX6jjH0G2fkByM+AP1t2D/lSaFvtG+Sn
wWfpU1i+KLRPZLszmPbj9BkGvnve51F+WX/aewtH33EZ+9T/sm47oEXBTETW
E3w32vcj75q0zd8nPzDnNSkfx3S9Iu9pnYX2um/lR0E7xHwXaPfIe1h+8iD4
H9P2CTWHvkmPNwD5xviuvJV5NAtsQ77mm7rDL4feSJ9V0K/ANJNNZl2WMc+b
9Hsivxjajz4/wRdD5xYwV0AfADMW+QOyjfJ1KUMD3xcX6r5J2L8V5ih8Vfo0
gHZKOPbbTNvlyLrEsdEjge+7ivRtk7Bv+Qpz2Z6wzexDW28wvaG/IOsXeE5v
0PYxY3aJfJ/+i2x76DunuOIF6Djq02RnwfSR/w1fXjYB+o9iT+bRjLGegp8M
9g/FE/TdAw1yjn9LQe8A3zFhW/kUZTN8QfkE8l+BDoc2QX5Twr6m9uF+2stF
HutvxboZ990EXwD+evm9+g5o7ZxjmQ+ZwwLK3/LX6Ps+8jTYtvLVQ/NjkbdL
Oe5QjLEKeRb5OOQ3gO/GfPoyn1m6e+E/gfai3gW+T9aYZQn7QrIVint073+s
8yObGNneroW/jnFf1/0TOOaZTblH8Z5sAn2OgrlFNlN3IPJu1PO6ZzQm/AMp
x0270vZPD8E/B780dN9RjDUBPcfgb0XPIuQHdKfBd1d8kHBbPfh+Cd8l+pZ5
CdvbxeAPyg5F9tlWgJufdfwyM+mzXYy2ldCBtH+rb4Z/RHey7n7mXBB6T+TY
9hnZSbXFfvj8nPe8fDb5UX8lbKPqMe6PymkodxBYz7TAe6yn9kDOPtRgZLs1
V9254Bcj/zTnvSAf9UNKUdquYqx3wM6gzKQ0A7MrYTt5V9bxcXfoo8zx04S/
uUccw7aTv5r2nr0gY1+poc6m7kLaesAPhC6l/b7Aa3cn471Je0/038a3XEaf
/yG7I7Lf1VL3ALiugffKI2nvo3+gi+V3oa++8i3QMbIt6GkYOY9TAv7U1H9p
p6AQ9Anwg5T7QWf9rM+lxu2FfCftA5D3hv8MzCnoqKc4MbBf9zzylGITMLWo
Fw7sK+qO7gf+APJiyM4MHD9Lzzp0LpBvGsfXdXW+c7YDJWh/Wr47fCn4ywLH
2pUoj4P7KGGb3BVaBtmTCftFpcAvBJ/lNxwb+LfUmnSSPWe8J7M+y/Lz70m7
3/uyNbSVBlNB/lCcT6gGras7Fx1FwT8p/wfZXHTcTHki4X1YXvk/9aXMlQ8L
/Rj6FJjOyhWoL2N8hyzFWiQj+xEf6k5E33Ywx6B3KOaRv6vvSDp3UxL6KbjR
Gfu0J0P7Gh8ge49yF/we+s3RnZ3xXXmb7hj65eRjKmbMOI/0PnwnxQy0z4Z/
Db4w8oFKaDK3lxTP6P6G9kk7tyaZ4qVR0AI6H9BTdd6Q9dE5VvyScR7gDPgV
iu90D0eO2V9BXoYyhX53Me4lkfOLiiuviJyb/AlaXXj4XyPn6DTO3IxjtLfi
eG0l8k2B47j1YAeDKYbu5WC+B3OJ8lfwMzKWD6bPGn07sr7yJzPOB3al763o
acJ8fuSb+sBvgw5BvjFhX+jDnG1/u7zv1ufBvJDy+R0CPyzl/NVyMMW1txXz
J5wL7QlmDXwm4/yJ1r9o5DOyJGO/pUfO+c4m4IPIPofiiOrQVToLyqkolwFt
D3YyfZOK95UbSNoGFU46d7cZnaUi5wm1DudFtmPjdV9DL5WvJR8r75ztUfgK
kc/1pIz3yfg4L1Ax8j7XfkvB72a8NvDv6veK51Yt6fVcqD2pPQjfSv4BY91I
uRi+HfLv6Lsl4XWWTyK/XPZnU8Y5o6GsUzvpT3mdS8fxnvJRv4BZLh8PzGja
dsU5ZOWZf4Ivo1gh8u9bkX4b5WPKX0vbj14t/yntM9KO+t6ccx3bM8476Y6W
jyV7uxO+dfyNL9FnRtL3kOazIr6PVkaed8l4b2u8yvGZ6qycWeg80mH6L9EZ
hD8BP4Vxx1E+Y6wnso6Dz2ENy0Kbh7a7nSPH1mcgL60cdOR4WPlbxdryhYRR
rCRbdW/kfT49znso97IVfpj8+dA2s33kPNKpaefWtsfrOUz3N/KyjHUT8/kG
+TTkLyLvEDkXoBz1IcoA2mYhOywbEfPy+W+TD8w3nR95f/6Bnhrwf8vWIh+q
+0D5tLzzLVPAfx4513VAObq09/zI2AaeQP/w2KbJD+8Zx02K2U+PY3DZh1Oy
zg1+C/9zvAcU224Af1/O+fyE4rt4X/eP7Zhi6kMZy9fLTmU8t+eUp0h5bjpb
OxTfgc/oPCjGgdaiHEHeNWd7lQc3Mz7HE+OYRbHPZPgvZV/ArIrjlNMVI8Sx
TwnKOvhX8s4T6t1GOdiFyGfH92l/5vNTyvnb3vDr5VdFjvH3gRmjO1OxqGLC
nO+FMbInoXMVsmXyvWX/n2M+ad3z8tvib5FdasLStwRTkPq8jPUrh6l3pgdz
3pMySZWzvlMmgwkjz3NOxnfTiLRzqoepV4Xfn7TtTsKfqvsYOifneEKxw6tp
52yV530C+Qn460Pn3ieBf5S+E7XuKedbN8Vx3Vb4H8DWVLygvDPyNLLNOgtp
v0Ep36E8cyEwW+J9qH3yG7Qs5TfGHJn3m5p0yA7+Q/tq+Gqh73flSY5Di8tm
0b4MGiomS7p+VD5/HEsWlg+ctB94KOv3PtlM5flrgNmmMwfmUNJvQNo/p4Pb
Fzn/L4x8S+Vp18IPyfudZX7S+0M+2GDoQTDnRM7nfwndk3Xu/dLQ+d1zdE9B
F1BKJdx/l3Ifge2q8jmK8ZVrUq7+KPI1WZ9Z5fiVE34TzHwwXeFzOb8NKm8/
HdxbKfveyk9WjPM/shvyjxR3KF9eH51N9S6FjnHK/8DfEtr+K9Zuq/tAd2bk
GPBZMDUYp5988pT9hAaR89LpvN9ElPtdHvo9TvZzWWh/VTFvJu+3L4V8BVK+
dxTDfKu7nvZeKcdft1OvAaZV1n7OWDBFQuffCiGvnnUeYh3fex5jPCJ7mva7
nvwl2cQS8A9mfVaUM+mJ/Lo491sp8jvsG8iHhM6xb0FWNfLb3Y+yvTnnAOvk
nBdV3v7d0LmX3roHFSuE3s9T834ruBb5TmidvPNjylkpd7oKfhb81YxfjfnX
glZA/kHasbBysPoNFJPqN1W+pxqyT0O/fTXKOxf3qeI8+YOh/dCx8RlZyZid
c84tfZNwPDIv9BvaENrvCP07KnZTHP0QfFN0npt3bDI2tF1V7mFi5Dz6HMUk
acd9uvsa5/y76J1Q8fLf8foPB/N01vkJxadH0vahFZ/OBb8n7bGG0uevtPPV
ku+GvznvHGbdlOcpW/i03lZT/s2fTTq3c1W8bvelnGvXe8qd8CMij/eF7o04
VpI/lsr7TeXm0Pm9g4HtsuKvS1N+K5wjO6xcEzpGKx+n/KTuefk8yG/I289s
nzKve1mxSpWcbXK/pN+pK6ccP9ydsr90ivw02dvQMVxz/bbUf8/YXu2FL5z2
e832yG9tDeC3RX4vqx/6PtH7tGIKvYOfknCebaZsCLKu6KwC5nAc4yvOPZDw
+4ve1qfGvvpHlJ3Ih8nm6oym/eb+G5jmGevRO8XehPMqyg1WRr6J9j+1H5UH
Vv6achy+Wsbrs5W2gZHzav9hoC+HfsOUbdcbacAcJqW8Dz8Acx3jfM8Yf6Sc
o1P+tja4X0LfF/q/gpqh51wGeWfds/DtM34P0n03N45ZlD+cJBsa+m3lghiv
/OT5ab/9KcYZCWajYlLZhZTfGpT3UG6lURzLKLfQRTmtyO8suteagNuR9nuQ
4oO3ks5PKhc6Pun/N9A9XjQ+L3orPCk+7/cX5fP0fyDK+61M2L69Rv2vjPNU
K0PHFsoj6d1A76D/3bnIf1FuC2yIfEOc21Fc0yLwO4j26nZkN4KZl/Nvojzh
Gn1zvPcU+6xN+N3q/9KBkeU=
          "]], Polygon3DBox[CompressedData["
1:eJw13HncRVP1BvD7vve9Y5nnMUooY0hlypghc+ZZmYkiUzKTIUQpJMlUlBRF
SpmnJM2RhMxTZchQGn7P913798f53L3O3meffc/Ze+21nmets/BHD9h8/8lO
p3NNr9OZyu8Sg05n34lOZ5sIc407nbv6nc5L6tNo0WGn85vUz5LyUTm3b+TV
eyV/N/K3up3Of1L/8cg6/W/Ka6V+jpSvTv13Uv+OnNsj/W+W/t+S/t8VeZ/I
W0WeLfLikfeOvEXkWSIfFrnjuozjlshrRf5m6h9K/WmjTmeH1G2RJn/Kubfm
XoulfsuU10j9TGn//Vx3d+oPyBj+l7rf5pgt5e/l3JWpe8P9I98R+fD8n8tS
fi7lZ3NckvLJ6f/4lP+SPudO/2v26vpjc+7Y1J2a47MpP5H6eVM3Sn8vpn6c
vh/P+PbO74f1nfHskPHsGXn9yIdF3j7yTGlzS677o/vk/hfl+lvT12GRz0vd
JpEfjzxP2uyW9t/J72np/4/p45dpc0aOU1J+Mm3mS92ZxhT5mcgLR94nfR6T
c2uk/GTKp6R8QuofTf1cObdS5BUiHx/5JxnTRO73oZT/mnuskPuflvqTU/9U
zi2Q9pum/umU35by7hnPmpEvjfxIrj097d8eeePIK0cep/7gtNsofV2bPr6f
vj4Zed02H66OvIH3nfKaOXbM+PZP/QapXz/Hx1M+pFd9uPYHOW7I87svbVdI
/TODeqfe7SdM4lx/R9r8JsWVI++U655O/XtSXq61/0za/Dr1H4j8bOQjI98T
eWnvPfKvcrwl5W/k3OW511yRd8r/uST/5/b8n5sj/yfy13Kfb+b/Hpvrf5+2
q+ealwZ1KH8wx8up2z5jeP9k3W+HlH+e6x5M+w9F3ifyrZHvjLxf5C9GvsV/
Sv9fz/nL0//zkZefrP/7t/S3a8a0etqfnjbfifzRXt3LPXdL+VPeUcqb5Dgo
5Q/lmCvlk3LNSelztZSvMvdzrDpZa9ba1Ye+jkqfv428ivt5N+19rdfGu25b
z+aQuXRPxvNKygfn3CDXvpBrVpqs5//3YemTrTLWVfP8Zszz6+V35siXpv7u
9LVI6veMvHnOvzX196TPB9Lf2qnfq1fjMJ77zZGUf532M+X3yMh7pf+vRb4p
1+8Ref2Un8p45o78jHeQ+oV6NVeti7NyfK5bz8IzWa/NK3NzbnPO/8s4tsn1
/448X/o6I8fhnZoT5oY22lpz1t5HUn9U2v8g1+2b97VF7rlA6hZN3Q6RPxX5
YlMz1/wy13/BGCLPE/nD6evLuf6syAtE/t2g1oS14Rl71ovkeEeO/XP+gBw/
dKR+3tRvlPPnRP585Pkibxr5jPRxVsazT8ZzfO6/afr/TORrIu8d+dCM5ydp
/7a0/33aLk1fp3771M/b9BN99aWc+3zqlkv/S0U+OvK1afPBnFs38ucjfzd9
zRB505RXTN2z6f+AnPtS6l+jTwb1jD3rH9hD0te7I7+cupdyLJ7yG/n9curO
yfGvlA/KNf9M+zkyjpfT3+n5/XTqZsi5+1K387D05xfS9vTI56X+vE6tSWtz
9Yxj25T/m/Zz96v+/NT3It9pb4h8XOp/nHYHpP8VjCn1R+bcD3PuK629NWgt
3pL62821XH9WxntN6u/q1B5nr/M+fhR5S3My9W/vld71nr+Y4wv92ivsGfae
8yN/NXLf/I+8e+T1It+X+10Rebf8v09EviPyZZGXyRifSNtzMraL835OSvtD
Uv+z1H8z9SdGPijyXZG/EfmLkbc33tz7Yvop8gGRb0v9xak/JvL+kW+hY+x9
kTf0/CN/IfI8OXaxPnO/O3K/CyPfHHkve1a/+tT33jkuSXmf1D9A96buwrQ/
tF9tXXPBoNae/cKeZA2+Nec2ibxJ+h+m/fe6NTfMEbrqsVw/Z+qfirzKsJ6l
vcya8UxnzfljOrX+6YGju2WLsEHYIocMS5+R2Spztf8zlXYfTt1SkfeLvF3u
P0/uf0PkVyPvqc/ce97IH43cS/uN0n7+Xu2r9sHTc1zZLdvB+2QLnNut9fv3
XLNkr2wAtgAdQ9e8pf3f9+Z+T+d5Hd/2X+t7rda3vdsee1prv1HkjdN+kPHN
bj9I23kzttdy/Qa90kF0z+dz3Jvz/8i1h6TNyNxJ3YZ0S44DUj68V3uBPeGI
Xun4XXNc0S3d/0/3zP3OTf31OX9VjtO9z5x7MXV/TP/nRL4u52/O/R+I/EX2
XuQbIz+Ve27WnsPHU/5xyl9J/fk5fmKt5/wgfZ3N5upVn1Pm2mTdiw6ii75o
DxyWDqPLro/8Y3t5jkfoo8myUdl/l+f6x/J8NhzXvelO78AY9syxI1szbZ5I
mx/Q8Tn+kfOvtmNI50xW3fKRF0/7bXPsnvJV+X83skVS/+qw7JvL0v6P6evU
UY3phtQv2PTt9W39zx95Y/dJ++0nS8fStZM5Phn5wBxTbLG02Wqy9MXR9Hfu
d27aLsI+GZZN9+fIZ02WrfdlOqTdb5PI16b9zzrVp76Pz7mPpLyFPTnlB9L+
8dRv1+SlIi8aeWs6K//hHZOla+nct6d8XurPTnmhlDdP+3+lz91S3j3Hm8Pa
g+3Fa+XYo1d7lOf9Y884Y/lIr96f//vT9LVhr/a1a1O+Lsf9aTOZ5/dKt+bL
mb3q2z0+736D0q107KeHda298bpO9fFA6heL/LXIn2Dv5Nx2nZoDD+f/fCr9
LxH5vWzh9P+HtF94svYge9EPezX3zME30uaWtH8+dd/MudlGNaeuzvHrNtfM
FXPTHDVnbkqbf+X3zW7N/13yu2Wuvzj1f56qNeMeb7S1ZI6fmeu7EzX3rZf+
RPWhr5vze2t731vRFWzM1F8ZeeGM9+Fujc8z8qxOz/GxlG/JuZvcY1jnlL/b
r3lqvqrX7mM5v02n5uyjUzWnzW0+01+mymZgO5yec2en7orIp0Q+Nce3U945
v0+z93PsRCfneX6XPZVrP5/x/z3yijl/BZtvWDYz23mpHH+N/GC3rr0w8q3p
7/7UvzPl29j7Ge9fcsyR/r6dc2/jj/RqveyQ43O9stnZjmzIHVN+qFu+2C6R
T4t8d/NHrad+rr8k9RewtyJvnfpHBjUWY3qULZ82h6V8eI6JjP9xe2rKy+Z4
MuUfp79fdMo/eMrekP52ify9jPG5qfJX+C8bW8Ps0bSfPfVrpd3B6e9X+X24
U/qV7f3ppnPp2s/k+Ev6XCJ1S+Z4bFA2wmaTZcOxHU7IcVzKs+fc2qk7q1/v
z3u8aFS+m/3OvseH40Nf09rbP+7jw0Z+gh2b9u+3x2fsPzX2UfmN/Ec+Kl/1
u+Z4ynPm+nV6ZW+yf/1H//W+yA91ag+xl7BZ2a6fyrk98yxfibx15G1y/CPy
j5o+3Dbyse0/00V0kmfh/9J1dN5RvfLn/P/NcxyW8h9y/V86VU832rP4fhu0
+1ubdCGdaI3+LsejnbqHe/Fx7HUbtuf/i9T/qVPX8yWNydjow+PsR4PSZXTa
Kxn/vjm3zmT5Y/v1ysf0bozRWN+aNp9J+fH2fF+HX0TeM8e/h+VTndieJ/uF
T3RK8yfY73Ta7W1+PstfYSdFXjzyg+nrs2lzYo4bct1Pms68vtnzdCmb+brm
L7Clj4h8ROS3Rl6lVzbA6c0fYBsclHt8q9U/Nqw1fmbbn6z9C3P/r0d+V+Q/
sV8j/7xT89N64eN5Fp7J3m1sWzd9b4yrWb8pr53yoXkeF0W+KPK7vaNB7Tme
tWdub7qu7VfqHx4U5gB7OL5T2MrnUn9oyuPU/yL134h8WZPvjTxz2s9EL6Tt
zt2ywe0Xe+f4Atsw5/6T9idEvjDyDPnPR07WeriO/zxVtgCb4OM596v0/8+U
n/SeU/9y6q9L/cfsL2yK1C9kPeRYfVB+B//j6Bwzp3x96u/tlP6wni+NfGnk
UeR7YFPp99uRZ4y8qvfD/2ry4xnb+1O/fKfGw1a5JPWXpDxI/c/gU5HfjHyc
/Snte8PCp/Zt+u6WZl891inM6PUco4z/1zn3XHu/5tfUZPk718Mn8r+2o9dS
vnpYtj6b/+P9whBgCRun/oOxp66LfGHkbSOvG/lA7zfy79LHepGvTP1pkT+c
+lXGhYk91exX73OPtN+gUz4wX/iTkbf23HP99yOvlms2sVfzCQa1n++aY7b0
M3uO1VO/aeS1c/1H+4U37ZDyHt3Cv2B6sL014Qjjsuf5r1tHnnVcmCHscMsm
L9ns/S1b+0XZG5E/0vAI9v2zE7WGrKX3sje8m9S/O/XvHhQeqv0MDZ/cp+EV
8MvV+Stpv2/ktcaFP+7d8E341/vS54psxKnyOTdP+yU7dW6Z1D9LZ+Vd9XLN
a916h8691t7tfLlmxdStAF+cKruX7bNdeyYLRV4p8oPp4/Ve+WX8sydz/qmp
2sOehU10a29TvnKinqlz9nX7+86R94n8Uq/mkjn1n26Nmb+8XKf+y97maOr/
lna/HZWPylc9BG4yLhwEHuI/Lpv2K6V+VvZryst5HoPCE6ZxhcgrWmP2s8hL
Rn4Pn2yqsEjt6Qv+EZ1Kt85hPkS+CFid+q3zPN+f4hre3bj2PfvfMjm3cree
wVWRd+rUs5nde438rhyzpfzONh82TXlkbmaODtPuw5G7kX/e8C06hW6ZJeN5
kD8wUXrpxn7hjUenftZh4WEvd2rPsHf8qOkL+NgQ9hL5V2zdyOPIP2PzT5SO
gXXckeNFtlLqF0ndXRnDZcaWMW0a+e5u4Y0nsolz/6/m3AH0W9rMPy79RJ8f
NFl43Ek5/topffnvQenjOzqlU+gW4zCeP+Q4ng7qFtZ2UsoXp/8723jgq91h
je/vncL34a23R36hU/shvP+zOfe3Tumrfw4K14Rv3mw9p/zL1P9uonQi3eg+
7gfjO3ayMDo4Ab8flnJV+vj1ROHn8PK5I+/a8Cr++2aDstfM7T0iLxN5f/or
9XOOy2fnV8OuF2R75P5jfkrq++PCsGEUcELXe8ae9e7pY+H0NZFzG6TtKnzk
YfEXezb8gn9ujC9EPqNTY8dh4DLoozngG2n/G+838o6Rl+UfRv5Q5LnHpXP4
8nAAuuiC3OPA1O+S+oVSv36e0dvS986R30Zf5fqPWb+R54v8Wxhcr+xEWP97
+D+dun7h1B8X+fC03z3youN6Bs9FPq1TzwbHg+vZto3nmLQ/LPW7RV5kXHjG
Mw2/YT+610MTZZO655OR72Jbw/QiLxid8Hs6jK2Wsd+U/v6dujfZpIPChNn3
1oy1AzPgt8NOHoQf53hfm5PWykPDup6PzFdmQ7Gl2Pyf9H97hSfCD76SfpaN
/HrkfSMfwhZsbdTtP2yYXLf8TPYVm4ht9KNmj+/cK1wcPn555ANzfDLHYr3C
K9nMbD0234ls12HhlnzqC/pl87H92NRs6w+19mxuWBcOABeAg7i9Wz4Tf+Xi
TmHFMH5YP47jp/3ygfhCbAq2xfPD4hPYeGy9pVL/j4ny4fnybES2IrwM/gQz
gB2w0dnqOAlYP4zskIYXsZXZzGx/Pj77eJof65bPs3Gzv2ETm7b+YBLntHrc
wLrNf+CDeT9sXtgpH5ev6/1d2C2OAldBh9FlR9Nx+f1Yzr84LHseXsXmZftu
3N4PG/ZL3bLx2fp8FL4XH+LQXnFE7PW9mz3PR+Ir7dfsWZzLvd2yb40Xf4aL
2bNXvAIdRPf5z9+2/nv1LF4aVht1xwzLP+Fv/KC9Tz4EXwJncVO/OKv12/vm
ax3anh//yhjty9+C9eZ4POV1sya+Dx9hG4zL/8BJwPjY84cMCs+Ga/8ja2um
yJtFXiXyS5FnbvzKOpFfHdWhTL/AC/Gn7Ad2xOuj4unwdfCg3XKfGVO/+UTx
My/COnJ8NeULcrypr0HZz+zoTezH+Y//yn/ZIuc+aM/JsexEcSa4E5i7NuqM
+Rfp46z83pZrFk75r/RZ2r7Tf2YL5fndkLoz0uZnqf9o7rcQXZFzC4wKs4Zd
40Rxo4ul/fdTN2/kZ3P9uyJfF/n0XH/3qDAPzxcGzofeI9f8nO3Nrkn9/lOF
h8D8lukWjwwbcU6dZ86X4gN6F7Pl+uVTv2Dq3hgVv8t+YEf8fVQ+2FvbevxG
t2z8Gdt6vcJz6JXfwH84qls+mfZ8uD2G5SNobz/8DPtrqrAHexq9Q0fxBXE8
dBeMYPY2v6/qFgZAPq5T2PITw7qne+2d8qzsF75k+lxpqnBM2BCMgT81mf/z
9sgzsi3zf15M+3dEXiLyw5FfirxI5K9EfiTy2nRU+js/8qPmR5OXifyXyGsM
i3vDwZ1hL4N/pDxr6v+W+g/l3MupX77h4etG/sdk4ePPjIqTwE0cHHmrzLcn
cu49bEH2LPw849kvY/9n2tw+KNwNtgeTvjb/+z7+DnsubQ5I261yrJjyuml3
hPVgzPRyjk+nvF3qV0r9Rs2fWZkPm+vvYFdH3iH1K3fKZ+G7aP+ByJ9NmxMH
5SPyFb9sDIPisNdkb+X6NdJ++9b/yTCYQfnQfGkYKux6r+Yv4exwd2x3c9cc
piusUWsVhvueNp/vzbXP5NrfjGpPs7fBYZ9O+TE2W+oXtyeYs+l/tYmyZyfH
NWZjX7Nb+BVekW3MRn5hqsZorPCtQ0blE/ANPMNVzL/Ufzv1T6ftxuPyQfgS
fAq+ycw5lpyoMT6RsWzRL99htbQ7aFR8aS7rzGU/jvyltH9P2v8m7V/pFU4K
L/1l5L9G3tkaSvu90u5o/EN+v8r/yrkd0/azObdNfi/IuWvy/x9v+CL7+Z3D
8jH5mt7HMWl7W7/iO8R5vGNYeORsqf9es7d34KOmfv30eeSocGX4Mo4QVyhI
ZjxRPtBrGd9cbfx0xDxT9S7YIjBx78R/9F/n7hbfCGe3V8On4dRztOdljcw5
VTg5vJzOerpXPgpf5e7IT0XeM//nvpSfT/m8cflJ/KUPdCuWQxlXy8dyznwW
36HuwNz/c+15mM/HjooTML/sCfenvNeg3sUL6f/c5p/pT798Mz7dO9P+0Iny
9ZbC+TT9fc+o/Fq+Hx+Qz+v9H5vy9faJXL9r+psv8g/N0Vy7buoX7JT/ssC4
/G989XVT5R+uEPmIieKe+YfLRz448vcjL8Ff7E+7IdP+48a5/8b9qr8y9W/n
D/Qrrok9+87In418YKfwFnjNKdp3Cr/5OfymX7Ef+H54FJ1pr7Pn0aUn9AsL
HTa8xv77JqymX/vnJ9p64VO/mGvPy+DWsH/zp2FvDX/DR9+Va5fsT1NtnY81
e5sNDQuACbCtX2j7pT3SXrl85NymMzMbNoUPRJ458ryRt4y8asOnF468XeQv
TxV2wAZYeKr899+lrzfS9/2jwrNnM1/TfttR+cx852VzrNotzMH1rnmxV2vS
2vxVjr+zZQf1fm/Sblz7pLVgTVjbK6T/t6SvWe1lo9oHzHVznq5YsV/+/wL0
HPugW74En+Lh9P/u/Ofr2ec55k/9ck1/zJJ2G0R+X+SZOrW+No28BL7J+4u8
buSlIqebzgxsY/h45Bkjzxl581HtD/T9jcadjr/Ib4p8M5uXb5Hj9ym/L+cW
mKo91d46zPlfpfxk46tPTd2p49oD7AX7RT5xVLYt33qNybJxcWb0P0wVlv77
bvGb8HD4OJuB7cDmF0sj3uC2TnEo8GI+Bl8Dj/fHQcW33dUpPBmee27kr7T2
uBcxbfx9HBouzTiMh3/FzzpqUP7m4hnHLhnvcWn/RKf4mFcHxXfCo+H58Fw2
tfgU9j5b+zODwh/Eu+w0qvVpr8I7fmxUNjxbmc3Mtofh8yXYxGzjaZ6wUzY/
3gSm+Vin+IWTehVDo2/3gHXggfBBdPiuKR+Z+30ydXN5xp5dv+KbxDm9mLp5
c81Fk8VpnZjyD/oVDwj/fmhQfLQFKKYO37rdoPhv3PTR4+LwcHlnTBbnjRPE
DeIkcBPbD4ovxBsewx/vFh+Ec8QLDqyztN8s57bqFi+GHzMe4xo1PEkMg1gG
Pg3fBoeIS8Sp4lZxZLiyq9t8wEHgIi5r+DNOC7d1edNfYsbEjsGX+ZZ8TNzY
AnkGl08W/zn7qGxWtiufUqzaZZG/Gfm9kbft1S8Z34f3u7Th1Tgt3NbF/eJm
za+Hm/68rFMxd2LvPHP/Fa/42qBidsTuiE86blQ2LFuWz4aLEZPJ9+SD4mpW
S7uP2M9yzD1V9uQbxp52PxiXzqA74IvbjMov4h+93nTyJwYVjzlLytek/ScH
ZQ/T5d8XT2r/mygdPo+9YFC6ng9z3bjs//9EnjPytezD/M6S8c3f7rdJjjm6
pU/ony1yzNet+q1GFc8ye/o/Jfc5ZVz6Ev6PB/h46n/ZL/6OjqPrzkz92RMV
f3XWoOK3+CriFPZL+81wet3S9/TX8k2/OrdZ04/2B2Mytl83vsMeba/GF77e
KZ+J7/TeyG/t1JiNnY/PN+Yj8+1XbPWztf3VPmw/hpHDcPlwfDn+wJX5fxvx
F1K3dOr2SvuV2vN6O7t2VDGlYkuXSvsrxrVfsyfYFft4nv3pcN9p/S6ejo/N
l+ZT873/1C39dEHkOyP/mf7P/S+OPN+w9PvMbf+zn83X8MILc78bx7U/9Np+
ZP/8Z+RV2dq5ftVcv3TkQfu/G43K//b+F8j5Gxr+uHPafy39/XRceLQBz0+v
j2s/n2r7jf1n2f50aFRnRj79qGwAtsCz6XPN3K+b69ebKJ+IbzQVef2J8on4
Ru9q+9nMbb/boldxG+I3zu9WzAKdSpfCQu7OGL4xVRgnrPOfueZtkd/PvhwU
hmAu+0/+2yuj8tXZOJ8aFMeB64CJw8ZhBv6b/whLgCmIRbJWYA2uEbMnVk9f
yzWbVDzxSq09LALmKZZJn2I+xXq61yDlfo7ncHWj8hFn7tcat9b/PSoc4vCU
Pz0ozBX2KqZKrBQMF5bLxmJr/TVtZ4m8WOThoDiWpeHE/eJeXmo6wpqfZVDj
pTvoEPYtDgwXxh9cdVw2HWwExsLWm6nxSzgeXA9MFbbqEXnXbDi2pjlgLuCP
xLjDhWcfFyYMG8ZZib2cs51Thl3DfKex21y/Qb+ugc/ioPQFr12njUdsLY4L
t4XjwoXN0vBnHBWuCueFK9tuorgwfU5jyuO618LtfmwAtsC0Td2tPdxezob+
6FStUWv1tEH5qnxWXJ//zMZmW3sWi/MJp4o/e9e4bH68ER+QL+B98BGcU4dj
E5vK5mf7s/HZ8mx6tj8fgJ6hb9R7l+I0xWt6pzO2+bpvex44HFyOmFSxqTg4
XJycA7HpYiTFToqhFDt5jTmUdXNkt+KJYeji+mfsFbbOJuT38n/Ziif3KwZT
7OXlg8L0xfV/d1BYv3P3pP/DOtUWv7Bv85FxmTgGXMPzE8Vd7NZ8aHyeWH82
JZuALcDWhEngWmEOsIeVm4yDPSXtj+tXjCec7JJB2eCrd2uPsdfALFZtOAQs
Q9nchkk4t3+/eOCf5173Ditm6gK+RK9iqXA0no1nhLuBafCl+ZB8SfGjchw8
A89iOl6XAu8Vt4Wzkevwq4nick5s+MJK7f/8L+vrv/bwnF9wUBgFrAIHt/ao
1qS1yUfgi77PGu0WnrBiylNt/dN364yKs3M9zONf/eJocbU4m3e0+XVt85H1
t22/nq1n6tniMHGZt6f+0tR/a1D/xX+C1/mfuCiclHe+fZPFTIud9gxwPfh1
z+YINkWu/VfO3TEsTAu2JT5WbK134j3AXU4aVHzzTjm+nfKVOW7m/6Ttgeyg
cbU5ZaIwKdea42JqxdKa+zgcXA4ODNeEI9u+6Rv6YcHIO02Vzcx2vjTyeVO1
Hy2b5/dNe1jkFyKvlXt/o9XD9GB7l7d6e5a9S0wjXnBiWPGIZLFZYrTkDl01
rlwYNhhbjM0lN0SOCFvsjWHFfdnXTxiWjcbnhldq/y26car2RHsjG2ye5mOy
zSgK3CSOEjcpR0Pssphfsb93tv1QTK/Y3m+Pq0999XLcNq7cDjke9hc5Rvxk
/rL97ofjwrTFkx86KJtQ/IEcI7bia7n/yb2Ke5O/c3Xq399sUFi9Z4BD7bZn
g3MVuykmBhcrJhynhEsSKy7nYhcYXrdyMfgwuAicBN8GByFHYq/GTfx1UJwV
rupb/Yp5hhGzq/E7zvEp+ZLa4mhxtfwH8et0DF0jdhp2LH8FZ4IrkduiPa4X
54vr5VPgpHBRfA0+6DaRL+2Wb8rnxPngeviifE6cEC6ILyqGBTeMIxbLJ/4X
R4WbEi8rvhTng+uRGyG+EGeGK5OrI2dnu8i3dSuXx/s3PvH4coG8YzHsYte9
+26bH3KEzFH8KZuQLXhTO74+VZyqugOH5QPxfZ5L+XTzO/X/gkWMipN0b2PA
VeLs+FB8J1wezk4OkjhGXB5OC+f1/1wXztO79Y5xoTg893Qv3J535t3xhXB1
9gcxfGLo7R8wOTEiYjRgdWL2+Ql0MH3zvWHhDzDpffuFqcHW+M98dfI0l9wp
7G3+Vg+DW6dfOR/8s/WbPsMx79D0CfsE5sgP44/t2e7NV6H/jEEbtoxcEtee
PS4cB56z+6Awdfg7TBI2CYP9Zeof7RY2O0ee8Xf433ywUXFqYvrE8uHaLsv1
5+b+T6d+9WHFbIrjFGchllNZbJaYC+fY6Gx/PgDbnQ2P38KpsX9v7lcMothD
8Yxs+LWnKsaEbS+eWwyh2EF4yHR8Wr987Sfawdfl86oTEyaWTgyGWAw+sdi3
izrlK38u/X9uqvgRuUoOGBLsSB2fmi/Pp+dr8xlhSzAmvuQl48oFkRMiP4KP
zdf/Rqd8bzF8Yl/v6VRs3xlpP4St5vrn+5UDJ9ZVzKtculvSx6up/xS8Zlj7
4Tb92mffP66YJrFNfFK+qZgO61f8iNxJMSViS8TkieU+vXFwOKY1m01knzyp
2U5i9rQXk/JI7vnfYcXn4sOt5/8MC9d5rlPz4X+Rj4BFRf5Fv2K88ab4U7Hf
Vw8qnuS3E2W/9FJ/Qa9wN+vtbGsmdZvk+v36lcOyV6c4BdzCLv3G1+Q4vNl1
7EOYMGxYX8c3zEyfYtbFrt/aqVhua8xaW4gN0a+YUPpVTMytfMFRxbWIb6HP
1+tXbBz7GfcDQ4Ylw2hgNfYUe4s90l4Jo4ZVX9LmwxXp7yL2lTEM6pCnJFdQ
nRhdMaJ4SbG7H4j8aNoulv6+Pq6YYjF78lnFGv+jX/wtHvcrqX+djRn58Vyz
0rDyfcTOiPGTW0Tn0D3ixM5P+0fS5uFh5S3tPqw9wd6A15Qvx6ZmP67Wq9w9
mDfsW46VXCsximIV5XDJ1bq7tZnOw+oXJj9q68G6ExPqnLL1BqOH1cvRE0u6
76D8efYf7kvOqzwdNj3bXs6ymGt7pL2SPyB3CieAG2C/mwPe/an9slnZrgc1
f8Fc/nXzH8xpNgvbBRYxy6j0hPjXx1N/f7fiwMWGwwRhgzdHvgkAkec9keOu
XuUZwzTFuotv1g52KLcAJgwbFo98ZDsnV+fRTrW9LfLXI8+YMU1OVUy0e/62
9fXfbsXx3dCrfBz3/9pk4Sc3pvz6sOKybk5/h9mfuoU5whpP7ZVtBguGufyp
2TgwWtgs20e87xZtPA+087Bb+LbYYfaK2AmxZMNRYchig8WjwJbZTjs1TJQN
JYcCp4vLlXOEp8A94CBwGc7JR5KzpO03I392suLhLutVzhnbmo197qhybMSf
i++RqyOvUH4hTBG26PmKPf9Lp7D4c3LNQTl/Q+pvH5YPwBegH+Qq2yP8v8c6
tXfIkZGrIWdDbok9wvOC19o7YJCwRXgD3AGGjKvGWcOW4cf4HrwPvBkGDVuG
McOmL+lVfob4EnbfpZFPjvzfyM93C3OGPctlOtZePajYTbGjZPlOMGtYtVyX
K3uV5/G3nPt7tzDms9v8hD1rI9dKjpRr8TEvtOd8ea9yOlfolY/IV4SZwc7s
SfYm4Nk6E7VH26thltc1/x6WiQ/FC+IHccH4EO+Fzcf2w3nil3DAuFA8Ny4Z
X4QrxXviP/Fj4mS3zP3fntu+K213HRVvib/EP+Fm6WS6Gb+x86hsELYIbu2c
cfnQfGn88lGpP5UtlrYPpn6hUXHWuC0cF/wCZ44b58PyZcXAi4Xnk/HNxBiI
HcApwQtwrrhXXOwnRpXzIvfl1IYHz93sHfuhWM3dcs06ncrxlustJ0huEJuB
fbB72u/mnv2y12CkeFh8LOwUhoobxYHCa7Zu/qwYXfiA+ArxNHJC5YLeOax4
CzmhR/cLH4I9iRkUO+ga18pJhTVsNK68OjFBYoPEAOAJ8YViA8QIiSO4qtXL
0ZN3JMZG7p4cPzltbH62P5uNnSY2Vv4i/F/cFJ+Ib2QMxw4KszI27w8X/kiv
bEu/ZBz5DFN1KIvRmWmq4hkPmSj7lr2rL/GN7F99uuchzR4yFnFCuHccvPUh
hvbgZk+y57xjvrrYCO9+xxyLpN28qf9QvzgoXJSYcLHh03HSkxUzIIcMBwkb
hg/CzeAefFM+KuwWZoy7nGj4IczYNdrC2visG0xUvA1fFka9YeM5YdfTHGu3
MG7nYOC4XZwnbByGP/v/4yn9wsBhyzBm2DiMGfbOxIA9yyHH1fAJ+AZ8Wtgs
jJave+Og4jqP6tf88U0E3y6QPy0fmw/Plxe/AwvAEeAKxAyt0/Bvvj0fH7bA
n5GfgD89Ab8xKixiyVYPM4dVwCRgEzgEXILr+fV8Ar6B/OHVhsXR4GLwG1s3
fuYjo+KlcR9yguUG8xH4CguxmWCFkW8dFwYFi4IRwApw6rgFHAPuXY6wXGE+
JF9yvlHFNohxeM77Z2NHvp9e58vh3CLPkvqn+8WJ6FNfuBIYA6wWZgt7gDfg
omAQZNi7fGD+CT/ljoZ3iBEXK44jx5Wz+dn+H2l8EY7If8YJiUehqnFFmzX+
CmeES7q94SH+s1h498CRwfvdG2ZuL3Pu+nEdytrxncxxMTziBMx9NrCcRrmM
bGOcnTgXMQDwfXvmn1N/Rq/2UjjWJg2vwxOIKTPXzXk8AYxLG3W4hHHDk9jM
8HjvY8NhYQCwgEf6xb/xl+TSb9jeN3xIG99ooSfoC7F9+IWNG14ML/zzqGLf
xMCdOayYN/MX5/Vyv3LC5Ibh1HBrco7kHuH0cHtyjK5rPJ/cozf7xVXALGGX
nolnw6/A58IMYAcwFliLGHSx6PZUe+sjbTzWhLXx3/S3Nn8/53rjwlMvnqr8
iP94qeP6do4FzZ+Fh8LD8Rf4Abg9voJOpBvFLFh71qBcoZOMPfLXIq8xKH5D
rAqdSrfC/PVxbNPVfP5p339QeMoJrT+YBGzCN3vk7V7e9oM5G16J48B1yD+W
4yq39Xv9wvfxL2JU5e7IOXmx2YRiWbwT78Z6E1skxvOJZjOIlbsv8kPwo8i7
DYr3gH/AQGGhYuiebjpf+z/S56l7KPISo+Kp4Mf4FDyOmJnXmk53fxyWNurw
M2JYxULhW5douCjs6e5OxR74T3xHPqT/qo22OFrzY95RcbPm0ynD4mhxw2+0
+QUjg5XBJNiX9i97pzyVe9t8NP/kq8g/0ae59+52rxmHlcdiTv6wHXLhjpqs
umHb7+S86BMGBYuCCcIG5fiJmxDHJPdPTIpYEzEnchvZVE+1PdleDf8QG3BH
wztx3tc3ewo/4RstzzR9Dou+uOEbbMqVh3VMc7MT5du5t9iNr3dqDGJexL7I
eZP7hu/Ch+HocHX2b7kwcnLk5oiXxJsu16vcgMn2jrwbufV3jSqW2DvwLu5u
8rROHxVmCju9rVOxOXLIf9YrHTZt/w8rp1Mup28JwCRhk3d1KlYHhgXLEif+
cvMnYE/8FPFASw8r1kvMl1jpI4b1jSDfBnpzUDn07GL2sdxyNiXbUryf3Cox
hnK22NhsbfmkYmzE1sjH5b/xs+Rm+/YUPBZeD5OGTbsHHEfeqnvLeafT2S++
BQHDheXKw4T/qOeT8dfkt/tGgjjCSxv+c1yzH3CGuEN8Jf4TR4mrPAA251n6
v1MVp4trE0Mnlg7HPE/zofCv8tHFR4uT/sKocjrlUuK78F4vjAp/f99U8ckP
TFTstfwqeVYHpc3uKb+S8hK9mgu4dN+hMSd8t0ZsphhNeRUwIb4fH/CuYWFY
uD05PbAtfLJYFDYR2whvc2/qfpHjnmFhCrAkmNI01jCsvtjkbHOYAiwBpgBr
EFtmvMYtxgxfL44eR49f/zQbP/V3pv7uYcNXIv9horhMmIV8WhwkLEOOjFyZ
SWtwUDY8Wx6GBC+azo/qVA6k/CM5I3JH5PzI/YH5wH5gRrCjs/uVPySPyPdf
xAGLBxb/K7dQTLdYbvEL4hn4AHwBeXh8B98I8q2gV1O/3rBscrb4YW0/gSdN
TNZ4Hx1WTpXcKnwp3lQO0qmdwsPh4tN9DCt2fPr7Q+lj/0HFjT85Kh+Hr8Mm
ZZuKoRdLL2dL7pbvK/1tor7fsmjDiY5N/cMTxQHLS/3zRMlz9CrH9eRO5STK
TfTcPf9jOpUXJT4LLogDwYXgDMX6mw+4RGtQLJ2YOmtTTDPfkw8qt1aMMn4V
JgmblHMg9kS8Br6LvdrtFl+F32LjsnXhw3DkVXNulRyHjyq+/ajWP7xzp35h
xmwhNhE8+TP8C3hd6nfs15oStyp+1VrDH/pWjpgX+Dl/9sbm38LvxRCLJcZH
uq+9H98Ib2cD2NPFPohxsNf7hoSc1O+1/vlQfClxq6s1/1psuphUsamHNH9b
TKs2vmlA59F1vnWA7xRfIiZCbMRhDS8TUyk25vLmj5gDeHJz3jlla+EB+s27
yjWv8qEi/y/yFBugX89sOv68U9828k0+3+bjo/PVccywRvuTWCKcKduMjcZ2
/He/4n3YfGw/8SQwIfFpcm/kkIhNw4+yP81R35bbv/nnMHvYvW/y+TYfTAu2
xWfnu/tmzJYNj5EfZ01amzBb2C1Z3qsYf2v3y5HfyPXX0kH9yr+TN+bbL77l
I38FVguzxf3bn80xcwtXQQfIq5GjQDfYb8TeisH1bS0Ysrhg8cHT2LL9K+Uz
c88zx7V/wcDEU97ffFZ+Kh+Xr0t/yA3xDaTpbyGNKhZLDBp/TYyz2Dc+Dd9m
q+bfiTHjP9EBdAFOHDf+TNNH4oWcM8fMIz4X34v/O2vzj5ZvPuEKzY927xsb
f8Rn4Dvw8ZxT5mts3sYzc/OvyWIB+VR8q03b8+Fz8b02bv8nQ5mOXd+0teef
i2W2h17bMMIHmn8ods43F1Zr/vzCbT1YH3za+drz4c/jE/AF8Gyx6vD1XrOX
2Ec4fv6zOWlu/j/me2rDguVMyJ3Ap+Ot+bBsaza2XCB8z9m94uvgVXKYv9Qr
ThQ36n14R94NXxue71tnF3XKXpwl7WceVlzib5rP+4H2Xl0rh/r8XnGkuFI5
GXIz8M/4fTkuW7R9e//m34vfkmMuNpMPLzaPjqQrxSSLH8a54F58A0/e1+Kd
wiN/NK7v/Pne36yDil9abFx5tMvl+E7Ky6a/RfP/zxpWvJtYOTEKYhXgMWIJ
7EHrtcPexl9VJyZFbAp8587G5+Az2ARsA3jPDA2vgb/gM3z74rJO8Xn3Ntme
bm+3v4m9gIeI1fBM2cE4E88aZyS2VQzrwW3/Ebuycq9yz/SB28Ch6BumAGsQ
0wBrgE9eMVk5MXJj7OH2chgNrOY99HfktWA0g8InFxpW3o1vGYn3ZQuzicVe
sz/EBogRkLsLr5yl4Q/wX3il2E85I+Lz6DP5onwkvpJ3AnOAM3hXMFxYrng1
udK7NBnG69sdH428ZOT5I6/ZL50yY1tvdA18a+aGd8A/9hhVfNuuU4Wrilm/
suGn4t8WanitnCL/Ef+Jw8RdynV/sPkfdzV/4E/NP7m72fv4IbyObxeJdYEZ
wA7Y93I7cEY4IG20xRGa+9YA7hAnIBZdjDmuAL+AY8ItidXnM/AdYOiwdPFl
cuHFnIk94xPy42Zovp/+cA1yLMS6i6eQjyz+W/wBzA52h5/Dx+G3cd14dVy7
PviKvjmnbzEPYh/EaIjVEAPifa/Uq9xo/IRvWeA4jB9fCWz0DUT8Hr4cX4/z
xn3zwfhiDzVf0zemfKvON+t8e0oMu9jzSzrFl/omsW8T+4bWE20Oek/0mDoc
Ml1FZ+GW6Z9jJut7Dd1R+TB8Ge/Uu8VpvtI4BFynb475xpQYFrEsxoybvKX9
l0WavpyjrRc+Hd8Ohg3LZnN7Fp6JtYADw+ngcnBj+HrxAv6T/+Ybl9aqNSuW
DoeKS5Ub6luk3gH+XsyBd4PjxfWKQRGLgt+XPy4mQGwATp1upqNx7TDjZRr+
KpdTDhbflo/L98UZ4ZJ8Hw+XhKMQu04n0A3qcUveqXfL5mB74ITk6ntn4h1+
1ql3aY/w/MV44Do+P6y80DlHFd8hZwxewuddur0z787eI3YKfvdwv/IWFhzW
NwLkvLNZ2C4wjiMbXsG/l2NwRvPH6SIxAGJvfCtDbACMDdbGRmerT47qu2An
DwtvwbGIxbDu6TZlXA0d4Nz/AaHXWvI=
          "]], Polygon3DBox[CompressedData["
1:eJwtmXmcjlUbx+9nv++HhPC22MkuS2mIkJSlKESRbcaSt+yUNSqyhJexh8FY
YgYRLZbsS4pRZBv7LuuEkG3m/f4+1/PH7/Oc8zvXdZ3z3Pc551ruIgk9mnb3
O47zmc9xQvz2jzrOZBoPI45zHzwA+UAbxn0BxykYdpx7nuP0Qq4mcmddx0mB
SwUfwT0HdwvZTtjqwNhx+Nz0zzLJcXCHfiJ8Cbit9NOR3429bXDr4Oqi15R5
3sFWGfh7jBcLOk4OxsYhMxGUpL0N3WOMTUJuO9w9ZPqCj9AfxBxxrs1XHdni
8OnYugVugpdBPmT+4bc5/y0TmSCyc9CdDX8EZIc7AHeTOfYj14d5fmZd60AT
uAvYvwJ/GVQDOdC5ym8Yew3RvY3uY2Eb98PVgyvLOjyQAX8G3uP3ht/GJBOA
G0p/H+vYzjwDmXMa81Rl/BD8A+ZNgusGXqS9EZ31YANYA+4h1xXdj9Fd6Nnz
13voxZz/gM30/4S/ju41kAFK0K8MvwH7hdFPRC4N7gh4xPgp+LrwmazVZY43
aN+Be5z+NWQ+ZC3lZAv+OvgJmZzYmwF3nnXcY/69yB5DNsjvK4z9D4wH5+Gy
wd3EXn10e6A7lPn/pn0VjEd3mp4DfFv6AdqFkX+IXg30L6B3Efjh5rOOFfwu
B31pN2f+v1x7Pg/QnYVuPzCE8dHwd7F9lv505PzYewOd48w9D9kWjPVBLkT/
MfpHmOM0KE2/vp413EbQDblPkXsNFKT9CdwyZDphrwX2HtLeon0O5qI3H8wD
yeARY+8i8yY4Q3spMkvA13oGYVtnc8YeMLaD9TaA78wcvenfAVu1L+DiQHnk
foRbADeIfk/sPINscf5fG8/21df8z9WevZtc4Fc9J/5TH7AL2Z/oZ2M8Bbkl
YClYT/9P+PuMr/fbHumA/VXo72W+5joL2l/IvM0aetDvDq4yth6ZL/kdj84E
nVXk9jCWF/4r+qPBfOZYxxxfYfNXZGth42XdK+Aics20BnQ2gGXI7QT74Nag
u1rvA5ln4a7AXQKXwXR062Evnvl6YPM62IBc06idgZ98NiaZ3ToP9AfBv6O1
h+0/zdR+Ac2Qa0E/FbkdyLxO+zXwErbGIrsLmd9AP+TGaF8y9jXrmgJOwh2g
fwPdLqyrM+gEvmO945l7CnqTwW7sDoOris04nWuwGW4xeo0jthdbYyc7uvvg
psBNQK8e/HvwI9Btj042xo/CvwPfHrlV8FPhBrCW/iATrgZyjdBpDHZqz+kO
A5fBcuRb6Tlq/+h9YqcVcgf0zBjvAdfYsWcVQm4P3FRkZzNnfvhyyI7Bxkq9
T8ZHgzHgX+SqM+8v6C2h/R52WoJ1IE1nhrX1Ay2w1YnxAdiZB3x6hvT/Qu42
cpe0FuxVgLsOV4R5J2HzFNzzcBXR7w7XGq4BKET/Z9aykPEvsXUAG58jtwak
M94Oe21BA9ZWGdlKoAjtVMZmI5MH3UXoXUHvBHKjdP/DX2T8ErisvY1MYfhC
oCBIgUtCpoBn50Xn5gK64xmrgf3q9EfLdyE3AJkqIMNvd2pFuGXIdQB5WfMJ
uM+Rn8h/3an9R7+XY8+nJTJl0T2Gbg34Z4PmF7Yzh99vz64aNlKR2QH+oP0t
3DLwJP0yyH6ATmfwne483dfo/oCtl5mjPnMkIjeS35H0z8GfASO09z27++PQ
qyp9/Xf959gz28Vc2/QLDtPewpzF0P0bnVnyVbQ/1P2K7jT5GFCEsTr8ZoIs
UFR3HXKNkXkBROn/x7P/MJZ+JGj+ozB8R+Qa0S8DsrQvPIsrFF9kD1p8UBIs
1zOHK+LYuz6BbBhulM6a39a/F+xBpj4y7/Jf26H3O/aO8z82IfNQ5xyZbui+
SXsgugHGdsEtxaaPdn/tP8bawaXCpemMgyz4Gdj6Arsn6Z8Cw5EbFrC4ZT39
H0FHnQntdd3T2Hsc5ATxrOWvgK1Ba9kIxqO3jbVkwK2gnwpO0a+L7B69m9ha
da/95tpaBukMY6cVMl3h36Lfkv6fyP/g2tmfgdx0n513nfuN8DcY74Vcb935
6NYHB+HmItdcfgm5yYyN01mFuwaGMD4oamdXZ3gQ68uDrSfALP7TxYCdEfmY
fWE7K+I+85uPGoDuNvp7HbvDssHV8iwGTcL2LLBOPlIxBfb60b5H+34sNtMe
VayiMxaJWFyXib2fkZ0J10b7SnEn/Ufwnu4PuFZ6l/oPcIsZi2KrJdwIdBbR
vxqwfVBGcSLtbEAxdGn6n0ZNR3K6ezx0n0R2q+KMoMWVmvcosrNR2gTvgx/r
mm9cQP8K9rLkP5DJ55ovztAcigMVa6BfAOxkrlL0X2eOtxRT016oOED7grFa
9IuhVxTkwl51+h3CdsZ11v8NWpy9AATga2Ojpp6xa+tT7KMYaCfz52aOEbpj
aC9g3TkZO4bMq+DZgMUaijnq0G8Kmigmkx9C/0N040FpZIrp7Pvsjp0LvtU9
xFhHz+Kmxcoh4MqDMDae1z0MF6JdmXb3iMWJO7QW+RWdb8VgjHWDP8PaLoOn
mOMi/Le637FVKWjx9ovyUXC5aFdXXI9OX1CXtUTgUuQDwBLtvYjdo/JHunuH
Md6HdgLtlT6LJRRbK+/pC/8B/G241RHLP+6jG2D8cZ/lPS/AnYabDFdKZ11x
ALo56Belv9lvvkx3XT4wlrE05PPSHqc4kTnuMMcq5EoiNwcuM2Sx6Uu6V7E3
V88De6/67FlURS45avej4njF89V0/uDuhiy21XvW/qsItxq5hbSfo10harFt
3bDFlYsYyx+1fOGI4i3W88CxmHAmXH3GW4Gu2CsHNw3Z88ilMcceUJz/8SJy
/8AVQC5OeRK2E1y7V0rB34BrKn/sWm6ofER5SQLcxKjlT/In8isVkUnUPRSy
+1AxgWKDj+Hi4RJAR/A3cq/DP81ak5DZp1guantXsYtimN/hXoPrrXfPWpaC
Osph0F3L3BVDdi/rftb6uiM3R/kD/Yc+y8W6wj0fsnxD3DHXfONuxUPYzwN3
MmznKEg/F/1vtFeRORi2M7+D/hnkp0btTlTuVJ7x/SGLIyYI6D6N7vd+i4ee
Ab+FzJcp11bOPd212EAxwkPGZkctjxoAGituRmYr3BZQnHYkYL5UPnWN9gFY
C/IzVlNnNxYzlNQ9jtywiOVxT9IeA78nZHs2HfkonAO3ES4HXG7X8lrd67r3
18B9ChowZxyiI30WG06AewWuqva4z+L2KWHLK4uHLL/4WLmzYkrlKcj3pt0H
DPQsPv9K61Ecw/r6wNWEqwU2sZ5Fum/0rGh/7llMJjndiao5vA1qMHcb+gcV
hyBXDVuHWXcpz+oPqkPMpb9NcSXPZL9r/lnx5HvoJuqsaD3gkuJdxV7ofu/a
vlPMrti9FvOOhi+r+5n+HPl/5UYgk/4o5khGdzBzPBGLRRWn6D2PhJsE1xDd
msiuRncTekmexebKafZrT7tWC1FN5C79CiGrC2g/65zdBJXgvoHriuwkx7gy
cP9ljqHI9VN8CZ8Qu6d1v+ue76t3BpcA94n8imMxjOowU+ESwlbLUU3nLtwU
z865zo/inJtBiyPiXcuzlG8dDlo8Pop5h9F/wbF8q79n70TvRu9XudhguDmq
u8Ri5eM+y48Uhy2JWLzjl59HZhX9dOXxwNNZ0D6Da+pYrqdcdiTcdLgU+qm6
J+HGeRb/yd8rFjiBblH65Tw7U6orqb50N2x1KcWbiuMVz6tW0jVi97DuY9VS
ynt2Fzth21PaW4pZi8Gfjfn46wE7+6pRjHLt3t/L2NPK87C3HL2V4AZmdobt
ztfdX5g5bodsn+puV0yhM3gHrrRncdhc2sPRfcTQ/rDFNIonFVfOYSyM3EfM
OcSxZ6X4MwG9YVE7y4pVNoDHPMvLdP/IF8knpdH3eZZvng6Yr9L65YPlixW3
Kw95yrO7Tv9TdQbVAhTnSF92pKu8NUvxPbJHaU8M2pnQ2bgUtrtPd6Dyi0Ke
+YVDIfOf8qOqr1WA9/F71LNY/2SsBqXcQetRjFBJY57V5VSDu+K3GEN5mYv8
6Vg9T7GjalXnwAWQXflPLN7QHa67PCtkvlbjijfehL8l/+tZfUR1kkNw0ZDl
FXr+eg+K4eW/CuqOANNCFufqWaoulV3nNWQxq+LUzfS3ePYekrB/DhtfIF9W
8SjIr5oNY78qD1L+F5NTrKkYbi2YHcuJFc/qnV/jf1wFGei3Z2wF3HZwUvve
sbwxb8wHrGC9ya7lVKXAKdpVdTfTPuFazq44R/VZ1Wlz6b0rtlOcqv/rs/pF
TeZ7N2z3v/yA7rL3XauDbEFnBDLVHKsVqMamWptqePKv6yKW46hmoxxFucrk
WN2su/w5fJWQ1UXj4HLAFVLtEDSL1SDkc770mW9Q3aURuMC858FZ5RWu3bG3
guaL5JPej/kZ5e4piumDdjcp91EO1B5bR5XXRqyOI99TWe9HuR7cKM/yLN31
uvOb6znC3YjlH8pNVGtWPUe1F9VgDsjPo/sNshvQ7c14T+0pz2pu14IWiyom
lW9sKP/Bs2/ps/zovvwW+rto10G+rWu5aZWo+UQ9A70DvQvVmVRvUg1Ued37
uhdcu+fjg+YDisbeueoMScjOR6an7ILBtAc75nu+Y87hzJ2GzgTaiYrfIubP
tVbF0WVDVi9W7C/78imqXSreXOlarKaYTfmFYjPF/jqjqpkrntd5bIDcXfpN
fFaPUA1e+zAO28laG/odlWvA54F7ImT1lUOu+R7VgJRjyz9MYN4untVEBvos
V2kE95Jr3y8UW6lmoDtFvMaV08iHt4jFFoo95KcUS9SOWi1ONTk9S+XLq+mf
A7VVn4FLUazpWf05XrmF/Axya5GZxxzJchfMHVDspBwbtHWszloMGz/oe4Ny
JuVg8Mk+23+q52Rgp2fQfLN8tOI+f8C+5TSE90WtBqr6xSzWEAzZe1Nd7wjj
bQLmI+Url7t2dnWGmwVsL6kW+UfQaiWqmehM14taPUF1BdURVDuU/42ErJYq
X6/nrJqb8kA9Z9WhdJcMhltMuy1oBwrIV4Jk2vOCFqe+yjo3yn86VkNWvXqI
8sOo1YEUw4YDlhOrnlQU2ZCeq89yZuVcyr22+8237PHsG4tqaHomejb63vUj
KBmymkd75mpCvwpyf6D3u747qB7rWc1S+2sh45lBq80px9H3Gn23KQR3ALlK
irGxk0P7Tc8VmZSI1YX6Be256o7cxVg67bHojwHDg1Y/UL1iBtgsH84cEdWS
/JZ/KQ9TnFhDexwbN/jNhe3c4A66I3XfgxHKYZCrzXihsN0NDzz7npITzPNb
rqqcVbGtxlRn0Xc/7RvlDsr5lfvrW4hyz+eQOczYKd3D2qMgK2A+W89Y+Yzy
GtU0ZrCWavBvgy7YKBGx+p/eb2vFQsi+4tkdpT2m56LameK5TYr7HXsG8odf
RO274FG/fadTXUX1leHI9UbuF/o7wRsR+46ibz/yIfpuMxtusmffURQ7K4Zu
7Vo8vj9oZ0hnSWdaOb9yf9VfVbscTD/dtRhZ+ar2yAL03lLdyLHzq3vmoGt1
Gu1F5Vbav6ptqgZ6P2jf6PStTvZmRixGVk1UtdGBYcuLlR/r/+kb6GF0P4ja
mVcuVEKca9+jVHdQ/eE2+lvgukRtXN/kEhmbGrZvCYqRdf/pntH3rWZR+57U
2bFvWtL9P0zk998=
          "]], Polygon3DBox[CompressedData["
1:eJw113n8l1MWB/Dn9/vV97ekoighWsaaUhTK0jKW7BRjGVqZLEUGU5ZCKc1I
w7SoJElSaZMYUUNlay9LpSRh5mWoNEKLLO/zus/8cb7n3M/5nHPvfZ77nHu+
9bvd1uHW4izLZpMCqVWWZcMAJUVZ9nd6WuUsW1CeZY9VZNlH7MPZj7PXsZvi
XlQKx13JfoqvAJ8D22h8IvvBSlm2i78pezL/angZ+z74Ongpezy8kpxHW8Cl
/PXFt+P7ybgy/Bj6MnghbHG/GH8uphp7OPwLdgXsZLqUPCPnQL6Hrf9BcpV8
a/Aq8nnXy72KXAifQd5j32Hvq+kinCfl6Aj/0fh78oCYJvBXYS35qsZcsEv5
WtKzrasz32Rz1eF/h6zCb2jOvuRNud8gDfgvh8/g35+8xR4s/mn4M6STHC/B
R8IrxF1pfC/8V/Yc+FB4F+Ov5OpG74pnCZ+Y73cIbBL7ddh31nh47EeO5vFc
jD+j55PlJVm2QY6HxEzGLy9P73Et/iekH7wKfC7sLNIUtwm5QdwWvjGwDeXp
XYyxhp/l3mzuxrC15AexHxuP4q9PRuGsg+/O8XpxJtjHwn6UqzPs3/J3px+F
9/E8N8U7xdsh96fsyvTv5ZmKvzJ/d0uMM/yx/LvIofgt+M6lD8U/E/ZurC/W
yb4+cgi5m+5DXsNdzD+C70J76wSbwK4l5+d8g3G/oNfifEyOhd8v1z/go/Bv
ss7NcebFbbP2c3API/8zHoF/AO42/lbxvmHb6Ves+xucYXLsKEo5J8H3I/PY
++IZ862lB8j/oTxb8AbCNtM1cLrCx+GXsN+H9eVbRq/APR2+L8688QmkljXM
xR8N/4k93vznlaa9P0X3ta624s8mfc25L84j/G259rKfiHPK3h3vkf0k33yx
59PXwS8TMxL+dOzBejbm56cq+wP+nvKPgQ3HH4Szkm8EezEpsc5x5s3oU/Bv
s845YlbFt4v7Ens1e3CcKfZ1+TnpRA/B/wv+UHmGy9+anoWzDH8A/hBynLVd
aP42pWkNL/PPgl8ttoUcq+Q6hd4K74rzMvsI/mX52XsM3iieG/76yEf2xhku
T++3Bs7+ZKm4LfDV8MPg04xrmm8qvRz+FnwLvBV7WjxPc+3hv5weZtzCOptZ
Sw/6S/lex72GnGvcm8zF/Rb+OG6X/Ax3pWfgLIE/EM9Vrqrmm8L3PHlO3Avl
KU979n3saey38e9lX8luDO9l/Kz8G+hH4NXhfeT5Xo7+9Nioe1H/yXacF3F7
iWtDrsZ9g3wH710prXNHfB9Rq8gnUV9gXXA3sV/DvRNez7im/O3oRfAp8OPs
xzC7hL7fXmbCG3q/29mnW8eHfGfQna1nthx3RS3I0n73h7eGT4dfgT8WNlqe
W8WfDN+E262Qzmpb2CM4S+Vvw+5EKlVO385QnLvFDos6YDwDpzuxhWy/krSe
3vDxxuMK6QyfKrY3/HYyBWc63wxS3ZrW8PeCt8D5WZIx8F+K0npuhjeC78zv
l8bsDfCO8B+MF7I7sHey32T3q0i1+pG4rMU8SlfY7x3wDvB6xgu4/kVmWlt1
vkX5/TKBbzH7Idwe5Ej2NjmG4n4d30XUAfhweM/8fulK/2ze+eQrOW62txbx
DuiLcReYY6XxH0rTmRkj9h74JeSb/JzcFvWPLOCfh3dC3g/s5tv7//NPlsNu
IbXkO5jcKHdPeZrjzy9Nd/EP+K/TA2Nu+DjrqwJ7gq4W33vUFDla8rcWX0Oe
VrAbjUda82Nxniulva+Pcwh/A74wS8+tvjxr8bvDB8EHwQaXpLtgHf55pFoh
3fVj492Yu1r0PmWpJg+Ieh13Kt0t3nk8N/hBlVIdbhq9hPi9pDX7BlKOe1Sc
++h94s7Gr4u/1lp2Rh8Sc5HD8nvtkLgP4Ufh3iKujvnaRD3AWRF9iDkvJ0fL
ew5sblmqjX/CaR93Cc4rUVeil2O/yv5WrgOjv8HrSPaY+7SoSTht82+8eTwr
nOfZd7G7W0PbvH6eTH/rOczjW49zXUmqJ+vYf5PnLHKk+YviDsI5Cl7MPp9s
zOvDrfGMxF1VlvqxYvmvibMa78kcF0RtN95PnlPlu934YnEV9Jvw8+I7NZ5A
N8BphzOab7Px9fIeK0cjciffk1Fbcfvwn88+AjZfjuPZH5h3WJzfvHfaWkj1
fBl8CHyR8VZ5PqOnwt+S/yz5D4I1LEln7z34L/Cr2JPyu/Ie/DPgxfRovrOL
0hnYY9zQWj+Xf0R+j3zJXgNrE3WSfzy8M277SmmdC0nDeOfxfbMb5P3Vx+Zq
WJz6zHfIIuuZibMDfmZeP9vRPeR/EV6lPPX2g8Rv5FuB31++JXIvNe4n593G
T+BkuK1JXb7d0Z/GcxO3J/r26Alw5tE14QPyfnsyewHOaXndOJ0+Sb66eB/i
L6WbRH3B74Z/v/F7+I/aa5ss9SSdC+m+WAh/COeKqGvwjlGr5VoZNV98bTGz
6AZlaW2H44/Mv6PvcT6KM0i2smvDT8Q/OHpCOc6AHxS9Yo7XoV+OmkE+w18i
R1VY9fy/xtw4W/E/Av5dnKni9Hy+LqTery4pw30f59DoE6JHzPMMh29iN4h+
qSL94Wop5wT2r/Am0SMX0jcyPs6k8afibrH308qSvYu/FbuInohTmz0KXhb3
S3HqIReK6yGmcVH6rmvK9x/47+D981732rhToj/m+yvuu+w1OEfD/1tIvdAx
0RfFOcHpj9Ml76muiD6CvaJyeuZd+LZHvYxawY62vIOfHjizxQ6ELWKvE/sF
368lqYZXLU/fdXOci6zzpPjfYe5T4IvjPERvbB0Pw99lHwB7XN4qxtPFnR3/
f6IPYv856hVOjeJ0/84kL/A9G/uU+7gs1YFm5m6E27M0/Wdpxz85egDcZuXp
P9c98IFkQNydch6I81q8s7hDc/wpdmVYT3JSSfp/dAJ5wFyT8r1XL0n/qW/A
n0WegdeDb4h+g64fPRJ7Zfx34ZuY/wc8JPo6+MP5/8rn4M/mz+FteB3+Zvm3
s80EOwvpmSyPWo7/R2s4Iq+N9aO/h3cmU3H6wdvmd8cF9L5C+q+dxTz4JcZN
cW8ic/AnmufG+Fbz+vw0mR71Nu8hj4/7jt2LnJr3sc3pf+I8xz+OPB/3Av85
hXQ3XctuX0h3fW1yu/mn4HSC/wa/Oh+m
          "]]}],
       Lighting->{{"Ambient", 
          RGBColor[0.30100577, 0.22414668499999998`, 0.090484535]}, {
         "Directional", 
          RGBColor[0.2642166, 0.18331229999999998`, 0.04261530000000001], 
          ImageScaled[{0, 2, 2}]}, {"Directional", 
          RGBColor[0.2642166, 0.18331229999999998`, 0.04261530000000001], 
          ImageScaled[{2, 2, 2}]}, {"Directional", 
          RGBColor[0.2642166, 0.18331229999999998`, 0.04261530000000001], 
          ImageScaled[{2, 0, 2}]}}]}, {}, {}, {}, {}, {}, {}}, {{}, {}, 
     {GrayLevel[0.2], 
      Line3DBox[{1915, 368, 372, 1195, 2207, 1196, 373, 1203, 2211, 381, 1207,
        2213, 1208, 385, 1215, 2215, 1216, 389, 391, 2219, 1223, 1929, 396, 
       2220, 1224, 397, 2221, 1225, 1930, 398, 1931, 1226, 2222, 395, 394, 
       1222, 2218, 1221, 388, 1214, 2214, 1213, 384, 2212, 1206, 380, 1202, 
       2210, 1201, 378, 371, 2206, 1194, 1918, 370, 2205, 1193, 1917, 369, 
       1192, 1916, 367, 2204, 1191, 1915}], 
      Line3DBox[{1919, 375, 1204, 382, 1209, 1210, 386, 1924, 1217, 2216, 
       1218, 390, 1925, 392, 1926, 1927, 393, 1220, 2217, 1219, 1928, 387, 
       1212, 1211, 383, 1205, 379, 1923, 1200, 2209, 1199, 377, 1922, 1921, 
       376, 1920, 374, 1197, 2208, 1198, 1919}], Line3DBox[CompressedData["
1:eJwl0EFKQmEYheEvCHIbLamW4AJsJaGJYlRIGIJEVBZkBikWihCIDgobGBEU
FDYoclBC9FwaHN5zXj74L3c5vbaaWYiIFckqOSkuRQwXI05TESPc5nZkrDe5
e6zaj7iPz/gih/oUL92844ndkC+9w83wCptcW8remXM9rmPv2tdYwT3p6lX8
ddN307NbybdwP1yX+07e487kU29zH3hsv+GrHOhPWMMHvHAzwUryptzp59wt
NnCL25SCdwZcnSvZeXtDinoW87iON26OUv//7w+Wzj88
       "]], 
      Line3DBox[CompressedData["
1:eJwl0F1KQlEUgNEtCDWNhpRDaAA2kYhCMS1MRCkkoj8VMQkpwRdFqCCoICIh
IahAqB4KWuLD5Vt7n8O9cJdWVlPpREQse9YWIjKG+mLEdTKiyKc84l3OOb/n
Ct9pVZ80b1/jFz53f6yH5jc90Xe9sD/jKXe5xV98xW0uekdXS/prf8ll/uO+
Oz1z1dzRHf2efYt7zn64wdv2H1znTz3SiXbcedUDc8GdZ97nR93TB92yL/Mt
N90v8c3svVzgjPOcHpuH9hvmrHnA67yZmP+/fwuGPr0=
       "]], 
      Line3DBox[CompressedData["
1:eJwl0M0qRHEcBuCfY8aMBUWhsBlFEQvSJJfhDrgA7gopC9bKQsyHplG+xvcQ
RRFJkiTPyeLtfZ9//zNzOoWFpbnFloiYl5JRlvVcRJKNqOYjarzGwRWuc0Py
fMDt+py79DF36xtuSp/9oAf0oDzZLzJsN9wd0a88nv4GT+gP/pQt/znNl85/
eJuLfMW/nEki9pxldUmXpc1ulR17xt2muwnv8izf8rdnv2SKL3hSv/OYPuNR
/cbPMmQX5NHu1/f6TnrtU3d79DV36kPuSN+XT2QzfR+uOz/iDc5wjfe5KqvO
VqRiL+f+v/8f8yY6uA==
       "]], Line3DBox[CompressedData["
1:eJwl0F0rg3Ech/HfjTWhqDmwA09RlGK1JG9jZ069AF6XCDXzGKGdWcvmYUlI
iqKUJEmaT+3g23Vd9/+/3XWPLi4XlpKIWLCVdERV1DojulIRDZ7Gouc3vJf3
2aXzRz3An3EQh+yVl9wd4+P2rnf0FP/k07irv/gB5vUvP+RHNqv/9DFv4gme
WrRFzDm7994HS/S8Ljv7cW8PZ/Q3z+G+/uCTfMK29Zse4cP2wrP4hNf+r59n
7E7XdQ+/5d245bdXvOp5Sl/wCj+zdl3Xm+5sWI2v4zkmztb4qlV0s6P1ff8B
qoY2MQ==
       "]], Line3DBox[CompressedData["
1:eJwl0EVOBEAYROGfScgMLoP7AINdAXe3QbdwADgn7i4LnFvwJSwq71V1uhed
2d3P7eVFxI4cJCNSiYgzHMiPKOZvqYh+fmor0ctlWP+wj2CFfulsglfxcazG
aazDWZyTBr6ITbiE1+4081X+5a0ctukZuXW2of/YO/VNfmfL8kfswSfsxWd8
kT7+it14j1vudPFfb2zzB1uH3i7r+rd9DVv1G2fLvIWvYCMu4LzU8xmsxSms
wUm8cifNx/int0axUi+TC2dD+ru9VB/k57YifoKFeIxHUsAPMZn4//8/SJEq
BQ==
       "]], Line3DBox[CompressedData["
1:eJwl0F8rg2Ech/Hfnlq8DceSJJLCgSRJQtJaS3uw/Ju1RFGSRFFa8gIlSplF
Q2MSn3Lw7bqu7vu5D56utDK/k4mIot12RPQkEY3OiHw2YojX+ZPl9IAetBf3
ijq1Md10vsUn+AZOYhVncA/3bY4f4SIe45s3lvgZP7cPbxT0il3pL922VV3T
LfdL/AfL+IsVzLiTWJVncRM/nV37Zp23+bfd6G2dWsu9S31hef3u/ITn+Cku
4CEe2CzfxWms4BSWsembcV7ia/aqR/WILeuGfrZhXdB13s8fsQ8f8N56+R12
J////w87FDbl
       "]], Line3DBox[CompressedData["
1:eJwl0O0rg1EcxvGfefw3vJckJfECSZKkJWmt2Tw0T81aiiJJqymS5A+UIqQh
D5GRz50XV9/vdc75ndN9dy5upUtNEVGQq/aIrlTENfbgDd5KL7/DPqx3RORa
Iwb5E8/zur0hfVSK+ov1VRzTX3mJT/IyTuE2zuAe7sssr2IGj/DdfVl+wj/N
n2JeL8iPfqk3nFnTL/gX3+Bt9irYgs1S5pG8j7/OFLGhn5tZ4d/8jH/YW9Bz
cpx06zWc19/4IZ/jB5jGXdyRaV7BCVzHcdxMvt99w3yZP5tfwhG9Xx71jH7v
zICe5Q+8O/X///8Aw6c2UQ==
       "]], Line3DBox[CompressedData["
1:eJwl0NsqRGEYgOHPZrKWTZNdSU5sL8gdcAEc2OZEkiQKZWIwhIZMTcyc2BTF
AUmTO5Jn5eDt/d6vf62/tYanZydnmiJiCnPNEfOINOIwF9GRRCzrXy7odl7R
6yjpnHNnvKHLnOpr3tY7qJr3ucZ1FMxFPJk7nX3mY/3Gef3O5/oCg+760r32
N7qPv/WQfUXfY8xc43GeQN18hxFzw9l+z1T1AP/oUfuyvsKn7rb/4JJ+5S79
wqf6CI/mBxxk9/Ee76KS/Rtnb3krex8n+pI39Rpa9YnuceeqbtHF7Dv1kl5E
ak6wYG5L/v//H0MeMLw=
       "]], Line3DBox[CompressedData["
1:eJwl0FErg2EchvH/VhixhtksDftKznbqA3CsIUmS4oAajdjWsmmaA+yEskJJ
km/ETw7u7ut6nvd+Dt7S8urSSiIiylIdilhLRiRGI5Jyytf5eCpiQ0/otGzi
mrsMnpQtfs6n8TYesW3wPdzSM873cRffSI4f8lt8rB90X05w2vYZD+SCT/F3
3MJvumB7hQvOv3kP53FOvv7e5yXfLEoXL+hr/eluHhelwz/4HG7ijO0rr+MX
Pev8DD/hR8nzKr/Hd3KEe/pAj9l2cFt2+TC/xDu4rrO2FfyT+v+/v911LKQ=

       "]], Line3DBox[CompressedData["
1:eJwl0M1KQlEUxfGtZNgrBEXZIFQyapJEJD2CPYIPUA9XSARZk2oQEWI2MAxS
+xIMalDUwPpdHCz+a62z2efes1jb391LRUSVDtIRh7SajWhnIuZnIu7wVHdG
XT6ne8BL+Qmv8Q2H1OQ/cNnMJ7ble/rhC7pf3LC7q+vTJp+adp+zgbwlP+M2
VuiV38EpM2tmhnKPyro/u0q6MT7qOvTN53Vf2JLfcUQ3/AteJffikpkeXsjn
yTfyC7oOrtvd0J3QnO5Wt6I7lotYoCM+j3WcNdNM/jk7eb9/xWc1PQ==
       "]], 
      Line3DBox[CompressedData["
1:eJwl0FtKAgEUgOHjhGFrKBChQkjD6AISQbQDW4ILsNVFiL50eaiICAsvIGlg
NwoSLAgq6AMfhv87Z868TK56sF9LRUTFk89EHCUR83MRrXREnRf4lgveNcyr
2tQ17dmfcs5Nn894w/6BL3mkV/qim/Y3/MHL7sd6Z/7Wnn5p3r7LMRtRdj/k
P/ui/YD37F61ZJ5xs2t+Nie8w4+8rfdacPPr2z6v8A93eMv7T27zRFv6rktu
3vTavMhPfM4DvdChrvv2mDtc4hPuctb9YTL9f//sjzPz
       "]], 
      Line3DBox[{2115, 748, 2355, 1542, 749, 2356, 1543, 2116, 750, 2117, 
       1544, 2357, 751, 758, 1551, 2362, 1552, 760, 1556, 2364, 764, 1563, 
       2366, 1564, 768, 1571, 2371, 1572, 775, 774, 2374, 1576, 2129, 778, 
       2373, 1575, 2128, 777, 1574, 2127, 776, 2372, 1573, 2126, 770, 769, 
       1566, 2367, 1565, 765, 1558, 2365, 1557, 761, 2363, 1553, 752, 1546, 
       2358, 1545, 753, 747, 2354, 1541, 2115}], 
      Line3DBox[{1547, 754, 2118, 756, 2119, 2120, 757, 1549, 2361, 1550, 
       2121, 759, 1555, 763, 1561, 1562, 767, 2369, 1569, 2370, 1570, 773, 
       2125, 2124, 772, 2123, 771, 1568, 2368, 1567, 2122, 766, 1560, 1559, 
       762, 1554, 755, 2360, 1548, 2359, 1547}]}, 
     {GrayLevel[0.2], Line3DBox[CompressedData["
1:eJwl0EsrRHEYx/FHrjPmcppkjxUlJQvWymWDvAE5ykSZ8QZsXEuWXoCVpMFh
7xUoZSUlFiMrl7fgM1n8+v6+z/855/xnBtL6cq0tIlaltz2iIEP5iOuOiPVc
RIqDvIFrfNT5lv4sx/wFV8ySTu+wV8FdvifT+hVu4KY86Pv2z/Uduxf4bfaG
p/wdi87L0vTufJd7mI/zT17gN3yCL0i3vog9mJMlfUoyvWT3yzOT/JYn/IdX
eCIfvvXEm/jrDg2855d44PzRbFuvS6bP4BEeSr9+ZrcP09b97Z/wV6zJWOs3
8zt9xLerOIwZVs3Lzksyr89JUZ/N/f//f7HWLoA=
       "]], Line3DBox[CompressedData["
1:eJwl0Mkug2EYhuFXikQNoa1xZ43EsCvWhJKoI0BZIMSwtzXE2toBmNqydArE
CRgSw07LCbgaiyf3/bx/vvf78vcvb+e36iJiSWaaIjoSERtYro8Y5uu8xAeS
ESN6QZ71U/MXXNHPeU9DxCHvxiOcwhvcwV154BdYwUs8sK/K3/kZ/8C0fRn5
rr2jMaJontVTvMTHeRIXsBnz2IKtssjbcBIrzqedmeBVnuFl37r0Tvly15P5
J/56wz2/4j/8Gh9xH/ekyKfxBPvwGHuxYN8af7Mvx19xVR+TTfvu9CHzUf2W
D/IMn6+9DecwJyk+i+2J////BwyjLvs=
       "]], Line3DBox[CompressedData["
1:eJwl0M0qhGEYxvFbg2IjMQ2NSXMCpFASkiQpwoQtpZQaLCTZOABNsmPpDDSN
MUmOQQ5BkiTlK1n5vVn8+1/X83G/T29+bWuhWBcRq5hrisikIopcq48YlHub
I3pQ1fv1AZTsP+iP2NDP9VxDxJGc5RJPc5l3eQ938gV/cpkPzfyWn+UXnOod
5o0i3RjxbuYHxvSMfml/XG7hArfyErdxO1aSczzJX+51ujMhX1mrIatP6V04
09988xW/3nDrfEX+kat8zwe8j4o8wyec52Pu5nUzNpP3m/eEWX1EH8aNvmPm
Nob0a73Pfk5etpblAi8m75TnOZ36//9/6tYwlg==
       "]], Line3DBox[CompressedData["
1:eJwl0M8qhGEUx/GjQbGSMsaYJlyBWJAspMlClKbGnyULIkxZSLJxAZpkY+8O
NMY0Sa4BlyBJkgUm2fi8WZy+3995nnPep3dwrVzcbYmIVbXQEZFJRZSx0Rox
xoc7I+p8R29c3lBP8rz+M27KF87ybREnPIcVnMUq7uOBuueX+IVVPDbf5K/8
nL9hr3196kpOt0d82jslZ/i13jTvwhJ24xL2JHfVSnIPZ/DbXNZMgTf0cryp
1y9n1YdvPcjv+OsNd7zGf3gdH/EID1WNz+EZDuEpDuC6vdvJ++2rmH/BLXlS
jTq7lff0J+QbPqKX58t6OVzEUvJOXsR06v///wFRvjE2
       "]], 
      Line3DBox[CompressedData["
1:eJwl0M0qhGEYxvFbPmqcAWK8JsleioVshMVEdmZs2FgZxEIJC45APhZslHOQ
r8YkhyDOgQUpSSZ+TxZX1/W/nue+36c3W1ieqTRExDzlGyO6aT0XUWuKGGyN
GMFruIoH8Cheohc8hV95BReaIxZxL9/WHeiK8gXfSh09yj90KdfsvOZ1/M5P
zH7wQ7Nd9OW8s8Ud/Sn+xnl8gydwidrkMm/nHTQnT9KdnLlbN3OGAxdwLfX4
KO33rSfnnzxwle86v+W/3vRMe6mjK3maH/Mdd/vlc7N9fDW9X7eP3/gKHqdN
/ICH7RzDG/geD6W34B4q60qUybO5////B2NqNCg=
       "]], Line3DBox[CompressedData["
1:eJwl0EFKQnEUxeErZvlCWoFSQg3CqJYQQtC0wCYppUQ0qiVEI2kU2VwHBcar
NlAbiAaFEDYogmaCm+gLB4ffOefe/33wyq3TnZNMRGzTYjZiiTZnI96nItpJ
xABrul2ayUV0dQmeyRuYYgsP6YXv4pOdHo7kS++H/JWbn9jBRFehH3u56Yi+
bkW+w1VM8Z7W+F87eTuP8rpcoGv+2603s6//m7qxb93yz7obfJWP8Yge+Cqe
4xz27BSwLu/R0PstNz/wwqyiW6Ymn+rKZge4gPO0z5ewgUXsYyOZ/L8/srco
/Q==
       "]], Line3DBox[CompressedData["
1:eJwl0EErw3Ecx/Gvxsx/eQrKxaQ8huXCeS5Dy8ySG7VywlrUcpwrqXGytotH
IaEWKVbiyqPw+ufw6/3+fH7f779f/9nt/dW9sYgoOZWpiLlMxCbejqMzk0T0
sKqbd7eFC3iGr/p1vmLmjW+k9zw/EXEsT2NLt4QNfZ/v8Du7u/gg3+Cp2Ws8
MvOrG/FnM+f6D/7E83zg/hK/5cmsd8mLcpZ/6S74Jyb4iO92O7yTvo//+PYh
7/IT/RXe6+p4oK9hTx7YLfImz6XvMptg1UxZN5TbZtb4C1/WFzL//+8Psnwr
uw==
       "]], Line3DBox[CompressedData["
1:eJwl0N8qw2Ecx/GvhprFWnIBinEgJbEb4ABnzhyQ/WZSZu7A0XbkkLkDSYvl
3CVYHIpWLPLfNXiVg3ef9+f79H2eekaT/dVqT0SsIUlHNHsjitjiZVzwEsYG
zOS4zKPMW5jgk9jmV9ixM52KWDZ71Dd5R67oRT7cFzGCkl7XF3lL7skq2vzA
2Tlv4lc/0bv82D3P8s4bOf4js/0RBf7FPzGoz+sf/B1z/E3OyoyzV/6CGT2t
d/kQb3jjyd1HvCNvzb+9fcZPca3f6BW+i0u+IGsysZvjWWzoS/q9e9b5gzy0
O5X6/98/+4AwEg==
       "]], Line3DBox[CompressedData["
1:eJwl0EsrRAEYxvF3cinzHYwxTZK92MklWbntbGfFxpFCpFw+gVmwcsunQGNM
p8knYOZToCaSaPjJ4t/zf973nLfT6S8li6uZiFjCWEdErTNiOBsxzo96Il70
BM+YN0/Mi10RA1jWj/VZfi335D4a/NDullfQ1h/davFed97kk97HP2WuO+KM
f/Fv5PVz/c6NC1mV97jkBbu2Z35wpRf11K7AG2bvbuf5hzw1z/AaryK1b/59
Gz/ADZ+TJ3LFs0N8EOv6gt7y7hpeUfbujPmufNCn+Q7fRl2f0rf4Jib5hpyQ
qd2oWyPZ///7C5XaNHI=
       "]], Line3DBox[CompressedData["
1:eJwl0M1KQlEUxfFtdQN7i4jAskGN+6BpSpg3n6BhgyIKZw4EI6JhEBFISOFL
SIOwLHyCwseoQRJIv0uDxX+tdfbZ93DnD47To1xEVGlnOqJE1/mIr5mIdC7i
G0/oVF9MIg51K3grV7GH53hBn/wztsz0ccq9BRrzH3b+YtvZoq5EuczPmsUH
+QUf8RUH1OXfsWAmwV15mTp86O5xYueSLslm+b7vDHDkLVd4SU/8Pt7hGnbN
rGJdPsveRze6H6zZmer3aJsf6prOKvKWvJm9g9/AMq7jm5lG/v///QEqsyu9

       "]], Line3DBox[CompressedData["
1:eJwl0LFKQnEYhvHPzkmwuwgkW1LoBsI5CbSuoKkICtQc1YZOEY1FRCAuji3N
0RBFdQlJt5GBFPWTho/neV++78/hLG4fNPZzEVE33UJELYm4wEka0TSbCxGf
2Nbv8fJ8RF9ewWtdA1v6e57xDj/FsfyImd0nPNYnfMrfvV/k33ygX+JzuI7J
LOcjRvyFl3iKNTmPyzh2/+O2xIe6X57yjD/zk9ktfviGc7yzf4YP8i3f4jd8
FY/sVnCkP9RN5Svewi9zyev6qrd35b78hmvyhv6V93Q76f//+wPFTyy+
       "]], 
      Line3DBox[{2434, 1227, 2626, 851, 1143, 1279, 2458, 1280, 890, 1339, 
       2475, 933, 1369, 2479, 1370, 963, 1429, 2483, 1430, 993, 994, 2701, 
       1489, 2503, 1165, 2504, 1490, 1032, 2702, 1491, 2505, 1166, 2506, 1492,
        2703, 998, 999, 1436, 2489, 1435, 966, 1376, 2480, 1375, 936, 2673, 
       1342, 893, 1286, 2461, 1285, 1147, 852, 2628, 1230, 2437, 1132, 2436, 
       1229, 2627, 1131, 1228, 2435, 1130, 2434}], 
      Line3DBox[{2456, 1275, 2645, 887, 924, 1331, 2668, 1332, 925, 1365, 
       2676, 959, 1421, 2679, 1422, 989, 1481, 2695, 1482, 1160, 1030, 2523, 
       1537, 2722, 1175, 2723, 1538, 1176, 2725, 1539, 2724, 1177, 2726, 1540,
        2524, 1031, 1164, 1488, 2502, 1487, 992, 1428, 2680, 1427, 962, 2478, 
       1368, 932, 1338, 2474, 1337, 930, 889, 2649, 1278, 2648, 1142, 2647, 
       1277, 2457, 888, 1276, 2646, 1141, 2456}], 
      Line3DBox[{2459, 1282, 2650, 891, 1340, 934, 1371, 1372, 964, 2681, 
       1431, 2484, 1432, 995, 2485, 996, 2486, 2487, 997, 1434, 2488, 1433, 
       2682, 965, 1374, 1373, 935, 1341, 892, 2654, 1284, 2460, 1283, 1146, 
       2653, 2652, 1145, 2651, 1144, 1281, 2459}], 
      Line3DBox[{926, 1333, 2669, 1334, 2670, 927, 1366, 960, 1423, 1424, 990,
        2696, 1483, 2500, 1484, 1161, 2697, 1162, 2698, 2699, 1163, 1486, 
       2700, 1485, 2501, 991, 1426, 1425, 961, 1367, 931, 2672, 1336, 2671, 
       1335, 929, 2473, 2472, 928, 2471, 926}]}, 
     {GrayLevel[0.2], Line3DBox[CompressedData["
1:eJwl0LErxHEYx/FHV37cWViQJLmBMN1iOKtTN8gNCkUsTEzKoFzplIXZdMqF
QRYpizIg3eAfMOhuUTYjCy8ZPr3fn+/3+zz9+g2ubpY2WiJiRcZaIwrtEaNY
xBzOYkkm+DzmcQsrScQCz6cjLtsidp0t69tSdTfn/ATL+rm7e37Mn7CKr3iN
PxjmH3kWGziAB+abf/v5KZ/EL/1bUvqM/oDd5ov8jvfwXhzHLuyUYZ7BIUww
g+++Z8pMil84y+lv8mn3h/TxZxnx5kW/4R28zhO8xabZhtR4HffxDCt4hYv2
rvEjvmf+ENf1aVnSd/R+bwp6mWfT////FwfuMDk=
       "]], Line3DBox[CompressedData["
1:eJwl0L8rxHEcx/H3N+LrOpMMfoQrN1BYbjHcORlQN4gsWMhiYbMZbiEGMTKh
Lj9KFimLMnDDDf4B23Wl/BMeZXj1fD6/3+/n+70ut7W3vJtExKZNdUQsdEVM
YAULuIKrNs3XsIj7eNgZsc6LmYgZe0y9Q2/bhfvX7t9YVd/pd37J63iF3/iM
iXNt9snz2MQRPPHOFi/xstV0OJOzJV3XH9anK/qND/B+nMRe7LExnsVRTDGL
P37PvDPt/MG1eyu4luhf3zzVg3rcM1/6hXfzBk/xFVuebVqNN/AYb/EIn3DD
O3b4OT+zOV3Ws3agh/SwLeqqzmf+//8/hFksjg==
       "]], Line3DBox[CompressedData["
1:eJwl0L8rxHEcx/E3nR/fqzPJgMENbkDcYjGchfKjWyQG5MdIMcqmS9HZrDKI
RJZbpCzK4Kgb/APKcF0pk5XBowyvns/X+/t5v4dvdmNnbrspItYl3xoxnUQM
YxFHcR4XZIwvYQF38bAtYpkX0hFlvm+2pu9JtT1i0fzCvKTf+PbET/kLnuM7
3mGztymp8hzWMYvH9ht8nF/yvBu/+o+k9En9GbvdKXrzyHt5D45gF3bKAM9g
PyaYwU+7U3Za+K3ZBP8w+3b7S4b0V30Q3/R73sFrPMEHbNityxWvYRmv8Qgr
uOLuJj/hB/Yr9rb0WVnVz/Q+b2b0kje59P///wOeXDBa
       "]], 
      Line3DBox[CompressedData["
1:eJwl0L8rxHEcx/G3wZczYMIinYFB5BZ1UdyVRVJu4BaFlImbLcpgustiolvI
j5SBRcqiLCKDf+DKRMpkJo9vhlfP1+v1fX0+377f7GqltNkUEStUao3IJRFz
mYgxXMQyjfOTlG+LuLDZ0k20ROxgFQv6Jf0Mf0Jl+RTXdA2qyA9y3R3H1OBv
sNmzhB75ZV0/X7Ptcu8eX6AzuYg/NgfpXp5Pz2CvM7+2RbqX++RR6uG7aYhv
xwE8dOaKz9t+UqJ7w2n9pf7b/V80Ij/ph/FV7sRbuQMXnLnTfeA7nfMvWMVa
6m3qts+4IV/jrrxvM0Wz6XfK23zWO3M4iEd265n///8HuOUxFw==
       "]], 
      Line3DBox[CompressedData["
1:eJwl0L8rxHEcx/G3Gw63MOtSzuBHSllO3aKwnIH8GJToFIu4RSkDJcsVZVSH
xMBASsoii4vuX1DXWfwPBuRxGV49X89X70/f67qWi9MbTRFRkL5kRL41Yggn
cUqy+kxLxKZ+jcOpiHlbDkvNETv2Rb4lp/yYv7rb5c983V2Nz+lntne8xx/8
lYr+IWk3FW87sc4H9Qtvc3zN3ZctwcfsL7ht+9ZH5ImX3Q3Y2vU26dFTmGlQ
7vSs208p8is+6k2NH2HB1otvvENKegIfJKTq+4+N3+quLpd6FfdxAm+l7O4G
l7w9xD1+gKtuZm0L/ATTvj1uW+HnvJv3J////z+n1zJ7
       "]], 
      Line3DBox[CompressedData["
1:eJwl0LErhHEcx/HvLeec1SqZLKYbkEVJVwwUXR1hkBjUcymSdCyGW2wG0/0D
N0h3MUmxncFoUDdJUcp2hcHr6YZP78/7+f6+v189I5uVpSQTEStSzEas90cc
90XM6lv6tpzyRb6rL2OCFSnpZ2bj+YgJKfNGLqJqtoYX+IhzztSl5MyJM3f6
vST8kr/o19jFP+cf9JrZoP0h3uGv+pTe1cf0errLM7iAR3Z/ff+ReX7Ib81u
5EBv4h5Omr/LmyS8gB35du8TDsuHPuqOczu19A3fBtI3eBU/7X3hvjzrO7hq
1sYG38AZfoXTvIXFfO///gMA3jKH
       "]], Line3DBox[CompressedData["
1:eJwl0D8ohHEcx/GvxDmDTp1MlI1iuAuDUtSlrMpwi/KU7To3cqvSTaTcpMwW
ymA0KsMNl0lS7CfdcmLw5/VkePf58/39vr+eZyrZ3aj2RUQZm0MR29mIc1rM
REwPR8zggJ/HLL9IC7SIJb6BPXfqWOav3F0xSwYjmrozXZ2/15f1O/QFr6jJ
NfrozD79pF845O/cHcM4juVnWkDFfI4+4cfeATvW+En9L/3GKvLyB+0hx3fp
CF23643vICMv0Es7TvSt9A2a6CfSd/UP3hjV9affKN/K73LHmQu+TY/oltk1
3zKryiX5VK7wN7pG9v///gGyszB+
       "]], Line3DBox[CompressedData["
1:eJwl0CFLA2AUheFr0c0iKoI2VwcWYagzGpYWFLFZXLHoNqOsGcaSsAWLgtpc
W5nTYJBpc4b9BIMIG7IqA33AcDjnvPd+N3ypg+LO8UREbNNeIiI/GXGYjLiV
09MRmamIFb7GS/gJbcpZrGmnou97U6BdrItdYJd2KtgZdeUm9sLL5l90Sj/6
mKryovkrLdGnN0f4On7t5ga/4b/4Mv4sb9kLvqA/8g7NyiN8hrf0rDykhF53
o4Gl9Dda1Qt43815+QGb40/6Nx+Y3ckf8jl/51d2eryol+hezrnZ5rXk///9
AfWPLVw=
       "]], Line3DBox[CompressedData["
1:eJwl0KFLQ2EYhfHXortLA02GgXWCZSIMWTBZLJthWBQ0yhy6wcLyMMhgIts/
ICbDggiGIRhXhIGK3SaiIDi0+RPD4TznvOd+4S7s1soHUxFRokoqYi+JyM9E
LKYjzuXSdMQSvsBVt4Lbsrwld+Vbvq4r6+7+vqd9fKPbpCHVdE+8oR9470du
4omujedpG2e819Z35Bx+pi/7FfkR9/g3n7W9tiviT6rLq/yDEvzCz2x7Nnn+
7o1TnNU/4Bae01ds03yoe+MD91d+RJf43r3jNpI38Jjv+PZQd4WPbdb0fTpJ
/v/fL4pdLgE=
       "]], Line3DBox[CompressedData["
1:eJwl0K1LQ3EYxfFnhvlShRWTVsMsalNQBJPgHBjWLmgQUWFimlXrUGQgyKJo
GDLjitr9AwQtN10xLCiCDnQfMRy+55zn+T1c7niyW9rJRcQqJcMRzaGIiZGI
lXzEllzCojxFZb6qu7QzLa/LFf5Ud4drugdcHow4NOvgtu5Z15AzvMFv7NE9
P+rtsZ0x+UX+pFn+ST9JF2YNueDWlzxPHd2B/MG/0z7f1u1hC2d0KQ3IXfdO
/r7fjToWMdM90i9/a+8Ha/Rq/w2rlNImXevO7VzhhjdzeEZHurb5kpuL+oX8
///rA1VJMKg=
       "]], Line3DBox[CompressedData["
1:eJwl0DFLQnEUhvETRKZjm1vR0tRiQ0M0SxCYRIhLEg4ZUdgQwo3GhjYhDIRo
sYYGiXCoMaJVbAmClj6Arg0R9JOGw/u8zzncP9y5ncPiwUREbJjCVMR+OqIz
HbGciqjjW5zLRGzZJXpZb8q2/THXwq9cgm/wE79pvrgr7gN3+UT/wQ3f+sUv
dvNym8vKM/6TW3R7jff4BfxuWvbPXIP71lfH7+gz+gru4SM8whduB3JJVrk+
njXn+om7FC7xk/KUG+F7PJR33q+7ecO7dg9y3fRMha9wjyY/fs/tJb+GS1wt
/f///gBt6S5T
       "]], 
      Line3DBox[{2234, 2444, 1859, 2636, 1945, 1860, 2638, 2236, 2447, 1862, 
       2450, 2239, 2641, 2146, 1874, 1978, 2470, 2267, 2158, 2279, 2477, 2168,
        2295, 2482, 2296, 2180, 2321, 2499, 2322, 1755, 2188, 2716, 2345, 
       2519, 1897, 2515, 2342, 2714, 1780, 2101, 2514, 1894, 2513, 2339, 2710,
        1750, 1749, 2069, 2491, 2312, 2176, 2289, 2481, 2032, 1707, 2674, 
       2277, 2154, 2259, 2463, 2258, 1870, 1651, 2635, 2234}], 
      Line3DBox[{1858, 2445, 1944, 1652, 2446, 2235, 2637, 1861, 2639, 2237, 
       2640, 1653, 1685, 1975, 2666, 2266, 2157, 2278, 2675, 1710, 2293, 2678,
        2294, 2179, 2319, 2692, 2072, 1885, 1754, 2516, 2343, 2715, 1896, 
       2712, 2341, 2713, 1895, 2340, 2711, 1893, 2708, 2338, 2511, 2187, 1881,
        2310, 2490, 2309, 2175, 2288, 2677, 2031, 2165, 2476, 2276, 2153, 
       2256, 2462, 1971, 1680, 2145, 2633, 2233, 2442, 1858}], 
      Line3DBox[{2263, 2464, 2262, 1871, 2660, 1872, 2661, 2662, 1873, 1974, 
       2468, 2265, 2665, 2156, 2005, 2167, 2036, 2037, 2178, 2498, 2317, 2691,
        2318, 1753, 2496, 2495, 1752, 2494, 1751, 2070, 2493, 2315, 2686, 
       1727, 2291, 2034, 1708, 2003, 1682, 2659, 2263}], 
      Line3DBox[{1681, 2465, 1683, 2466, 2467, 1684, 1973, 2663, 2264, 2664, 
       1686, 2004, 1709, 2035, 2292, 1728, 2690, 2316, 2497, 2071, 1884, 2689,
        2688, 1883, 2687, 1882, 2314, 2685, 2313, 2492, 2177, 2033, 2290, 
       2166, 2002, 2155, 2658, 2261, 2657, 2260, 1681}]}}},
   VertexNormals->CompressedData["
1:eJyMfXVYVk3zMCp2dxdgtwLWrWMioojdgWArCsZj52MntmJ3gmCjtyzYggEY
pEpK2YWJ3/HZmfN+Z7jPdf38h8tlmJ0zMzs7tbvVXab0Hp3TzMzsbgEzs1zK
z/xZz9r8rPRGuHgeGWNX+pl4Hx9T/dOKB8K/8ufblze/Ffsu9cp51DdYLMef
BRA+R4KEG4h/N/7Q8AZDQ9+IuUWe7LkHEcKpX79Bfeq5G/JaOsyqYf1OfHmV
u/EW5/ui9c9rZ0c0dTbQvK7aeYHm3aOdF2jeP0jfIPl3kA/xH515f1atgWuN
L3CeiUhP5p8/uX+3W2mcgXSZ/ffvPf40M+s6Z0THCl2cjYSnFdKHeIDw9Pzv
e5wNiIfTCZw/Wfg9xB/iw2fEK+fpadDBAxwPfS/jG5C8JiCdc5A+J6RXBx4C
hxStlPYxSbQZ82XflsapIn+ZKgGibGNDCv7/12D5e+KTR/+U3rmXvRJl8adh
lseHE18uC3c23kqOw+46bgXqnEoWDz3eZnq6JYiXblale/V6Lt6VzPl10olU
sbywnXHgs1gxB3/uQfgUhLuHfxfa7sOnH1NShKXr9iv3DUkiuFtc17xWoWL5
JnubPt7pwjUlsUmt9S9F9R/wY2PUIxG3zq74oeUZIrnck9G3esWp9IcxPHcl
HliBeFwQT1WJB4ieB0hHrKQLiP5lSPds+VOFT9XSD0SnJdJH84QjPXfwe6oh
XStMwwPBB2vhgfjeGuVBciK5Tsj849+6vIeB5P2b5PqfvHuq8ia+Xe58tuu9
ls6GV8g/Nm5EvkI5Ni/qARg0+uRuxHlB1afqDfbss7Q3pko44HpD+kR8sEB5
jDTNN+B8s0J44hvhb6HFDzp4VPmuQLnq6CeQfjI9hKqm9RBID5dr9Y3g9eYF
nXn5+gJaX4+0eg6kL2xdg866BlrXbN0B8Ynkg/IHkhtbL/Ac6SW9Q71Q5yW+
cnsQjHyl70vD73qBP/cwu0LrablW/up6IjnfQz7o6LVBBw9wPMQHTj/JjfSC
y43TT3xi9iLb9z1nf8ftJs3P7SbCA+Gh+ZGvsILheSvxALOPqh6QncX1qPLJ
gtllhAcdeOB2mdvrS//Jo6cRx1V6iO+cnmooJ9XOmobn9BA8cPuuw2d1fTJ+
0joEgp+nhefyVfEzPVfhmJ6o8quu1UO4x/YNGqfvDmZ6QHqoQw/XT5oXuH6Q
3rhq1wvQfpWsXV/qemfrC2h9MT0mPqr+FPdD0Q/K5od+QD+I/J1RCEf+IPcT
yR/kfiKfl/yygWxeMzmv6n/lY34WWw+qXvL1w/0Xvp/o4CH+cTlw/0Do+A2q
vliaxgPEV85v4ivnN48TiH85TeMBHTyggwfmaOIKZwPJjccV5GfP0fj7ZmYI
D+h/i4hvldZu6DbOiPCcHtD5LtXv53GLDv0ED2ZaPqj4LZifR3Lk8MQ3C628
VDtG8kU7kc1fJDtIesjsB8FzfQO078DtOOkLl2tO0+tR5e907bqDAyfreoy1
W22k9UXwtL6qmZ5XXXcET+uO6w3JI05rB0DK/3/r/TLC03qn+JXHtVzPSP8o
juTxJcV5PP4jPeZxG/fLyW/m/j35tZ5Hz6/dUGeokcdz5Nfw/ZX8+Gz+6X/z
Ohu5n9jS9Lwg/fuexiDm3xF+8rNe4jzEDzYOPG4nO83jdlrvpC9cj0ieXM48
zjcd/7vTOKdHzS+0vTx9SUyv1XwcuvXrFxvWTd1P1HwB+14gPjiYhgcOT/tn
SxZfUdzF+K/GXS0YPMmL8FM81ob8cYzHUO5qnHaZ+WGkP2xdqHaZ6RXBg5Tj
OBV+rlbP+bwqnWSXP2vW1//kZMb+ETyuR+B2nOw1t+NkH7i8SQ84PNkHjh/z
Z8DiTHWdUr6B5yG4/0p+UhU2Tnbvjmk82eal+IzFw6qfwONnvbia9gUL03iA
57+IT2S/ud+EfgXwfYPjIXuszZc5G5ndzaYvPI+ml19j+zKwfZbyL8D35T/x
JuFVPvN9GdcveGjXY7a8A/Gf6Ym6X7c2jQd08IAOHmD6BqNQnkyfaT/l+qny
4yODx/0dVjD+6qwvIHvK5cH8bXV9kT/E7SzZXy4/ypvyuI7iKR7XUT6Py5v8
Hm7HWVzD4YHjp/zAc0YP5QF4vonF9dnyCq9Mj6vxE4+reL5YtYtIfzWd+IP7
XyTnd9q4B1T/Bf+RX8PzX3p5Mdo3CM9X3Ddof3TVzguc/qrMXo4yPa7Sz/12
nnd7q81LcXkCz8eRXHhegPQN426Ky9XfM33gcbc6H+kntzu0LpgeAsWT3M8g
/4P7GSQHjp/WEbdrOnqu6h/7TjWPx+MTikO4f4N5RcH9G/J7uD2lPCS3p2Qf
uZxIfg9Y/pR+z/Im2fJqD1hejcdXFEdxO052mevHC6YHbF5VL1g+UI3PeJ6A
x3O0nz/W7g9q/MfyvOr3cL8M8/ZqHNCKxQcsL6zKVcWD8qP8v4V2XjW/R3i4
X8PzXPRdPE9N9LO8trp/Mj6oekP6wOSh8pvbXZa/U/WeyUuVK8+7pbK8LM/n
s/Wi5v2Yvqly5n4/xQPcP7ij4x8QP7ifQf4Ht1+pOvaL5f//F2/gPx5vmGH9
8R3LM2J9TTD/g/wSweMTws/9G/JjuD0l+7WC5TFpHtofqD5O+x6zj2KAtg7O
8lXuhnzMr6L9h9trsuPcvpM/RHE2q6+pfJBxmDvV6QSPL3nczONRhofqgKr8
cF6qJ2bbD4hvRD/zlznfVD9PB0+2fWWOaX1Q/RSeD6I8FI9LiR88LqV4leMn
P4Lpg+qPcDqpLqwX3zJ/V8138riXw5M/TX42z3PEaf7uPct/uBu5/01+Oc9/
cXp4vMX9dfLjjy8oPLH1pVRx6HzJNe+OJ4jrZV72/1I5VBRvvir1ZbE0caml
T7jD8Oeix/K9ow8+ixZX0yYurt0+Tfys+PXQ16OJ6veeYHgCJR4oYRoPEP6B
iNcbf094gpCOg4hv/dBCqQ0vZIh7LQ9OCPwTI4oaqjV3LPpIbMDxsvj/m/j7
VreOtDq0KkM4W2d4n+8eJzJ3vBJBXT+2Jvi7CFdE/p1KJ6MHCL6MFj8QnTe0
dIID8qd4wvHLT3O4GdZWknwieupP+B2bPG2Egeii8RK2bS+5lnY24riKp9fe
Y2OqbZ1oRDzA+APEH08tnUB82GB6XMVzXYtHlcsglBPJhfAE498T/wn+MvKL
9ITxHyT/E1T+39Pi0ZsXdPDDMaT/MNJNcmD6qeo/03Mg/XRZd3t2C/t40a3R
BkePPa9Ew+CAxF/wXATFd3ybd2i82DArtnW3q8mi0+3+/Y8feSkMm6vZHVqb
KHaEPfsenCtVlNxbrfNoy1DRrUrX6ksOxYkC1tvvl7dMF61m+KbUMgsVmR0/
JF/LSBSd7MM9fa1ShKX1tZMhFo/F+VhDgnFLorArM/Vcd6c00Txs1/ijgV0N
88Yf27igaLxYknf9pCMlMpT4t7PzqvpDDW1w3p04b3E5L+jMCyPxu7rjd9WX
3wWcnuqSHqDv9cTv7SC/F27jeEv8fvr9GMRvgfyieep292nxY0qSeLZ7yIcc
1xU+LSvy467rc1Efx+n/j/H3BP8U/79N/l6dtxXOi3IAwuOFeMLl3wHRY6ml
B37g91ZDvnfA7wbkZwmU3zbka3fkZ0uUH/H1O+Kx0OIBwlMK8WyXeIDjyS/x
QE2U+5AR4e4Xu9oZzqL8B6Pcm6zJ4ed12tKwDeVfA+EbjurVevRDB+M5CQ8E
v+rMmzWLwcm4XcJDO6SH9GM7+64WqB/0XTrwnH6CV/lZFfWG+Dka+V8d9UzV
O63cgeSug0eV706E15Ev4Hrl+gkbUT+ZHgLpHVvXQOuarQsgOdfT6idsR7o4
PK0jprdA87D1BR3x98z+QAPU3zZaOwNkZ0gupE9kZ5g9Ue3eXK09UceZPQEd
e0L4VTppXZE9abYnasvAzuEix8+QVmuevRG3jbOsfAbdFwXybQ8alhYuDtbb
2KqazRux9UP6Ao8i4WLfo0celco+EnkeB8adLvBOFE2vUPb4nTVGjueWxAP5
TeOBrqvdx63/FSEOiLt/zmxJE0WuN2kztPAL4euav8O/70NFuRKvexbbmC6m
Xv65tv6Yl6LyQr8ua0dECpvFhbMazn0lyq8ekP7QkChO/673zK1BmLj61K3I
oQEpouBM20tgkSTS1mfdLjsxRtyPsbG7HJshrE78Wzw046H4+mfUeifrKDHq
2LzCWePfiIgPBy3+bFhiTDUNr0cnnDFNJ+jQCTp0giXCl8bvscW/80b4fPg9
1/DveiE9eZBfRNdZpMcd+UV0cfzNJX7QwQ8c/36JH/xM44fSKN+1qB8k53ao
D+dQn0gv3iCfK6I8iN86eEAHHnTwwwXUz/MpS88Xae5syI16+h3lPnxqdI/U
yEEGV5Q/jRdYUKlYYr+6RhyH84gn/4AvTSYFjDIiHj4v8O+qgHpD3/VaSz+N
A5jGw/kJxE8mFyC5+2rlAiT3kqbxqPLNp8UDhMdDi4frJ3D9zI96TPrJ9B90
1inQOuX4ST9Pa/WT8PP1BTrrCwrg39H6JT3WsTNAdobZDSC7wewhkD38orUn
8GZe8UCD2TJuT0DHnoCOPSF6uP2kebndhju4Dg5o7TN0aNIw/u3elUZrBo92
HnZvH1owIs4o4qLvXp6S/53oGTKka9beEPH6aXPHEllCtBTrtn0/+EbsGmus
OOv2MzFv8+/MKP8AcWxH0Sd3br4T7x9UEVd8Fxg5nh4SD3A8XhIPdNl66Mzy
zkFi+jjrOqvsFT/5zLMLu2rFicNVtizYPPuWeHGtU+495ikixLHz93GbkoUO
PBw0DQ9HcTwL//4M/t4e8TzC+aYhvsOm4VU6GTz8we/ajHxphd93BfnQAvkY
j/wweybhN2nhQQcetiKfW9Zobrm3laWB+L0Fxx3SLv0Y03WSEcc5HqB5dcY5
/UD00/cSf4nfWabhwU7LHyD+HEJ+/kZ5+CL/SV7Pkb/3kd+HTcNz+QLJl+kD
kP4wfQPSWx14rp8Ez9cFOKF8Fmr1H8o+/fK6f485xj0MHtcR+J09OOzZcO9s
/UsoF+DrbmiNTSPenvVV+5TmYf6woNQf4OvxiGPow3oW3gbMP4mqMOj9icqT
/b0knUB6U+ShXKcR1ws5d3x+Olt/lD+jh9av35w7Nzc38c3WN1WA0bMT+bYk
78YDFok3DUlYt/iD+eYCLj9z7l9903AT86et8ffeUr5A6zcY9aHIBohwdfPL
1k81QMqR9Ey1G34TDne4M96Xw0M/0/Bw2vS8kNW7kuWWJdnoh3obdhy8cfCm
4RbS3wrzjOdxXt5/NQjnfcjsjA/O+wu/k9aFzjjE//qwdmtGNvww0DR+sNg/
u0SznicMvI+rAsqL2R/R8ELHpUc7HzHwfrAw1IfmzI7N/uIzM/LhcQPPa+vg
h/gtUxbetz9q4H1ihL8ls3sjO+eZtqemj4H3j51DfS7h4T4muZ8z2T3hivCd
Wb/SeYQf9nt2vpmdhqt2kn0v6Hyvaj/zHYla3PJONnjQgYcHDkmx8x2PG3jf
RHktf1R7m6CVr9rvwOSr6u990/ihnGn8wPFTXp70k9ttpueAeq7qJ7fntH5f
or7S+tWBBx14GBRSyuLTddU+ANoHsNk7c8mjk+p6BLIn95qFjPU5qa53tR7V
X7ve1fXB7CrVH7hdBfRPxFmtPVHrGDr4IV9o/RLtp/4PP9pt4Phpf6mPfGbf
BVnh/7j4DlHts1qXYPuFuh/l7O9V90rl02T/ITDX7lbfv07036m1/7CvV4Fn
KxfOM/5m+L+Ytv+EH/pLvxF+/ZBxTjj6mbWkX6rGJ7PQH8a4CSjumrs19eog
57VGjicU/U+O5x/0bzP92wW2fxcKiTVKLbFW4pnyQUPnjVD883H+7S8O/BkB
a33aV05S4p/If3p9PqD489H+se9K1w+D0vceX7+hxCEDrjhauirxhXmnZ0vb
D4+Eb9da5huhxC0Xr9mv+KPEI2+lfw7BLD+Q02z0X38eXDA+/Gz5p1PInuVG
gg9BeAv0578inUlIZ0VJJ4xFOtchnVGSTogyTSfkRjq/a+kE+q5++D1l8e8K
Ifw5/J4f+HffkZ5yyC/inwfSE4b8Iv5FmcYPBUzjh2+In+SB3w1TGH78bmiC
8p3C8gMjUR8CUJ9ILz4hnyuhPEg+n3G8onYcmprGDy6I/xri/ynxw13Uz9fT
dnfwPD7EaI56mhvlTvm1kSh/cxw//dSytY+LqwHH4R7ieWXl+arHAYMB8cBI
7bzAv4vyAPy7KmjHs+Eh+hk/1XXD5A46clfXDeFxZ/mB71r5Eh5wN42H6yfo
6CeQfrJ1CrROc2vXKdA61cEPBRl+XDeggx908HM7AxVM2xkgO8PsAFiiPjI7
BjNRH5k9gU+m7QmQPeH0kBx06OH2k+aFAVp7C2S3mX0Gw8OAS6FHVnP7DGSf
J8q8MXRi9bVgmQ+n/Lhoinn4bzKvDp2xrlAW8/BPvpRZU+dQHLzqf7ZjH8t0
Eb3hfnw1s1DRN/Tw5F5rE+GrQ49bhc1TRc1ar1qNsgwV39vcn5xVJB4CDvWq
+7VEhria2sDBZp+lsVLsvpydtyTCO3+7KSec0sTQfvPPu9jZGTn+KIkf+jD8
VhI/cDrLYP5f53uBvpfqZ40x//8Qx2uz+toUxGOF/FLxyXoEUP0rDOspDXCc
6ivbtXU3eKKtxwHh2anFA4+Qnpqs7kb0UL2vI9YBniHfkF+C+Ncf+VYL5fEF
+Yd1H0B+qXXInzheUjuuhx8IP8pDfJb44RnKnezwY5T/uhgpdxoffkXKn+BP
oX4gPBC8A+oHwqv0RKJ+8O8l/aDvjTANz+kHop/4THUukvsPLX+A+MbkCKQP
TE9oHH6axsPlCyRf0s9aqK+kn0yv1Poa03NoYnpdA61rnXFg+gxUF2b6qdbX
QrT2hObl6xHI/rD1ruoXsydA9uSb1p6oelQR7cl7aU/U8aem8XN7ospfh04o
JfsfwIh9GID9FadkPwPsZ30712T/A3zD/pzXrUtV6xdS08DhqX+kNMPfHvsr
TiM89VXsxb8jerohHb74d5tkXwdcxb6TAtgfshnHS+D/L+Lv28v+EOiPfTDx
12R/DuG5hnCFsD+E6HTAec9iPwjhL4n4L2NfCdEfpKUfuiN/Oi/a82xGI3fj
KuzPIXpWVsqa5V3L3Uh0tcPx52nGI/0fTTEMwH4WRy0eA+Lh8wLxjdEJSKfe
uIrnuhaPqg/IB/BD/jM5AsqRywUKIp8Y/yG8UvS+g5MzWnP4Aoz/hL8dzs/p
QX0Apm+go5/qeuHwxD+qj7F6lxoHsDqVoLiR6ngjt17t8nSni0EHD+jg0ct/
q3kvyn9TvorySTzvTngusjw64fnJ8uKUT+J5NcqrhrK8GuWHqrG8HeFneR31
PiXKk3XEPBnRT3my8GanFz6a0VK9Z+ke5qEpj0X0hLM8FtFzGfO+lGfSoUeN
b3g8R3JpzOIzircoDpv6n3x7G3TwAMdD8Qr1e/G+IfJHef/R632Z70oo+3n3
au/Ld1ubKPI/s6v5d1+g/pcfrD/oDYPPK+HVvhjeL9MR8XxnfTG0395Celrg
voZ1TmHB6vNURz3J6vMEb8XqpQTP6vlq3cZeW89R62CHWL2L4Hn9h/J8R1l9
hvL3JUKS/hi73VLz+mb4819WB6C8fFHM61M+m/KalNd/gHTq5cUJD+XdKS9H
eAZq8aj5y2PRllY2Hf6XX9TBr+YXKe+YjPm5/TN6V6+qxNOrE/+c+qPEZzWd
645pr8SJPm7lXi5V4unmizMPrf8dAW1nW6+1UOJEioN5/obiYJ6/aXvqUiev
2AyR91Xun6uUuLBKWKVtGUpcuXNf9Tu/xr8RpdtHLe6nxJHv79QY/iRykIHg
82jhVTrXIJ21JJ1AdLbQ0gk6dIIOnao/687iG1p3j1g85BvazeaHRbrw9Bn5
+KziT2V+vnijnuKndWRxA8UTfRrm63ZM8fdnlxvhNbfo/+KA3lZp/p0Vf3/h
zxqvbv1/cYAfw/9V4lfpzOaPa9e76kfTOuX+MvXP6vU7877XXqsbFz9y9KW4
1iDw3IYh8WJZiWPtnBS81BfG+zrJ7+Z9lxPO3Jji8DcO3GR18Jwy/srm9vBg
BY6PJ8tx4Hio343Ts1TSAzr0QItcD8fYtlH8qdtOJe8PjRTbmm9sv1XRA+qb
4P1Q1DfB+7YIT0ctHuB4qC9DB4+av+f1f+oL0Kn/q/VkqjPr4FHrFbweqN6r
g/UTsjuEh9UBhA4etS4RzOoVhGcgqyeEJUWlOSl2ovuCMdtDlfXodTRXrrPK
+qS8FM+LY145W15cB4+a3/rG8kyU3xrP8kwUb/G8iF5+QmdcDw9gHKDGJd1x
fdnlXLIpRfHra8+r3tq6/f/iMj8Gj3GM6p/y8xDF0F/WO3/AxvXwAPUH8/7x
1ti/yfu4deDVfk/ep/kgeNCAHEXDRaDLtlyPUsNFdZcL5avb/K8fk/dXUt6R
9y3qjOvhV/uGeD8R9Rfw/h3qU+D9Pjrwap2K91PQeS3qLyC/k+pvvL+A+iZ4
PwXRw/spCH/h/d/7THU+o55rJvz5WV2O6mzuuS6Mz3x2Uq2PEf2XWX2M8qm8
rkV1pHesvkRy4XlfHTxA+VHKQ6RgnorycTxvyuEpb0H5D563qGLf2CnzSbTw
nBYzsGnxNKjTacOeS8q6onwBzzfs+BV/v4eybhaVWT3fUYkv328wDmyqrB+M
79U41Yjrq9jrFcl+SvydGuIUd1iJU3ddfL+ywd3Cxm2m8UBlRk9tSY8a7/K4
9jqjcx+u06kJjSu3/97XwM85vUib/6tdd2cDP1dUEs/t8PMurf7LCzgb+XmU
xr4T8+/ePszIz3+8uTpj5KvYEcb57PyHuzwnYLyA8J2xv7uTPCfA4YH6qXmf
9SX/w32G2Sw18v5l6jfkfYjU98f7Aalfj/fxUR8T72+ifiLeZ0T9RLzPiOrP
vC5N9Wdel6b6MK8bU92V12M/mR5X6xi8vkF1A15PoLoBryfQPvN/zRfO/mAz
usxpByPP21XP9Tux0DUnI8+TTeww/FnbQs58HBZIveV41DzKce15Kdq/YL3O
eTh+3ivQNB713AA/n0TnBvi+pgMPLU3DA50D4PsX9cPy/cvC9Ljar8r7WKlP
TaePFXhfHvW7df3kMHb1wFPqPkJ4eB8c9Ufwvgkn0/AQhnTq7AvA+wh0xtX6
m86+AHxfqIF5aF7v4vC0L+jAq/rG7T/aYeB2vhAbJ/usgwdScl/aMOtJNLRd
EfrQoXiaaFJ8VnKEsu/4YN6Rn+M8LPcLmC/3C/ER952Kcn+BeLm/COf5i3f0
yV/MSPALEJ72F34ekeK1V0gPID1NJT3q+Rger1Edg8dr29k4xV/1TONR+751
4qls50t04EEHnvwcyGD+G+V1eDxFfUnpzH/TgVfvjSmE/tUErf8G+Zj/Rnma
l6bjKd5XpfaZ5sG+Kua/AfffdPCDDn7wlf4wxEp/GMjfxvgIvpiOs9S+Hoqz
CM9zLR6oaBoP6OBR60U6cRbwOIv0kNfZdPBQnJWtDoPxVLY6QO1qL/L+o+w/
rabf2LxW8X+GLRp9OOiOnZHqgrdYfpXO//E8KuZ5gOdFqc7Hz9th3ApdZdwq
dmH8S+dC+HkmOhfCzzOFIx47LR7QwQMBiOcUy6NSvznlS7FvUT0fcITlUbGf
Hfaz/AP1P/K+eOp/5PkH6gfsj32RmIdU+4J5XpTwsH5qdV5f1o9J+BtgHyLl
OW1l3gbsZd4GKP9DfTe8X4z6wni/WHPTeKAM4olBPH21+UagfON5zDe2kfkr
uC3zV4D5KzFO5sHAS+bBgPJjpFc8D0l6yPON4xHPDsSThPm0Tgy+FOotID13
kJ5/MZ/myeal/CHZe37e+qzMWyrr/7+8paC8qGUjN/P2il9Z36HbrxAlXnj9
5XdAdYeahnsxlRofUvzQbwUKVlmixAunqk858f10LgPhWYd4KP/ZzfS8sCTU
fuEYxd5UcuhXomNWhGi67m7690IvRO5f38wLKPYposOzhleVfSQmYoav5ZiX
AmSeGcxknllUwrw09RuVwLrbGqzv7JL5aigo89Wi1N2/+erxBsKTA/FUxnw1
0VMR6bGW9ACnJ1bSo/Y58Xof7Uu83kF90D9wX9uI8T/B83oHwWdp64NURwBW
R1DvOSns5/3+w6MzVI9Q+/F5nz7tY5Vx35yurfcB6xNX8Ruqr6ve9J1aNwEd
/Go/OO8TJ/xlWf2O+qzzG3NX8+uo1nFUPrO6m+Dj1IdI+wyvC6TLOho4yToa
UN2NxnvgONXXOB7SW/L326L/fxbzJhTn0XnNsW4XdlqX6Uj14mznLKlPn9Vz
1XiXzlctwHMDBM/PUdE5gNKPZVwQp63zAtVVCT/Fwfy8As3LzysQfn7+gPCz
OrIaH1D9VCB/qC+V+lVTsF+V4J1ZnynaE8HtkpW0S6Ie2iWKh4OlXRKZaJdo
/BzDQ3YJ17sg+9NMa39EpHa9k/0RZlq7QXZGFEY7UxrtTDuE/5OssVfqvBW1
do/sjGB2D9Kw/kt6W0Crt+o46W3/to/X5DiRIK4scPZvoMTXsVfKZ/7NTzlg
HruGzGOLj4Mrdg+Ktjdw+BgJr+b/md+i5vO7cn8G6yx8v9YZh7ZYD6L9dJl2
PxV8P8X9Uexk+yMwPFRX6o3fZZTfBcQHGr+G4/S99TDvt17m/YQV5iGPYJ6Q
4r7P2rhPJGDcl8OhyuRB00YYDpuGh7qm8YPZxlUfOtZ4LIpcObBohuKX/tt+
Vo1JVilCZ5ziBcHjhTOmx+GLp8RTTOKBpYj/M44XxfFliP9w8smK7ywfQ75z
Q1fuVuYNOb8330YF/pDpcbiPcYdg9YIHpsdhB+LJL/HAfcSvMw5RGBd3kHEx
2GCcvh3j68WYv32LcimO8Tjle8fukfE4h3+DcuH4bTHu/sex3yzv4wkwbeul
027KuqgWtLbAJ0V/ZuD4dByvKsepvgkBrN46Ef06nfop+Xs0roeH1hdQHXM7
ri+sb0I7Vt+k+MWR1e9onNfjpuJ3/SO/C/C7hBXGX21k/PW/94MQfqYWHrBf
BXh/Cx/Ph/Zqn+wTgNXaPgHqZwAb1s+A/QaQ23R/ApTF/oSv/Xbb7XNxNXB4
8vd05gU+bxvsT8D6PvD+AewTAN4n0Ev2CcAi030CHA987f1t9sWSaWLiw7cD
ez99KV4dLfLkR2iEGPRraM2rndOEseDwLb/3JIqPG2ptbph3W7bxd3JcxTMB
8SRLPNC8W+A0l1JponG3XC+LlYgUsa5Zj8ocfCny2X0Liw5OFSUvf+p6vmqY
8PhzLf1m3wTRu1ewj9m9DNF7pNmeJ6VihNNc194XNoaKe5PK1t0emiGa1581
tWbuMNG4fuvqTt7Rog/C90L4HhIeCN5WC5+NnhhJDxA9pZEed0kP/DpV1vtd
3TRxYpbf7ai5QSIkfFmeCnaJwm3RkpklojPEos2brOZEBopm5jnmfR72Qh1f
qB1X8ZzS4lHvSWvjVGJwYt6z6n1rBH9VwkMwztsa6zRbS1/b/f63r3oP2ySc
d72cFxohPQT/z9AqjzKyzhA8EPwGhG+MdBI9rULKnqjX0ZfoUek3aumBhSPs
zO8pfBts6RZprBIGGUXf3SrTL0HU3DWll7PC59y1WpSqWTwSdthnNg9V5N5g
dNdaKxW51Ptt7d7CPAzmJbivr+ETLQY1iDcrrshx64ocm/+UjIGwXvXMDm8K
zQY/X8IDwW/RwsMC0/RADdP0wBfU2xlSbyGG6X+A1HMouE6r/zSea51W/wlP
NOp/u+4Pnn+xjBerrP7pkVI/VUx/8OtsjxqRYtXiE92+7k8UP7JSlwztmCYm
R6yvsNRpW7ZxNzmeDc80iQd63p9UscKaJPElrZQxq40SXxlKzDngmiAc+5Y8
mjk/XhzJHzWtyptEUWX3otsT0+NFyp6ZZYuMjxfVk3ctrjA5TnTLUfxTE0Oy
+Dq5RaUaA5OEsffwO8vNk8XyvpMtF32Kyja+TI6r837FecfLeYHmPYrzVpbz
As1rgfM6yHnh7roqfUudSRTCPjA+QPHrjDbNM5v4p4iCKfmHr6sRL0K2W3f/
0C1SNP+af2sZi1TRvqlt7LzLcaLXbLPCNQqFieCzeftWzUgT0Vebx2yzSxKh
E7rFF5sUKSoPKDOu2qpkEYXj4dpxdd4g7bygMy/wee/JeSG315kKc/wTlXlL
5S6+JEj0PJrw+nBoqhhXbciwJ5lxYl6rjFqJg4PE/as5nSrfTRfmCB+O8L0k
POjAQy2sm/p175unUW8/A96fJvIgnjiJB5xw3iFYT+31+99zZgX8DHivmkrP
WokfQpAeus+tbu5fD7Pe+RrOY32Wvusl4sfvUu9ta3CgpOupIF/CDxw/0R+M
fL4t+QxXUL7WF888Ga7wc8rtgdt2FgiD5+VeX5ymyLGY88j0+Qr/txfsFfyP
QySYJ3cPXaTIneT7TMoRKqJ8aTxCO643L9jgvO7aeaE4zrsT580l51X1/JfU
cxiN6+t3UNXVP8bFC5tVYanl3OJgequxkL9Nsih1/PfjP4r+V4ho17Dl60T4
4pE3wCUjXnzBdRQo1xHMZeuLjavz/sR5R+H6onltcd5pcl6geSvivJ/lvNAe
7cZaaTdgFNqfFWhnfks7A2sfS/ujM67an3WIxxXtz5U1FhY7G0SKnC+f+1T2
ThX7vr7xaTUmTpTOWfSNWY0wER7Vuncd31Qx16xihNvMBFHnvsWkdvYx4s+c
kqXrKPb7oJtV/wmtQ0U5u08e/6aHiTmjC8fXe5Uhdg27uHjH5ShR2zQ8lDUN
r0cP6NADEy1T7/3TOFL0GLRj95MFceJU212QtStVjCrk3NO8QZioVP9Yq5Tj
iWJVxapvOwakiK35uz9dkidM3J+64O13rzgxwqvQvd9ZaWJVWlDH4VMixbcB
1a48OJck/G8+HNmpanK28StyXG9e0JkXtpieF4Z/ujKp6oIoMXx+xRMHd0SK
DR5JFS4eTRcxvbYePGAbI6r3WJszeHeoON/5cUxpkSHyh+TP0z42TLjuyyhS
rHS0mLh7k+238Axx3uHHmZiEcGE//t6vWQ7hYvMa88LP6r8ROvhBBz/o4Acd
/DDrhc/eDYq/ZdfqttnL8wGic65qLT5tfyv+He9gFrUzWtxa3G914ZuBYmzy
18gmD17rjevhgYuYF8vclu+jv8UZ9T602QjvKuGhE877E/tI9g1ZVffkE18D
9ZksxXmfyHmB6CH47Ym3tld0VuHhX9Pw6v1sBT/t7+jy+DTRo9LvoqUHbnVp
vztT4bN3q0jx0SsU8rx63L2LIscxjy4O9lTkcvHki4ovt0XCiJm1O+U6li4y
n2Y+TFb47JdwuFElh3DI8afslwRFjk8qLX7QQ5FLz93Nh18qFQ0xfvXvFXic
IW4ifh8tfiD8l7X44Ytp/KCDHyahnveReg7HcH3lf/Sl0HxFn9vZ1C950SsO
7jpUK1n3T5oY7+vkk0vRf/sLl2KOH1f8qza3z8xU1h2to19yHcFFtr7YuLq+
2LygMy9MwHm74Lzmcl7VnuSV9gR2oH0rhfbkibQn8A/at3por3LM/c9egSfa
t4por+ZLewWr0b5x+I1o3yqYhgd/0/QA0fNUSw9M67Gw7NRGN8Xw7kNbrvJM
FR491rY+HJcoyqx/eLN1VqDYOfZW47RPGSLgQ/FmJb8/1xsHD9N4YF/8ggXt
/r0pnIp1ef/GMUlMsc3tUaFpqlg8qPpe87zXxYUOVe3DK8aLt2e69yh4Ml3s
Ng0Pi0zDQ5GidpvWnb0m+nmNHr4zb6iwrdzpR0DQW1Hw1MGI37sDRf67dZr3
LhIjmhaqF+1+7rUogOP5tOMqnr5aPJBz6vTNA1Oviflbv3S8mHxNvLe8UWLG
hndCZxy2YX68mCh1v/Ykb8Nx7Psi+F0SHggPnafqn98uYMCWUwSvzuulhYeS
SOcoSSdYs+8tKr8LGrPvLaYd18MDubv/Mh+c57poN2RatR8V4uFRieeN9ihy
samzus7JJTfF7dfN3eo4JsHTK68d7ihyNEf49gj/UMKDrWl4mIJ64iL1BNxQ
30qhXu2RegU+qG8643p4YMf0JuWshwUZLmOcmoX9ZgslPIxA/XTHeX8WC4h5
PMkvW99jDTkvkJ5fRXp+NKp28fZ4Xw4PBO+lhYfw3bsD/v0YyOmB+abpgfuX
n7uK24GGS+h3d0J/PrNn+Uqezc8bqB9yMfrtJ+V6gR64XtxxfXnK9QLn2fp6
cG1h8uEMhR7E3xH9+WrH7MY18M6GH06Yxg8bTOOH4q0HxIclHzGwvkpRS+ob
8HV6Jqhi9Oikk4bvrG+zgtRboHXaBPU5wdPsj7ffScM31s9Z3jQ8dBof3tDM
96jhEOvzJHr6s/V+r+HmO+1XnjDw/s9Kcj3CPGYHkh0j268vddLA+0IrI/xC
Zh9GYH2L94vewnl5vyidV4xctDpiQ5/T6j2HFRH/drQP75AeOvfI+0v7BFww
H/fwhIH3l1JdLeuS94zgMSp+0MEPrUItZx0RRwy8H7U+8nM0s0sWtW4Nc3A4
aaB7YkYy+ZK9aoTy5fDUv0rwxbTwkL9DQ/8uDY9yeqCeaXogo1kzse/keQP1
u17Dftdcw8oVGZUeaKiC/atvsN+1tLRvwOybaC/tG5B9e4L28KVD5KAp588b
eH/s4Oj77ifNggyVEf9b7I8tYxo/6OCHqNiNC7eWC6L+bfiB9m0u2hOyh5PQ
vh2qVeJK5klfA++ztUR7tRft6km0b9sa1XpedEI2eNCBh7x+xpJO+bPRAzr0
QPOroY98LcOg5cAPYd2UOGvyojyX1yl+Ucvrc9sMrR8JMY265+6lxGWj3Cxa
uih+lKHa5dUP08Ig5PSN9+2VOM5zl/O9i4pfZLTuV6iJfQwkzH7Ytf7fuO/e
zpaTFT+qFYPfIOHhKoM/IOHBltEzRdIDzU3TA8Hb56z2qRcGJ9wneec/kSiO
RV60Hq34n2Oa1OxnyB0G9U+PWld6V5zIF7J+e3XFX12UbD22ZaNIMMs3ePYv
JY678LTMv012p4rBkTsOl5gcCYdig5tkKXFf0xIut6cr/upA0+Nwz/S8MArn
raedFxaweS/KeWHC842D/o0JgwKBPS43UuKv872Xtyqq+PkNv9l0e5YQDuN3
TH83W4m/wg3ut//Gdzc/xNq7zI+CBYmry4Uq8d2mky2iIpX40WN9wL7VtjHg
3iA27ZES390eY763ghJ3jDeNHxqZxg83GP7NEj9MNY0fNsg4CHphHNce47K1
Mp6C2xj3jcb4i8ZvacdVPD21eNQ+gNRRp5aad/Cme6uEJ8JPxviL5s2Ddurp
B8dVdm6+dP+VWIfzPsX4bhTSQ/doLSlW6+eQfH7qfVk68BCM9ISNW3d4zUAf
9R4tHXrAq8erqXEKnyM27alcWYm/bp6O9E5U5NjQ6X2djYpc3oc3yxWhxF/V
a8Xer67I/cuk+9fjFD6X+7Bm2TclvjNUyV+guyLHn029XR4rctmfdX9ioe2R
8KrNBLOaSvxI+CO1+IHwf9Dih6+m8YMOfsiKrLPeVtHnZzMW+IYp8Vf9J6MS
HJV1tOvfpWneiv7X+VbeMeRv3LfOOXOHsu5ofeWWeg5ncX0NwnV0VK4jaITr
i8aP4XhDXF8684LOvEDz5tHOq9oTg7QnMBHtG9mTl9KewDC0b23QXj2U9goW
oH0TaK+SpL2CjWjfdOCBw3sy+0b0TGD2jdEDTyenbX5sGQ+Nz+VP/1M/Vdx1
/bXYsUakaDu0msfi/YmwM7Jb90sd00Tyky8XlzhtyzYeJ8f18EB/mf+HQ5j/
L4t1h3cy/w+VMP9vj3WH3jLPCZlYRxiD+dVvMi8KAVh3oHxpJhufh/nSAWze
Mlh3eM/m7YJ1Bz7vWMyvdr6aVWZSjXjw6tqg4ftukcKqyPnFDS1ShfcBrxb1
LsdBj8IjP1YpFCZGLqz+p29Gmujt2z7rhU8inD3tv+pvHWHzkrNdhvuniBiZ
lwaqO1C+msapTlEJ89U0707tvKAzL/TFeX1x3i1yXpjfbe/6cZlxcGHYCfeY
wUHi0dj1GSPvpov5G07kKuOfCAfspuYqtiRI7Fxzddnn0FShAw8EvxfhvSS8
ej/Vk4Fp7yzM/Ax0P9U8xHNL4oGHOC/dQ7V11ZYFXjX8DHRvFeE/I/ED0UP4
49p36tfnqy/hV7/rpha/es9V+vp6/oW/+xJ+0MEPOYYcrlFY4WefnekTNhcI
gyqZ5hNPKHK8aHi8Y6jCf5uZIbtnOERC25Nhd3Yocu+DfL4o+QybmHyp7lAe
5Rtrehxymp4XaF5r7byqfGnejSjf3Nf/y/9DY8z/u2PdoYrM/wPVHd5g3YH0
/DfWEVxwfWHdAa5j3cGDrS8an4LrKy+bdwrWHarivOW186rri+omI3F9PUG7
YS3tBlxG+9MK7cxuaWcgK1TaH51x1f4wPPBN1mHBHfsQIrGeO0TWbYH6Fo6s
kfVcPn5YjsN303igpewfgCbYP/AE+xkKyP4BoP4BN+xn6C/7E2Ag9ifYYj/D
fdmfADbYn1AN+xn6IfwghG+O/Qwc3gL7GYiehlp6oCDSU0pLD/yRdXw4jX0I
d7CvwEP2A8AC7Fuojv0DfNwS+wTMTks8J7V41Hul6jRO7PG8kq9hNfYz0LzU
z0DzUhzScd7UId1/+hj6YfxC81I/Q1Wkh+Bb5p15ZdcCP/U+Kw6P9Kv0NIm7
mP++xVn1niuix6ilBxbJ/gEYiP0DKdjPUFv2D0Au7B/YhP0MjWV/AtTF/oTJ
2M8wVPYngBf2J/hjP4MOPOjAq/QM0tIDnJ6N2M9A+j8T+xAeMP2/hn0LYqVW
/9m4qv+zEM991H/+ThKda6T+u/vsnD2/35/OKbL3MASd0+LvBNB5d8LjxM67
83cC6J5r/k4Anadn9y+r5875e050/pi/80F5I8rrvIlO815m074l5XsI/p/E
Q/YbVvVS8z2UR6F3eSifQfy8yc6J8ncIiG/83QJ6z4DD07lMft80fS9/j4T4
z985oPsJODydP2N9oOo5MP7OgWv0pxx/grO/izAAz/ewd/7Ue1novAu/x4X6
mVtj/3Qp7GumfuYX2D/9DPuat2n7FkUn7Fvk76/QeQi9+1T4ewx03o7O7dH9
TfTuwkuGh84tUV9zKPY1U78kv2d2Ap4DoL506v+jvnLq966B/Yg/sO87A/u0
qQ8S+x/hYkPZxw4WhQ9UvDLJ4I/97Oexj/21R63AWTlcDeULyn723dhnnrfg
ieNvNiwx5sV+83NaetRzPO2RHivsd+T05KF7xJAe/r4jyZ3JF3TkC09Rvvxd
HHqXhb+HweXFz0fye2/pHCH1sYaz83mkJ3Tu7TA7JxfCzrfxdzVI/0k/+fkz
0n9+Duwme4djIOLh71nS+adHqGd78DuIftJ74l9X5Bt/N4i+i+4tI74Ww/vM
+Dsf9L4Cnc/zY/eNNcN1SP3EPfB7qQ93H7vHi/pw+T1elux+YbrvygbtBfEv
GPmWrHOPFPZLC+zvp3H1XhB+X8iVHPJcw7TiH2LTgu0M2/B8A56fFvycN+FP
xH5rws/kAl1QLvwdJjo3yfipnoO0Rn5SH7Yj8pO+l84L0jkGay1/IAT5w98f
Jf3Bc2liMTs/9xztLJ1Xo/MrTK/Uc2nJWv1R3+fg77iQ/jD5quei+Lt69C4d
f4+K7rnk71HReSb+Tgy9H8PfiaH3Xfg7MXTPJd1nye+5DNDev6/e73gU/STa
P1/hvkn2mt/XWBXtext2T9433A/4PXDWqK/lUX/p/McJPCfyGs8tzNfeE6De
c0PnFSrgeZPmvze3e9AnoTWdOyE86XiegfCweYHmpXsLjrD7DIh+fo6Tzjnx
85f8fR16V4y/xzML3+nZyOBJjke0/Idkxn9+Po+/s0j6xt8tI73i7/3QO0At
tHoCOnqinmOj+1/5vbD8XTTqM+jI3g2ieiHdh8rrjnT/KL+XdN2UNZO7dOxj
4PcvfnpRaUuNNs5Gfk+h06U5X8Y1djbyewrdpX002uM5sFp4n9luvA+pOLsn
ie6x4Pdb0Pl7fi7fusT8GPuHDkZ+briFbzGfueBk5OeGczcFC49m4wz8nC6d
m+TnKRew95PofCR/b4nONfL3lqj+msLeyaA6BH9HE7R6le0eX/5uE7M/oGN/
1DiAzjvSuT2yM93QztA5FX4fJ51fJDuzEe3MO1z/25nd+IDjh9h6Jzx8vdM5
Rb7eiU6+Hs+zd0N1+AY6fFPPlTK+8fUIfD3ewDiH7PZdjHP5u1a07/B3sELw
XDKHp3PJ/P1p2n/5e4QUp/B3s+K1+2m2e2HpvNE+dp8r3YfK73Pl9/iTf0Xn
ILkflYB+Tz30g+h8G91nxu852436kYL7A92LhvenwbimL+LOzc9oTfZhD8K/
Qv0i+GZ4fi6F3WeTqKUH2iM9RD+//8BSy3/u/2Q7r0/n8vl5faYnQHrC34+k
c/ZMvuq5fP7O2X3T+qOea+fvnJE+8HfOBmr9q2znzu0w3iD/+TrG3ehnAvnt
XTGO5u+ikb/K31Gjd784PPmxDzG+2o1xCsXFbign8s+3or7ROcWeLD9AfjDF
+x2QTv7uJrvXJNv7bXTOmMfpm6vKfcga9yUfPKdIdJKfT3Taa/kJnJ87kF6M
+9TzzXRu0l4bFwDFBey9WPou9d1Q/s6c3rt0OvxXz3FuRfroPGgXbXxK56rV
e0H4O3b0vh1/x84F80LsXXY1/8PfN+2ijeuB31PL372juJ7OXdbF+HIl2j1v
PHfZGePLhmj3aD00YPe20nlS8hO74r5J6zwE/Uo6f8zf1UvX5tnUd/hY3lKF
p/fzaF+siX4x3iOing+lvNAG3Je90L+JnjVnW/9vS40l0H9rg+dGv/7nx7kb
dqH/lmQpz40O+s+PczcU+SX9t7f4vbQPO+D3MnqA04N+PRA9JF9+Hxh/j5bk
y98LfIN84+8RvjQtdzWfw98jzIv3aTE+q/d14f3hUAf3SdITH62eQAPUE5L7
GXafFn8HhfSHv3dIeZuc6MfcYnl18kt6sPw5fx+R3k3k7yNe0eaBs923Sv2S
dE74gDbvrY4v1Oa9gd9zyd9Z3KnNe2e7nzKH9nvVew35+8F72Pfy+wj5e40s
753tHkG6H742swPk93RidgD1n/xQQfpP/nEt0+tRjWvZehSeGFfRemyLcVRc
SN4sn7MuRlqPiXI9Ct9W9jaj+k00svUo+Hpk9PD1KPh6JD7o6LmwQz1vhHyw
Z/k02r9sWB6P/AHcR4TOPi4S2D4+EO/HwHsxhD/eC9IPx+keDbpX4yLm30YO
tAptetrBuBPjSsITjfdrEJ6+bJzwED3xpvdrwfdr9r3qfs2+V903b7A8TzDu
C1l4D8ZivBejON638RHH6T6OknhPRm30m6tiPof8510Yd6Wa9p/F3d2blh+q
1dNI/rOXFl71n2tq8QPhZ3SCDp1QAulk3wv0vcdY3JSEdvIg3r9xD+/jKID3
fGzD8WAcL4j3c3xEf742xheUXz2OcUEGy2th/kq1Y5S/Iniev2L41fwtoxN0
6ASik32vml/CfC9QHp78umbMr6Z8OOax1XtqKE9L93sksHz1TLwfg+4N8cD7
QqbjeBW6TwTvz9iGfizx5zTmVWZp4WGqaTxAeCYyv5flt+l7gX8v+elO+L3W
zE+m76W8M9X7SmrrQfCc1fvOaf0QXi8DK1YvwzwI5DNdL4OELnuPKH6RkdXL
oEFYn8OKH2Vk9TIwGzk+oFl/B2Mebb0MeL2M6MH6HfwyTY9aL1ui5QOvixEf
gPjQ7vG0xyNLpYm4DkMcHA++FN5VRySEFI8U3k8feuWplyZyfDZcbG+XKMr8
8ctdeGaQ4PeG3ynw5GBGXT9D+SH1z8UEp4qffuYvA/smiGkTziwNrBoGP8P2
zv17D8OwJ4G5Tm0KFa9mQc/vJWPU+yhssG9jHvaPtGbncHpVGX2g82JfA8E3
Rfg12MfxA/H3RvzvJX5YNuRqiTzKeKVrzy3MN4VCcskJndaXyjYv6MwLlasO
6HNu0f/mpXs61uK8SxF/ccT/TuKHcsiHLMkHmCL5IE4jP80kP6GG5CcwvgHx
7RaeTw/A8/DX8R6CWx3Hlpt/OU7sK/X0ZJWMNHH4RHiN2oXCxKiHww3z/RNF
3R0PDkeFpgq3KlED6s8PEjPx3P11PM8/H+8P4PezV3fs3GTyKD/DPHY/e99N
p9fEuvsZOJ71eI7/DtJJ9zLQefqC2/yvr64RLyaMP7SktkWqqDPhxCS/bpGQ
d/XCsALj48XJgJvm/Q3JYvrnokPeucWJEZFLncoNTBJbul64YvgYJdb+rPnr
q3myGI7ja3DcU45Drn7zRf4DiaKj/Yy96f9sEx0TC5zq1FHhL46P6CTHO8tx
IDwrJB4gPAUGOnY+Zpckmgbv/HJuZTJc3VMwYqBbJLQtHT2smELnsiV148oZ
kmHNOrdFLSbHwW2tXIDuhyiM3ztJfi9Yyu/lcgGSyywtP0FHLrC49NSk1439
DHPZPfjr5tUbU9csm1xARy5AcrmN+rNX6g+ckvoDk+h8NPa1D8O+ePL381L/
y/rvZiMaHDO4ITydx56BfeiVtx28Ob1xpJjTE1YU2J2q7C+2+W4siBOZFRzM
VuUJEzea5FvxMCtN9Ji1uW+HXXGi57PpvyYviBKHW12Z+fpouliZs8eaUdsj
xblaLzLibWOEbckKT1qJDPH51q8j43eFiubL+q34e058WsXGUU/rvxFHvd09
5jiEi0V4nnoc9tmHYL9/JjtX1q7Wp67rbE8bCJ7OaUdj3/3kbm9C+8eGiS81
W28r/ThDPP+67t6/paLBZeS4ZX/P/66KanVlaUCKyEwbZ7XzeCK4xa613dUg
Ukx9Psqx+5g44dcy6p/i3qmikKHxg7/njl3qJ9YoWjVZWNWyj891PgnajDvZ
sJV9jDCr2aLSutah0MS12Koaih0BHH9XQ443leMwWYsffBn+MRI/VJP41XFX
HLfEeSchnomI54LEo8prrpQXuKO8XPF718nvhc/ye7m8YAXKy08rL/iE8nJH
fn6V/ISnkp9cXsDlNRrPRcxbuj1hvtcpLi8gedmgPkyV+gBnpD6o3zUTv2uG
/C4gPQySegi9pB6Cm1b/YTjq/yGt/kNH4/Qe6zKPGSZr9R/+Qf3/VESeq7XB
82/OeL4wxUOe56VzejvxXOB8jJvpnHBnn8LPni05YXjF4M/iObxviL8Z4p+M
59tWLj4ZkLHkprDZPjppbtNUsb3umloLHZNEy0o519TcEyguphd8Ufvca3Gy
TPrI+UVjRGscv4DjZ+U4rEI8zRCPl8QDznEJ68tmBYpDoUMC3mU+Fx/9nHxb
fFb2dRzfhONf5TgMx/H9chw+IfxQLTwQ/Aot/UD0t9LSD6eQfoOWfjhnmn4g
+plcYATKJVXLZ9iBclmklQu4POjd07LoSQOHP4dy+a6VC0xBuYT57Gw9KIeP
Wp+9hPpUHM8n0jnJkUjPFvC6ttnDO1vdNg+ex+T6w8+R0vnSvL4zF7nV+x8e
qufuwp+kb+1R38wR/1vE74ffVTd8yMbVk7yz1X/LIP2kh/S9IwNb+FbKex2+
eZW//PVEuujR68Wd9xXjRVcpLyB9O41yHONZZt3rzr5qHbkc5j2OLUmDgjbn
DbyOnNRo/KDOQYEGJ6wjL8E68hYpd2jK9HZE/3NHC38LNDhifdkS+3Bapb+J
dawUZOimvX8Upkj9hD2oz6S3U5xuNbj8ytfA69F1HD1fTFbGeT26Co7zex/d
EP961P9M1P/NSD/Xf9uhk7/NueKr1qOLYLyQGRNus3e2yjeogHxzQD6fZ+ti
aMONo+PbqvxU7wV8E5zqtCFC5ScQP11Rjl+lHKG3lCM0DVnqX8rKW62DU79B
CdQHWl9k95a2aDbWZtL/8n9UH8+t1Wd13fFzy9SfwPFQ3dxLq88Q2qZxyd93
TxhyafUZyH4Gl85YmlVM1Wf1fB3TZ3BHfV6K5+w6op8zAfeFC+z8c1vL29ub
5j1mWIbwHRB+Me4LSX2TAv+eI5u3sUzOo4r/kDTOY+tVZT9dsWV1050xCv5L
N3bWV/yNx0lfJx5S9seVeB5wNPNncrH3fi5VGNq+QrNTBg4fgftj0/aTLf6e
u0z5Z++mv+c5D0Q1HDVX2R9XVdtQMcU2BrbVrunjpPhXSRPH3X3qFQqfNgyM
ejY/Cno9bj2s9rF08X6t87asbZFQve+5BR1yh8EguNL3o+K/vXhS58swZd/8
WAtcmjeKhLpt84S0Ufy9PM1HJ6Ur+2zvRX8alJwcCUNvbl4Niv8zIObZQGvF
P3Eova3X8PqRsPlF/chpir/04/2v+50UP6TdzUU7PnSJgQk+ATaPDKGijfkw
x3yK/9NhzeOQuvYxMG29Vc6Nil/UckD9gNqKv9Qd8eyUeOCLxCNo3sFyXhgk
5+X8B+I/0d9Q0g85JP2C+JYq+Qa7JN/Ercx/Mv0U/gwYusO66LF0uL9ifdJG
xf/JSsvMG6Lws1C65yZQ/J8mPxpOn6L4PySXMXSe07QcQUeOoCNHOIhyTMTv
mo3f9Up+FzA9hPGm9RaKbA2NfDIjm94C6a3RIXX2+BrxMPCChUc7JY6bkJ6r
u68S1/TC80db8bwTnW9bi+ewbuP5rkt4boy/L5WA57cI/hbC0/kw24Hrqpb3
T4QAuwft64Sliq0HhvSuNz8IYo4mTP973i34Vmy/v+frPrbvV9BCiV/onB2e
cxOX8VxUcRlvwlGMN6dgvHnwZdsnNdckwYXN3xKWuiSIp3ncbjWGOFFQxoPQ
WMaDwojxIOE5jHg8JB5wlnElrMb4dD3GrRjPwjwc34TxprPL6PQt+xPhXkr1
wWlKfDr+QKz7PiU+JXiKTwlPFxmHwlKMQ5fIOFTY4/hiHF+O8Sl9l6/8LoiW
3wVXtXKEcablCDpyhIsoRxutXGCFlIvg9x08w/N/TL5wG+XL3wnr8c4jPEOJ
c5l84YNp+YI/yreizJ/AD8w7uWG+5YzMt8DvTzJ/VQvzLQT/DeGnY77FHc8H
WWF+aRbmheg8UT+WjyJ4C4RfjXmhXzIfBS0xH5WJ+agVMl8EuTBf9AbzUWxe
0JkXLlQZPufXIl+Dh3ZeWIXzdpB5PIiSeTw4jXk8Xy0foBzm8QLw3NN3vK+B
8niMP0D8oby8j8493yHsXm1+LzvldVkfu+B97Pz+dboXnOoMdO843gsuvrD7
wulecH5fuN593uz8CLD+EPUea7rfmt9XTXUcuqef398fq+1/FlGYd2V91+r9
8ZZYv+H3stP94tFYf6A+Jdavrt7nzfrkQadPHmyxfpep7bNV8+FVtH226jsD
+XXu+3+OdTh+f/9znXvuP2n7ftW6DN2bzu9Hr471CX4POo3z+79ZvzRQHyN9
F7+HO1PbL63eh+2/5drEwNb9DPydhyoBs0ueNh9u4O882Hz++NTL0s3A32HY
O+d6Qc9lw4z83YPnpcr099rqTH2tguIIuieexxFUj+H3oN+s8+hhZFlnA793
/E9oj4Ag8+FG7v/3zKh16lnrfkZ+LzjVIegczzqtPgDXhzzaPkxBfZj0jgHX
B6qzcn2gdwn4ewWsj1TVh2pUZ2L339M41wfW16rqQ1VtXyvXh2z3rLN+P77e
gb/XQe+Q83ck6L0FnfUOkWy9s75Kdb3X1vZtgk7fpnp/POsfU+0z6+MSOn1c
3D5ney+C3m34ZNo+A3+3gd5V8GL2mfr3+PsDrH+P2+ds7wywPpxs71HQ/kXn
Uqku8xv9hMnoV1Bd7A/6FVboV1AdLRrraOfk/gs5rvUucKlkmpg6qPW2emER
olCTpmXrP30pKp8+PWZVaIaYPfnMtZI+0aLqmcu23c3DRBUcn4zjdeS4imcs
4ikp8YBf4x7LAjunifj27k8fN9gmXiS0vJ2xJ1H44vj3tnL8pRxX4Vt2+G8c
CJ7G7UCOE/zAJ/49zyvzLhh3t0270Aio47HgWpJCf6uOjmN3KHSWc6o8qY13
NLRe/bp8q9xhojWOF8VxOzkOAxDPdMTTVOIBQL4loN+iU3+EsqbrjxCEfgvx
/zniIf4XwrqMG9ahrLAu48rqZXNlXYbXRwTVR/ZJv1pcZvGCzfGljXMviBc3
Piwtl/t1vMjqUtTtoKLP+bGuZI1xxAUZR6jjWG8SVG/aj/jPIX7y2/Nhvew4
xh3/YNxhjfMG4bw57P+bF0LaxBX/Zhkvitv38f63RqS4Mybf0sj6qSIYx3Pg
eIgcV+toG2UdDTqwOtohWUcDO6yjmSVnOaYqeBa93B6QzyoSln0+2r1Dg1S1
frcJ45d1GL/kQPjpCL9Swqv89Mc4hfgZsHFOgd/z44XtaI/5RTLioVTptmNX
vE4UVI9bgfHOSoyD8mn5DMRnxk+IQn4SfmvEX0bihzvauiro1FVhHuoJ6dVE
rPdRfZPqRGuxTkR1kynaOoigOsijUt8+/LaNEVPdnT44iAzx4lDd3KFeoWDd
qGDo5gVRontggQO5j6ULu1NjuoRti+T1DkH1jipY7/gH627/mK53CKp3WNx5
MeDvfbCXhk1PGDEzQcxYPym2me//6kqjsW5FdSVWPxJUP6qOeM4hnlkSD2Ts
qFE2h32MuPKucssQQ6iYM/hhqdz3MsTO8wVvTU4PE1drV95a1T9KdIqbWqzY
K8XfQ/hjCD9XwsNuhD+B8F0kPPQc5zxynjKev2DgiduXoyB2UeYICwVPHxz/
XkCOx8lxuF+p8eHfVmEiduMa66ozE+D8vQ/nRynf+wDHI3H8shwHVq8Eqley
+iNQ/fEhytFDyhFIjjZaOUIXlCOrMwLVGanuthrrbl+xzthb5mPFd5ZX74vj
mThOedocAS9P7ml0U5iX6PU6Ni5R9Gg8tNIgz1Tx65ocz4HjveU4fKiQPMRc
GX/T/O3s0nGJ4PLz/LCcG1PFOxxPx/ExcpzTAzr0qHnjvbEPP62vH2SwQP+5
IfrPA85PP1O70QV6v1HQOawt2ny4Ws+y/1HQ7le8mg8XlA9neW+1nuWizWOr
/Ckk+QM5kQ9OyJ98OJ5VXI73Qf7EGW853xyt5vlV/3wS5vPXYb2A8vmTtXUE
tf51JWnAssoVgwx10W9vgf1UvyWf4TXjv7XDL7vkJkGGmgjfGv38HwifxuTi
mlSxbteUQOIzEJ+zTgXn3T7rfLZ3Mkdo6zXA6zW87sbqLGp9zRLzw4MxPxwj
88PiE+ZXG2B+WCe/Kii/elubXxWUX/2jza8Kyq8uxfx5B8yfR8n8uZoXnYP5
9hTMi4b/Smj19z60GWWL3Fio2Ksuv/oO7a/YAUfMJ3thXpryyb0wnzwI89iD
MZ8chng8EE83iQeeWHYP9U8Lg4AiSxLbKPZq+ODt1WoqdqkN5rfnYX7bIPPb
4inCn0b4kRIewkYtn3FHGT951v9TkmLHisaFT2mh4HmM4144XkKOgx3myV0w
T95a5smh4K5xK70VOkMPeJcExb7NvXbDZoXv//LkmJ8Hys8T/H2EXyDhgeXt
4Tvm7S20cgeS+3KUSycpFwjHusYyrbwgGuVF9Yitsh4ByViP+KytR8AHrEeQ
vg3EeXXqEUD1iGjMK97HvHGGzCsKnmdejvnMSpiffIf3wB79nK/wCHM/A+XD
+2M+3F3mUaGN9MfAiP7Yb/QDKZ/clPmBbRHeH+H/SHg4gPlbP/QDY9Bv+TZ2
xr2nlvHgGLBwwRLFfys4pVyVD4pfR+MGHC8qx8EV88xnM2SeeazMMwsa/y3H
gcYpL106VY5TXnrt+oI/byn4c25qsyiv4r/1qrPyw+D/+XuU3wbKb69B+I8b
JXw/CQ93pN8FjdHvKo5+HX3vReYHYl8WNEO/7iLyjeXn1X6tu4i/vtZv5HIH
krs1y2NTfYHJF6agfNtjfpXiu1MYp/A8cxnT+VWRXGqUYy9bPwPlaZ8gnrMY
p+SS8R2MwfiuCMaJFjIehPEYD1bBOJHyzJ0wz/wa+yoJ3pnFj+aIfxDiL4vx
4zkZ98GRNjJOjMV4kMbPtNLElXAWxx9KeHjO4DNaaeJKGCzjPpiCcV9DjB/b
yjgR8rH4cTnmyb8bZZ78K/ZVEvyfHhK+M8aVQxD/aMRvi3ElqwvAZNN1AaC6
AMnlKcaPJBfqb+Pvh1Ddl94PCc9hGPLK/oyhE4On90PovnP+zoDeewLUn8Hf
EyB4M/aeAPWRFGX3+tO9VcXYvezUn1SD3ctO/SL8HnTqO6F7zYlOfo/AUXbP
1YFaxp1H0r117zVf3Ojj+pw1vQ0cP717QHwu0WlMeP0Yb/VeLPreBuyeb6q7
0/2+vVFe1L9C5+qta2T5lj3vY6B7fPl9upt+2l4Y6Z8izC2Kv4j2SRTT56cs
+VsX+znbxXfT11Rh8e+614V+vhRbt85tMLNcpBA1X0ZYhqeK9okvfRMvJQr3
8l62gfMUO8DGF8px8GT4Z0n88B3x10D8uyV+6OL1tOWdn6lCZMa+GVg2UjTc
G7Fzb8ZL4XNy8Oflt1NEpXjHt6H1wkRa/T0J9fYlitTiE67mOZIu9q1a8sZ8
fJTIOzim7YULSlwcv+jzTsV/WuKy53Fo7hhRdmonhyGpoaLs1zVjs5TxhPEh
xR4p9iXC43B8z4/RIvaXd3mj4p95dp//ZEhsuJhuce5tWK9w6IT0BCI9rSQ9
cArpqYr0vJb0gP2eNgMO30sXN4NveH8YGCTKjp0oVn+JE0VHh6aPPvha1J7s
49loVaAoaj94UcNBMcLs4p/uFfeliuvW6wM3eF4Xe78u7JqQkgi5cDxEjsNO
Oa7eQ+WzJV/CZItThgIYFxRB/M0lfiD8dK5qyruLSeXH+hr4uarESDe3oE6+
6jlHO6T/qaQfykn6oeLDBqPc8qQLa5u0cz65FL9sZrHSBTzjxJE8sVZ/+bYa
ZuTrFxsOZc6mHI3sFS6KnT5TweLBazFx3twrFbyi4UWd+EqVbwYKOv9F+foW
r5rPvvzE10DwkxD+jYSH4S8G5v+gyGvSnhG7E5V5sxz376/0KRpsxj67dFkZ
P+zUzqpk7hiYuGXy3MDUUCicmVyxiaIPW9ZtrDx0XBQUi2xW+PSFSPjsWKHz
DkVerwJe2m2pGwYdDWvrDVXk5fbtV8RtRb4FW5TKGF8mEvYGm9ft+/olfEX9
bCb1E7ah/m9Afc4r9Rlm4Hq5hvrfSeo/TMV1YWTji3Bd1CideN1F4Wf9L+75
0jfEgc+YHksnKfvXkIo51vjMSxB3LT9FljudKuq99O57o0aYiLs8pN3zLoni
2xt/t9t10sS2Fjc9Fyj770s2flSOw2DEcwfxNJF4YLzBaWzvl0o80G5OavtO
ScL7hK3r7Xxx4rfdV0ODgAThXylven3XOOEfN6vE6gpJYke1zLkbcycLtzuZ
9g8eJInuJSLq+U2JhCFOIRMLTkgWxR3dl6UWiRcvSu2elXNjHJx+OMY2ZnmC
mPbFa+PZmmEiede5dt0Pp4qMQm0SB9xPEqe/Jj48NTlS9PAa96xH3mRxAuGn
I3yqhId3zc8nlOyZKG44V5nnsDBInMgP0yws0wTdNzW9rOVGH8+zhq1YV8pA
+DAJD6clPGxKcotzUebd0OF4BWclDri+pP6XQcq863HcE8dvy3FY37nFxFCF
HueagyqUrhkGwyLe3Zii0DMYv7eC/F6IkN8rtiJ/PCR/oIvkj9iM41Nx3BH5
Flvz81Irhc8hrhsubXeJg3V39z4oWFHx8/w9rwxS5LKo8ZQHqR2TIGe19JEN
88fBQJRjsJQjkD7YYV2tNvbzUf/8lOsNg2Z8ixBTtw1PuOSTKsLulM+0nxkn
un97W7BBXLSYal9rQ4+wDPH90K72XmdCRSccn4bjOQ//Nw6jGJ4nEg8EW7nO
zPkzQnzcf27aukVxwsdo+TvlWKq4iuOfcfysHIflEw/u6vUkWlxe2mJylXOh
4uy6Ep8OKfGQcfnNgYsePBcHDpby6V88SMxxH7MtPEs9pyamWr9NPp7ha6Bz
apcR3lfCw1yEt98U0+ewgr9P64jag/xCYVNWV7MnCv5q/vNfnfgUJXI1PG7j
fygJVq313mt3JQmCtozo/5fO413Dp69ZFAerqpcfkqbQ+XFsh6jzw16ITgse
DbKKzoAjLpmJEyMDBZ0fTMN65Mgi0/wHzfM1vGXwFyQ89EO+zZR8g3Dk28mm
pTYWLLlbnFkavq5dwzRxunn/GfWvKPvnBJ9b9XPuERsbuX6ZKxJFzULPboUr
63iW6+K7/XPsEf+unDToS4BiN5LKHjHUTYMNdSQef4kHDks8kKfZf+Pgjfh9
EH+3RnLcVzsvnB7937ywDuetK+cFfzkvLGPzvj6Wq3mLzAh4eXmcMV3Rh70z
XRzcFb3yef9tZZm4aJi9dXTDPor+tN7V32+folfm4/7jD4DkjziK/KT+UZJr
+UJtJxRT+JmDwRM/jyD+OYi/o8QPL5GeOKTngKQH2ma9N978HgFWfzp+Pq/o
Ye/KZe5XOJ4qGrDx/nIcYn70y5taKgz+nLlx6eKyaHEpxG7xoYgMUexhoxGt
n0TDI6vJxa0UvQ2ffeif44penZJ6CPtQbxdKPVTvablua2nzUdFbql8fQ/gz
qLcEn2/PYFiv4P9y9/mp4YreVh3VYGHk4wzxKm3o/A8KPetznyo0d1k0tLF2
7+gbkQFnzTN3/aW/0ob+X84qelujTfG6lRT69yF/5kn+QFvk/z2bsuNGKvY+
pOjmGdMjMyDwzCrrwzOjIRz5liz5BvuQbws9Yzc6z0sAlyHhQX2U/WLOTYcV
gYqdaehY997MLokwxyfLsVTdNBEHk6bOVfad+mz8nRyH+YjHFfEskngA9xGY
gvsI2cktbLwH2slxcp+CzrhPnZH7FOA+BZdwn7oq9yk4+CqwV5VCSvxus9m7
SNdIYX6uUOoD61SRLPcd8MZ9p6/cd+DLzsLJXssT4Ofrn/18lX3nvFOeP/MU
O+98v9sKH6dEiBu23d1e2Xccr/4Z667sIzT+QY5Ddxx/eaV3meLKvMULdbXa
3iUS+mY+HGNjkyo2yv0FaN+5gfvOOhynfecO7jtxrVaX9lTosbVqGVlC2Xdi
QmD5foWeeLlfwF3cL9bI/ULYyP0CFuN+8avqf/uF8ER+zmD7zuWJoQua5omH
PhlTr7RrmQoP9v988aZLpDiP4/1x/Ikcp7gAcqHfPg39nEzpF0ED03EBdED/
f6o2LlDHl6D/U1P6P1BH+j/iDPo/naW/DUHob9to/X+oyvz/NOn/w370/3Oh
/39A+v/wL/r/RbT+P8Sj//8U/f+S0v+EUdL/FM/RX6VzrNTXMnC+b3BFg5+h
OIMnf7Vp5I0lxxX8pSdEfUtR5p2a2tz4LCUU6hWZ9LqSQmfFF8dmWCp02nfo
VM1W8UtLM3qeS3qgPfKB4o4O2rgDKA56g3FHThkvAMURuzBeKCTjAqC4o6yM
C6CL9POB4pTy6OfTOd/VE3PXGVPJl9+LC6GuW8pe/XBGvReX8DzBeIHiHbp3
pU3LLUf7rjxpoHvziB6KU8ohPVkXJP1RGO/sxzjoq/TbIRn99nbSbxdTpN8O
+dFv95J+u3CW8QJQvPBNxgvC9e27NxUU/ve8UNarjRIXdF70oEy9i5Fi0ous
uicV+JolXuT4ZR4DPaut/NQpLVQMZ3go7rCVcQccw7hjNMYdRWTcAVsx7iiM
cUd5GTeBDcZNe2TcBJ9wHbXG+GK7Nr6APBhf0LrDOAI6m44vgMcX7xE/IP5d
GF+vQ/wUv1A8Tue7ZtJ5L23+Rz3/0LRKragDE30o/5PtvVZ6X66A6fwPmJnO
/wCd//mD77MRPH8fkt434+860v0tm75UTrkacVp9B4/OafB38Oh8xYp8M6sO
Gu6tvmtH5zSqYn5mgTb/A/zdOcLzf313jvBT/menNv+T7Z03+l7+zhv1r1P+
p482/5PtPSV6N4nyP24or9oYh9ZGO3xC2mFRrmGyQ8G7ynjRPcvfZ8YJ11fC
I2VwkKiBdU26X/Iu9qXwvsBOoz4ubGjmZyiLeGohnukSD9Ri81L8O8ZzzwRX
Zfxcu0Uh8xQ6Sm/1CE9Sfk/5mU2Yn5ko8zOiBOYNuN3mddMBaLc5PLPbohja
7Zlauy3Ko93uqrXbgtvtUYz+spJ+NZ/jj/bZC+1zYczb1EL7XEZrn4WOfRYV
/Md6tsl9Ntu95atPFjt9dYufap/tWT6njNY+ixk7H3fs0NjXUEprn0ULZp//
SPsswtE+79HaZ0H2GdA+e7C8ykatfRZuzD67SPssyD53Qfs8UdpnUQPtcz+0
z4cw77QC807VZN6J7K3g9pbnW46jng+qY2FbWNHPjVttF77JjAOzJZ+n/tVz
fh6P9JngPRG+uIQHft8r9Wt9xjySLdrh3Vo7LLgdvjd3rk2fPPGibbEVk+q0
TBWOL4KqvFP8NN5Ha9O9wNiDLn6GmwjfDuF7S/j/V8f9x1RZxXEcF9mayyQj
A2kN54XNGN4KWTnXXd+VU0FqZC1aiatF3Am2XKu4sanLLSxnP4yaEVIRAylX
xr2gUHfzFCE5c6NsbvIrKqaIUm0utkocPev7Prc9B/r3u7Nzec5zd5/zeX15
jpTiFYvwmQG8oh6XeMrZh5fjQmvZb0fZb/+NC33h7LfrI8vT77rmZ9N0OHXw
Wm+/HT+zIdTp7bfP4Tx2v72B/fZexjcyvlvHi3WbYziPdRvrP6fwnI/wH3ve
UcXE8Ye/DMZC9ryjtxy32ahuY15M6j17m/e5hfvfeLzOW5fVgd62TG9/XuXU
C7UuI/jMCWe/vQKfsfvtafbbj7DO6bgQ6yxHuS9r9L7Ieu7jEF43pV4n7+B4
g9QvU7eOV+L4j3W8LuYvYP5i7vtv8cW5Q15uWzGxdnX4zEVjsmoq90YGTLLm
a2Pzdas/j5tR8nhTy1D2T1cSeTwxvpM8/iPz5zF/n84vK/GW6eC/3mJq1FvM
cqduHaYOF+rAhQ6pC5mxjPqazTd4+9qsfSlNXh4vChd1vu3l8W7qc7N9dZvH
TePsedw8drbi88jB//L4Aca7efxRHOk+HOl1dSRzdKBh8hnvc9f1bA2HvTwe
CL1f/aH397xLfSP1LK3LKXypFV/apb5kch2P2sX6PIEXVeFFfXjdnbhclbqc
TOF1J1n/fF1/+YH7m8/4COOvwvHi/u+D/ML9unSLOlIMFzqICz2pLmT24EK5
uNC2zepRe3ChF9SFzN1BnecIHnUAd4qqa0kt82ThWl/rPPIa80SYp17nkQ7m
aWWeMfUu6aTewt95xe8b5j31DXOR+gnqn+Ie2b/edLznUr+cS+7IGfa+hw9k
fvxypbf+GdTHqJdoXZbiP9/iP33qP+YIXrSoTb2oS71I4jhP4+yeKd/f+tK6
tJmeKa5nzr+g/lPt9x8z2aBe9CdeFFAvkq9woRtxoYC6UOK6xvW65EGudwH1
C9Qf4nqHHRdqwPf6Wc+TOFIb64yXivXPZr+XJt7fSMH3fnfGt/N7ss/xqwJ8
rweXKFKXMN/hFe655/dn5xSXJkdDhvH3Mv40jrHFcaRP6HdMO47URb9jk/6e
y/XOcxP/l1TqI/zO/4UjTeFIMXUkM447HeI5WEy/ow6nmoNTzVenkjJ8aRR3
Wq++ZMocd7J1e17Z+KqSifSyWMieV2bP440+vaDildtjIXse7yi+tBJf6ldf
Mqfxq4X4Van6le13iNvvqMWXnsOXCtg/jDhO9Sp9jXycagfPzST6Gjw3ZTHz
D7Ke2/DDcvVDqcYhc/DG7eqNMoJDLqO+g7p1SPd9IfveZTXzh5nf+iQ5SP4n
B4mbg3g/SoLsv7t3t7cvvCM64/8Ob65dtqR5bjSU5sxjcxD9cbH98Wr2gZPk
9zynP16u+ULcfDSs+UjedPIRuUlsX/t5+tplzjw2pxTiOcfIHWn+/rXYnJJC
f5lcIN+Qaz4gFyThUTYv7Pf3r+V83qrt1236LDTP378Wt39tz+mNXz5/eOec
2IxzeoO9WzOfDcTc/rXYvJPh718nHMb2r5s1R8huckS6v38tbv/avm9mz+/o
zftjaeW8qO1fi9u/JqeIzSlLyCn0o2WM3HQP/egtuNbV5KYW+tHkF8mdPb+I
zSPTO335JfH+2xp/fkmMTyW/uO/F9ZJf7Ofa3GSd9h+95Hup
    "]],
  Axes->True,
  AxesLabel->{
    FormBox["x", TraditionalForm], 
    FormBox["y", TraditionalForm], 
    FormBox["z", TraditionalForm]},
  BoxRatios->{1, 1, 1},
  DisplayFunction->Identity,
  FaceGridsStyle->Automatic,
  Method->{"DefaultBoundaryStyle" -> Directive[
      GrayLevel[0.3]]},
  PlotRange->{{-0.5, 0.5}, {-0.5, 0.5}, {-0.5, 0.5}},
  PlotRangePadding->{
    Scaled[0.02], 
    Scaled[0.02], 
    Scaled[0.02]},
  Ticks->{Automatic, Automatic, Automatic}]], "Output",
 CellChangeTimes->{3.7477257520654593`*^9},
 CellLabel->
  "Out[777]=",ExpressionUUID->"8b01bd81-d1f6-4456-822b-15d36d3ef9d8"]
}, Open  ]]
}, Open  ]],

Cell[CellGroupData[{

Cell["calculation", "Subsection",
 CellChangeTimes->{{3.7473891600071*^9, 
  3.747389167815125*^9}},ExpressionUUID->"1eaa2183-b189-4b33-bf10-\
6b72ab7d1d0e"],

Cell[CellGroupData[{

Cell[BoxData[{
 RowBox[{"Eeicubosc", "=", 
  RowBox[{
   RowBox[{"-", "2"}], 
   RowBox[{"Integrate", "[", 
    RowBox[{
     RowBox[{
      FractionBox[
       RowBox[{"Exp", "[", 
        RowBox[{"I", 
         RowBox[{
          RowBox[{"{", 
           RowBox[{"qx", ",", "qy", ",", "qz"}], "}"}], ".", 
          RowBox[{"{", 
           RowBox[{"X", ",", "Y", ",", "Z"}], "}"}]}]}], "]"}], 
       RowBox[{
        SuperscriptBox["qx", "2"], "+", 
        SuperscriptBox["qy", "2"], "+", 
        SuperscriptBox["qz", "2"]}]], 
      RowBox[{"(", 
       RowBox[{"FourierTransform", "[", 
        RowBox[{
         RowBox[{
          RowBox[{"cubdensity", "[", 
           RowBox[{"x", ",", "y", ",", "z", ",", "a"}], "]"}], "/.", 
          RowBox[{"a", "\[Rule]", 
           RowBox[{"(", 
            FractionBox[
             RowBox[{"2", "\[Pi]"}], "k"], ")"}]}]}], ",", 
         RowBox[{"{", 
          RowBox[{"x", ",", "y", ",", "z"}], "}"}], ",", 
         RowBox[{"{", 
          RowBox[{"qx", ",", "qy", ",", "qz"}], "}"}]}], "]"}], ")"}]}], ",", 
     
     RowBox[{"{", 
      RowBox[{"qx", ",", 
       RowBox[{"-", "Infinity"}], ",", "Infinity"}], "}"}], ",", 
     RowBox[{"{", 
      RowBox[{"qy", ",", 
       RowBox[{"-", "Infinity"}], ",", "Infinity"}], "}"}], ",", 
     RowBox[{"{", 
      RowBox[{"qz", ",", 
       RowBox[{"-", "Infinity"}], ",", "Infinity"}], "}"}], ",", 
     RowBox[{"Assumptions", "\[Rule]", 
      RowBox[{"{", 
       RowBox[{
        RowBox[{"k", "\[NotEqual]", "0"}], ",", 
        RowBox[{"k", "\[Element]", 
         TemplateBox[{},
          "Reals"]}], ",", 
        RowBox[{"qx", "\[Element]", 
         TemplateBox[{},
          "Reals"]}], ",", 
        RowBox[{"qy", "\[Element]", 
         TemplateBox[{},
          "Reals"]}], ",", 
        RowBox[{"qz", "\[Element]", 
         TemplateBox[{},
          "Reals"]}], ",", 
        RowBox[{"X", "\[Element]", 
         TemplateBox[{},
          "Reals"]}], ",", 
        RowBox[{"Y", "\[Element]", 
         TemplateBox[{},
          "Reals"]}], ",", 
        RowBox[{"Z", "\[Element]", 
         TemplateBox[{},
          "Reals"]}]}], "}"}]}]}], "]"}]}]}], "\[IndentingNewLine]", 
 RowBox[{"Eeicuboscseries", "=", 
  RowBox[{
   RowBox[{"Series", "[", 
    RowBox[{
     RowBox[{"Eeicubosc", "/.", 
      RowBox[{"{", 
       RowBox[{
        RowBox[{"X", "\[Rule]", 
         RowBox[{"X", " ", "t"}]}], ",", 
        RowBox[{"Y", "\[Rule]", 
         RowBox[{"Y", " ", "t"}]}], ",", 
        RowBox[{"Z", "\[Rule]", 
         RowBox[{"Z", " ", "t"}]}]}], "}"}]}], ",", 
     RowBox[{"{", 
      RowBox[{"t", ",", "0", ",", "2"}], "}"}]}], "]"}], "//", 
   "Simplify"}]}]}], "Input",
 CellChangeTimes->{{3.7473896835822144`*^9, 3.747389788588562*^9}, {
  3.7473899556939173`*^9, 3.747390003344133*^9}, {3.747390151442038*^9, 
  3.7473901605599194`*^9}, {3.747390251091185*^9, 3.747390255531013*^9}, {
  3.747390298931925*^9, 3.7473902993201647`*^9}, {3.747391237891947*^9, 
  3.747391242127657*^9}, {3.747723738587482*^9, 3.747723741813891*^9}},
 CellLabel->
  "In[682]:=",ExpressionUUID->"44212e48-9627-43f7-8ae3-dcec9d66e5d7"],

Cell[BoxData[
 RowBox[{"-", 
  FractionBox[
   RowBox[{"4", " ", 
    SqrtBox["2"], " ", 
    SuperscriptBox["\[Pi]", 
     RowBox[{"3", "/", "2"}]], " ", 
    RowBox[{"(", 
     RowBox[{
      RowBox[{"Cos", "[", 
       RowBox[{"k", " ", "X"}], "]"}], "+", 
      RowBox[{"Cos", "[", 
       RowBox[{"k", " ", "Y"}], "]"}], "+", 
      RowBox[{"Cos", "[", 
       RowBox[{"k", " ", "Z"}], "]"}]}], ")"}]}], 
   RowBox[{"3", " ", 
    SuperscriptBox["k", "2"]}]]}]], "Output",
 CellChangeTimes->{{3.7473899784120703`*^9, 3.747390007785306*^9}, 
   3.747390127777692*^9, 3.747390178562484*^9, {3.747390254077565*^9, 
   3.74739025892549*^9}, 3.747390302000424*^9, {3.747391246029656*^9, 
   3.747391256718437*^9}, 3.7474585293196077`*^9, 3.747629499107347*^9, {
   3.7477237798575363`*^9, 3.7477238079641247`*^9}},
 CellLabel->
  "Out[682]=",ExpressionUUID->"6aebc4d8-a84d-43ea-bcce-e536eb4c59d3"],

Cell[BoxData[
 InterpretationBox[
  RowBox[{
   RowBox[{"-", 
    FractionBox[
     RowBox[{"4", " ", 
      RowBox[{"(", 
       RowBox[{
        SqrtBox["2"], " ", 
        SuperscriptBox["\[Pi]", 
         RowBox[{"3", "/", "2"}]]}], ")"}]}], 
     SuperscriptBox["k", "2"]]}], "+", 
   RowBox[{
    FractionBox["2", "3"], " ", 
    SqrtBox["2"], " ", 
    SuperscriptBox["\[Pi]", 
     RowBox[{"3", "/", "2"}]], " ", 
    RowBox[{"(", 
     RowBox[{
      SuperscriptBox["X", "2"], "+", 
      SuperscriptBox["Y", "2"], "+", 
      SuperscriptBox["Z", "2"]}], ")"}], " ", 
    SuperscriptBox["t", "2"]}], "+", 
   InterpretationBox[
    SuperscriptBox[
     RowBox[{"O", "[", "t", "]"}], "3"],
    SeriesData[$CellContext`t, 0, {}, 0, 3, 1],
    Editable->False]}],
  SeriesData[$CellContext`t, 
   0, {(((-4) 2^Rational[1, 2]) $CellContext`k^(-2)) Pi^Rational[3, 2], 
    0, ((Rational[2, 3] 2^Rational[1, 2]) 
     Pi^Rational[
       3, 2]) ($CellContext`X^2 + $CellContext`Y^2 + $CellContext`Z^2)}, 0, 3,
    1],
  Editable->False]], "Output",
 CellChangeTimes->{{3.7473899784120703`*^9, 3.747390007785306*^9}, 
   3.747390127777692*^9, 3.747390178562484*^9, {3.747390254077565*^9, 
   3.74739025892549*^9}, 3.747390302000424*^9, {3.747391246029656*^9, 
   3.747391256718437*^9}, 3.7474585293196077`*^9, 3.747629499107347*^9, {
   3.7477237798575363`*^9, 3.747723808055749*^9}},
 CellLabel->
  "Out[683]=",ExpressionUUID->"497bbc4e-c47c-4998-b771-a0ed68972505"]
}, Open  ]],

Cell[BoxData[""], "Input",
 CellChangeTimes->{{3.748430442187101*^9, 
  3.7484304483068953`*^9}},ExpressionUUID->"3a3154dc-19ed-4388-9fb1-\
de97644e055d"],

Cell[CellGroupData[{

Cell[BoxData[
 RowBox[{
  RowBox[{
   FractionBox[
    RowBox[{"(", 
     RowBox[{
      RowBox[{"-", 
       FractionBox[
        RowBox[{"4", " ", 
         RowBox[{"(", 
          RowBox[{
           SqrtBox["2"], " ", 
           SuperscriptBox["\[Pi]", 
            RowBox[{"3", "/", "2"}]]}], ")"}]}], 
        SuperscriptBox["k", "2"]]}], "+", 
      RowBox[{
       FractionBox["2", "3"], " ", 
       SqrtBox["2"], " ", 
       SuperscriptBox["\[Pi]", 
        RowBox[{"3", "/", "2"}]], " ", 
       RowBox[{"(", 
        RowBox[{
         SuperscriptBox["X", "2"], "+", 
         SuperscriptBox["Y", "2"], "+", 
         SuperscriptBox["Z", "2"]}], ")"}]}]}], ")"}], 
    RowBox[{
     SqrtBox["2"], " ", 
     SuperscriptBox["\[Pi]", 
      RowBox[{"3", "/", "2"}]]}]], "/.", 
   RowBox[{"k", "\[Rule]", 
    RowBox[{"2", "\[Pi]"}]}]}], "//", "Simplify"}]], "Input",
 CellChangeTimes->{{3.748430475187457*^9, 3.748430496035534*^9}, {
  3.748430529562489*^9, 3.748430559756118*^9}},
 CellLabel->
  "In[128]:=",ExpressionUUID->"b6241d10-2174-4b7a-a6a7-4c098854f5b5"],

Cell[BoxData[
 RowBox[{
  RowBox[{"-", 
   FractionBox["1", 
    SuperscriptBox["\[Pi]", "2"]]}], "+", 
  RowBox[{
   FractionBox["2", "3"], " ", 
   RowBox[{"(", 
    RowBox[{
     SuperscriptBox["X", "2"], "+", 
     SuperscriptBox["Y", "2"], "+", 
     SuperscriptBox["Z", "2"]}], ")"}]}]}]], "Output",
 CellChangeTimes->{{3.748430548250478*^9, 3.748430560738295*^9}},
 CellLabel->
  "Out[128]=",ExpressionUUID->"d5ef512f-ea75-4c71-b2c6-f981f1b00be1"]
}, Open  ]],

Cell[CellGroupData[{

Cell[BoxData[
 RowBox[{"Eeecubosc", "=", 
  RowBox[{"2", 
   RowBox[{"Integrate", "[", 
    RowBox[{
     RowBox[{"Eeicubosc", "/.", 
      RowBox[{"k", "\[Rule]", 
       RowBox[{"(", 
        FractionBox[
         RowBox[{"2", "\[Pi]"}], "a"], ")"}]}]}], ",", 
     RowBox[{"{", 
      RowBox[{"X", ",", 
       RowBox[{"-", 
        FractionBox["a", "2"]}], ",", 
       FractionBox["a", "2"]}], "}"}], ",", 
     RowBox[{"{", 
      RowBox[{"Y", ",", 
       RowBox[{"-", 
        FractionBox["a", "2"]}], ",", 
       FractionBox[
        RowBox[{"\[IndentingNewLine]", "a"}], "2"]}], "}"}], ",", 
     RowBox[{"{", 
      RowBox[{"Z", ",", 
       RowBox[{"-", 
        FractionBox["a", "2"]}], ",", 
       FractionBox["a", "2"]}], "}"}]}], "]"}]}]}]], "Input",
 CellChangeTimes->{{3.7473916760699167`*^9, 3.747391920221036*^9}, {
  3.747391958305162*^9, 3.747391962901276*^9}, {3.747391997954664*^9, 
  3.747392097751927*^9}, {3.747458356505869*^9, 3.747458447628511*^9}, {
  3.747458493305593*^9, 3.747458520441805*^9}, {3.747723815269822*^9, 
  3.747723823632016*^9}},ExpressionUUID->"2ead1622-a8b8-4f01-8c2f-\
68b6bb4db5bf"],

Cell[BoxData["0"], "Output",
 CellChangeTimes->{
  3.7473919267746973`*^9, 3.747391990363905*^9, 3.7473921204330273`*^9, {
   3.747458471980482*^9, 3.7474585336747513`*^9}, 3.747629504356845*^9, 
   3.74772381813389*^9},
 CellLabel->
  "Out[684]=",ExpressionUUID->"c4535545-e197-443d-a3e3-adbd09478af1"]
}, Open  ]]
}, Open  ]]
}, Closed]],

Cell[CellGroupData[{

Cell["Body-Centred Cubic (bcc)", "Section",
 CellChangeTimes->{{3.747024375074685*^9, 
  3.747024386698668*^9}},ExpressionUUID->"ea3c1b44-6416-4828-98bb-\
c81a9c5ff571"],

Cell[CellGroupData[{

Cell["reciprocal-space ion positions", "Subsection",
 CellChangeTimes->{{3.747297193963255*^9, 3.7472971961873217`*^9}, {
  3.747297507125725*^9, 3.747297513749693*^9}, {3.74738061024541*^9, 
  3.7473806170773973`*^9}, {3.7477221193830853`*^9, 
  3.7477221310309057`*^9}},ExpressionUUID->"9ce8e80d-f205-4494-b233-\
e592445b8f69"],

Cell[CellGroupData[{

Cell[BoxData[
 RowBox[{
  RowBox[{"(*", 
   RowBox[{"z", "=", 
    RowBox[{"0", " ", "plane"}]}], "*)"}], "\[IndentingNewLine]", 
  RowBox[{
   RowBox[{
    RowBox[{
     RowBox[{"recbcc1", "[", "a_", "]"}], "=", 
     RowBox[{
      RowBox[{"(", 
       RowBox[{"2", 
        RowBox[{"\[Pi]", "/", "a"}]}], ")"}], "*", 
      RowBox[{"{", 
       RowBox[{"1", ",", "1", ",", "0"}], "}"}]}]}], ";"}], 
   "\[IndentingNewLine]", 
   RowBox[{
    RowBox[{
     RowBox[{"recbcc2", "[", "a_", "]"}], "=", 
     RowBox[{
      RowBox[{"(", 
       RowBox[{"2", 
        RowBox[{"\[Pi]", "/", "a"}]}], ")"}], "*", 
      RowBox[{"{", 
       RowBox[{
        RowBox[{"-", "1"}], ",", "1", ",", "0"}], "}"}]}]}], ";"}], 
   "\[IndentingNewLine]", 
   RowBox[{
    RowBox[{
     RowBox[{"recbcc3", "[", "a_", "]"}], "=", 
     RowBox[{
      RowBox[{"(", 
       RowBox[{"2", 
        RowBox[{"\[Pi]", "/", "a"}]}], ")"}], "*", 
      RowBox[{"{", 
       RowBox[{"1", ",", 
        RowBox[{"-", "1"}], ",", "0"}], "}"}]}]}], ";"}], 
   "\[IndentingNewLine]", 
   RowBox[{
    RowBox[{
     RowBox[{"recbcc4", "[", "a_", "]"}], "=", 
     RowBox[{
      RowBox[{"(", 
       RowBox[{"2", 
        RowBox[{"\[Pi]", "/", "a"}]}], ")"}], "*", 
      RowBox[{"{", 
       RowBox[{
        RowBox[{"-", "1"}], ",", 
        RowBox[{"-", "1"}], ",", "0"}], "}"}]}]}], ";"}], 
   "\[IndentingNewLine]", 
   RowBox[{"(*", 
    RowBox[{"y", "=", 
     RowBox[{"0", " ", "plane"}]}], "*)"}], "\[IndentingNewLine]", 
   RowBox[{
    RowBox[{
     RowBox[{"recbcc5", "[", "a_", "]"}], "=", 
     RowBox[{
      RowBox[{"(", 
       RowBox[{"2", 
        RowBox[{"\[Pi]", "/", "a"}]}], ")"}], "*", 
      RowBox[{"{", 
       RowBox[{"1", ",", "0", ",", "1"}], "}"}]}]}], ";"}], 
   "\[IndentingNewLine]", 
   RowBox[{
    RowBox[{
     RowBox[{"recbcc6", "[", "a_", "]"}], "=", 
     RowBox[{
      RowBox[{"(", 
       RowBox[{"2", 
        RowBox[{"\[Pi]", "/", "a"}]}], ")"}], "*", 
      RowBox[{"{", 
       RowBox[{
        RowBox[{"-", "1"}], ",", "0", ",", "1"}], "}"}]}]}], ";"}], 
   "\[IndentingNewLine]", 
   RowBox[{
    RowBox[{
     RowBox[{"recbcc7", "[", "a_", "]"}], "=", 
     RowBox[{
      RowBox[{"(", 
       RowBox[{"2", 
        RowBox[{"\[Pi]", "/", "a"}]}], ")"}], "*", 
      RowBox[{"{", 
       RowBox[{"1", ",", "0", ",", 
        RowBox[{"-", "1"}]}], "}"}]}]}], ";"}], "\[IndentingNewLine]", 
   RowBox[{
    RowBox[{
     RowBox[{"recbcc8", "[", "a_", "]"}], "=", 
     RowBox[{
      RowBox[{"(", 
       RowBox[{"2", 
        RowBox[{"\[Pi]", "/", "a"}]}], ")"}], "*", 
      RowBox[{"{", 
       RowBox[{
        RowBox[{"-", "1"}], ",", "0", ",", 
        RowBox[{"-", "1"}]}], "}"}]}]}], ";"}], "\[IndentingNewLine]", 
   RowBox[{"(*", 
    RowBox[{"x", "=", 
     RowBox[{"0", " ", "plane"}]}], "*)"}], "\[IndentingNewLine]", 
   RowBox[{
    RowBox[{
     RowBox[{"recbcc9", "[", "a_", "]"}], "=", 
     RowBox[{
      RowBox[{"(", 
       RowBox[{"2", 
        RowBox[{"\[Pi]", "/", "a"}]}], ")"}], "*", 
      RowBox[{"{", 
       RowBox[{"0", ",", "1", ",", "1"}], "}"}]}]}], ";"}], 
   "\[IndentingNewLine]", 
   RowBox[{
    RowBox[{
     RowBox[{"recbcc10", "[", "a_", "]"}], "=", 
     RowBox[{
      RowBox[{"(", 
       RowBox[{"2", 
        RowBox[{"\[Pi]", "/", "a"}]}], ")"}], "*", 
      RowBox[{"{", 
       RowBox[{"0", ",", 
        RowBox[{"-", "1"}], ",", "1"}], "}"}]}]}], ";"}], 
   "\[IndentingNewLine]", 
   RowBox[{
    RowBox[{
     RowBox[{"recbcc11", "[", "a_", "]"}], "=", 
     RowBox[{
      RowBox[{"(", 
       RowBox[{"2", 
        RowBox[{"\[Pi]", "/", "a"}]}], ")"}], "*", 
      RowBox[{"{", 
       RowBox[{"0", ",", "1", ",", 
        RowBox[{"-", "1"}]}], "}"}]}]}], ";"}], "\[IndentingNewLine]", 
   RowBox[{
    RowBox[{
     RowBox[{"recbcc12", "[", "a_", "]"}], "=", 
     RowBox[{
      RowBox[{"(", 
       RowBox[{"2", 
        RowBox[{"\[Pi]", "/", "a"}]}], ")"}], "*", 
      RowBox[{"{", 
       RowBox[{"0", ",", 
        RowBox[{"-", "1"}], ",", 
        RowBox[{"-", "1"}]}], "}"}]}]}], ";"}], "\[IndentingNewLine]", 
   RowBox[{"(*", "total", "*)"}], "\[IndentingNewLine]", 
   RowBox[{
    RowBox[{
     RowBox[{"recbcc", "[", "a_", "]"}], "=", 
     RowBox[{"{", 
      RowBox[{
       RowBox[{"recbcc1", "[", "a", "]"}], ",", 
       RowBox[{"recbcc2", "[", "a", "]"}], ",", 
       RowBox[{"recbcc3", "[", "a", "]"}], ",", 
       RowBox[{"recbcc4", "[", "a", "]"}], ",", 
       RowBox[{"recbcc5", "[", "a", "]"}], ",", 
       RowBox[{"recbcc6", "[", "a", "]"}], ",", 
       RowBox[{"recbcc7", "[", "a", "]"}], ",", 
       RowBox[{"recbcc8", "[", "a", "]"}], ",", 
       RowBox[{"recbcc9", "[", "a", "]"}], ",", 
       RowBox[{"recbcc10", "[", "a", "]"}], ",", 
       RowBox[{"recbcc11", "[", "a", "]"}], ",", 
       RowBox[{"recbcc12", "[", "a", "]"}]}], "}"}]}], ";"}], 
   "\[IndentingNewLine]", 
   RowBox[{"(*", "plot", "*)"}], "\[IndentingNewLine]", 
   RowBox[{"ListPointPlot3D", "[", 
    RowBox[{
     RowBox[{"recbcc", "[", "1", "]"}], ",", 
     RowBox[{"AxesOrigin", "\[Rule]", 
      RowBox[{"{", 
       RowBox[{"0", ",", "0", ",", "0"}], "}"}]}], ",", 
     RowBox[{"BoxRatios", "\[Rule]", 
      RowBox[{"{", 
       RowBox[{"1", ",", "1", ",", "1"}], "}"}]}], ",", 
     RowBox[{"ColorFunction", "\[Rule]", "\"\<Rainbow\>\""}], ",", 
     RowBox[{"AxesLabel", "\[Rule]", 
      RowBox[{"{", 
       RowBox[{"x", ",", "y", ",", "z"}], "}"}]}], ",", " ", 
     RowBox[{"ViewPoint", "\[Rule]", 
      RowBox[{"{", 
       RowBox[{"3", ",", 
        RowBox[{"-", "1.5"}], ",", "1"}], "}"}]}], ",", 
     RowBox[{"ViewVertical", "\[Rule]", 
      RowBox[{"{", 
       RowBox[{"0", ",", "0", ",", "1"}], "}"}]}], ",", 
     RowBox[{"LabelStyle", "\[Rule]", 
      RowBox[{"Directive", "[", 
       RowBox[{"Black", ",", "14"}], "]"}]}]}], "]"}]}]}]], "Input",
 InitializationCell->True,
 CellChangeTimes->{{3.747200781983004*^9, 3.7472008581891947`*^9}, {
  3.7472014854992743`*^9, 3.747201499498212*^9}, {3.747201580763321*^9, 
  3.747201587830656*^9}, {3.7472016808679*^9, 3.74720172545189*^9}, {
  3.7472017899918623`*^9, 3.747201792284284*^9}, {3.7472018312099247`*^9, 
  3.747201891749234*^9}, {3.747203060479395*^9, 3.747203092229775*^9}, {
  3.7472150709712048`*^9, 3.74721519987987*^9}, {3.747296799131135*^9, 
  3.7472968959537163`*^9}, {3.747303295180628*^9, 3.747303383208403*^9}, {
  3.747304257995235*^9, 3.7473043494954233`*^9}, {3.7473048387998*^9, 
  3.747304920230362*^9}, {3.7473096526831703`*^9, 3.7473097082616262`*^9}, {
  3.747380705552145*^9, 3.7473809022056913`*^9}, {3.747381366830442*^9, 
  3.74738153125286*^9}, {3.747722144114284*^9, 3.747722222621263*^9}, {
  3.747723848235015*^9, 3.747723945336871*^9}},
 CellLabel->"In[11]:=",ExpressionUUID->"a13c73bc-af48-4ef4-b1a9-8dbba3c14297"],

Cell[BoxData[
 Graphics3DBox[{
   {RGBColor[0.3315753, 0.4561011, 0.6388182], PointSize[
     NCache[
      Rational[7, 360], 0.019444444444444445`]], 
    {RGBColor[0.513417, 0.72992, 0.440682], 
     Point3DBox[{6.283185307179586, 6.283185307179586, 0.}]}, 
    {RGBColor[0.513417, 0.72992, 0.440682], 
     Point3DBox[{-6.283185307179586, 6.283185307179586, 0.}]}, 
    {RGBColor[0.513417, 0.72992, 0.440682], 
     Point3DBox[{6.283185307179586, -6.283185307179586, 0.}]}, 
    {RGBColor[0.513417, 0.72992, 0.440682], 
     Point3DBox[{-6.283185307179586, -6.283185307179586, 0.}]}, 
    {RGBColor[0.857359, 0.131106, 0.132128], 
     Point3DBox[{6.283185307179586, 0., 6.283185307179586}]}, 
    {RGBColor[0.857359, 0.131106, 0.132128], 
     Point3DBox[{-6.283185307179586, 0., 6.283185307179586}]}, 
    {RGBColor[0.471412, 0.108766, 0.527016], 
     Point3DBox[{6.283185307179586, 0., -6.283185307179586}]}, 
    {RGBColor[0.471412, 0.108766, 0.527016], 
     Point3DBox[{-6.283185307179586, 0., -6.283185307179586}]}, 
    {RGBColor[0.857359, 0.131106, 0.132128], 
     Point3DBox[{0., 6.283185307179586, 6.283185307179586}]}, 
    {RGBColor[0.857359, 0.131106, 0.132128], 
     Point3DBox[{0., -6.283185307179586, 6.283185307179586}]}, 
    {RGBColor[0.471412, 0.108766, 0.527016], 
     Point3DBox[{0., 6.283185307179586, -6.283185307179586}]}, 
    {RGBColor[0.471412, 0.108766, 0.527016], 
     Point3DBox[{
      0., -6.283185307179586, -6.283185307179586}]}}, {}, {}, {}, {}},
  Axes->True,
  AxesLabel->{
    FormBox["x", TraditionalForm], 
    FormBox["y", TraditionalForm], 
    FormBox["z", TraditionalForm]},
  AxesOrigin->{0, 0, 0},
  BoxRatios->{1, 1, 1},
  DisplayFunction->Identity,
  FaceGrids->None,
  FaceGridsStyle->Automatic,
  LabelStyle->Directive[
    GrayLevel[0], 14],
  PlotRange->{{-6.283185307179586, 6.283185307179586}, {-6.283185307179586, 
    6.283185307179586}, Automatic},
  PlotRangePadding->{{
     Scaled[0.02], 
     Scaled[0.02]}, {
     Scaled[0.02], 
     Scaled[0.02]}, {Automatic, Automatic}},
  Ticks->{Automatic, Automatic, Automatic},
  ViewPoint->{3, -1.5, 1},
  ViewVertical->{0, 0, 1}]], "Output",
 CellChangeTimes->{3.747722236907365*^9, 3.747723948563651*^9, 
  3.747746269578411*^9, 3.7479986007969637`*^9, 3.748060551242682*^9, 
  3.748062615154694*^9, 3.74823896679003*^9, 3.748430337879229*^9, 
  3.749380854378047*^9},
 CellLabel->"Out[24]=",ExpressionUUID->"0d415913-83af-4344-963e-7b3740f8e6bf"]
}, Open  ]]
}, Open  ]],

Cell[CellGroupData[{

Cell["real-space electron density", "Subsection",
 CellChangeTimes->{{3.747722245927998*^9, 
  3.74772225066401*^9}},ExpressionUUID->"c8b48884-c31d-4c94-91c0-\
93fdf4d58b80"],

Cell[CellGroupData[{

Cell[BoxData[{
 RowBox[{
  RowBox[{
   RowBox[{"bccdens", "[", 
    RowBox[{"x_", ",", "y_", ",", "z_", ",", "a_"}], "]"}], "=", 
   RowBox[{
    RowBox[{
     FractionBox["1", "12"], 
     RowBox[{"Sum", "[", 
      RowBox[{
       RowBox[{"Cos", "[", 
        RowBox[{"r", ".", 
         RowBox[{
          RowBox[{"recbcc", "[", "a", "]"}], "[", 
          RowBox[{"[", "n", "]"}], "]"}]}], "]"}], ",", 
       RowBox[{"{", 
        RowBox[{"n", ",", "1", ",", "12"}], "}"}]}], "]"}]}], "//", 
    "Simplify"}]}], ";"}], "\[IndentingNewLine]", 
 RowBox[{
  RowBox[{"bccfactor", "=", 
   RowBox[{"bccdens", "[", 
    RowBox[{"0", ",", "0", ",", "0", ",", "1"}], "]"}]}], 
  ";"}], "\[IndentingNewLine]", 
 RowBox[{
  FractionBox[
   RowBox[{"bccdens", "[", 
    RowBox[{"x", ",", "y", ",", "z", ",", "a"}], "]"}], "bccfactor"], "//", 
  "Simplify"}], "\[IndentingNewLine]"}], "Input",
 CellChangeTimes->CompressedData["
1:eJxTTMoPSmViYGAQAWIQHfQsWsr4zWtHnyU31ED0VGlNHRDNEMZgAKJV0vZE
g+iV5TNiQLTE0oA0EH33tVweiL7W9LMDRF/JOzYLTAvc2Q2iTWJ9j4Do5Qtu
XwPRJZyvboJot5p2BhMgfYObiQlEv36Sywai11Z85gLRe0Qmi4LoFXLOciA6
cVtFGoieIKvcAKJ3HLNqA9EnroaBaROHoikgmsNo11oQrZJsvA1EF2zO3w6i
GWZ78pkC6U+ca/hBtMqMT01mQFpK/UIniI7nbJ0IosXu9oDpL8fOcZgD6UXS
P6VBdE1Kvo4FkE4puqcLop2P97y+DaS1Vmi+B9EAZmOolw==
  "],
 CellLabel->"In[93]:=",ExpressionUUID->"d2329b75-558c-4588-b464-4590e797708c"],

Cell[BoxData[
 RowBox[{
  FractionBox["1", "6"], " ", 
  RowBox[{"(", 
   RowBox[{
    RowBox[{"Cos", "[", 
     FractionBox[
      RowBox[{"2", " ", "\[Pi]", " ", 
       RowBox[{"(", 
        RowBox[{"x", "-", "y"}], ")"}]}], "a"], "]"}], "+", 
    RowBox[{"Cos", "[", 
     FractionBox[
      RowBox[{"2", " ", "\[Pi]", " ", 
       RowBox[{"(", 
        RowBox[{"x", "+", "y"}], ")"}]}], "a"], "]"}], "+", 
    RowBox[{"Cos", "[", 
     FractionBox[
      RowBox[{"2", " ", "\[Pi]", " ", 
       RowBox[{"(", 
        RowBox[{"x", "-", "z"}], ")"}]}], "a"], "]"}], "+", 
    RowBox[{"Cos", "[", 
     FractionBox[
      RowBox[{"2", " ", "\[Pi]", " ", 
       RowBox[{"(", 
        RowBox[{"y", "-", "z"}], ")"}]}], "a"], "]"}], "+", 
    RowBox[{"Cos", "[", 
     FractionBox[
      RowBox[{"2", " ", "\[Pi]", " ", 
       RowBox[{"(", 
        RowBox[{"x", "+", "z"}], ")"}]}], "a"], "]"}], "+", 
    RowBox[{"Cos", "[", 
     FractionBox[
      RowBox[{"2", " ", "\[Pi]", " ", 
       RowBox[{"(", 
        RowBox[{"y", "+", "z"}], ")"}]}], "a"], "]"}]}], ")"}]}]], "Output",
 CellChangeTimes->{{3.747718498869577*^9, 3.747718514569628*^9}, 
   3.747718592227285*^9, 3.7477192981411533`*^9, {3.747722302152322*^9, 
   3.747722321376554*^9}, 3.74772238251297*^9, 3.747723499092537*^9, 
   3.747725693300318*^9, {3.74806103056682*^9, 3.748061051091226*^9}},
 CellLabel->"Out[95]=",ExpressionUUID->"3d30678d-f26e-4154-95d4-956dc261df9f"]
}, Open  ]],

Cell[BoxData[
 RowBox[{
  RowBox[{
   RowBox[{"bccdensity", "[", 
    RowBox[{"x_", ",", "y_", ",", "z_", ",", "a_"}], "]"}], "=", 
   RowBox[{
    FractionBox["1", "6"], " ", 
    RowBox[{"(", 
     RowBox[{
      RowBox[{"Cos", "[", 
       FractionBox[
        RowBox[{"2", " ", "\[Pi]", " ", 
         RowBox[{"(", 
          RowBox[{"x", "-", "y"}], ")"}]}], "a"], "]"}], "+", 
      RowBox[{"Cos", "[", 
       FractionBox[
        RowBox[{"2", " ", "\[Pi]", " ", 
         RowBox[{"(", 
          RowBox[{"x", "+", "y"}], ")"}]}], "a"], "]"}], "+", 
      RowBox[{"Cos", "[", 
       FractionBox[
        RowBox[{"2", " ", "\[Pi]", " ", 
         RowBox[{"(", 
          RowBox[{"x", "-", "z"}], ")"}]}], "a"], "]"}], "+", 
      RowBox[{"Cos", "[", 
       FractionBox[
        RowBox[{"2", " ", "\[Pi]", " ", 
         RowBox[{"(", 
          RowBox[{"y", "-", "z"}], ")"}]}], "a"], "]"}], "+", 
      RowBox[{"Cos", "[", 
       FractionBox[
        RowBox[{"2", " ", "\[Pi]", " ", 
         RowBox[{"(", 
          RowBox[{"x", "+", "z"}], ")"}]}], "a"], "]"}], "+", 
      RowBox[{"Cos", "[", 
       FractionBox[
        RowBox[{"2", " ", "\[Pi]", " ", 
         RowBox[{"(", 
          RowBox[{"y", "+", "z"}], ")"}]}], "a"], "]"}]}], ")"}]}]}], 
  ";"}]], "Input",
 InitializationCell->True,
 CellChangeTimes->{{3.747201018431036*^9, 3.747201019305319*^9}, {
   3.747201064774925*^9, 3.747201165312089*^9}, {3.747201735310122*^9, 
   3.747201752070304*^9}, {3.7472019042301397`*^9, 3.747201911307534*^9}, 
   3.747201974016176*^9, 3.7472020157363*^9, {3.7472020516090393`*^9, 
   3.747202054086718*^9}, {3.747202108297494*^9, 3.747202108751253*^9}, 
   3.747202327994553*^9, {3.7472024636839113`*^9, 3.747202572819762*^9}, {
   3.747214236187607*^9, 3.747214249113406*^9}, {3.747215002390752*^9, 
   3.747215029766819*^9}, {3.747297309101766*^9, 3.747297321844987*^9}, {
   3.747299173812855*^9, 3.74729917388237*^9}, {3.747299588224532*^9, 
   3.74729958861408*^9}, {3.7472996242322702`*^9, 3.7472996246226177`*^9}, {
   3.7473038848003273`*^9, 3.747303888503199*^9}, {3.747303975144692*^9, 
   3.7473039795829782`*^9}, {3.747304013575467*^9, 3.747304019295416*^9}, {
   3.7473075663153543`*^9, 3.747307567265523*^9}, {3.747307683676242*^9, 
   3.7473076872264214`*^9}, {3.747307796397338*^9, 3.747307832023978*^9}, {
   3.747307890806417*^9, 3.747307891740262*^9}, {3.747308045647644*^9, 
   3.747308045739161*^9}, {3.7473080781915083`*^9, 3.74730807827514*^9}, {
   3.7473081116085176`*^9, 3.7473081532953663`*^9}, {3.7473082117381697`*^9, 
   3.74730835607698*^9}, {3.747309183407947*^9, 3.74730918505884*^9}, {
   3.7473815733917294`*^9, 3.747381573576583*^9}, {3.747381803132358*^9, 
   3.747381843576323*^9}, {3.7473818874579487`*^9, 3.747381911728363*^9}, {
   3.7473820715635433`*^9, 3.747382100041551*^9}, {3.7473822832602873`*^9, 
   3.747382297282742*^9}, {3.747382659415663*^9, 3.747382662805092*^9}, {
   3.7473836527667093`*^9, 3.747383653429022*^9}, {3.747383711847424*^9, 
   3.747383739677541*^9}, {3.747454742677165*^9, 3.747454777514896*^9}, {
   3.74745482881242*^9, 3.747454883716731*^9}, {3.7474549398549*^9, 
   3.747455023949747*^9}, {3.747628871424674*^9, 3.747628871662901*^9}, {
   3.747629755017*^9, 3.747629758517626*^9}, {3.747636788285593*^9, 
   3.747636876612701*^9}, {3.747636935383209*^9, 3.7476369500610037`*^9}, {
   3.747637322777451*^9, 3.7476373229279137`*^9}, {3.747638506560912*^9, 
   3.747638520488675*^9}, {3.747638651283867*^9, 3.74763868225816*^9}, 
   3.747639139935774*^9, {3.7476392083121643`*^9, 3.747639208989719*^9}, {
   3.747639355393468*^9, 3.7476393878026743`*^9}, {3.747639936166298*^9, 
   3.747639961038731*^9}, {3.747640071407905*^9, 3.747640075814047*^9}, {
   3.747722624565475*^9, 3.7477226248039293`*^9}, {3.747723542932351*^9, 
   3.747723545860209*^9}},
 CellLabel->"In[25]:=",ExpressionUUID->"86aa04c7-b6be-44a5-9d8d-7e81603027ca"],

Cell[CellGroupData[{

Cell[BoxData[
 RowBox[{"RegionPlot3D", "[", 
  RowBox[{
   RowBox[{
    RowBox[{"bccdensity", "[", 
     RowBox[{"x", ",", "y", ",", "z", ",", "1"}], "]"}], ">", "0.9"}], ",", 
   RowBox[{"{", 
    RowBox[{"x", ",", 
     RowBox[{"-", "0.5"}], ",", "0.5"}], "}"}], ",", 
   RowBox[{"{", 
    RowBox[{"y", ",", 
     RowBox[{"-", "0.5"}], ",", "0.5"}], "}"}], ",", 
   RowBox[{"{", 
    RowBox[{"z", ",", 
     RowBox[{"-", "0.5"}], ",", "0.5"}], "}"}], ",", 
   RowBox[{"PlotPoints", "\[Rule]", "35"}], ",", 
   RowBox[{"AxesLabel", "\[Rule]", "Automatic"}]}], "]"}]], "Input",
 CellChangeTimes->{{3.747725704526156*^9, 3.74772570876578*^9}},
 CellLabel->
  "In[772]:=",ExpressionUUID->"db430ad7-3b38-4c21-b264-b78d7b600bae"],

Cell[BoxData[
 Graphics3DBox[GraphicsComplex3DBox[CompressedData["
1:eJzVnL+rbFcVxwd/gC+N2ososYzNQ7ARdmejNgGRSLAQ7AJBbAT/gEQCQZD3
EALPSiIKz1vEl3JCLGysLF+uLwE7K0G0EPwx7zprzz2fdT537T0zL4mnOZzv
rFln7bXXj73W3jOf/+6Lz37vI5vN5tWPbzYf3cT13ra6f/bqepSeDbfnUX72
vbh/5eq6TN8PnN8n/de/trt+/+7221fXw/4cnwdOPp95/Pirh0nOt3+3u/7z
MMkT9JQ/+BN/5ou767mHJmcTOZvwSXjQi/xNxtv5YFyJ/17PiT5wmZfEZ0+X
+AQu9pP47O+JT+BiZ0k/5DNqZ7RL0Vfit3i+fZno7z6+3n7H8CZ8kvzUP+RI
OPVDHHajfkKcfkL/pN4qvyV96It6Dv1yfkDfhN7G2+kx3ibj6vTQQ5PxJpz0
jCOCk74/M+6I/st4JHzsvRxXk/F2eugt+XkV18R/yzgF+1+PUzt/E7tKePCR
ONAkDrSwU6Gn3TbKC3no78E/4dQT9Ey/SDi+b/OY6DnvxDEPZZ5Y6GclfwS+
Gjd2uOT9xngGnPkl+CT5xb6SPvGc+FM/pCNO/QjfRE8+1FuFh94QVxrjesQF
ifeKR/wT/oxbCQefhHN9hXEleok3ad6h/0Qv9pvsgTjjUNyJx/dl3hJ9PBd5
VfMw8KPjKOS38ZZ2usrvqUdpnAs+A58LXRM+SZ795ybnks/tvL60dSTom9AT
X19HXstDHKfYSxP9VHqhHoIP9dBkXMkvICftZH28K/Ox8Nts5z1fCx97L+25
XJebfRCnnwJP76WckCfhcbd1POuHwEfrh8Alb2idcKKfpHUZ45LIX60XUlwS
vU3nSZnnKh4n+y3sZX2dfBt+ulJfCf9uP6y7xE4Sf9ql4JyvLo+8l/PY3zta
v1l9GPRF/E3+KPLQfpI/Qp6Ex32wzkzrL45L8Pazq4E92D5/9f4X9p9vNt94
LNdrD/pzXEEfz/E9wcm/xeefu9LT/e2nPrm7Xry//d/zPTwf8OXz/v6dn/fn
13+xu/5+0d8fz/F58d4m723y3mZycDyr3782zr/9dXdt3gD9ve2PX9pd3/pt
fw75hd7kaSJPE3ka9Uj5qd+Qc0l/z3Dj34Q/5V+fj2vzB/000We3Q6G391Jv
QUf992fYVcM8LPHdvMFuu5zCx95LPTWRK8kTehd/adTrqt9c8wfzY9pl5Qe0
L5vnVT1ledK41/Xhcu3xTh/ymd/ucfJv5s8L/tf8WfS5tNdMz/E2jnfVjlfG
iXlpMi9mJ12e+B7zjOWTuCxfVXlmND8U85fih/nrzf7kdk29Uh82buqp0GsT
Pk34UJ7G94ZeOC7QUw9t3Y40DzXqM55lHrv9cfwcp+kFfJrQmzy082E9SpzU
dYrFEcvDY3kv5xnLAxaPIx5QTzFu6tX8LOZB+FAeHd96fErrJOLUT1oHME4e
Z/cmX3pvyufr+W18PWj+NrQOCjmyPCn/TOXnG/KY5ROLx/TLyt4X/CfWVavy
xjgyH5vP8nNZv6X4OGnHW4unZve2jqzWDcyvQj87Tl2XjOa9+Nz8U+iH9S76
aaKfMt+MxQuLZwe9Wt4S+sZ8Flfsz7DfWJ2XiedqX7zaFzrzvhP7SOV+ebUf
L3zsvZST/aJEP7pPH/dqn576X+0z3nD+6InsW9xwTiT6dPLetG+PvvrJ+/mi
/yb61/1nmRfdtxT9r+977D6XfQbd31vwn9hPW33O8qzvwzz1aHo/BO8Z3jcA
fRN68ld7ET0nezE7NfpKryG/yEO9cf+O8lD/TfTfcZ5TCT2MnlMReyv3F8kn
5tPGKXySvoJOxkU/TfohzvM3tM8Kl7ha7qcSlzip81rZgYwr0RvOz2OccSce
+qGdGf3CfvL5qcTH9rdOPYdF+WS8yX9Ef8vx3rAvDv8x+sR/T6/7zIHP7ruG
HJQTuPFP+4SU51x5OMa/kPOGcwOIL8YnxSPRf4pTVRwa9b+4mz2avu394r9J
z/D3hIufVvvBw/HX5Jb7FvcUZ2ScW/IhHs/0p6AP/Nj97OBfnXcmjvN7R9c5
VR0lcg7nP7HrYTuTeUpxOO6Mt8TJj3GYeHHOYDivm/9Q/tFzLsee+4zx8P3A
1Z+rcxCQM+GkHz0fceo51KrfIHzKOt76BFXdL3aY5EF85HxN11tWJ51aT8zG
d4kX51pnza47ZvPwbF4q4xnlp5+N+tOgnyW7HrXf0f7X5DyP5vV+hx77XeL/
8O8MDbfzkpK/uxzsY0j81XOejPuV3JQvvmfnQqXPkuQLOsonv1M49nedZ9er
6c/0zfuTtrP3+33W3x/t+0OehEv8ZjxKuIxb13O2vhlcTyQ+XB/YOszWT2KX
ur6vzrfa+VDJB6k/Eris6+hHHbd9HYxDf+8o8SHNY7zX+rwSx7RPQTmpN84X
9Tmq/8pPJM4kvVR9feolxim/Dz72d15JX8Gf+kIfMtl9dd478JDjw27fnN//
t/hYxTsZl9k55yfhss7TOh/Pios/a/08uv6tcLFD7W9Z/Sx2qP2Uql9j+1SI
P/Qb7XfTPxBn6DfT9XdVlxMX/9D6GHIPx/0q/hC3/oHEz2Sfku+4L5P0IPHT
9PqBxynDZ+PXqes7y4uWRy3vWp62vG7rgFE/wDon+eXoPnTQcR6xfivjuvTD
hvvDFv9G+420BzmPk/yDfiPzrn0x66/J/Gpfbzb+WZyzuMj5GsVn82qVJ2W8
al/oSyS5Rvvr6EskOzqyD/3E7cjsxexL/pcm2ZHlb8v351pPfFjWi8Rn1xOj
/mp90Pe5Pzp8N372fpN3dNy2byL2Ob0PYfsNYreWZ/X/kiTPpvWSxB/2RekP
tNuq35Bw42Pr3SKu6vnV0X0SWW80WW+cbF8Vn1G/mt2Xx3qGcT7pf/Z/CzDv
w/HU4ib1YH4266/n8kvqW+Yx4WN5PPfLiS/fm//Ph/hv7rz26qdfuez4V3/4
5T//8h88H5L//4f4Hx9f/37H+DShTzjpIWeiX85LrrtEDx2P8YS8gYdeqE/M
n9Eb/4RTnqUeD/yBk0+j/Ev9vkf5Faec4JPeSzzmSewwvTdw2iFw48/5TfLE
M+VZ0h3kifGLnStO+wfehH+S03Cxc4z3YvvmG7vrY4ff0wUev/+586OX//D9
Oz/ZCt75vPTs06/84PVf4/fIF/05Phf6JvQdDzmWv/c6yL0cR6JvQk/+jfxD
PsoPesrfKH88r+vnfqOeQd+EnvPYMI99PHeX/JvMO+nbEk/z2GTeiRufjss8
trvr807c+DTQc36bzC9x49Nxmd9OR/0DNz4dX5/f3LckjjgmfchDPkC86vSI
t50/6QNHfCP/JvQJJz3kSfSIe9RP4kNc8niP48ib0r9NfJrwSTjlkfxOnHyY
35vkd+kDJHrjn3DRJ/Op9CUOOO1N8jjpE0554pnyLOmSXzCPd3rDxf6Zr0mf
cKMXO+d4dX0Yz7IOUfqCfyO9rNvT+sfWn8W4Eg76xMfiDOjV72Rc6o+iN7UT
81MZl827+i/kN7tN+pO80Z/hTx1nnRH+Qvqlv6c6I+Ehv/BP8lf1jchjelD7
Ej1YnFP7kviU8NDbaF4yXPQ5mh8Svcip8V70oHFa6r/Ub6j6E1ZHCp/ROq/n
X+YxkbOJPHK+u85LRX2Z3su6x+qtqDu4Tt/sr2KdTjzVQ7EOZ71ldST/lwJ8
bF2v9YrVAULfxx3vDb0UdTNx42N1wxb0fT6szhD6VEfyf1M4L4Ibn1TfCP+u
f6FP9RDmF++9B716PyDkFj6p/hP+fZ6EPtWLd5d+1N8bM4R1X49jo31Qwyf7
ScfWbcZH17Ps20WcXOYH7+NG3BQ+qR9mfUGRp4k8zMsdt/ov+Fq9Ivxxr/vW
o/1jw7EeIH2SZ7bvuxynrt+TnonLeLWeNtzW7zGu0XrXcBkv55f5erg+szpv
sK7q64Gq7hHc1hXGf9ieg97qSOGT9BzyFfXfKG72r/Zj82h6Yz97s7/Y1wy8
qLMtbid7sPWh5R2L/0u6y+1P3/rTg7/8890t8eAj9ImP8G/CX+y+0yc+S/4H
/X/i4l8vf+GbX9oKTvq2WacPHPN3sb21pCdOevInjvlI+he/S/SJz1I/h/wl
/JP/gz7xWfI/fd9a+DTho3V54Kfuf39AfXbzV8rZ8WrdRxzyJ/5cZwk956WK
x7pPL/Ta9w/9nnlff1vwn90/sHMDtq9QrvtO3IfQvHfsvrLVu1anDu5Tzu5P
z+5rWn1s+522z90m97m1v2L17uS+qe6LT+6n2j56m91HP9O+rO3H9+9bn4b2
ObtPf5593wvb5xs9r9PjTNXHJV7VeaP1otDP7iNqP/5M+4523sj2HcvzRsx3
1b4m9SZ4f6Z+lnTlfkUTeus3dz6yzjl13/To80+sS6r+k+GcR8Gpt0QPvOt3
tL4XfPZ8APkkfLI+1rqf68zJPoT1k0zPardCb/0S1Zudl5L4rOO1cc2uryxu
39xfOboOhz6H60aZZ63zxW8C9zpc6mGrz7dSh7dbN9ft5N9u3Vz/g//RfQrq
Wex8tK+hfRDxpzperceNfC4TOPQzHk9EHsqZ7Knoe1XzNOonx85r5VfDdjDo
J91erf9kdj/oV+RPf1M/PDGOHGv3Enc0TomfXLb/ArUR+lE=
   "], {{
     {RGBColor[0.880722, 0.611041, 0.142051], EdgeForm[None], Specularity[
       GrayLevel[1], 3], 
      StyleBox[GraphicsGroup3DBox[{Polygon3DBox[CompressedData["
1:eJw1l3mUj1UYx9877/uTnWyFVIrSZk8bdYxd2cZSlG0o2bdBkqPFclQjhcoW
J4pzkpJ9r8ZSZGs9LQpxmNRhZqohos/3PE9/fM/33ud97nOfe597n/u81TOH
ZwxLi6KoboiiGG6fiqJdNPrBS+kvBAvAapTWgjWgA7qNQAONQa8NnIJPJoxD
93u4g4/NAG+BrqAL6I/e59gvBzdGrzuyOvBp8C7tU/AUvnWGA3w/SGg/DN8D
z0PnXvgm+sXwpSZcDZzCh+pwNrY/RWcGPIB+KXQ7ywZoi05xuBaytm6nBP3+
yEvBzzNmPfIXYvN5GVgEbuBbATp14Fy+fUz7DNyL/lq4HdwUzMPeRPjHxNb6
HZzH9wPoF8Lv42868pVwX99n7fcC+vPBQnB7YnulPRlKfwhoEJlvq31dzzOm
K99HwOWQLUGnAlwFWSO4KrwP3Ex7P3wQ3Er7EFwd3E37Wngg48vKV/g+MIv2
OHgSaE97ODwNLKE9Bh7PPBPA0+AosqnYOQb/RL8l7VZgLBgHngLH+TYNPgEf
Yg/S0NsN34itorRrwCVYTylQEqxCLwbvgcvo7Qc7wFb6X/J9uXwCO5FNgCsz
/mAwOzoPX9GuCoc0mysG62WPscvg6eASOuPhTWAb8mZwN9Ac+cPwnSkbp3NV
Ba4MqoF22jt0usAtQDHaD2kPsLGRNU6HmzNmEbKX4Jn0c5C/ClcA5XXmdQbA
KeQfwqPRLcTOJLgBmIO8IfyaxoFZvoeVPHYz4FfATHAX/TfgRj62rsf9bh+r
eFfEj+XYvy5lY3U2dCZ0Nkp77IrqrqFTDC4CMmhfAbfDv3TFGm4A6oN64F+d
RzBC55Dx59AfA6+in4fNNXC2cgeysfDPyA6DI6CZzrriAN8B8vzO6kze62up
5bnjFvhRvhWHM1J2L7V2nTnlpb3gHeUW5tunexpb+wvdW/hNsNvl2qcc38/J
2OqEzX8TyxNzfD/no7dHOQt+TecP/gD+B1TBz8twvvronIPPg6uRX/A8pXz1
HByBa1yeAarRfjCxHKFc0Qc+j1oUzNYGZJfgjfAW7a+3H0Avpfyo+xfbeuWb
/Nwlv+G5ih9Ym/i6I8uh3xCfb+F8eCV6v9Je4XdAd2EDvD42P9bBvZljNXwm
sVgpZr+ALYzfDDbpvrv8iPNR1/mIcafhD/xcnwS54C9slWeNf8KvM34O2B5Z
TBZ7XlUu3+Xvy2i+jwJZaXaOzsr/yM7VGb8vv0U21++RresPn1d+y/+eKXuX
6vvbVFs5O9jbdhGdku7P36Ac7UvwlcHm+t9n2T4L36A8pdwS7O5f7/e9meeN
jXAqWOwuK5y6N8pxYHNs/U0e00Q5LLb8UTXY+ZBtzVETtE1sbHPltGBnRmcu
5fpFguWTzZ5npBP5XDqHmr/Az+pVwc5nS1CcdofE7F/r5zAvsX0t9Dyj3KUc
rZwcsff1U7Y/FYLpyE4p2q3gesHefu2t3tNm8gFuqL3xfW4KGoMHXFbb5Y39
WxPQEVtl4TaJxaeh6yhu9dz+cH+DXoDTfa9qOKf7vil2sqNYaq0lgsVY50Tt
43DrxM5kOtwUHItsLZKXcR8eUZ92d88Lyg/PpuyOXIgsjsr3icdiNd+LgBVu
T/dLc8lOK773TayueNDrohH+Xk+FS4K+Xoc8gexjxRXuBR5D3hseIl+C5eXH
Emv3VD7UW027h+u38DdL+9rN97ZHsLdMsZF+Vzgzse9NPS79QB/NBUYFm/dR
0AtkuVw+DAXDQGl87ejvgt6LTtp7rUlnRvuVMr8GBns/PmNN4+GdcFm+Pen6
sjOAdhm4j2ogkAkG+djBYIz8DbZH/fTeu//9FSffh1uxezu4DTxNP0mzekA1
g953nWPVCqoZtsEvInsGTPS1yzfVfNPBSF/jp7HNvTs2XY2ZpPjRn6m4x1av
Knc1USx9f7S2Lnpv4LnB/J3ma6mBfLbOqte7qnszVYvCLyPPBpN9ronOk31e
+TMWztGbFtt8++DtymPg/cRinemxa+0xVS3eJ7FY6hyOAxeD1Tw7YovvJ/DB
2NZ/KDb5Ux6v/XrXae+NLS7PBYvZ9tjOivwZzxpmY290yvS13gOxxUj7+Xhi
NflS2uXhb/n2Nu3vYvtH0Ludm1id/ERkNX8L9CrCj8OH9Vah/wN8QjW57jK8
Jpgd2VXcVedlw0dVOyI7Flt7gc8lG+uC1UD53t4Atvi90/3L13uK7A94oeoi
8EliNf72YPXnYr0TIAdsDjbX2mB+rnDf5ONWty+bX8MFsdX/e4P9L+g/QDWt
albVw18Gq1lVz8oH1cb618gNVrMp7lM8Rlr7WZ83S/VHsLpL8ZWfQ+Cdyttg
ZWLrVW1W4PrybZDyE3YrwYPhCeB12lnw14n9q+nf7Z/YfJP/hT6varUBvv6R
idWuf3l7T2znRGfmPzjlyO0=
          "]], Polygon3DBox[CompressedData["
1:eJwtlFlIlkEUhj/95heNTNuMCoJu2kuIrCxaTKWbtNwK2/zTNFroF0yloiwt
K8KLVjQKFSsDtVIzLbckMg0qCSkICgoMJKLFwIjKnsOZi/c773vOmflmzpyZ
6em+xP3+juN4gQH9fOpxXMYe9jhOIujHX+06zhZ4HBhG30Nvh/vATD/HWU9+
Afw2thf9hfgT+BF8V7CbGPMGOw59jPhz4jvhLpiLTiB2Av4D+5PcRuJp6AzQ
Dc8kJwSeDnrRWehguBc0oX8xZoixd8AI2sceFsF3gTZyR2M7wS1wGv2SnHb4
B5Dvr5tPYa5toIHYEK6v+GJBIPkd+B7Ck2W/8GGwW/bi0bXLHv5hi9Ep2Eh0
EDwVeNDN/GMQmwGyib2y/88kPhF7A994eDX8E/+uJd4sdcNnJM74AaPrk9pI
jb4ZrUePqzWV2kp+Mfom+Svhe8FvtBeshReBeMbNIN8ffgYUokOJR8PPig8d
jo6B54MLco7M98Ke5zzsO3SU3V8VuS3oVbYeG4jPYf6/slf0angyvBCeA8rJ
nYY+aNez0WgPSS9NBrOYL9RofY9LD8KXEfeTWoEg4sFytvAkEIh+66r2So3I
fYRuM9o/z+CH8MXDD4C7/H+27W/Z3xT4UXzL7f7L0QsYs9D2V4urPR9n63WV
eAi+cHgAWMrcSfhOwiOlz5grANto+2Gr0RpILfrgFcQv2v3L+b9mrkrisXa/
MpfMOYKtAaXknyOnHt4k/QgqWc8K7Hejvd9k72OLjIEP4FsDjwYuc7Xb/n1g
tJelp2PguYyJYP4C+CnhIJf4dXSJR2smtXuKbwe8Dn8D+qOr92kJKGO8a3R9
eeSsQ5fY8Z+xdaxllNH3Q+6U3K379n63Gj0rObM0eAK+PMYXuXofQz1613vt
eyH9HEbee3xT4bWyH/IvuVpvqU8pvId/lMGzQA65XbYfpD51rt6xavtelKCz
meO80Z6V3k2171EHts/VN0PeDulB6cXN9rwdj971FNvff+zdirfv4WPsIOMX
gwqjeiyIQO/DRhk9qxp736Uena6uWdYu/5e3Qt6MTHgXGAPC8O3Bzpf7yNqr
7Pn5sD3kTjD6/o726NvZbc9Pzr/V1Z6ItvMNoCeBa/D/ndvC2g==
          "]], 
         Polygon3DBox[CompressedData["
1:eJw1l2m0V1UZxv/nnH0EIUARNSUtVEZBRAaBHAoHHCiMGLwKiuCF1AqU4cIF
BS7zcuHStRwjnKcPJoLJRQERESURtVJbmqiQCK4yhQsiSNjvWc/rh2ft99ln
j+9+p9Nm1LhBv88rlcpLoATrikplQlap1IAp4BX4hsLyLWAm2Ag/jXYA+AW4
BHQGlwVXfw/QE/ySxWsZ34+2BAl0ob8bOAMcA1qB6xMy444G++ET4YPBz5DP
AT/R2vCjabtm3l97HgWacfBraafG2UbBL9XeYGDspT2fZf5dfH+Ve/4B9IGv
h0+O++rea+FlzNecU0EBP5m2LegIWoDm4E3m38x9poPmrLcZ/lfmz+XbbLAA
vA3fSf8YvteCP4F/w68Gw/l+U+y5Cv4CWIOc6DscXABfTPtHsAQkvi2i/YC2
MWgEnoJvoW3BGa4BI0EN/HDaEcy/PPQnPQ6Hd6A9JfN9dIdm4Mfc73PaJpqn
N4Afx/zjQWuwk287Mo9pzvdmoGnh8ftAe9AObOL7Ltph7HNB5r3ag6HSi96X
uz/Meg+Ct3VX8Bbj5zNmHBgd59PcC0G/OGu/4P1D/3qHRYwdkNu+ZFO18CrQ
KcZo7OXw80Ej5AysYq/n4ZsL27HsWW/1hmwGvIP8LhiMfB/tsWHDPcLmZHsz
0M1A1miC/ANwMNk2peNzwVnSJ3iGNb7kvv8Fn+nd4Wcz9kHk18C98Ofg/yj8
vnrnh8B78GX030G7nnH3gDPhW2Itrfk1+ERy6Lw3bS/wucDYx/i2CTwCr+K8
39L3Q8adCfpkdvQlfHsd8Xl0tzL32AfAZvreBBvjjPXMfYr2X/Bt4OfJ+/8P
HARb4yxbg38L9oKPo/0izr0l+rax1vKwZ917K/wJ6Z5v71a8//3wozjjo3x/
OHRSDd/A3l/If+nbIJuBX0X/n+nbxbzdYBd925L9cYp8AWyF54w7jznnhz3O
hvej3V6xH8inLwp7aRxveKJiW/L6+0Lv0v8yeP9k39Hc7aEXxZYX2W9Nbt0u
ht8GnkW+kb7xYBG8h8bS93LFfCn8O3A8a50ABiHP4nx3xtvqjeVfbQu/l9bW
HqvBC+BQcpzqErH0a9kVGMa46opjzz/he5LjpeJmu7DdanAj8sKIVS+Kg71a
B6wGY5P1Ids+G/w0dKP43SvsSvalWK579A6/kf8cgLfgLmORZ4HX2WM0fLvs
lLM/mjsufAr/Smes2M90zr3wfcl30trfxPvKN+5l3j1gFX23F9ZBS8YcAS5D
nskedaVzSBv6fhR2P1vxnnmTcr9LXWE72IG8M/x0JfzS5Dvqrn3jTRqSz3BM
3Hd/cixoH7FO9nBh8t3my7fAPMVD9n0v/Gpz2Plu9r+d8cdFDFcsPwxcnGyL
imGd4i6v0V+LPC1zrnpZcZo1f41clTmuz4MPiFikt5INK39MSs6nRzLnCFAX
OabI7K/y49XwGfT35Ezdcr/9hMhRIyL2KiZfBR9bOv88AX8yc66YyZzTWUeF
xO9Ad+SOjH0GeSm4BN4h2VaUj5WXfxV2Mydzrpwb8XgGmMqaJ8qOmNep4lzR
OnkP7XWLclPY+GD6hoDOysWqA0rH93ms8xvZA3xa6fMMZNwg8A7yXPqu0Hy9
LTgMPqd0DrkIfnHmvD8VfhD5dNbsChYqTxeOc9Jf8X1eKaxLxQjFipXwFaAh
4qDG1xfWrXQ8Hrl7bh9THdGe770qvlcN+34adiH7OBZsL3zevmGTQ8CV8Gms
MTV3rFPMUy3SlfkN8pfM772wtO1+x/dDcbaR9I1GXsH45+QLYLlqiNL2Nom5
1yjHwRcW9rMn+f54bptWPG0XsUT1X4K3KV0rqGborDoPPj1zbTU57PfmzLbb
J95fdtAYflPuGCmflG9OBL10X9VqyPflzoOqE9cwpz6zTtYl282U2Gd62FBr
1vwoc12kWqgdvEnps6pGrY67NSpdtype9Q47uLJ0TnqDvR+Pek0xrDrmanxz
eN9k217H+mtz15PKv/W59Sr97ogaZ0HYeZ3eu7Au6qJvTuhlU+E+fauNWHlk
aR3JZ8aEPV9Xuu56SzFbNgL/LfusRX4pcx2wPjmHPpa5dtO7nACv4UyToxYd
E/lBvvYA570/t77bJNcqDyEPB1XgrGS7alG4BlQteBL8FNCYeR3p61D4LIrn
iuuPgJZR801LrtP0D7Axc+7uzvhuhX1LPtZD9W3p2i5jXAF6lrY72Z/i/d3S
NfIZ+llR7svsk7eWrsFU7w4DQzPXY6OSfUV94zPXmJp7Gnt1KXz2k+HzS8fA
fYzZldl2ry7tw/vZ6oBidvL/SSvQsnBMVWxtiNpRNeRIcKCw/f2dvr9l5jeU
zm//kT2B5fSNUA0S9iM7Uqx8Ove5OoNOhfWqM65Nrp2WKd5kzsnK3ePjbrr3
tfClhWsuxZyG2Ec1018y17Y65+7C/0xjwq70r9MUPiTyY73yVsV1k+yqZ+G3
0RvVwNuW9in9Z0wq/EZD4xxDIj6pTng/2QcUV5bljruLc/uz7Ez2tkQxJ7le
V55RvhkZNednUTvqPk/Dv0muKVQf7In3UC01LnfuUX7oLjtNttmP6duSOzdI
rgp7/hC5v/Je8v/uROW22Pf/ZK/NQA==
          "]], Polygon3DBox[CompressedData["
1:eJwt00lsjVEUwPHvdTBVRO0okZpjQyIRETtCa4ikKuapJOZK0QhWLCrd1BSR
oIjUsEIT1BhS2i7UUBYiYoEmxoTW0EFSfjfvLv55J/97z3n3nnu+/JJtRaUZ
SZJMRC88zkySfakk2YTNOICn3KjsJHkeYvxDImkkV5KVJNvi3o0oxjJuDoaJ
ByMDvTGbO6NWk/QzuIhmnOay1Sq0ZzXWYh1yuN4oirXDmdZjADccl8Q30I6f
GMG9Uuuc+BquoxbvuAbsjrVXYScecYucaYZ4aTg3lmMll4fJzlaFQziGSVwh
BtqTi8/cRxRwU3FCfArVmI9xXLX/eCyuiWuNOMndQo84W51eyMJdboKchaEn
sUdnMY0b7W6Zep6BFntfYgz319pQcV4qXeuf/V3h7DguPorDmIJ8bhbei1uR
Y38/zOQqw5m4IzHnYbg312mtW5zEtxyCbu67tQehh3EmnqGNe4jtsZclKEc9
9xMvUumzN6ExvBvXzx3WxL3hDaaHXnBz/Uff2Jtwt3zM49ZgZXzDMCsFWMyV
ozPOwk3cC2/M5avVJv4RZ6IGw7jd1nriLIc73McurgPtrvsjSb/xIPzhynAn
zlSo1YEdoZeosPdgnJWxeMJ9woU44+Eti/GGa3HnSrml2IoKNHNX8SlJz1T4
7zbUcivkLLFnS8wpC98G9xpFcdbCbJ0Ps8jlutuGWDvkLEAf7rZaqfgthrfs
8lPHtcgZH2ckvP2BMBvcL/RPpWfkC/cNv7krcr4maRdm6AMuc62oi70P3+RF
vOX2ymmIbx5mN4U9XJW1+vhthd7VYT/3H6Uemoo=
          "]]}],
       Lighting->{{"Ambient", 
          RGBColor[0.30100577, 0.22414668499999998`, 0.090484535]}, {
         "Directional", 
          RGBColor[0.2642166, 0.18331229999999998`, 0.04261530000000001], 
          ImageScaled[{0, 2, 2}]}, {"Directional", 
          RGBColor[0.2642166, 0.18331229999999998`, 0.04261530000000001], 
          ImageScaled[{2, 2, 2}]}, {"Directional", 
          RGBColor[0.2642166, 0.18331229999999998`, 0.04261530000000001], 
          ImageScaled[{2, 0, 2}]}}]}, 
     {RGBColor[0.368417, 0.506779, 0.709798], EdgeForm[None], Specularity[
       GrayLevel[1], 3], 
      StyleBox[GraphicsGroup3DBox[{Polygon3DBox[CompressedData["
1:eJwl0l1ozWEcwPHH2BUXJFreZlzKhXUKYztndlaKkCLNEDIajjYvISaxzHaa
ODNx52KTlwvELnUaKW/lnZlceIlm3OBChM+Ti2/f38vz/J7/8///S9ZtW5op
CCHMx1C0SsbwWX7Ij/FZXKO5CrWoKQyhixdyXv8VbuDrsBC64xr1CfZsFq9E
bkgInZgprrbugd59HFM7gSL1QfkjvX5UIo282jMzp2GfmcetHW/tOHzTa5cv
Ez8XP8ULtKn94O8xN+MlXqNDnsM59Mib+Tof5ivchy/OaTZvubNq1VejSV4k
/8n1vEZtf3wXvIE3YSNS9nbyNa7j9fq7eKw9/XEdN2G6foYvc069i0965jLx
bFThjHxt3KP3kfN8CwPiC9yLT+LzvNusibyVT9lXrZ5GRm2Qb3NWr40buYdP
q3dzEh3iq7zD/e945kZeFL8tFiMhT6IU5ajAJeuqkEYlEuZmzWjnevmB+O3x
Dnvie+XJKMEkjFQ7ysN5J+6Kt/Mf/o2/eIsPeI+LmKOfwgxnHHRWC7fikLiB
E3ENSnGv4P///IbLkYrP6S7F8X7cEN+z/k15L+Zianz/XGdWX7w7j7YmG/8p
PHFOMfaqt8hH6I3CLHEZptizRe8XL+EKtXniJK+QHxEv4H/z0W9y
          "]], 
         Polygon3DBox[CompressedData["
1:eJwtmHuwllUVxvd53/2KZmRiepC43wQOHKBSMFAZZ0IOl7gVoXSDSAHloNQ0
lMcjIAjCEdLISzSKoIxAwRl1mmKqSUXNsixI46ZgJNoBwWbMVLTp+fGsP55v
r3df11577fWs/fWYtWBKY5FSGl6TUlZ5RD/LVC4rU5pWpTRRjV8RpguTCtfT
vlRYXLptnsoxpfuM0ZjZKqcJwyWfq7KDcK3wbeEy1V2osZ2EP2qtcfreKXkl
4yXfqvI29btNdUskf0zyWJUNwlWl12TtJUKNxo/U99nqc7PKy4Thqluntrsl
Pya5n+b8pNrn6vvzledk7juFtZL/I+zV3keo7KD+V6i8XLhGY6YU1rWz0CV0
XqW2VSrvCJ3PUJ9xpXVE1xaVLWpbDSRfrDnvkfwjya3ZupwbtkAn9ERfxjC2
UJ+7C6/BWthxdtgYW89Q/deEucIcobv616kcKPSUPCS7z3ShPvsMmGOCcInk
AaqbrLbxQh/Je4XDahukslntf5b8dbXNE16U/KZwveT5wr8K19G2W+VfhaPC
X4TFqmsWqjgbzugM4ebkPrQ1hc7ofqtwi3Bd1CG/UVgndNsl+V7Jh7LnYOxh
yd9UeYPQKMxM1n96zHNQ8mey9WcfQ2Mu9jtL+Ibwsuqmqpwt7Jc8IXlO5vqi
8K7svE/+8Cfh7dJzzwgdWQNbLBBuDJv0jTkYe1G23uNjrWcKA/k5lc+GjC6/
L1x3X/Z5sgZnxx6uC1tcKWO+Ix2mClOEE6XPcVrcSe7mVul5TDgu/FzoqjFX
o7fwKclN2T76B7XdKPk84R+SXxM+Up/v6fsDyb8VrpfcvfJ8zFsrea7qatQv
CQsl71D9W8IJoTWA/I6wM3RAly7q3xlojm+pPCXcEPt5We2jVf5P+KfkC/A5
yUcl/1fy6yo/UPk+9lL9+SprhY6FdUb3Q8KHkp+Os2pHm8p3VW6o8RzMNT+7
D22LJD9Y4zVZa5PwgHAk6mhj7OPCyZjjPa1xoMYxglhRpz300rzfJSZV1m2A
UBc6DlHdIOKX1loVtuyt7++UtsvAyt/UY2v61xeek7nrhfnYSugvuVnzLJDc
SOzL7kf/wdyVAHIPtXcvrVevqO8bQKatGz4huX/ojO5rsn0KX1qbjYkR6zdK
fkgYRezV98psIDcQo7Jtim1H63uF5M9K57GSV0tuqbxn9t61tE/gO/3UflFh
v1mmfpdIHiYsl/xeYR3Pj7PnbM4r7COcEb5DnIUL8CH8Gv+mjrYXifnEa3Sr
7COvqP5w+HunyufJuc6TvEX9foU/6PspybXYmHtN3Jd8odBHcm+ho+RJlef7
MPz5quCJqWGTu9RnbuE5mOuY+j2p/i9EPNma/U39ruw7yR64289mc1l7oak0
p+HXHxeuFiYLI9Rnvea+V21PZK8NV80IHTarbp/Kn6j9F9n96L9J+KnkF1T3
afiPmJDt03/X+vvDJhuER9W+MXkO7j/34Yjk30kepj1/qfAZc9Yvqb6Et0r3
Oa4+2zX2UclfrXz/uavwXr+Qub9wIHU/zOZPzrApfA0OZl/Ylr7Eqw7Bm9x1
4jM2wTac50F9fwKfqnxPOV9siC1HBL8jkyt8FLECW+KzxDhi3UG1zWE8PAvv
Cn8rbTNstxWbSG6Tjj+T/Ag5Av6jcoe+W4V2ajtLaNO8W/T9UGkgbxMeLu1n
+Nt2fFLyxMrrse61kl9VuU1tm0OnrcKewmdy+mxK25c1WRu+O6D2/cLlktdU
vtOL1Pa5yrlLN/KEyGHgl9cKcz7cCQfOCo6EG3cL/fH1yM9ezeY6OO+V7PvF
3TgLDsu23xbp2hbxbFRlbpsV/Iqf4W9dhTWF72TnmIO5mvRdF5zM+nDQzuAT
uIn4NyBi1nrJP1D/bqHj7rg/k7XXSaX9hxjas3AMJrbCh8R6+GVA5ZhaG/Ga
WEv8OqX2p2rMFfgQvoMP4VvcIe4B9wH7vh7ccKowR3En3ijNkdwVcjBysUHC
j+Fy9SlMn2lO4ZyRfPfXkd/hQ/gF/tEW9q+LvI69cmdml+ZQ7tLoyjzIHtgL
Z8BZnCmMrBwTuPPP6HtUdg5MjrlL31dkx5gTkU80Zut/JO7vnOyYdCx4FXs8
J6wgvmr889kxEh/eGfkCOcHJ4Ez2D0fVBb80x3rHS58RZ8Udw6/x7wsq+zy+
DxeTr8CZcEJ9nB8xBJ9/G77IzmHHSf5y4dyWGNQQsY/YBKZGPBwr+dLKsbR9
xAc4Cd5qiPi1srLO8OvQyvodKO3T+Db3qSV7TdYmRyavnh65J2fEWQ3T955s
TiGOEk87VvZvcu5Jan8pmzPgDuIg58mZb4t8krtG/DzJXgvnu7yJ8BneG0ez
9V2SnSPgv+g0IXh8TextjL6/EHy9sPL3quBjxnA+i2OuW7J9mTNcGPz//dLx
gzlvqszPnAlnA0cPjhyEugeyc4/Bwd+8GXkj/lL6vpXNN7WSV4b++BC+tCz5
rUn/5eq/PL6x3/ulYzr3j/feE8nzMS8+sinyN+42MYJYMUTr357Nj/erb0Pk
46dtJnlFaVtyH9ZJvi/5rciarN0+/Js3y9LQDz2XwjPJb0bepbzneDuSE5Ab
bFFdT8n1cEThmPzvwv6K37I+Z0cMxBbcKWJNW/A/d4jc+83IP3pnz7Uu9DtU
OuduDb7olb0OfehLXWvk3txLcgw48unIMbjbj0deC1efiJyJXIlcvEtwA/Fq
YMR83rl1EV+JL+ck51TE69sL2wjbEBeWFP7foF3Yijcu72pshK20zOk3IWMY
SwwkFpIfkSfBCXDDXeQCESvPDH6h39nZOTq5OXxMzkjuyHlz7jlysz6hQ6fg
uYGxhzLm6htrrtW4HslnxtnBRRdLHhz5GvH70uT7zL0mnt5T2qfwrfmV+zNu
UeQ/G+LdsSdyhgfjbUFcg895E/EWOif7Hdsc/L09fGho8n8E2Iu2xZFP7Ag9
W8If6mOP7PXO8Elsx38F/GeADfEZfHtk+AdvdXIHcgje7I+o7snkM+Ks4DRy
h/sjX+T9PS45XhG3Gvn/IDnmEfsYx/jHkv9L4T+L3yTzCzwDV5J/7i2cr3Bf
eYvui/wGjp8ccxMbya+eT+YreIuzWR177hn35o7YY9e407y118d5zEz+L4D8
jDyNt//G2DN7h1v34LvJudjpnCreqZzN+MrtDwcXs0/2e03ye5z/PHjnk8OR
18FHm0vH6ONhv42xLrkYfYnl22LM4Thzzpr+xPibknPIttjLzNCdPf0fFKhh
Mg==
          "]], Polygon3DBox[CompressedData["
1:eJwV02tojmEcx/F7G0nDZGkTjc35ULaldmCs2eRUFqYsU5gSsowWhVEOyxZG
MyF59kasFOEVWnnBZnKathw2lDdClHnh/LlefPv/v7/r+l/33XU/T/r6quXb
4qMoysRAHBoQRTmCPIxPiKILfJGFav1YWQam83H4GBdFaTwdM3iWvY/0Jc55
pWbzZtzTz5ctwUQ+OZypb5MXq5P4OcwKM6jyrH08E+XWe2UL1TO8GpH1f7Lf
2MsPI1+fi5/eqYY/RKqtMdlItcD75WOT2Y2oxBQeUx9bf4pP9g42F4db/CZu
YL899WjT38UdNPCjuK2/ZO4U4s0dkF2XXcNBWS1vwTP+BO04zy+ix3o3unCF
DzLfY70b32SXZSmymbyWb0Yjn+O9h8sSkYQHsjfYqa/G9nBn4Z7tG2amItyT
s/L4S3ml9R3okBfKmmRzwx0hDxnh7sL30GcjC6P4hPBs/Wy0ht8HzzVfpq9x
/obwnfhirNWvwUrk8BHhG9nT5Pt0o19/RFZovQC/ZLt4HUr4PBTZE+PTzFfo
y7EaaXwqtuq3YIy9C3gRPujf4x1em+2yvgplOOYZibIkjOaNvBW9+re4qk9V
T6p96nP0O6eeJ+hfhH1mv8g+Y7d76ON/5SVotm+F+h1f0clz1NPqD/VPmNev
U8+qyWb3oJQvw1Kc4C0oDv+Z8AzZcd6BBp7smSno5O0Yqh+COmv3+X+IuXQW

          "]]}],
       Lighting->{{"Ambient", 
          RGBColor[
          0.19699838300000003`, 0.252204821, 0.33320940200000004`]}, {
         "Directional", 
          RGBColor[
          0.15473514000000002`, 0.21284718000000002`, 0.29811516000000005`], 
          ImageScaled[{0, 2, 2}]}, {"Directional", 
          RGBColor[
          0.15473514000000002`, 0.21284718000000002`, 0.29811516000000005`], 
          ImageScaled[{2, 2, 2}]}, {"Directional", 
          RGBColor[
          0.15473514000000002`, 0.21284718000000002`, 0.29811516000000005`], 
          ImageScaled[{2, 0, 2}]}}]}, {}, {}, {}, {}, {}}, {
     {GrayLevel[0], 
      Line3DBox[{51, 620, 621, 622, 623, 1023, 1170, 624, 625, 626, 627, 628, 
       629, 630, 1361, 1024, 631, 632, 633, 634, 635, 636, 637, 1171, 1339, 
       638, 640, 51}], 
      Line3DBox[{20, 675, 676, 677, 1028, 1342, 678, 680, 191, 661, 662, 663, 
       664, 1195, 1027, 665, 666, 667, 668, 669, 670, 671, 1395, 1172, 672, 
       674, 18, 20}], 
      Line3DBox[{66, 685, 686, 687, 688, 1396, 1174, 689, 690, 691, 692, 693, 
       694, 695, 1029, 1343, 696, 697, 698, 699, 700, 701, 702, 1196, 1030, 
       703, 705, 66}], 
      Line3DBox[{70, 732, 92, 161, 1032, 1177, 200, 206, 214, 725, 754, 213, 
       212, 1362, 1034, 173, 122, 118, 120, 119, 101, 87, 1178, 1345, 733, 
       735, 71, 70}], 
      Line3DBox[{396, 772, 413, 434, 1197, 1036, 444, 502, 563, 765, 880, 561,
        565, 1397, 1187, 556, 539, 538, 541, 537, 487, 421, 1045, 1349, 417, 
       411, 397, 396}], 
      Line3DBox[{400, 773, 774, 775, 776, 1363, 1037, 777, 778, 779, 780, 781,
        782, 783, 1180, 1347, 784, 785, 786, 787, 788, 789, 790, 1038, 1181, 
       791, 793, 400}], 
      Line3DBox[{404, 804, 805, 806, 807, 1364, 1040, 808, 809, 810, 811, 812,
        813, 814, 1183, 1348, 815, 816, 817, 818, 819, 820, 821, 1041, 1184, 
       822, 824, 404}], 
      Line3DBox[{408, 852, 469, 457, 1198, 1044, 456, 517, 578, 845, 890, 590,
        588, 1398, 1188, 885, 887, 608, 610, 609, 527, 478, 1046, 1351, 864, 
       866, 409, 408}]}, 
     {GrayLevel[0], 
      Line3DBox[{1, 646, 647, 1223, 648, 17, 12, 13, 133, 901, 1261, 184, 180,
        181, 645, 182, 1025, 129, 5, 1}], 
      Line3DBox[{4, 641, 642, 643, 895, 644, 217, 177, 178, 193, 1189, 915, 
       150, 49, 50, 63, 52, 1048, 36, 4}], 
      Line3DBox[{15, 11, 649, 16, 1340, 8, 2, 615, 616, 617, 1169, 618, 619, 
       639, 47, 53, 1389, 1053, 40, 15}], 
      Line3DBox[{19, 651, 652, 1226, 653, 654, 656, 657, 658, 1026, 659, 660, 
       679, 188, 186, 1355, 903, 136, 23, 19}], 
      Line3DBox[{650, 673, 24, 41, 1055, 1235, 55, 57, 61, 684, 62, 1173, 45, 
       32, 31, 28, 25, 1341, 21, 650}], 
      Line3DBox[{655, 681, 682, 1059, 683, 64, 59, 60, 152, 916, 1087, 196, 
       189, 190, 218, 192, 907, 139, 33, 655}], 
      Line3DBox[{65, 704, 73, 153, 918, 1088, 197, 201, 208, 747, 210, 930, 
       170, 110, 108, 96, 77, 1062, 68, 65}], 
      Line3DBox[{67, 706, 707, 1175, 708, 709, 710, 711, 712, 1344, 714, 117, 
       115, 100, 83, 1067, 1237, 80, 75, 67}], 
      Line3DBox[{69, 716, 717, 1073, 718, 719, 721, 722, 723, 938, 724, 726, 
       727, 728, 729, 1190, 921, 730, 731, 69}], 
      Line3DBox[{715, 734, 90, 86, 1390, 1069, 736, 737, 738, 740, 741, 1346, 
       743, 125, 127, 105, 93, 1176, 72, 715}], 
      Line3DBox[{107, 744, 745, 746, 1033, 748, 219, 209, 207, 211, 1356, 933,
        172, 113, 114, 713, 116, 1245, 111, 107}], 
      Line3DBox[{739, 749, 750, 751, 934, 1262, 752, 753, 215, 220, 216, 1031,
        176, 128, 720, 742, 123, 1247, 121, 739}], 
      Line3DBox[{395, 756, 757, 979, 758, 759, 761, 762, 763, 1149, 764, 766, 
       767, 768, 769, 999, 1128, 770, 771, 395}], 
      Line3DBox[{755, 853, 854, 855, 1359, 985, 856, 857, 858, 860, 861, 1322,
        862, 534, 531, 483, 414, 1035, 398, 755}], 
      Line3DBox[{399, 792, 430, 441, 1193, 1000, 446, 506, 568, 802, 570, 
       1158, 560, 551, 552, 493, 431, 991, 402, 399}], 
      Line3DBox[{401, 794, 795, 1039, 796, 797, 798, 883, 548, 1324, 545, 544,
        542, 490, 425, 987, 1302, 422, 427, 401}], 
      Line3DBox[{403, 823, 460, 449, 1194, 1002, 450, 507, 573, 833, 576, 
       1159, 582, 593, 601, 524, 473, 1014, 406, 403}], 
      Line3DBox[{405, 825, 826, 1042, 827, 828, 829, 891, 892, 1337, 893, 607,
        605, 526, 476, 1017, 1304, 474, 471, 405}], 
      Line3DBox[{407, 836, 837, 1022, 838, 839, 841, 842, 843, 1168, 844, 846,
        847, 848, 849, 1004, 1134, 850, 851, 407}], 
      Line3DBox[{835, 865, 480, 477, 1360, 1019, 867, 868, 869, 871, 872, 
       1338, 873, 613, 614, 530, 482, 1043, 410, 835}], 
      Line3DBox[{875, 876, 877, 1153, 1329, 878, 879, 562, 571, 564, 1179, 
       553, 532, 760, 863, 536, 1350, 540, 859, 875}], 
      Line3DBox[{543, 881, 882, 1353, 884, 550, 799, 800, 801, 1182, 803, 572,
        569, 567, 566, 1393, 1155, 557, 546, 543}], 
      Line3DBox[{574, 575, 581, 584, 1394, 1163, 586, 596, 604, 894, 606, 
       1354, 603, 602, 830, 831, 832, 1185, 834, 574}], 
      Line3DBox[{579, 577, 580, 1186, 592, 600, 840, 874, 612, 1352, 611, 870,
        886, 597, 587, 1164, 1332, 888, 889, 579}]}, {}, {}, 
     {GrayLevel[0.2], Line3DBox[{895, 897, 911, 1200, 915}], 
      Line3DBox[{903, 1368, 904, 906, 1026}], 
      Line3DBox[{907, 908, 914, 1202, 916}], 
      Line3DBox[{921, 1206, 922, 928, 938}], 
      Line3DBox[{930, 924, 919, 1204, 918}], 
      Line3DBox[{933, 1370, 932, 929, 1033}], 
      Line3DBox[{979, 981, 995, 1216, 999}], 
      Line3DBox[{985, 1382, 984, 980, 1035}], 
      Line3DBox[{991, 992, 998, 1218, 1000}], 
      Line3DBox[{1002, 1220, 1003, 1008, 1014}], 
      Line3DBox[{1019, 1388, 1020, 1021, 1043}], 
      Line3DBox[{1022, 1012, 1006, 1222, 1004}], 
      Line3DBox[{1024, 1365, 899, 898, 910, 909, 1199, 1023}], 
      Line3DBox[{1025, 896, 900, 1366, 901}], 
      Line3DBox[{1027, 1201, 913, 912, 905, 902, 1367, 1028}], 
      Line3DBox[{1030, 1203, 917, 923, 925, 931, 1369, 1029}], 
      Line3DBox[{1031, 937, 936, 1372, 934}], 
      Line3DBox[{1034, 1371, 935, 926, 927, 920, 1205, 1032}], 
      Line3DBox[{1036, 1215, 994, 993, 983, 982, 1381, 1045}], 
      Line3DBox[{1037, 1383, 986, 989, 996, 997, 1217, 1038}], 
      Line3DBox[{1039, 990, 988, 1384, 987}], 
      Line3DBox[{1040, 1385, 1015, 1009, 1007, 1001, 1219, 1041}], 
      Line3DBox[{1042, 1013, 1016, 1386, 1017}], 
      Line3DBox[{1044, 1221, 1005, 1010, 1011, 1018, 1387, 1046}], 
      Line3DBox[{290, 292, 296, 295, 1391, 1102, 294, 300, 302, 304, 308, 309,
        312, 1107, 1281, 314, 315, 317, 321, 319, 318, 320, 1392, 1109, 313, 
       311, 310, 307, 305, 301, 299, 1105, 1277, 298, 297, 293, 290}], 
      Line3DBox[{1207, 940, 942, 943, 946, 1373, 947, 1375, 950, 951, 954, 
       955, 1209, 958, 1210, 957, 956, 953, 952, 1376, 949, 1374, 948, 945, 
       944, 941, 1208, 939, 1207}], 
      Line3DBox[{1211, 960, 1212, 961, 964, 965, 968, 1378, 969, 1380, 973, 
       972, 977, 976, 1214, 978, 1213, 975, 974, 971, 970, 1379, 966, 1377, 
       967, 962, 963, 959, 1211}]}, 
     {GrayLevel[0.2], Line3DBox[{1048, 1049, 1077, 1200, 1189}], 
      Line3DBox[{1053, 1400, 1052, 1047, 1169}], 
      Line3DBox[{1059, 1060, 1080, 1202, 1087}], 
      Line3DBox[{1062, 1063, 1083, 1204, 1088}], 
      Line3DBox[{1069, 1406, 1070, 1072, 1176}], 
      Line3DBox[{1073, 1074, 1086, 1206, 1190}], 
      Line3DBox[{1128, 1216, 1129, 1138, 1149}], 
      Line3DBox[{1134, 1222, 1136, 1148, 1168}], 
      Line3DBox[{1155, 1418, 1156, 1157, 1182}], 
      Line3DBox[{1158, 1142, 1131, 1218, 1193}], 
      Line3DBox[{1159, 1144, 1133, 1220, 1194}], 
      Line3DBox[{1163, 1420, 1162, 1160, 1185}], 
      Line3DBox[{1170, 1199, 1076, 1075, 1051, 1050, 1399, 1171}], 
      Line3DBox[{1172, 1401, 1054, 1057, 1078, 1079, 1201, 1195}], 
      Line3DBox[{1173, 1058, 1056, 1402, 1055}], 
      Line3DBox[{1174, 1403, 1065, 1064, 1082, 1081, 1203, 1196}], 
      Line3DBox[{1175, 1061, 1066, 1404, 1067}], 
      Line3DBox[{1177, 1205, 1085, 1084, 1071, 1068, 1405, 1178}], 
      Line3DBox[{1179, 1150, 1152, 1416, 1153}], 
      Line3DBox[{1181, 1217, 1130, 1140, 1141, 1154, 1417, 1180}], 
      Line3DBox[{1184, 1219, 1132, 1143, 1145, 1161, 1419, 1183}], 
      Line3DBox[{1186, 1167, 1166, 1422, 1164}], 
      Line3DBox[{1187, 1415, 1151, 1139, 1137, 1127, 1215, 1197}], 
      Line3DBox[{1188, 1421, 1165, 1146, 1147, 1135, 1221, 1198}], 
      Line3DBox[{223, 222, 224, 246, 247, 1357, 949, 248, 278, 306, 307, 335, 
       334, 358, 969, 1298, 384, 382, 383, 394, 381, 379, 378, 1358, 966, 357,
        333, 332, 304, 303, 277, 244, 947, 1263, 243, 245, 223}], 
      Line3DBox[{1089, 1207, 1191, 1208, 1090, 1096, 1097, 1104, 1408, 1105, 
       1412, 1113, 1112, 1121, 1120, 1212, 1126, 1211, 1119, 1118, 1111, 1110,
        1411, 1102, 1407, 1103, 1094, 1095, 1089}], 
      Line3DBox[{1092, 1209, 1091, 1210, 1093, 1100, 1101, 1108, 1410, 1109, 
       1414, 1116, 1117, 1124, 1125, 1214, 1192, 1213, 1123, 1122, 1115, 1114,
        1413, 1107, 1409, 1106, 1099, 1098, 1092}]}, 
     {GrayLevel[0.2], Line3DBox[{1223, 1225, 1251, 1366, 1261}], 
      Line3DBox[{1226, 1228, 1254, 1368, 1355}], 
      Line3DBox[{1235, 1402, 1234, 1227, 1341}], 
      Line3DBox[{1237, 1404, 1238, 1242, 1344}], 
      Line3DBox[{1245, 1246, 1258, 1370, 1356}], 
      Line3DBox[{1247, 1248, 1260, 1372, 1262}], 
      Line3DBox[{1302, 1384, 1303, 1312, 1324}], 
      Line3DBox[{1304, 1386, 1306, 1319, 1337}], 
      Line3DBox[{1322, 1310, 1300, 1382, 1359}], 
      Line3DBox[{1329, 1416, 1326, 1321, 1350}], 
      Line3DBox[{1332, 1422, 1334, 1336, 1352}], 
      Line3DBox[{1338, 1320, 1308, 1388, 1360}], 
      Line3DBox[{1339, 1399, 1230, 1229, 1250, 1249, 1365, 1361}], 
      Line3DBox[{1340, 1224, 1231, 1400, 1389}], 
      Line3DBox[{1342, 1367, 1253, 1252, 1233, 1232, 1401, 1395}], 
      Line3DBox[{1343, 1369, 1257, 1255, 1241, 1236, 1403, 1396}], 
      Line3DBox[{1345, 1405, 1239, 1243, 1256, 1259, 1371, 1362}], 
      Line3DBox[{1346, 1244, 1240, 1406, 1390}], 
      Line3DBox[{1347, 1417, 1327, 1314, 1311, 1301, 1383, 1363}], 
      Line3DBox[{1348, 1419, 1330, 1315, 1316, 1305, 1385, 1364}], 
      Line3DBox[{1349, 1381, 1299, 1309, 1313, 1325, 1415, 1397}], 
      Line3DBox[{1351, 1387, 1307, 1318, 1317, 1333, 1421, 1398}], 
      Line3DBox[{1353, 1323, 1328, 1418, 1393}], 
      Line3DBox[{1354, 1335, 1331, 1420, 1394}], 
      Line3DBox[{222, 221, 238, 230, 1191, 939, 229, 270, 291, 290, 322, 326, 
       349, 960, 1126, 371, 375, 380, 394, 388, 387, 392, 1192, 978, 368, 343,
        342, 321, 316, 287, 264, 958, 1091, 259, 252, 225, 222}], 
      Line3DBox[{1264, 1373, 1263, 1375, 1266, 1272, 1274, 1279, 1409, 1281, 
       1413, 1286, 1287, 1294, 1295, 1379, 1358, 1377, 1292, 1290, 1284, 1282,
        1411, 1391, 1407, 1276, 1268, 1269, 1264}], 
      Line3DBox[{1265, 1374, 1357, 1376, 1267, 1273, 1275, 1280, 1410, 1392, 
       1414, 1289, 1288, 1297, 1296, 1380, 1298, 1378, 1293, 1291, 1285, 1283,
        1412, 1277, 1408, 1278, 1270, 1271, 1265}]}}},
   VertexNormals->CompressedData["
1:eJzNXGuQVdWV5lFEjUnGKCYGzSAIKKCIICKmcZvh/WgQMA+iiYCF8TFKo7Y0
RpGWDJPMTKBFGdBgKpgahmh0YqWSAr2ygYBEgzE2KiI+gBYkJYoTk6oxY6wx
c79vd+3vnNXn3Nu3G/zT3nXX/c7aa6+9nvvQY9acqbM7dejQYUmXDh06d9D/
3nPy2SdYWqRn8Sl+Fl1xypUn77qy5Gmmv1g9b+r0gy+6Pfg7rNPPPtOjwyFX
KTl/MnPBNXfftN4Nw98BP6rvuebRw6Y+P3zkynO+UrXc9Xuo+Lfp/v/eP//D
w6beXkiXP2O/Sl1XpfalvXAsPKWXa/9KT35/3tC5Ix6tb3SN6x7f+a/HN7mB
707aNfCjt0q2q4HAeR445xVxyjxHpeotyb8PdnYhzslOfC5VjgnxeXAFfG4Z
J4k3Cfq54Z2ifjetL+rJ4p8M/hvBv7HIb+KrX8B5s9ZVpr212g5NvQ0VvxPr
ufXPVT8F/6X7y+dm2G3yuXvFr+2K7K3N9OnFrnyWXVn0wfH59Vl+gPw7wH8u
zrvKk2W3d6071HjXwq1u6dxL1w26s8nPXXTfTXXbD5r8TaLnlyI7z7/emS88
s+6G615yb7/4l57jbnzHPzB+TOHxXzxV6r63uX+m33oT68yK+w3Fdbgriuvz
h7A+4jTFOO3kn/P+LpG/VYi/tfTWyyH5lae/seiSX/k4v0o+Zxrs+Z9gx4ex
70dqvTmf28r8PD8O/JDTOGzQW1lHZMpfKp7vPqTbR91OeN1dubr+z1s/aHKD
H4z//j2+n4Hvla8Hvu8ufPjeDwHfafH3fqbgfLH4vbmfmkcyv7TW1Rjni+7s
In/J+YPmnQMznqvrp156xHr2XPcZopfz8DvFwT74F2I9+H5Y17JinHNzEOdu
Kca/ktfL/ToVz+N+iz17tfPJMd2fD5zuMU5OeSrvn1dAPzdAL9dH+UB+nNbJ
2UzX+mFfah1Rvn/gOTlX6jCLfxD4B0i+ZvEzX3gecr+VWheU769YFz2IODY+
yp9z4yTs9FKpf3xMLxlf66jJEgeA74kPu3MrmJe2fE696NnTTri//YHL/R0Q
77tnHk17Q7/H78ffd4rx3H0ded2yKF9tliNdPuv78vnhv9yd0EsD9IR8062C
fN+AvFI/s95r5bnO/F1Of9VMf+XyO0/vsvOwf+AnF678aNl6f8HFHa8ZMmBG
lfX7F8A/6P/5GgoT/qP4O9L7j1g9/N0bG6pAd4LvgF+4EPb3DPzyfbCL3+Bz
Fb5fCfp6+OnH8fdW+O/dJ255uPe2Jj/plm91//DMP/gr1+449oNFdYWx+LwX
3y/fOvTy//3aQuu5Tp+7AnQ+d338XKdy8Pvfynr4PF3PNvANR13SCLvn37of
H6xd+9Y7/qsDfvrH1596ye/ZXt33nsUzqsjPc7cD5259ujzOkMd9SeR5Gn5h
MvR2D/S1C/pTPVK/lPP2xfOWzF6xrPANyEv6P/cZ+736t/+tCvSAT3sCvtsD
/HtjfJXfqT5XyP5dHOvHqT6/AjneKOqzQH3uiPmt5zrjucEe5sE+uB9iV07t
mfvEfaNeoQ9HfSgOn288V+2W+G4o5Mf6HO3ilfgchedemM4f1qHnRs8D5dPz
QP1C7+Ec/B6f1Y6K9vVgVaPwc78MeZzKQ31QHtXH7+NzFZ7zXDrdTYOctOf5
kPey6NwuLICu+M46z8TX87w+XZ/BXg1+dz/4h8X8qrfgF3SdXP/l8b64R3+6
7/IPl6zWfXHGvvD8mHFqosSTz02t33DKeaurNF7di3g1BPGK9FWIM4wDGh/U
f9GvWfsHP1Gl/kP8VOK86nmi/apdU3+qV65b9bEU61Z9WHH+ZOBUxzjOwDHz
3mWXTelbO2V1iOuUR9bluC4+V/iDvQi/7pfT/RI69NwQ4gTjh5437JfX9Z+c
blfuHugFONx3hzjsxN4c7a0oZ02QB3Zl1jXVosdiPjWwCufUDRM/qXGuKj6n
CT+i+8HnNqbzOwPfadyl32iU+Kr+WP3BauhJ7fbrkJN0yvs10C/9xZ+efPXp
urAPBo7K41QerrMK8qyUuE49i/6Dn9R4T/03Ci71P1HsnvKq3Rv7EuRdKc8d
Hsc1t07yU40TjAdcp+bbet54DlUvK+N8WPEteZzkKyE+a94j+YKrlTim+RP1
sUfOmfj1xLnU/MnKq5Cf67qcyqn5nsZdrs/AcQZO4i9/L/vojH10Uu8ov3ta
4j31qv6UflbtnnraLnIwnxI7DvkE7R7n259yyer3h679bkHyBi95uNN8B3VE
2HfWKcQv+u+GEFfFXzNvKPB8op4NcZI4xfjfUJiOc0v+wah/ec41b0b8V/mD
H9U8SeqUEG8YhzTeMA6pvzD0FuxG8zDddz03ys9913jW8n/veZlDh/k05z/S
T8vZb2z+XufoRr+l3L6f13n50HQ5y+7b6JyeczDRj0/vNzbjcr67BHNRzn2H
STzkXJlzs6ng+wF+l1MvmXMrzrdl7h3mFtLXNZ/LPqbOs+5HH64G+NehT2fh
nCvzEvYhDfyKzcXQ5/TSV69YX9qiy70EzkOoJw/9OerPwPEy7wnzNM6HBsdz
Fcd5UQ+ZI6Ev7dnfngj/w+8HAadnxtzNonM+wPnaIKx3SXzfwtVjvdx/7U9b
+I0xvx8k9kI7qs6Yx5VKFz0Hvcp6eZ6CnikP9SxzPn869Nwg91Hmoc8tduJn
Z8zv5D6Qf6PMe2iD4nWGuSP1zn3i3HED1nlZvP7EnJJ65JyScwragRd9zYEe
h0l9xfsp4j/9D1LnFM36ybv+dLr1feXvgazEfl+F/f7HNp1Ltt99Cdwb8bg3
wvjnmJ/yXttFyKsM+lF3X+JUOSecc/N+gd47+KLwY74e5vY6z7fkkftVnOM5
zsE4x+M9rWqZ0/P+3qVCp986CHyZS5c8D22KcXzW/diJsTzhnqHoLdwn6Cd+
hHPQcYKzGes6NR3Hy9w0+PV9sZ4956XI7zzzvqUl+Z/m9dKv/UH2U/1d+j12
C7/yfoznd0lF7n1l0iuVB5eNg/tyXt5TcBa9IZ5DO54/C1/qDdYhGfJWyn+1
vz5L43vP1FupdOZTyEPdTVGdUun40cy3HPbwLuyA9yYtHLmXGe65WPw3Y13X
Yj2sJyolf2X58/cr2hpngtx/fTC+h99W9lBh/Pz02UY9YfGrf6ffL0+eBN8R
00N59ARfG9lJ3nvGSX7ar2XXStc+l7xPVyH5zXW1dd2SoGt8ZR/Uet/qW/H7
Grxfxj6G0z7GdeJ/2c95N75H5xYBR5/HfqbKJ33aBL/cf2Pen5CPcqt8lFvu
84e6zHhPMyEf5bb4G0Q+5kUqH+VW+SSuJfaX/VbiTo/ibHvZWVv5oUq9N1pp
uvV9+/lp47wk8if27Wkf7LfzPSzNn2428kXmkbRjvX86NN2fJPJ7+l+Ln35C
/Eeiz844rv39rPfa5L0trkPfDwpzHcM/JPrXzC8M/2OeF+oR9TP9b6l1dFYd
kRUXwnzMej9U9sXTr+v6qRddP/Ui/jDYpfF+VsK+DX8b+Gnf90r9wfcd5sbv
O7ga/K0F/W7wyb54xkU5X5yLJexb45fyH47PI/u3CfuuMez7roy5yRXp712a
9nB00q3vK/2+ZKXo7ReXDHursN9oPd1673tmut8w/fYC8T/T47rsKLW3ir2/
eYTWUXl6zvdTKlRv5aWXWv+2nq7xjHGurZ9bKt26J2Pcq9H7KuE+jMYhvjdv
3NMI/kD9BPsxt0o+ZvSltd4Pclv87GNrfsj3R/W9Us0n+B4b82vJu7UfEfIC
wx5MfuaJh+I5F/MXr3kN56iYr7qrMubpmuctSn8Prp3jStv1qy1+435UIp4x
b9Z/54J2RHtZKHZEe7lD7Ih2/oDksUZfK5EH0I4s/oY4rw12JHlwsCOdx9OO
9N9BYL2k/84C/Yf23eg/LP5vyr+vwfpB/x2Tu4x8YmZGnky5WY/Upt9Da2f/
e6T6t5Y8rZWj3DlX2z3XsMOjLn/OeQ/ziMmXj6/t8PXfd1iW3m8Jn+WearjH
YPGXR2/r/PVo2e/S57Yt063v7bm23h+0+JfKftMOSpWz5flp+F0b20+5v3vP
33rshLmHnj7oPrH5y9v29N/h5necefwdjXtd1c8Wnfjm1Qdd/wXT3tz+hd+5
8+tO79xxnH0v2qIPB05f4Awu4pRsv/MgZ2fIWVeUs9T1ms959uGinAWscyzk
feWY4nNHdyrqpR+eb+D43eAfBf7+RX7/O8EfX8QvNb6Y/ILvR0P+EnGCnE8A
Z1x5cjrRg8/SG+2wE/RFO7wF9GNA/w72fXe8L556zidndp+E9t8D6x+Sbv9l
n+uL4vPlL0g/FyXih+/d+xcdt/PgfQf86KWjP5jynwf8X196ZM5xW24vvHzM
qik12w76LwwZv7fn8ibv+9fXLrxvi1f6hiLdnVHUv2+E3mdCz31An0X7xve9
QH8+5ne9Qefvn8P+vobnboIcXfH8v0D+z33m07/ZWbuwcAnWQf7NMb8jf6Hr
Y/Urf1RDfif8jvgiv6P8Br8j/1Uxv5P1OuqD+jwFv6eee8X6dNSP8lP/f4r3
0VEf4HfgD/oDv+O+XzDneNfwvcWBX/ad66Icuo9O9jHQxR4CjtgD9yWcG+7j
65CH+3gS5IL+3a/T99c9e/eXJ1+1qk731xn763R/DXrA2ST7fka83qAn6rMb
+DbF5yjQNwKvVzoOzyn3y9Wu3H9sr611hXznPju+I/76fnH8dfC3XuJpyfH9
S8A/G/hDyozv8POeechtFY7viBde4zjivmdcHpMRN4nD+H5mHN894qa7uG3i
u38S+nVlxvcsfOYPWfJTD2MQf8/MiO+18f567K8TfRKH+YDvFPNXLL4j/nqJ
vyXHd9r/6RWN49nxfdT2/Uu/P/qAu/ax14ZtmnbAnbDu+wMfWbPVTQb97/B5
Br7X31u4/L+Rgv+pIp438H016J8E3yz8TuT0lNNa7xjwXw1+4ln8fO6n4+ea
fgPyeNXbJNCPlXWNBf0a8HdOlyfgTwR/13Q98Ln+uAw9WPTRgtMFz6H8J8i+
U55OqfrJPR835WKdwfoJ/sn1hT9g/QQ/4bLwlEJ8rW9KxTlL5GHd0DJOAjfj
3LRen6I3+lcnemYcKFmfl8T6DPGkVByVs9L6ZP1XG9d/oQ/B+uycjDhIHK0v
icP+RM+MeDc45vd8bl2MH/IXS57bhJ/yMP4wnnQvs+62nnsy8uJXUWcwv1Z6
yH/XPNTzoo/z9F/+9edPdLj/gPvEn8969m91x0kxfyJ/J51576y4bgh1Ieo/
39uoI4Ue8m6pR6283stzQx1j1QGCH/J01s1aT1t1M9btd8X0ULdpPffrmD/U
Z6zbtJ6z6gzWDVpPsI5UOVl/WPW61rWsF3VdG2O6U3zRZ7Avld/gd+wTqJ3A
bp3ac1ehc/2s84y6n/jOwA/7ZPA75Zdz5HCO/Ngrr1/c54nFBfZB6X8GlJnP
s96C33B9MvyG8PuB5T2Xfph9Mt8747ns194q/tx6LuK11/yB/T/tC/YX/jge
JeW5Lcbxn8yQ58wYP8Tl3ul0z/Wib+27lNSfbH6u9T3yAa95VwZegs7+rpFf
lRpn8s4pSl7vxbGcoV6vlJxVsT41L6rQepPnacQvvzr7oY/z9KeWL5j744/r
mPE7917wt/ydebxV52ldZeELf6h7LH6LPhpybinK6UcW5Qx1jNY3ln5Yz6Gu
ct8GP/D9VuhhOPAtnM4xTqjPoE8PffoR0KeFY9FZ71LP1wGf9ZbWYXn1yOed
hPzqV4gLfzzlimWjXr69ALoD3Q1f0fW1h1eZ/UDzHNGutkGfo6FPsTdPexO9
BTscKfp0wOm7ptv/vD3lgNvfcfq0Z0YdcAs2f/uNTz1v36s5S/i/U+Q39SP4
Pgu/P/j3gX9+Bv5n/31G7aY1B/zax85Ycv3H+v9Vrx++32nktV7pI4p0d2JM
d6vAr/TTYn5HnJdj/kDvBf7PxvSAr3TiQz8+r/7PBv+b4K/Jp3/i+3kZ+H1j
fH9zBn7G58z+V07c3Dg6/2bdeY7Mv1l3WvjnSJ+d9WIX6bOz/mtZziR9YIzv
s+Sx6OdKv575oMV/nMzdmcdl8c+XPKtlOW15W0tnvqD9Ks4DtD8kOOEz+dn/
YP/awDf7hIKjeSvnEyGvlPlEyNey1iv8Zh/VktPi74b4xb7AfyGOdZM6WOvO
zUa9a9WpWl+yPnsuruND/TpL+gTaV+gj/QCda1p1MOvXGVKnijxaX3qpX53M
rUPfhXrUvovVX9H5d0Yd7Fh3aj0q885kH0jmsqx3jf5Noh+zQeapxNf6W+ty
1ZvOZbku9glmGP0h7euwb+GlT2PNcQU/3IcQHKc4G6XPoXNfyoNz5F4cc/W/
7N5Sx3OUuMfzbPp5D59Zr2h/N+e5zjzvjwN/ak7/84TMEZ/L8D+s13VuYMk5
Svjphy1+vVfE+NVR5pGMy0IP8W4knjtA/HbHGD/ML3Wu+Wq6nDnjWuvvSVrf
s/+tfXELp7vMTSV/yG1nnJsOSc9ncuOI/OHeQ6k4LdPD95n7JXVVqO/z/p7/
VeP344D3JOqwCaCzDvcZ+CPS6zwzHyOu1v3DY3qo1yfi8/hYTnMfIb+vAt7G
WJ5K71fufOb6kTu7r62uCX6Y/pl8zHNKxTf20XEfx8T76MHv/wH8G1ivgz5J
9v181L+3o07bhTrPktPgN9c1GPyoA/2r6fjh94PAfxv4d6fjh8+fRx3tUfeu
Rn1M+g9juiPdoR5W/lNjOvndwnR8Z+CTX/Gd4kOf/g7o85V8+ve1Mb+pf+jT
15emf18T82fEnfx+SfpVoY/FfpX2sXQ91jr5n+E/zX6V9rfY92K/SvtY7Jdo
H8tar8Fv+k/h91n489L5TXyrX2X1pXYb/SerzzQi7ksF/NOMflgfo+91mtHf
ol/QvqBlD3Xg1z6fxV8T8/umDHz2q7SPZfH/H1TLTWk=
    "]],
  Axes->True,
  AxesLabel->{
    FormBox["x", TraditionalForm], 
    FormBox["y", TraditionalForm], 
    FormBox["z", TraditionalForm]},
  BoxRatios->{1, 1, 1},
  DisplayFunction->Identity,
  FaceGridsStyle->Automatic,
  Method->{"DefaultBoundaryStyle" -> Directive[
      GrayLevel[0.3]]},
  PlotRange->{{-0.5, 0.5}, {-0.5, 0.5}, {-0.5, 0.5}},
  PlotRangePadding->{
    Scaled[0.02], 
    Scaled[0.02], 
    Scaled[0.02]},
  Ticks->{Automatic, Automatic, Automatic}]], "Output",
 CellChangeTimes->{3.7477257104319*^9},
 CellLabel->
  "Out[772]=",ExpressionUUID->"94f1fd97-ae0a-43a7-a5e3-7ab6196016e1"]
}, Open  ]]
}, Open  ]],

Cell[CellGroupData[{

Cell["calculation", "Subsection",
 CellChangeTimes->{{3.7473891600071*^9, 
  3.747389167815125*^9}},ExpressionUUID->"19329e4c-6e86-4ca1-a22e-\
79dd399aaf69"],

Cell[CellGroupData[{

Cell[BoxData[{
 RowBox[{"Eeibccosc", "=", 
  RowBox[{
   RowBox[{"-", "2"}], 
   RowBox[{"Integrate", "[", 
    RowBox[{
     RowBox[{
      FractionBox[
       RowBox[{"Exp", "[", 
        RowBox[{"I", 
         RowBox[{
          RowBox[{"{", 
           RowBox[{"qx", ",", "qy", ",", "qz"}], "}"}], ".", 
          RowBox[{"{", 
           RowBox[{"X", ",", "Y", ",", "Z"}], "}"}]}]}], "]"}], 
       RowBox[{
        SuperscriptBox["qx", "2"], "+", 
        SuperscriptBox["qy", "2"], "+", 
        SuperscriptBox["qz", "2"]}]], 
      RowBox[{"(", 
       RowBox[{"FourierTransform", "[", 
        RowBox[{
         RowBox[{
          RowBox[{"bccdensity", "[", 
           RowBox[{"x", ",", "y", ",", "z", ",", "a"}], "]"}], "/.", 
          RowBox[{"a", "\[Rule]", 
           RowBox[{"(", 
            FractionBox[
             RowBox[{"2", "\[Pi]"}], "k"], ")"}]}]}], ",", 
         RowBox[{"{", 
          RowBox[{"x", ",", "y", ",", "z"}], "}"}], ",", 
         RowBox[{"{", 
          RowBox[{"qx", ",", "qy", ",", "qz"}], "}"}]}], "]"}], ")"}]}], ",", 
     
     RowBox[{"{", 
      RowBox[{"qx", ",", 
       RowBox[{"-", "Infinity"}], ",", "Infinity"}], "}"}], ",", 
     RowBox[{"{", 
      RowBox[{"qy", ",", 
       RowBox[{"-", "Infinity"}], ",", "Infinity"}], "}"}], ",", 
     RowBox[{"{", 
      RowBox[{"qz", ",", 
       RowBox[{"-", "Infinity"}], ",", "Infinity"}], "}"}], ",", 
     RowBox[{"Assumptions", "\[Rule]", 
      RowBox[{"{", 
       RowBox[{
        RowBox[{"k", "\[NotEqual]", "0"}], ",", 
        RowBox[{"k", "\[Element]", 
         TemplateBox[{},
          "Reals"]}], ",", 
        RowBox[{"qx", "\[Element]", 
         TemplateBox[{},
          "Reals"]}], ",", 
        RowBox[{"qy", "\[Element]", 
         TemplateBox[{},
          "Reals"]}], ",", 
        RowBox[{"qz", "\[Element]", 
         TemplateBox[{},
          "Reals"]}], ",", 
        RowBox[{"X", "\[Element]", 
         TemplateBox[{},
          "Reals"]}], ",", 
        RowBox[{"Y", "\[Element]", 
         TemplateBox[{},
          "Reals"]}], ",", 
        RowBox[{"Z", "\[Element]", 
         TemplateBox[{},
          "Reals"]}]}], "}"}]}]}], "]"}]}]}], "\[IndentingNewLine]", 
 RowBox[{"Eeibccoscseries", "=", 
  RowBox[{
   RowBox[{"Series", "[", 
    RowBox[{
     RowBox[{"Eeibccosc", "/.", 
      RowBox[{"{", 
       RowBox[{
        RowBox[{"X", "\[Rule]", 
         RowBox[{"X", " ", "t"}]}], ",", 
        RowBox[{"Y", "\[Rule]", 
         RowBox[{"Y", " ", "t"}]}], ",", 
        RowBox[{"Z", "\[Rule]", 
         RowBox[{"Z", " ", "t"}]}]}], "}"}]}], ",", 
     RowBox[{"{", 
      RowBox[{"t", ",", "0", ",", "2"}], "}"}]}], "]"}], "//", 
   "Simplify"}]}]}], "Input",
 CellChangeTimes->{{3.7473896835822144`*^9, 3.747389788588562*^9}, {
   3.7473899556939173`*^9, 3.747390003344133*^9}, {3.747390151442038*^9, 
   3.7473901605599194`*^9}, {3.747390251091185*^9, 3.747390255531013*^9}, {
   3.747390298931925*^9, 3.7473902993201647`*^9}, {3.7473903447079163`*^9, 
   3.747390363025586*^9}, {3.747390423909585*^9, 3.74739042707456*^9}, {
   3.747390503917021*^9, 3.747390505015676*^9}, {3.747390682399518*^9, 
   3.747390788955023*^9}, {3.7473908205277653`*^9, 3.7473908367479973`*^9}, {
   3.7473910015039663`*^9, 3.74739100327744*^9}, 3.747455073586536*^9, 
   3.747460462939826*^9},
 CellLabel->
  "In[672]:=",ExpressionUUID->"e12ae7b9-523b-46da-9f87-4b6fdef4c76f"],

Cell[BoxData[
 RowBox[{"-", 
  FractionBox[
   RowBox[{"2", " ", 
    SqrtBox["2"], " ", 
    SuperscriptBox["\[Pi]", 
     RowBox[{"3", "/", "2"}]], " ", 
    RowBox[{"(", 
     RowBox[{
      RowBox[{
       RowBox[{"Cos", "[", 
        RowBox[{"k", " ", "Y"}], "]"}], " ", 
       RowBox[{"Cos", "[", 
        RowBox[{"k", " ", "Z"}], "]"}]}], "+", 
      RowBox[{
       RowBox[{"Cos", "[", 
        RowBox[{"k", " ", "X"}], "]"}], " ", 
       RowBox[{"(", 
        RowBox[{
         RowBox[{"Cos", "[", 
          RowBox[{"k", " ", "Y"}], "]"}], "+", 
         RowBox[{"Cos", "[", 
          RowBox[{"k", " ", "Z"}], "]"}]}], ")"}]}]}], ")"}]}], 
   RowBox[{"3", " ", 
    SuperscriptBox["k", "2"]}]]}]], "Output",
 CellChangeTimes->{3.7473903823564177`*^9, 3.74739044210505*^9, 
  3.747390517110928*^9, 3.747390745792836*^9, 3.747390811482205*^9, 
  3.747390849981991*^9, 3.747391019868639*^9, 3.7474550896005583`*^9, 
  3.747456180550295*^9, 3.747460476775056*^9, 3.747640901775082*^9, 
  3.747723674108575*^9},
 CellLabel->
  "Out[672]=",ExpressionUUID->"72564365-aea2-4ae0-97fc-f29378ad4cd0"],

Cell[BoxData[
 InterpretationBox[
  RowBox[{
   RowBox[{"-", 
    FractionBox[
     RowBox[{"2", " ", 
      RowBox[{"(", 
       RowBox[{
        SqrtBox["2"], " ", 
        SuperscriptBox["\[Pi]", 
         RowBox[{"3", "/", "2"}]]}], ")"}]}], 
     SuperscriptBox["k", "2"]]}], "+", 
   RowBox[{
    FractionBox["2", "3"], " ", 
    SqrtBox["2"], " ", 
    SuperscriptBox["\[Pi]", 
     RowBox[{"3", "/", "2"}]], " ", 
    RowBox[{"(", 
     RowBox[{
      SuperscriptBox["X", "2"], "+", 
      SuperscriptBox["Y", "2"], "+", 
      SuperscriptBox["Z", "2"]}], ")"}], " ", 
    SuperscriptBox["t", "2"]}], "+", 
   InterpretationBox[
    SuperscriptBox[
     RowBox[{"O", "[", "t", "]"}], "3"],
    SeriesData[$CellContext`t, 0, {}, 0, 3, 1],
    Editable->False]}],
  SeriesData[$CellContext`t, 
   0, {(((-2) 2^Rational[1, 2]) $CellContext`k^(-2)) Pi^Rational[3, 2], 
    0, ((Rational[2, 3] 2^Rational[1, 2]) 
     Pi^Rational[
       3, 2]) ($CellContext`X^2 + $CellContext`Y^2 + $CellContext`Z^2)}, 0, 3,
    1],
  Editable->False]], "Output",
 CellChangeTimes->{3.7473903823564177`*^9, 3.74739044210505*^9, 
  3.747390517110928*^9, 3.747390745792836*^9, 3.747390811482205*^9, 
  3.747390849981991*^9, 3.747391019868639*^9, 3.7474550896005583`*^9, 
  3.747456180550295*^9, 3.747460476775056*^9, 3.747640901775082*^9, 
  3.7477236741984043`*^9},
 CellLabel->
  "Out[673]=",ExpressionUUID->"dc6bcfb1-295b-4c32-b185-385b1baa4599"]
}, Open  ]],

Cell[CellGroupData[{

Cell[BoxData[
 RowBox[{
  RowBox[{"Collect", "[", 
   RowBox[{
    RowBox[{
     RowBox[{
      RowBox[{
       SuperscriptBox["2", 
        RowBox[{
         RowBox[{"-", "1"}], "/", "3"}]], 
       FractionBox[
        RowBox[{"(", 
         RowBox[{
          RowBox[{"-", 
           FractionBox[
            RowBox[{"2", " ", 
             RowBox[{"(", 
              RowBox[{
               SqrtBox["2"], " ", 
               SuperscriptBox["\[Pi]", 
                RowBox[{"3", "/", "2"}]]}], ")"}]}], 
            SuperscriptBox["k", "2"]]}], "+", 
          RowBox[{
           FractionBox["2", "3"], " ", 
           SqrtBox["2"], " ", 
           SuperscriptBox["\[Pi]", 
            RowBox[{"3", "/", "2"}]], " ", 
           RowBox[{"(", 
            RowBox[{
             SuperscriptBox["X", "2"], "+", 
             SuperscriptBox["Y", "2"], "+", 
             SuperscriptBox["Z", "2"]}], ")"}], 
           SuperscriptBox["t", "2"]}]}], ")"}], 
        RowBox[{
         SqrtBox["2"], " ", 
         SuperscriptBox["\[Pi]", 
          RowBox[{"3", "/", "2"}]]}]]}], "/.", 
      RowBox[{"k", "\[Rule]", 
       RowBox[{"2", "\[Pi]"}]}]}], "//", "Simplify"}], ",", "t"}], "]"}], "//",
   "Simplify"}]], "Input",
 CellChangeTimes->{{3.748430593482603*^9, 3.748430605028433*^9}, {
  3.748430638079833*^9, 3.748430686757237*^9}},
 CellLabel->
  "In[135]:=",ExpressionUUID->"81f82f1a-e99d-49b5-ae05-540fbffd56ef"],

Cell[BoxData[
 FractionBox[
  RowBox[{
   RowBox[{"-", "3"}], "+", 
   RowBox[{"4", " ", 
    SuperscriptBox["\[Pi]", "2"], " ", 
    SuperscriptBox["t", "2"], " ", 
    RowBox[{"(", 
     RowBox[{
      SuperscriptBox["X", "2"], "+", 
      SuperscriptBox["Y", "2"], "+", 
      SuperscriptBox["Z", "2"]}], ")"}]}]}], 
  RowBox[{"6", " ", 
   SuperscriptBox["2", 
    RowBox[{"1", "/", "3"}]], " ", 
   SuperscriptBox["\[Pi]", "2"]}]]], "Output",
 CellChangeTimes->{
  3.748430608798553*^9, {3.748430639978836*^9, 3.748430687356447*^9}},
 CellLabel->
  "Out[135]=",ExpressionUUID->"a0d58bde-e903-4743-bc32-c3e92ee9e2f9"]
}, Open  ]],

Cell[CellGroupData[{

Cell[BoxData[
 RowBox[{
  SuperscriptBox["2", 
   RowBox[{
    RowBox[{"-", "1"}], "/", "2"}]], "*", "327"}]], "Input",
 CellChangeTimes->{{3.7484308289607477`*^9, 3.748430833750617*^9}, {
  3.748430888121744*^9, 3.7484308932556553`*^9}},
 CellLabel->
  "In[137]:=",ExpressionUUID->"1b187e7c-7bbe-4a8a-9a5f-21b67c90126d"],

Cell[BoxData[
 FractionBox["327", 
  SqrtBox["2"]]], "Output",
 CellChangeTimes->{3.748430834692539*^9, 3.7484308941235123`*^9},
 CellLabel->
  "Out[137]=",ExpressionUUID->"099c5bbe-a624-42ae-bfc9-f4fbcb01cadb"]
}, Open  ]],

Cell[CellGroupData[{

Cell[BoxData[
 RowBox[{"Eeebccosc", "=", 
  RowBox[{"2", 
   RowBox[{"Integrate", "[", 
    RowBox[{
     RowBox[{"Eeibccosc", "/.", 
      RowBox[{"k", "\[Rule]", 
       RowBox[{"(", 
        FractionBox[
         RowBox[{"2", "\[Pi]"}], "a"], ")"}]}]}], ",", 
     RowBox[{"{", 
      RowBox[{"X", ",", 
       RowBox[{"-", 
        FractionBox["a", "2"]}], ",", 
       FractionBox["a", "2"]}], "}"}], ",", 
     RowBox[{"{", 
      RowBox[{"Y", ",", 
       RowBox[{"-", 
        FractionBox["a", "2"]}], ",", 
       FractionBox[
        RowBox[{"\[IndentingNewLine]", "a"}], "2"]}], "}"}], ",", 
     RowBox[{"{", 
      RowBox[{"Z", ",", 
       RowBox[{"-", 
        FractionBox["a", "2"]}], ",", 
       FractionBox["a", "2"]}], "}"}]}], "]"}]}]}]], "Input",
 CellChangeTimes->{{3.747458552264339*^9, 3.747458556400478*^9}, 
   3.747458974751033*^9, 3.7477236967748623`*^9},
 CellLabel->
  "In[674]:=",ExpressionUUID->"af335418-0022-485b-8248-b2fe6ae994e4"],

Cell[BoxData["0"], "Output",
 CellChangeTimes->{3.747458584693017*^9, 3.747458991839851*^9, 
  3.747640911979216*^9, 3.7477236987325153`*^9},
 CellLabel->
  "Out[674]=",ExpressionUUID->"6f7981ee-b256-4974-8561-0e6ee2b65bae"]
}, Open  ]]
}, Open  ]]
}, Closed]],

Cell[CellGroupData[{

Cell["Face-Centred Cubic (fcc)", "Section",
 CellChangeTimes->{{3.747024392858425*^9, 
  3.747024401818645*^9}},ExpressionUUID->"7894b9a2-79d3-4bf1-8950-\
b326ed630a4b"],

Cell[CellGroupData[{

Cell["reciprocal-space ion positions", "Subsection",
 CellChangeTimes->{{3.747296973793779*^9, 3.747296976833704*^9}, {
  3.747297527453854*^9, 3.7472975322058573`*^9}, {3.747380628045587*^9, 
  3.747380632749525*^9}, {3.7477241509117823`*^9, 
  3.7477241583359547`*^9}},ExpressionUUID->"e6b3a912-60ba-476b-963f-\
5649faa2ec5b"],

Cell[CellGroupData[{

Cell[BoxData[
 RowBox[{
  RowBox[{"(*", 
   RowBox[{"upper", " ", "face"}], "*)"}], "\[IndentingNewLine]", 
  RowBox[{
   RowBox[{
    RowBox[{
     RowBox[{"recfcc1", "[", "a_", "]"}], "=", 
     RowBox[{
      RowBox[{"(", 
       RowBox[{"2", 
        RowBox[{"\[Pi]", "/", "a"}]}], ")"}], "*", 
      RowBox[{"{", 
       RowBox[{"1", ",", "1", ",", "1"}], "}"}]}]}], ";"}], 
   "\[IndentingNewLine]", 
   RowBox[{
    RowBox[{
     RowBox[{"recfcc2", "[", "a_", "]"}], "=", 
     RowBox[{
      RowBox[{"(", 
       RowBox[{"2", 
        RowBox[{"\[Pi]", "/", "a"}]}], ")"}], "*", 
      RowBox[{"{", 
       RowBox[{
        RowBox[{"-", "1"}], ",", "1", ",", "1"}], "}"}]}]}], ";"}], 
   "\[IndentingNewLine]", 
   RowBox[{
    RowBox[{
     RowBox[{"recfcc3", "[", "a_", "]"}], "=", 
     RowBox[{
      RowBox[{"(", 
       RowBox[{"2", 
        RowBox[{"\[Pi]", "/", "a"}]}], ")"}], "*", 
      RowBox[{"{", 
       RowBox[{"1", ",", 
        RowBox[{"-", "1"}], ",", "1"}], "}"}]}]}], ";"}], 
   "\[IndentingNewLine]", 
   RowBox[{
    RowBox[{
     RowBox[{"recfcc4", "[", "a_", "]"}], "=", 
     RowBox[{
      RowBox[{"(", 
       RowBox[{"2", 
        RowBox[{"\[Pi]", "/", "a"}]}], ")"}], "*", 
      RowBox[{"{", 
       RowBox[{
        RowBox[{"-", "1"}], ",", 
        RowBox[{"-", "1"}], ",", "1"}], "}"}]}]}], ";"}], 
   "\[IndentingNewLine]", 
   RowBox[{"(*", 
    RowBox[{"lower", " ", "face"}], "*)"}], "\[IndentingNewLine]", 
   RowBox[{
    RowBox[{
     RowBox[{"recfcc5", "[", "a_", "]"}], "=", 
     RowBox[{
      RowBox[{"(", 
       RowBox[{"2", 
        RowBox[{"\[Pi]", "/", "a"}]}], ")"}], "*", 
      RowBox[{"{", 
       RowBox[{"1", ",", "1", ",", 
        RowBox[{"-", "1"}]}], "}"}]}]}], ";"}], "\[IndentingNewLine]", 
   RowBox[{
    RowBox[{
     RowBox[{"recfcc6", "[", "a_", "]"}], "=", 
     RowBox[{
      RowBox[{"(", 
       RowBox[{"2", 
        RowBox[{"\[Pi]", "/", "a"}]}], ")"}], "*", 
      RowBox[{"{", 
       RowBox[{"1", ",", 
        RowBox[{"-", "1"}], ",", 
        RowBox[{"-", "1"}]}], "}"}]}]}], ";"}], "\[IndentingNewLine]", 
   RowBox[{
    RowBox[{
     RowBox[{"recfcc7", "[", "a_", "]"}], "=", 
     RowBox[{
      RowBox[{"(", 
       RowBox[{"2", 
        RowBox[{"\[Pi]", "/", "a"}]}], ")"}], "*", 
      RowBox[{"{", 
       RowBox[{
        RowBox[{"-", "1"}], ",", "1", ",", 
        RowBox[{"-", "1"}]}], "}"}]}]}], ";"}], "\[IndentingNewLine]", 
   RowBox[{
    RowBox[{
     RowBox[{"recfcc8", "[", "a_", "]"}], "=", 
     RowBox[{
      RowBox[{"(", 
       RowBox[{"2", 
        RowBox[{"\[Pi]", "/", "a"}]}], ")"}], "*", 
      RowBox[{"{", 
       RowBox[{
        RowBox[{"-", "1"}], ",", 
        RowBox[{"-", "1"}], ",", 
        RowBox[{"-", "1"}]}], "}"}]}]}], ";"}], "\[IndentingNewLine]", 
   RowBox[{"(*", "total", "*)"}], "\[IndentingNewLine]", 
   RowBox[{
    RowBox[{
     RowBox[{"recfcc", "[", "a_", "]"}], "=", 
     RowBox[{"{", 
      RowBox[{
       RowBox[{"recfcc1", "[", "a", "]"}], ",", 
       RowBox[{"recfcc2", "[", "a", "]"}], ",", 
       RowBox[{"recfcc3", "[", "a", "]"}], ",", 
       RowBox[{"recfcc4", "[", "a", "]"}], ",", 
       RowBox[{"recfcc5", "[", "a", "]"}], ",", 
       RowBox[{"recfcc6", "[", "a", "]"}], ",", 
       RowBox[{"recfcc7", "[", "a", "]"}], ",", 
       RowBox[{"recfcc8", "[", "a", "]"}]}], "}"}]}], ";"}], 
   "\[IndentingNewLine]", 
   RowBox[{"(*", "plot", "*)"}], "\[IndentingNewLine]", 
   RowBox[{"ListPointPlot3D", "[", 
    RowBox[{
     RowBox[{"recfcc", "[", "1", "]"}], ",", 
     RowBox[{"AxesOrigin", "\[Rule]", 
      RowBox[{"{", 
       RowBox[{"0", ",", "0", ",", "0"}], "}"}]}], ",", 
     RowBox[{"BoxRatios", "\[Rule]", "1"}], ",", 
     RowBox[{"ColorFunction", "\[Rule]", "\"\<Rainbow\>\""}], ",", 
     RowBox[{"AxesLabel", "\[Rule]", 
      RowBox[{"{", 
       RowBox[{"x", ",", "y", ",", "z"}], "}"}]}], ",", 
     RowBox[{"ViewPoint", "\[Rule]", 
      RowBox[{"{", 
       RowBox[{"3", ",", 
        RowBox[{"-", "1.5"}], ",", "1"}], "}"}]}], ",", 
     RowBox[{"ViewVertical", "\[Rule]", 
      RowBox[{"{", 
       RowBox[{"0", ",", "0", ",", "1"}], "}"}]}], ",", 
     RowBox[{"LabelStyle", "\[Rule]", 
      RowBox[{"Directive", "[", 
       RowBox[{"Black", ",", "14"}], "]"}]}]}], "]"}]}]}]], "Input",
 InitializationCell->True,
 CellChangeTimes->{{3.747200781983004*^9, 3.7472008581891947`*^9}, {
  3.7472014854992743`*^9, 3.747201499498212*^9}, {3.747201580763321*^9, 
  3.747201587830656*^9}, {3.7472016808679*^9, 3.74720172545189*^9}, {
  3.7472017899918623`*^9, 3.747201792284284*^9}, {3.7472018312099247`*^9, 
  3.747201891749234*^9}, {3.747297211118415*^9, 3.747297273676498*^9}, {
  3.747303800255744*^9, 3.7473038546506557`*^9}, {3.747304928839957*^9, 
  3.747304986299347*^9}, {3.747309721739458*^9, 3.747309743198951*^9}, {
  3.7473809531779537`*^9, 3.747381100151046*^9}, {3.747382368508718*^9, 
  3.747382455313678*^9}, {3.747724162210991*^9, 3.747724232714348*^9}, {
  3.747724335053027*^9, 3.747724352779849*^9}},
 CellLabel->"In[26]:=",ExpressionUUID->"b543539f-518b-4361-9733-b0ec90c8c933"],

Cell[BoxData[
 Graphics3DBox[{
   {RGBColor[0.3315753, 0.4561011, 0.6388182], PointSize[
     NCache[
      Rational[7, 360], 0.019444444444444445`]], 
    {RGBColor[0.857359, 0.131106, 0.132128], 
     Point3DBox[{6.283185307179586, 6.283185307179586, 6.283185307179586}]}, 
    {RGBColor[0.857359, 0.131106, 0.132128], 
     Point3DBox[{-6.283185307179586, 6.283185307179586, 
      6.283185307179586}]}, 
    {RGBColor[0.857359, 0.131106, 0.132128], 
     Point3DBox[{6.283185307179586, -6.283185307179586, 
      6.283185307179586}]}, 
    {RGBColor[0.857359, 0.131106, 0.132128], 
     Point3DBox[{-6.283185307179586, -6.283185307179586, 6.283185307179586}]}, 
    {RGBColor[0.471412, 0.108766, 0.527016], 
     Point3DBox[{6.283185307179586, 
      6.283185307179586, -6.283185307179586}]}, 
    {RGBColor[0.471412, 0.108766, 0.527016], 
     Point3DBox[{6.283185307179586, -6.283185307179586, -6.283185307179586}]}, 
    {RGBColor[0.471412, 0.108766, 0.527016], 
     Point3DBox[{-6.283185307179586, 6.283185307179586, -6.283185307179586}]}, 
    {RGBColor[0.471412, 0.108766, 0.527016], 
     Point3DBox[{-6.283185307179586, -6.283185307179586, \
-6.283185307179586}]}}, {}, {}, {}, {}},
  Axes->True,
  AxesLabel->{
    FormBox["x", TraditionalForm], 
    FormBox["y", TraditionalForm], 
    FormBox["z", TraditionalForm]},
  AxesOrigin->{0, 0, 0},
  BoxRatios->1,
  DisplayFunction->Identity,
  FaceGrids->None,
  FaceGridsStyle->Automatic,
  LabelStyle->Directive[
    GrayLevel[0], 14],
  PlotRange->{{-6.283185307179586, 6.283185307179586}, {-6.283185307179586, 
    6.283185307179586}, Automatic},
  PlotRangePadding->{{
     Scaled[0.02], 
     Scaled[0.02]}, {
     Scaled[0.02], 
     Scaled[0.02]}, {Automatic, Automatic}},
  Ticks->{Automatic, Automatic, Automatic},
  ViewPoint->{3, -1.5, 1},
  ViewVertical->{0, 0, 1}]], "Output",
 CellChangeTimes->{3.747724239789617*^9, 3.747724356806861*^9, 
  3.74774626977831*^9, 3.7479986008898153`*^9, 3.7480605515504313`*^9, 
  3.748062615241694*^9, 3.7482389669512377`*^9, 3.748430338000856*^9, 
  3.7493808544490747`*^9},
 CellLabel->"Out[35]=",ExpressionUUID->"88b1c803-d79a-4d3a-baaf-adb59ef94604"]
}, Open  ]]
}, Open  ]],

Cell[CellGroupData[{

Cell["real-space electron density", "Subsection",
 CellChangeTimes->{{3.747724296161406*^9, 3.747724305161359*^9}, {
  3.7477246548282347`*^9, 
  3.747724655172022*^9}},ExpressionUUID->"bce48440-334b-486a-b033-\
38e88d7aea53"],

Cell[CellGroupData[{

Cell[BoxData[{
 RowBox[{
  RowBox[{
   RowBox[{"fccdens", "[", 
    RowBox[{"x_", ",", "y_", ",", "z_", ",", "a_"}], "]"}], "=", 
   RowBox[{
    RowBox[{
     FractionBox["1", "8"], 
     RowBox[{"Sum", "[", 
      RowBox[{
       RowBox[{"Cos", "[", 
        RowBox[{"r", ".", 
         RowBox[{
          RowBox[{"recfcc", "[", "a", "]"}], "[", 
          RowBox[{"[", "n", "]"}], "]"}]}], "]"}], ",", 
       RowBox[{"{", 
        RowBox[{"n", ",", "1", ",", "8"}], "}"}]}], "]"}]}], "//", 
    "Simplify"}]}], ";"}], "\[IndentingNewLine]", 
 RowBox[{
  RowBox[{"fccfactor", "=", 
   RowBox[{"fccdens", "[", 
    RowBox[{"0", ",", "0", ",", "0", ",", "1"}], "]"}]}], 
  ";"}], "\[IndentingNewLine]", 
 RowBox[{
  FractionBox[
   RowBox[{"fccdens", "[", 
    RowBox[{"x", ",", "y", ",", "z", ",", "a"}], "]"}], "fccfactor"], "//", 
  "Simplify"}], "\[IndentingNewLine]"}], "Input",
 CellChangeTimes->CompressedData["
1:eJxTTMoPSmViYGAQA2IQHfQsWsr4zWtHnyU31ED0VGlNHRDNEMZgAKJV0vZE
g+iV5TNiQLTE0oA0EH33tVweiL7W9LMDRF/JOzYLTAvc2Q2iTWJ9j4Do5Qtu
XwPRJZyvboJot5p2BhMgfYObiQlEv36Sywai11Z85gLRe0Qmi4LoFXLOciA6
cVtFGoieIKvcAKJ3HLNqA9EnroaBaROHoikgmsNo11oQrZJsvA1EF2zO3w6i
z9stuAeiZ62UeQui7029+BOsz+bUHxAteW0SlymQNnzzkRtEt33a2mkOpH/c
M18Mos91a6pYAOnDRUrqIHrB24zPt4H0kZVx30D0hXDhw8+BdE7gVjAtFiN8
GkQ/sC4E0wD4w8Jf
  "],
 CellLabel->
  "In[564]:=",ExpressionUUID->"2cd5b9a1-45ed-457b-ba8d-6734e398a4ba"],

Cell[BoxData[
 RowBox[{
  RowBox[{"Cos", "[", 
   FractionBox[
    RowBox[{"2", " ", "\[Pi]", " ", "x"}], "a"], "]"}], " ", 
  RowBox[{"Cos", "[", 
   FractionBox[
    RowBox[{"2", " ", "\[Pi]", " ", "y"}], "a"], "]"}], " ", 
  RowBox[{"Cos", "[", 
   FractionBox[
    RowBox[{"2", " ", "\[Pi]", " ", "z"}], "a"], "]"}]}]], "Output",
 CellChangeTimes->{
  3.7477190252810793`*^9, {3.7477191324654713`*^9, 3.747719146640251*^9}, 
   3.747719269971339*^9, 3.7477245762240133`*^9, 3.7477256406051826`*^9, {
   3.74806109474288*^9, 3.7480611092064123`*^9}, {3.7480852732119627`*^9, 
   3.7480852780588617`*^9}, 3.748085340107312*^9},
 CellLabel->
  "Out[566]=",ExpressionUUID->"f438edcf-2f6d-4075-a24d-694ed7828d82"]
}, Open  ]],

Cell[BoxData[
 RowBox[{
  RowBox[{
   RowBox[{"fccdensity", "[", 
    RowBox[{"x_", ",", "y_", ",", "z_", ",", "a_"}], "]"}], "=", 
   RowBox[{
    RowBox[{"Cos", "[", 
     FractionBox[
      RowBox[{"2", " ", "\[Pi]", " ", "x"}], "a"], "]"}], " ", 
    RowBox[{"Cos", "[", 
     FractionBox[
      RowBox[{"2", " ", "\[Pi]", " ", "y"}], "a"], "]"}], " ", 
    RowBox[{"Cos", "[", 
     FractionBox[
      RowBox[{"2", " ", "\[Pi]", " ", "z"}], "a"], "]"}]}]}], ";"}]], "Input",\

 InitializationCell->True,
 CellChangeTimes->{{3.747201018431036*^9, 3.747201019305319*^9}, {
   3.747201064774925*^9, 3.747201165312089*^9}, {3.747201735310122*^9, 
   3.747201752070304*^9}, {3.7472019042301397`*^9, 3.747201911307534*^9}, 
   3.747201974016176*^9, 3.7472020157363*^9, {3.7472020516090393`*^9, 
   3.747202054086718*^9}, {3.747202108297494*^9, 3.747202108751253*^9}, 
   3.747202327994553*^9, {3.7472024636839113`*^9, 3.747202572819762*^9}, {
   3.747203149328683*^9, 3.74720317114205*^9}, {3.747214666453977*^9, 
   3.747214674387891*^9}, {3.747215209635508*^9, 3.747215267633445*^9}, {
   3.747297006677017*^9, 3.7472970373467712`*^9}, {3.74729921898109*^9, 
   3.747299219050708*^9}, {3.7473034255403214`*^9, 3.747303425810885*^9}, {
   3.747303517997465*^9, 3.747303519795652*^9}, {3.7473035608938103`*^9, 
   3.747303630379863*^9}, {3.747303699910836*^9, 3.747303738852426*^9}, {
   3.747303780375452*^9, 3.74730378047753*^9}, {3.7473043608515387`*^9, 
   3.747304368209964*^9}, {3.747305998695718*^9, 3.747306002366432*^9}, {
   3.747307536393484*^9, 3.747307543057315*^9}, {3.747308178471986*^9, 
   3.747308195622634*^9}, {3.747308380759667*^9, 3.747308406385643*^9}, {
   3.747309178072092*^9, 3.747309179362712*^9}, {3.747382630751277*^9, 
   3.747382635957468*^9}, {3.747382731469982*^9, 3.747382742509547*^9}, {
   3.747384601558364*^9, 3.747384601635901*^9}, {3.7477246026539993`*^9, 
   3.7477246061567297`*^9}},
 CellLabel->"In[36]:=",ExpressionUUID->"9c837d04-280a-41eb-95d1-4435a227369e"],

Cell[CellGroupData[{

Cell[BoxData[
 RowBox[{"RegionPlot3D", "[", 
  RowBox[{
   RowBox[{
    RowBox[{"fccdensity", "[", 
     RowBox[{"x", ",", "y", ",", "z", ",", "1"}], "]"}], ">", "0.9"}], ",", 
   RowBox[{"{", 
    RowBox[{"x", ",", 
     RowBox[{"-", "0.5"}], ",", "0.5"}], "}"}], ",", 
   RowBox[{"{", 
    RowBox[{"y", ",", 
     RowBox[{"-", "0.5"}], ",", "0.5"}], "}"}], ",", 
   RowBox[{"{", 
    RowBox[{"z", ",", 
     RowBox[{"-", "0.5"}], ",", "0.5"}], "}"}], ",", 
   RowBox[{"PlotPoints", "\[Rule]", "35"}], ",", 
   RowBox[{"AxesLabel", "\[Rule]", "Automatic"}]}], "]"}]], "Input",
 CellChangeTimes->{{3.7477256515720873`*^9, 3.747725655460993*^9}, {
  3.747744054933691*^9, 3.74774406517098*^9}, {3.747744197142272*^9, 
  3.747744208748292*^9}},
 CellLabel->
  "In[1210]:=",ExpressionUUID->"b404f274-cf4a-4e66-b836-0f860c8c94cd"],

Cell[BoxData[
 Graphics3DBox[GraphicsComplex3DBox[CompressedData["
1:eJzdnT+rpUkRhw8aqMkGfgDRTFAxUSOhP4GJiUayCGJgsIGJ+CHE1OQKgull
/YPIgJxABeN1s53Rq5nZork4s5zql35+59l++5xzd8Z5k8v5TZ3q6urq6qrq
es987rtvffN7HzscDm984nD4+KGeh+NnPnj+dvzyl54/z97un+vvj3/0/Pn2
ff9c3yv6+lx///P+8+fNXwf+2Q++f3/kuIWTP+lH/E743Amfu+BzGJ4HfO9w
IB/Sg38TeZrI087zuRc+98In8dO6dBzrGPyLXtax4//8x/PnG89ivd558byR
6/j1D56nx3df/Punf975Fv7vF/x/+svAuV6FU/+gNzmbyNlEziZydvx3v33+
/OW9sLcXZO9/JeX/0x+fP99/L+yq+HBe4N+Ef8e5D7Heum+Jz/at2J/uZ8Nr
Hcin1k3o+3wxrybzasI/8KIXfXZ66Cf4FC56AP3cT418Eq99Ne6Ph76viBef
wsm/7Iv0ZY9C30SeJvKEHk78Azf68+t7J/q/C/0fTg/1fxiePA9Guo2e+ix8
3N8b/egPAm/CJ+SnfjCvwKkf4kW/99yCnuU8u2tib03srVFvwLm+xSfkF/up
7wdO/RAf6f08Pq+f+9BPnSvUT51D5/V238R/tvKfwp/7NHDwj/mK/xR93os+
70Ofs3iF+N54RfjzHAn5wYfnQuClx/J/hZdd0n+XHUuc0yQuavB/8Jv19Hgj
8HE/bP4PcjLOCRzymB6CvuwR69kYp5T9MY4o+5P4okkcpPRyrobeQM94snF/
Q076g0b/AT0Evdh7q3ik+BQueVnXA+klzwp7I0562hVx4U8/GvYGOYU+8Yne
uh+t7zEOre8VLn764vhrlGuLI0Cv54PIH+dA4SJn54N8qn8e86a7rp+R3yb/
OP7hIPyb8G/MM0teyzMFNz59XPrrwlfz0sJLDurL9Fh+UfiYnE3kDD7EuQ+J
l764fraulB98bFzKyXOi46JPtRvRZ6M+GdexXiD2pvUCsZ8ZH65vx0UernvH
sb+a7NPuh4We/qSJ32v0e+M5uNn7GC9udgR6+rcm/q2Jfws5Cxc/HHIWTjlB
T//Z4xmRp+c3ZR/Mp8s+LM8ueSxfFP6z/Cn8GOtWxU9w49NY5yr+rHMVf8GN
D8ft+8vqYoIbH65Xk3XpdiL01H/ng3XsfITe4tmo69XfS+t6M3y0L68DFs7z
uOhqn1icLvOKuPXS/ED00ERvk7jY4+jVuNL8rvm58r9lV6W3+jz+3fDxe/eI
Hw6H0sO4rw8HGbfJuE3GhT0X3zvYyeFQco3rtT3CpwkfytlEP/1cgx76PhU+
nG8/v6C3GHc8x0PPwb/svuyKdfDCr62DG859DXm4fzsufGjn3Q+L/MGH9PW5
9HDbev2Gix+L+YI+8KIXOYN+xPM+k/g4r7xvsDzH8qJZ/lP0dg9W55zVt2Tc
qENcWlcT/Wg9Q/QW8W/9+2rez7yR+pQ8h/QmT8S5te9W4+LCV+PZWTxF/jxP
eF7Z+cbzkOdDzZfng4zbZNzw3/Tr/B7lsnlM5t2ETxM+jec6xy289CT0Tegp
T5z3jA+EnvL3+ifjhvP6zPlTX1j3fs4KHxuX69647pQbdojzPei5v/Q+tfBb
36cWTj8DeehncN4FH+73fn6J/MFH/HDIX+PJ+RV1scJ5ToEPz6OOCx+Tk+cL
7xcj3lit6xGXczbkB33gRs91h/zd3ms+498NLz0UMn5O+vFc2vC9/TXAQ869
92aQ3+bbccyr44wHCl+tr1udD/Q2btQhuC5Wf7K6iNU5kPdM885Z/lf+U/iH
390bF9i5YX59Ju94n7zlq5bHkn/N53z8kuc96KmfRv3UeKL/mCfoue7djxXO
vo3CeR4Rt/sG2jP4mzy0/8Dht7m/4j6j6K2OST8DPjYu/UnobaTL/h7xk1pX
Fb8XckKewOvvaBe365PFedfx1X5JnNfkEzjOQcpv820yr47T/xcu+aDeezEf
FHobt+Or9wmL9W+J472OaP5xVoc7Xz/bn+fN8gPG7yWfnUv0l7N5kD/zIOZR
1KfkL6S38aj/OLckf2mSd/T4+GQntOegL5x2Dpx2y7iU8tD+A6/vy36M++Oi
t3sm+hnmFzIu/UnoDf42cPGTeu8lfi/khDyBj/JnvyPxcV7z9xvKHvbeu496
iP4s49OETxN5Yr57+7+gn+BfOPtE63t7+0SJ8x5K+DThY/I04W/+62hxrfk7
u0eBn9tdP7O616xeVXKIPBFfU87CLc+o7wuf8N+iBz3HRH45H+b1r9V8Y/V8
Yh+z2C3rZsSND+2c90HLfc+Fi7/Svh/xM7wvo5zcdzEvyEn/E/MtnPMqvPY3
+5DED8e8wMfkCbz+sl+85NzbL1649YsLn+gnJQ55mvC3eOtoefhifHac5e2g
t3iO8jSRp1Ee2Fv02ZeeBDc+1Gfnb335ghsfi1+jLl+4+J2os8/q9beqm9w6
/sa8gp7+FPF6n6/VcSy+n71HUfi171EYznya9wBW7xc+TeRZrruznlR6WK1b
E6/1Ef5RByq/vVo3Yj4k6zituxCv9RL+kcfUuqzmPbCH3XmDnfN2TiK/jXs4
8T9xP7e3Tirjal4t41q+Hfd5s/u/1brtap4v8licF31Xhdf8C7/0veTzeN53
1nyFXuNUi2tFnuk5jXlFvEu9nfQd8yq87Nbq7MLHxp3G2ajXdHmsjm/1ndl7
a4U/zntr2TdK+xN5GF9HHx/72mb9ax+OZ7/V3vcHyIf1Zvo74RPymD+l/Ifh
edB7VNKXHQl98De/LPrs+4/+WvTW7Vfog7/5/ZKH+eiJbrnuhXXcXX9iPCry
RB5ZdKt5Z+GreeEsvyF/xpWMHy3eZHy6eu+4Wqe2uIb+RuoU4YcmfkvrHcLH
6iA8T5f7jOVcDn2CfrkuI3Jafnsc5cjfKSl6+umiF//dz8fz9NnPdBgev58G
/8jniUN+oU9873v8s/dEr3zPUu9jVt/zW3zvSu97Pqr3YOz9lWv7/W/ULx/1
hMIv7Y+2vuZH6n+MuGX82+3gSJzzLZzzKtz6ua7sr4k4B/OC/1jup+i49SNc
eT8ccdGIX32/1+m5j2b3GJfeA9Tf1Xr2Yr32ZvWw1frTpfUe+uGa5yPlSat5
wMXxLM9BrNul/nV1f0/t0e5p7L3Wy953nf8+JOhDHtn3es9UOPZZj09Wf8fD
+rRm/bvUg/DX91dF/v65/p24/c6HxF3xu4uFz94753pJfBW/Gynyd/x1sb/Z
PE0vpkfT+851mtrBqj3VX3s/XuLV6ft8e3/fT+KQ+P03yBl+QeIBrS9bHijn
1u7851Z5iOU5lheJfXK+gdu9tMRLca8p64j9lP3vEv/T3jhu3BPvfY+Z4xLn
unBewn+3nu0+1u4nZ/d+4p+1jjj7vS/spybnbOfPeFzO2S7/4u97RB4p56zm
2fY7bzx/oB/617gnt/sK4085z+P+e3FCr+so45pc/7fncf1dPQ/sXLFzqGYk
51accx9+LuY5aueuxYlcF/SbRXzA9bLf1a75cb3wvmTEN1xH/P4D/ZDJv7sf
ZfZ+osg/7VumPHZvsTPPj/03qVPE/qZfrJnSj1p97cPrdFl/tPqm3b+an3tV
/Z+s1zQuLNx+R4VxhuxHrYvLfmyyH/n+cjvPP/tR7Z7kdY0LrZ4+qy+z7ily
ap10tf64Wh+0+1FZd+2jErvivmvwq7TbqFPCr3Jf2O8R6T2H1dte8TrcTM5H
z09sX1vewv2DeDvkpl9YvW993fNs0Y/2oYn+9b1B68ee9Uu/qvkn8dc1nnqs
/FPop/cusm/Vv87uo1+X81bsVu+TZF/ovZrd59m9nfUP2z3z3vtb6e/t86Oe
JvdiH5n+ZnqiXh9rf4h+tK/b+q/A/6XVNffGDS8rz7N8zs6RlxUnWjxo8ePL
lndfXPv0+Idvfe0L73zq77C3rc71nV/9/o03v/iLwEl/2jfHtz751Z89+fNP
gn6UP+hNnkY+hp/k7Pi7//r8f3/45FmMW3LXOIWP83w4kt7wE58mfJrw6Xjp
q/Qxzqueh8DH+QVu/BvpRc5G/dQ6Uc7z+zrojX/glGdc1weuV9DXeLTDUS/1
BD3tqtH+S27ZL4pzXPCJcQ0f5/328clpncZ12eLUJ8M65v9fStz4GP1fBzsM
eZrQB056yB/0o14zLi98lG+TH3in/8Gw3vVsv9f2m8GuAu98im60h+33fcZx
gr4JPfk38q/vU07QN6GnHmC3W55AuxrXddPzuK6hf+zf4B846YuOdlt0hlOe
wsWe4ceCPnCjh/xdPuizyb6G3A+Bk172b6fHfDluE/rASS/7l/IHPXHZv8Q7
vezTJvua9JAz9mmTfU3c+DTQc/822b/EjU/HZf92u6S9yf6Nupfw4XqZnQcu
+7fTGU55Cqc9A7dxaZ+Kj3+fNomfu3yIHzpO+pon4hbMs54YtwmfRj6kh5wd
l/i5SfzcJH6WPDHom/APnPQSP8PuHwJH/Ew+TegDF3kYJzeJqyUvDj7UA+Nn
yQOfNomfiXPdMb/t/UjaJ3DuC8bDfTzZF0pPeSR+Jp/AmSeWXiZ4yTPLR2jn
mg9a/jKRE3rTeL4ZvjMeDv7iVyP+B07/GbjF4YZjXsFf+PC86HST84J6Cz52
3hkO/pyX4sZH9EM5SR/ni51TPBfMz0/8TPht8z/12fxDfY/1CavTzOo68NM4
f7PuIuNGXWT0hzGu+Y/IVypOY7410kW+pfuY/Ee69Acy7mwfBL3MS/elyBlx
a9GBHnQRt6q/JB/RTxP9aLw8i69Fft3HIqfFF7ZfA5d90WRfnMble5Zb/LI3
3jG89oXVOyfnz15/b+cbx+3zZZ2v5rm3Xl640EcdcVZ3ZD3pvJxel6o8kvmu
8Jnlwea/I++5MH+KOHEWb7IePNprPX5fUXYgfJrQB17yjPhWd5zUF4kbH6sf
YF5bXcTqDUJveQD1hv284ZZflt4szxD+Ub8veVhHn90vCZ+ox8/q96ynlv5Z
f7W6b31f+EQdSPh3OxD6qBudrydt+5R5nui5r7vQG/9b5W2N9fKyGNbhCmec
K/x5LmBcvvfv92+ll733IRfeq0QdelbPBt7jqL11X5GnTfhrvc3qLtCn1m8Q
h3T9233s6v1tybP3PnN2zyn3Hhj36nsw4rvvWwyvz6wHizw4F/bfAwh/yrNc
hx4/R566ux5p+OH07K3bLdbzZvUn0M/rRqv1HvLfeW9D+rh/q/lbfC78bb5B
fx6f1zn21guBkz76C4DDfqZ1GuLGx/yP+cO4Pxn1ovd14X/svNtZ95rW2+zc
wby0/nReD+t1R5G/f35ZfRvC/2XdN3P9O/2t+tKEfpp37ryfwzzr0X64JvR2
b7fcD/fI94Lmz7i+fR/M4lbij9x/YPtY4ybho/5vFr+M3/Nz0voXLW9evEex
8037I3f2QXY7X70PXu272tnPcRS8CX/TT7d/6/tczCdudc+N+Uf/5bX34kfB
O/2kjw1+/up+GquXUJ4m4wb9ar8s89FZ38BJz8EHuPUHXNt3y323ux5v/YWL
fUvWj2h9S9qPuNr/ZP3Hi30V0zz+yj4M6yew/i3ry7R41voMrA/s2j7Ovr7C
X+/HdvZnd73dqE/F+r+tfrDcnzqrQ+ytZ9yqz/WR++2Ognf6W/XTSzyv9z87
+4qOglt9mnJ2/Mb9SZrHS7y9t77L9TJ7w7m5tz9ymgcfx79el1qtJ9Xnvflm
4Yv1G82DrE6zs/9J43nhQ73NcI3/F+uLq30/2ve2Vo8J/zzzP+qX7Pwq+gvr
duFnaCeL/WG63+2cGj8v10Gn+/d/4Si4Yg==
   "], {{
     {RGBColor[0.880722, 0.611041, 0.142051], EdgeForm[None], Specularity[
       GrayLevel[1], 3], 
      StyleBox[GraphicsGroup3DBox[{Polygon3DBox[CompressedData["
1:eJw1l3lwV9UVx997v/ce0I6VTqEstgiNslgRGqCArSKIhXZENNhRBEJBBBwg
LFqBlLA1SqkQRapY2goMLtAA6gRkEVvRYNhRkSjDllYEI/sSCJJAP985p398
53vufeeee96995x7bouhY3PyoiAIpodBkIF7pUGgdu/UZLqD4/C9oCFyH/ix
JAhSPnwVB0EF7ZfgenWCYB/y48gZ5B3IDyGHyJfhNuhfgwfRPwA7ufC/wBEm
ew/+AJxA3g8Pxf4ZnKlAvwh5OXIr+guRWzG2ucutkZ+GZ4KbkKfBfwK3IM+W
j8w9JTabe0E+ckLfWvgrdDbAJ+ifm7H/kj8H8eFT+E3Qie+1cAMwDbkbXA3/
hH+5BA+gfTd2HoI30j6G/D5cCb8NloGVgc21FIxCbw9znU9N75j7IDs5yE9q
zfD7G+T39O/wQTAPnOPbdsbmwY+g83fkTehchzwUn+sn5kOljz2D3oaM+XaW
9g34fAHuR3sp/Sfh07Sb0H8OLqM9B66j9UFej82tqa3VUWw+jP29yJeQ98HP
820NY5+Dfwdy6R8Cl/OtGvlz+Hbaw+H6cBfGF2CzE/yq1pGxr8OLaZfiT1vk
A+he9rEzaI9CpwD+EZhHX3eXQx1U+Bpja7DZBLkufheh8yXya/TPQOV1+C+0
x2NnJnw/7WXo36czIv+xszCxfxmOzlS4HTiJXE7/J2Az8hG4DeNOIH8Npuuc
wy/AI+ERobUL3GfZeRG8izwfroRbML4CzsNWC/xsAU8U6G+XWByl+FMKX9B5
RR6emv8bGfdSavH1DfqbxIqBjMVpV517+rvBC2nvRv+v8g1sReesn/8KdN6H
f4jeCORGiZ3JZwKbS+f8W/prElv/se5/DzA/tnU+pfXNWPzqzNTL2JrrDKxD
Pi2fGT8emy21X8ijsfljuJj295BXyga4jP0S15+A/ovwDfIJnRvhf4CnAtuj
d+ATYD0YRvsyc9WFP8avKvo+Ua5RHMGd4dlgEfbnpta/HZtn0G+C7pLAclxd
+vPQ/wXcl28r6XwQvpP2RMUWvFz5JrDcpxyzAjQFy9Fr6flHdnYx9jzyjchZ
nouUh0pAe3Ca9g73YSe8BWxTjGlPwAdgc2R+fgTOur7GdcHmg8pdOhuR7VEV
eCuwHNgCPKF/gPvr3ME9A8tNqxg/VfkHjomRUbHlt7vAjNj2OmYtk4ydv6u0
r0UWX4qtWnAVFNJuiv4V+GbFbcZyrPK8fH8XfsPPvM5+wFx9Y8shUcZiNpOx
HJfjueI76Lwc25lXTI1h7DT4InY/i2z9s8CCjJ2NnYGdk5GBnYuPwWjwGcgH
kwO7X/r6etRlXJ2MndEt9I0I7O4ZBbYGlrN+id642PZOc+4F5WB3ZHu6B+Tq
nGUs7x2ifTiyWDqg+yqyO0Oxpjyt/Hwb+Chj+Ud32xGP2f2B5bcDYCe2FqLT
P7G77yg6/07tLmvp52uv59Ly/+dd8AUYyLe3MnbmtyrX07crtpxXDgoVD4HF
xbbA9u5Z1vZl3VeMXcBcvROb76jnhAuyAcq0lnwbgr1fJZaf8/38VINh9HdV
jtQ9AzYGFoNnNVdsd0cf+Fpq8VuCn22UG5inNLJ7JZ92b/x5Fp6KzuzY4q41
7WL05ykGdTeC7qCaMafAObCadgeQHdhd30Zxmdq5GeN5XrVKA/or/S6Y6nFQ
yjyrsD8AuSy2fKI79LhiN7L6o8zXU+u6zf9ru5hvlZHl38/pmxVY3tQ+XvD1
l/2Trh9xtvvHFhd5+DUhtHzajPHH4MOh1RjX016RWn3UGrRVzqKvCDwH3ojs
zloOFoHXwGLwDv8wGN018G1wO9A+tHtgFpgDfs23QnyYAi+l/TfwSmR5bgVY
FdndMRidyYnlwGL6+iQ2dpGfE9UJjbB9Uncw7fl+1/Tws6Qz9QcwD/kOuMpr
pGqvLxqDpqHVgQ3BKHTucTuy14pvWeCm0OYu9jv6GXg6mKnYUJ3H9z3SV57F
zhi4IxiIPEk1oO4ddG9NTP+n9HdibZsz7mbdwWAgGARyQTY6k/z+3aozT99a
+ASI6P+v25/udct57DXzeinb65kubqMQTI7s35t7rXXR9TVuPHrZsfkm/8dF
VgPI334gJ7I10R4p7jQ2y+vMeyPT76v7g3YD+k8pPmlnIrvM9O/t6RuXmI7q
PdV9Id96KIf7/jXysSr6e4G7wGjGNIqtPtd9/Th9jeFMYueqlv6mfi/rfm4I
hqvugnd7jaRaSTojva5o7Hak0zmy/i6gWWJz636/O7LaoFtkNlWTqDZRjdrd
77K2kdW3WWAwuEW1RGS+3Y5fE+A6IJe+IfAGnUX82ZlYbRyiM1y29T+x1cny
eQo6GxPLRTXkhMup/VMn0BFcon0POpNSs6+5VW/sAh+6/cPYuxrYO0W16y7s
DKJ/rPba120z8irkL1y/Fv1HkX8Q2j42DG1NxmC/eWKQrHqpRvVTbPXSAtUY
nsO/Vp3u7y/J3wUjE+v7PqgLfq610xuD/k91vj129oOzyAfg3zBPPf1XZLFc
5PH7pWKJsR2wkSiPgDrg+tD+N4YfoF0/svx1Hbg/stpum3I+3w/Bf4Znh3b3
vEn7YXhTYrlLcbgFrvBYU8w9Qd9k8CQYGlo8PqoYAF0jezOs8by31vc6H3kd
3IHvF5GrwDDwWGg1vWr+WfxLAXyV/+mMPEv1cGL1vOr8g4pt9/lDsML91Fq9
jVwGHwfnfN3mem35ituRvsbtA6d8r1XD/J657kitdlcN/8/U5pKd4z5nNn5f
gCeCcaG9VY4mti/H3N6tunfgHbQ36e6Aa+E76b8Cf4vdq5y9JbpzwSHl3tTW
vL/uhdR8S/HnZ6qF3Y7sLVYth1wE94L7hXY3l3h9vky1J/wI+K38VV2FnRLG
rtZ7IbR33ANwD9ATdMeva3CN5o7svJ0Jbf/vAzlguY9d7f5o39cn5sdirw30
9tddr3pgne+1dMp8X3R+CkKL5RmgNDE/Szyf6xzqPOqdqJpWta3ukD+CwtDe
rnrDLk3tHCpXam070m4ZW37QO6XKdZRXnlJOAPNU04T2Bjzq8aU40/of9rOh
tdWbb4nXxld8PV/1sbKh91pRaGfyP4nlc907c+ibG9o31V2qger7u6an5yW9
EfSW0LtAMatY1Vu11HOOco/egXoPrnD7yl3KYcWeT5RXtBc1fj7/B/k0ftA=

          "]], Polygon3DBox[CompressedData["
1:eJwt1GmIVlUYAOBv7nyDFohGFKNlOra5lZOmaZqludBCNqP2oyhiLEbKDbVU
qMAdJ8t+VKigplbOmNmY4laWlTWj5NKi5pL+ECkLolILDLXn5Z4fD+e9733P
ueeee86tqJlYPSErFApPU+QoB/mRI3xaWigM0fakNwf4WG4D30W/kkKhhnKu
5Xqe41muoYIJKRf3OujTkQo68QlfsSuexS1qXmAKN/NkSf6MGPtqxjGJm2Is
FpvHXv32sUTcpG3mS76gpZrh/OfeBW4Vv5ieEc8axGCKlHGlRbiCUeKrOGaM
Q2lNjqa57mZPmvPYNKeYSzvWya3nIz7kMN/HWvGTeK2aBkYymlVyK1nNu9FH
3To2iXcwW01X8+nC7eKFHKCZORxWO1/dDF6iSm4N9VTTT7++vCau5H31tTFv
6sV1cm3dL+e2GFP+9VjDWMtYW77lZ7njbFKzhVrGxDvLtaWc62iS28sCZpbk
a9HIhrQmlQxklTFXUi9uiHXhA1rr8wgjaMM0Pmcn03mGzTTyFJ3N++Vo6Rbf
whjPs8XYm0vzPRB7YTvb+EzNDiYzNcaS28gKtcs44TDMMOZ0DkXMVh52/RCL
xac5ySKOc4q3WcgQhjGcoQzgHvrRl1divpwVn6cXd9OfO3nDvUW0MJdSqiLv
uhfV4oNMFU+Jb5rla3OZQpavUR/tHVTSm6Ix3lL7Jpdct+cGOtAxYvn2PCoe
weD0DjH3+3mH39M7x7tPVrtfO586Lhu/Qntjlv9AHmeneBZPiDtru9CVbtzH
oLQmA9K7D+TetAbdKdOvGPtRPJcmvmYO82hOubg3W90szonfS9/iDMvTN9nN
Y+6PZo+4R5wjHhSPZDV/MEauJn6A3ieLMyi3lvFy4zgm/oGW7r3quo71ri9m
eZ+oXcNvvsGZdMbjrDfKLVVbpqYhy/fuP/yZ9nALuVZZfmbi7FTFt2CX3Dex
73gg1leuUzE/+21iHln+D7jExbSnY2//JT9WXS1/Z/m/4Bd+Tf+Eu+R6pj0S
e+Wc3L/pTMfZ/h9bMcCi
          "]], Polygon3DBox[CompressedData["
1:eJwtmHeYFkUSh2fmm5kF7+HkngPJwpJBsmRFRUH0jiCgp+QcJAclCai4imRX
geXw0FVAcpKclOiSQUlyxDskB5cgAhLu/V31H+/zdVVX9dfTobq6k9v3btIr
8DyvkO95Eb9Pxp5XJPS8l1FGcBrlT7CN+izIWeEs8jG4ju5bWAJHkcfgm075
fsLz7sEQZA8e4vMpbaZCfuSKEFEug/4q9kfwvQF7kPdCP+qexuYPyEN5NDZj
IAU5GwxENwDehlv4LYe21LeClrACeSl2NWnrSfgN3UzkBjBO/YIcdK0+8n+x
TWDzItSBy8h50H8WWp/V94foNsJ82lkAzWAR8s+R9f8izIWtyJPx/Z7yQOgL
E5Gnqo/85zJYCtPc+F2jvgLtV4RL+l94k3I36AI5I/MdQF97wAp8S9PefHiU
+uywjzb+iVwIu7rI9UAT+jhy1iTPm8Q3hPjFcAq7b9C/T1spkIGuHLqe6B7H
rhF+faCE60tnypXhKciN/BW2p/i/ZI0JvneRc0XWV/W5O+RFno5+OXar4Y4b
+4KR1cuup+tfAehB+YXA+q5vyAdPU64OXV17+t69tFOVPlaBRcizY2tb/7EW
ZiGXwbYvPk0079j1Rb6t/9b/wUnspsU21hrzSnAD3XH1GYYzJlv5ri2QjjwX
23vUP/RtTjW3v6DfSrkY7RcNbX9UQ9+Y8g+0txN8rZ/Y+qX+dYf33VoLqN+E
vBn+g7wAfX5888EedPOQD6G/TLkUtiWhPLqTWoO++aqNU9ovsAHZC2wNq70K
2DZC1xDecOv0VRhF+x/DPOwaIU/Cbr32Kvzhxi8NdlPOhs2fA+vLfXzKoyun
/lDujW8V9KUpf4BuhMYGXR8oj65pYHNQ1I3fOurXwF2Yg5yMPhm7QlAwtLX2
Lvoe1HeFN+E9xQf1hXZ2wGvYVUf+FdsM5G2B1V1DzoRdlJti0yS0sd+Pbjvt
lEF+IrT+aUyvuP2rfXwQuTW2LRi+LvANc34V+YRih4tr193a6Iz+I2xGwmHs
bmpcoDJtNw5sL2pNyu4g9QdgP3R3fdEYpfgWQxVLz+CXpHiqccGuE7rVMBi5
P7wNqyLb19rfY2E8TNUYwEq1TV9aQ9vY4tBC6pNoNw4tnmbAYnSZvsUZxefN
MJvyed/Wl8bgGv7baG88baVCV+1x2nhA+VFsskN77Nqhb4JuNbarEva/2eE2
335d8QqfmppvbIuHtj+0T/Zq3NF/jc8z+NeGpvJV3MUm0JxBNuTd8A4+g3xb
11rfl7DNjU8eW+ZePRfHc+rMgoJwObbxG+L2h/bJzsjGUGM5wLd212itwHeU
3/JtvGX3Ov4v0E4dWEc/M2PTrUnY9+q7WyD/qHHVXoah7tsUw3q6uKbYnT+y
mKjYVQ2qwmPIWaAN5QKKc9AxspioWP1cYDFPsU/n2wHKh2AQ4/IM8u/8FuH/
SkBxuB3aOKsPw6AkcmXsnkX3GX5tkdtAjcjilc7xpMD6rm9I1Rqi/Lvaghmx
7SPFrq2B7THttXNQNrR9pP101umUA/wNyqGvqjMltv2tfb7KtTcBVlDuCJ3h
ExfDfPwe+DYHmgvtN8Xgm7AMdiC/hG0K407znu/mXGfyPfnCRCqe11kOszBo
DHVglGzwv4vNTRiB3XNO9z7l9+BdyOHyEp//CMCDB9jUQNeB+quBrevb6Gqj
+wRdImH2yl+eheHofgvsv9Se8gblD88H9o2Kz+VhEOXB8HfsByqPiixHae3b
/sxwuiUu5rTxLX9ZGVlZOsWj7cgvwue0NR3a094QjRV8iZwOU3SWOt922re+
5UXKj5ZCc8qvQlZ8K8W23za7PTPE7Q/FZ+UA9aEwdr0imxPNTQff2lVflA/p
fGniW0xRbLkZWh6ZDPkVd5CfUn7B7/7A8rssyFWwfY/yR/Chznrk69g8jk8B
yAW/htbnLKHFNcW3LZHlWMq1XvPte6RTbqIc5dnA8gntwV78z07mawdsT1hc
G6G+uHWqc0m52Y+aR5bAj7AEu5b43lHuSbkeNi/5lsduxO6ycjCYRl1z7I6g
+x35Z/mja61zBt2/kY94VndQ5zpkUv4cm6mwG/kGbf5E+bBnZ4vOip3orygG
wRbYEZruGuVF2C5UbhLa/lAs/Aq+hovIzWKLrWtgE/R337Y4Yb5qYx9yZ/qo
jVVEayiwuHsY+Q7qo571Xd/QTOcPfnuQb3rWZ/Xn//3ybMzU3nr+5zTtHIPj
8J3LMX9IWC6lnGqm1grMoDwdzsDK0OZIZ85x2IXtdZ3Hyokor/dsLPS9Gud9
6PbCbTemOo90/m2HzfBWbPcPzVdT5Ro6M2P7NvnIdw8cC22d5nNrrTD8Flp8
vkP9Wc2j4iXymtD6ukDjDxtCWwf/Sthcak4zNAZwgfJsmAevO99zlM/DWfe9
srvodKpbhzwltrvNKN9yrzR3NmpuykKITZfI/lt9WOLZf8lXc6y53uZZHtMK
uR22T+BXOrDzRt/xIZSkfjEshDmRrUnNawZs1DjqG/Cfq3rPzlfdj0rBt3zr
Ps/uIbq7DI8tpneCbjqDYht/zcNaz85SnZejsE3HtwxyKfgYuYH2L/2aDwtc
LjpMuQrlOTAbXkEuhH9hfJI963sKuoaR5a/KY0eGZjcyttxoHFRX3uL2ue5e
fXzLK5VfJnEXGqN5pj9ZIQPdduXK6BpCA1gZ2zmg8+B+YOeN7n6TIA3dZOhL
9UTkEopjlCvpzgzjFetjO4eeh9o6X2O71/ZR3qz1Hlr803hp3HpBb9/uBvo2
ffuswMZH4zQUPsBnZmAx/mXkWhprdAcDyxN0/9XdZQh9OKC9oTl250KaYiy2
KaH5Sq/6Q57dAbUvUyPr/zKYz/eVpP2i8KXuquhKu3nTGPRTHIAp1BXBpiwM
RR7s2f/rzqS8/dXQ8vFdLkd/F4pQXwyKwwg3VnX59i/gS3d2P8QnFzwGORWT
IGLeBvN7QmcqHIxt/Wodz4eirj3dcbSeFsJo7Icjb4nt3hsp7qJ7hLZ8+Ify
Gd3DYFds+6O4618Jt9Z0HuWhX3mhINwIbY9or6z27CzQ3lduVtjFEp1ft5A3
0OZZ2n5HZ3RofdYYqK95IZ/yVsV/6E59N/jFxU7lDAMpt0Y3THfUyPLszsid
oGNoeYlyLuVuNbCpBctiO0d1nqYElnfIV/mA8oIJMF75CXKCMeiqcwX5IhzB
dxD6FuhGBHY2V0Y+HdteSYIJWrvyQ/8I5b/4doc5H9p3KPYf1fmLHGJ3NbRz
XOOiWJsZWh6sfLhKYG8Let9QLjDMfW/L0P53Y2zjoXF5M7T+fRHbOtF6OeHb
PV57v1po7wJ6H9D9SG8UDxL2BqW3qHTkT2O7V3bxLe9NdbpVLhdQTqA7p+Ka
7uq6sy93OetRrfHQ5lJzuim2u732bT/f7tC6SxeH2cozPNsnihF6j6iEX0Wo
ENqduFZk8zAO+qtd5MEwGnmkYltgebtyeZXHwmSo7fK/dqHl98rz60amV/0X
geWG0un9RW9et3zLwZWL6yzUmXjBtzecdDemehM551serXxae2YK7afB5NDe
jNTnVBdL0twa0rml9wq9W+QN7W1O62U85XEwNrQYqz1dCruykJtyj8ju3TMZ
qxnQyJ1begfRm8MruiNhdy+2Nx69TTwT2Fue3vS0rnKg+ys8BleQOyjuUA59
u7eeDO3sUeyqoDyJ/ykWWz6qvDSnb21oTWqtaQ9cCCyPUT6zNrbYsAGaYxMk
2Z5W/DkJZ+D72Pac9l7twN6J9L6hu5nuaMV8y4WVW+i+H1POxu+fQtsz6rf6
n9u3OKN8V28tlSg/zW9NSPAND2mzPuVV/MfqwM6ofuhraE359jYjO93ZMxN2
YbrvxkB9VF8vwWW3drsrP8CmpG/zohir3FHzoPmYnrD7ucagGXVvwOuhxclW
+O5WDuVZvqhcSmeo+rVFc4fsJdmZMg+7uTAnYWej4qfiaFHf7rKKk9pb6tcN
GKYxwvd/Ae4Now==
          "]], Polygon3DBox[CompressedData["
1:eJwt0s1LVUEUAPCbH/k2URFBCUWPEisyHmakG7USpZDKZy1rYYWCYqFRunBR
iVJo/QdhiKRQoSihVtBCTYW+yEzRapkmSKXWKut3ocWPmXvOnDn33plo2aV4
dUIQBDtYy8U1QXCBc5xlE5splxvlJa95RQW/5A7YIIuDxPgu9tCYkBgEiaQQ
4bHYMYo5ySnWkUKyfBKr5n94QBdv9XjHOGNUUsURPUqIc4L1JJGp5hDZ5PBb
bJlmNR+ZYpoJ6tlgTQlxSjlOhK9qthu3sZc9zIntpoHr3OI2GVzmGnVcJZ1d
pFHLFWqoJsoX+31mkg+0cpd9ZLCTKPPWfgvf3/wN75lhlpYwzw9+skg799ii
pozz4dlRQSqNcsOMMEQ/9fT6F08YYJBcYv/vRRed9NBNlElmmOUTd2gMz8Ve
R8kjNzxLPVf5y2HP+RRRGF46Noqf5gylFBEJ74/0I9q5z1ZSaZVrCb+Dm+wn
RoHcU57xnD4yeaHHGOOM0sQNOlhmhSUWaOMfE15hAA==
          "]]}],
       Lighting->{{"Ambient", 
          RGBColor[0.30100577, 0.22414668499999998`, 0.090484535]}, {
         "Directional", 
          RGBColor[0.2642166, 0.18331229999999998`, 0.04261530000000001], 
          ImageScaled[{0, 2, 2}]}, {"Directional", 
          RGBColor[0.2642166, 0.18331229999999998`, 0.04261530000000001], 
          ImageScaled[{2, 2, 2}]}, {"Directional", 
          RGBColor[0.2642166, 0.18331229999999998`, 0.04261530000000001], 
          ImageScaled[{2, 0, 2}]}}]}, 
     {RGBColor[0.368417, 0.506779, 0.709798], EdgeForm[None], Specularity[
       GrayLevel[1], 3], 
      StyleBox[GraphicsGroup3DBox[{Polygon3DBox[CompressedData["
1:eJwl1Hloz3Ecx/Gvbaa2RW22pMgRraGsRI784Q+yKSyGkLVNQsx9RLkatoiQ
iCz7h5wjZMPIsqTkDC2b5maOMJPN9fjkj1fP1/v9eb3f32u/9cwvylkYE0VR
HsVS7/ZRVKTRC4/QRr2jeCo+ilL1z2OCOo9PwjnqEpnZOJd28fPwoLPl/AHc
H3ZZvjf0nO3RX4BPKVu/AVvjoiijXRS14TC5EvuHYwV9lDmDL+Xm88+xK83g
u2AhzbQzH9fQWHvW4kQqlsnCWSEvU4Dn7Joucxaz4/8/92K8ol6nfwkjGsTH
4Hv6zNfhpnD/fDEeUx8yvA3fUoJ7/oTJVMh3xsO0xrpyTAk5+UQcEq4lMxhr
PHOTzHWstzdLpg7jKYPvgJPlzsnn4i11iv4drFYXu59r2GD+lz31OFF9Wj4H
P6iTZN5jspkpZlOwI2XySfjC2V+zTfhAPVT/Hv5RDw976U3YQ6+pu7M8mW54
Q/3JbC2OC8/sull4X92i/zDspG/8HUw1M81sGtapW/Wf4EczcWZfYbV6ncxV
fElfwnfHk85WyZfhXfM99G/jIirTX4EX5TboV+KO8B31d+I+WsqfwAxa5lrp
uNXMXu9nM66mZrMr8SEN4x/hFrlSfjNm0ky7B+J3emzPD6yVS5a5Gd4JJfI1
+NtZm0wbjqGDfDZuCNeWWY9T5Ua7t1wcGb6p/SMwUd1fJgFjKJ2PxUk0Sn4y
/pT7aWcrNtM9/itecJbGV2Af9RK+L44PfbM54V1RlX4lxjkb6j20x8vqGv0q
LKfG8HsJfzPOCvQ74TN1gftpxMfqJv5duI56LT8BS9X9XGs7nlG36JfhgPC/
wJ5+uDv8HmSO4z/BS5wj
          "]], Polygon3DBox[CompressedData["
1:eJw1mHn8l1MWx5/f9/k+30alVGQ3Y9+LQaFSlhYqFBWpiSI0yL5MIdPLGiNZ
orKrZuyyayrL6DUvzCCGRChbss3YGjLL++2c/vg89zx3Offcc+89y9185NiB
p9SKoniwqSjqlJ/w06ssioPBF9BrUdcSbAo2KaLOtsFgFXRvykPAoaAPqOjz
iyLGNcAS+iwHM2F+Vz14tQabJc836NSVcV3A69CHgvHQ45QBegVj/wlmM3YW
aE5dB9o6ghbQPSn7g/touxecBd0Mvs3B2dCLaiGDc98JVjBmfdrag0OgP2mE
zMp6EJ+36Ls74/YBy6AvofEK6MvBROgNKbcCW4ONs862y8BF0MPgcRi8RoCR
jeAp70toHwDRtxHyKeeB0HtQdgc9QCdQp257yh1AA3qoOqH/MHlC/5r6buAe
1nI3OBd6HdragfOgS/psSbkFqEHvD3YuQ2fqbv0y2l3Dhtl/uzLmdO614TML
zC6C7zvU9aPtALA413Y4ODrXeDx1V1C+Rft30FPRwZn8nwFuhB5L3VLabuX/
VOhulP3B0+AJMIa6KZS3ge+T1yTPTRk8r4eeKi9wAzipEXXSJ0OfTzkBXJnj
bmDO2Y5TB7QfQd2x4DhwJLiW+iGUo8B1Zcw/GfpqcGIjzs3M1IG6mMm9+Ah8
Bu5pirkmgqtyTvVwDBgLTgHPwHOkawXPQl+JPB2h54C7oZ/27hTR5+e+jdDj
GOWEnl0Ff+e5qwpIu847qlij875dho52YsxzlGdRN6MKuVzPu9S9U8bdcu96
5rlxDw/Ieu9epzx7+4I9wZvU7Ue5F3gNeolnuIw629z7Qblm134TmO7cYFoR
vPvlnVwzp6V30zNr/SDwQD3ubI+0GwemDN6F3lln29ScY1qeAXWgLt6g7Xbo
W8G5/J8DboF+FnxO22fKW4Wu1Im6UGfKerN9U2bvuHddm6fte4UxC9nnBvRH
0EvAV/w/ABZWYcu0SdoibdoW1PXXJoIt7U/d+/J1j6Bb5Z31rvaE/gA+W9N3
Xf7bgg/534b/bWtxzj503yg38d89ht4IemPwNvSroA30vuoOnMmc+2v3qNsZ
+scq7OVX4AfoKbVYo2ubBiaB69MmL8k627Trd4BtGHM65dmgA/Ri5nsLbMj/
BuBF6Ba1kEFZ1NVLoGUtdNaGMe2Q51jottCtwSjo48CY/Hf9W4FWVejYcX2U
AXo6OvoH/Nbj/37oGeBN/tfn/8GklUlZrFtRhTzK9XoVa7s598g19kaWRbS1
dY6kXwfr1qJO2V8D7Wqxhu3hcSD9xuZ+PkT5sLKyF2uDW+phN7X9t0KvqsJn
LAbfQR9QhU7V5UHQu4ELoC8CnaAHJs+bGDsAelcwrhZ91vSdB+bnmCdZ81zK
x8ET0B+CMcx9GmiFIxnEmEdTxsOqgLRzDEzef06eF6QM8p0IOkN3qeJMnIY8
e0P3rkJ/6rFHFXO3Z64NyuBzcz18yIapC/luBL1JGTLPoG69MvrY96/I20Yf
BRZCv9CIdvu1QP4XG8F/bq51nzyz6lBdOqdzO8e8lOn6PMddcq2uv3UZe6QM
yrIZeKYWvm+P9K36wO30T9Sf4Rn37IAV3n2wFvRnyPWVfpEz8QH0SmMWzzz4
FPpE+rSyDnwCPgZr0da8Kf6NfVpkzGQMtEx7AL//FcFvKVgurY2G/jtrvo3y
OfcJejH0e0XYEG3JcvAvxr8HRlRhU7Qt8pDX6+A16BfBIuiXwULol8Fr0AvA
BWX48/nQBzDHHymHUNcW+tsqYiRjo7X4b92I+MczvSrtyQ/QR1DXhraX6Pc8
vBaAhe5vPXz5z3PWQwZlsY99nXN2+tO5eR7awut08HEj6malz31SPdQjLpCn
vJ8Fj2esYJv2aRDyHA62rmLfPV+P0vaIuoHncfwfq86g/wZ+Bf1L0LJZtJ0M
TgGjwfO0t6R8iLEfNeJOe7c31b9Ar90s+jtO3tog7c5Q8Fgj7KDy7FcPm3w0
Mh3D/9GgeRU2RzszWHtQDxujrRmSPkM7pm0dDobVQhbtzJx6yDQ6ZR0Ljs82
z/nD9ejTvhH+9HCwHvRGYLhnRRvVCEgf45oa0f9I6KH6PNcC7ofPaub+TxVj
R+dcI9LGPEb7b8uwPSdQnpr2Z0zylPdI71wjZHNP3AtlHJG8TkgZjs+1nJp1
xujNM9Y6B7oLZQ9wMOibdbYZixrr3qO9g97bWC79v7HWInBfFfHUcOgBRcTi
xrw7MW7HMmLhc8A30tzX86DP1qZmPGB8ei88Xsp40fhVnzos90df2xVMroWN
0lbNAYPhNQQ8kvGCsWIH2ldWEY+OMrY0jqkiJjXuHJWx6gb8H1WG3jfK/MdY
/nzvSCNi/qGpD3OB6Yw5OWNN4z1lviVjGmNt46Nx0Bdm/HiJ8TLyTAWXNSLn
aUtbmyJyoVFgdBFzOJdrGJKxrvGOMbmxpDGlsfJpYGIZOYy5zHHgsiLidnOB
ufow42Qwr4qcYDH9L89247NZtB0KHkr/czm6ui5t+6dgpbahKeI3z+9v+B+W
+jGevgX6D2CStjjX4prMKzenz9XutzJVkZ+ZZ5pvmsuZo5nHWmebdbZNYsyl
+h4wD7pznq8J4NIyxjj2CvjfjGxLwa3mDtTtTtueYMdG+N85rOWRWvjmvsbw
GZPoW80HL4bfGWXknleC2+G1DNzRiJjhduOD9H+eQc+iOYy5lfft6DJ0om68
s+bh5uPeZcc49uJ6nE91qm5n5PzGSC/orzJ22gX8rhZxgrGI9q099BtNEXsZ
A2rbBmVsqM0wdtfmaEuMJy6kbXzGL0J6eD34GcMZaxlzGdu1AwPLeC/Q/5gD
n6m/zfPknfRuqmN1Pd4+TaEjdeWZ9+ybb5n7PAUW1MLX6z/PMgZj7t3pb2Jv
Dm2ubr5rfjsHbGFsmPpeDk5MW6Z9Mz7QVh8BdqgiRpkOv3ZlxC6roXdg7B6g
qYqcyLzF/MVcSRmUxfhD326Otbf2pozcSx+kX9G/6Jtq8NgTXp1S3lep61xG
Lmb+pc8ZBX1SGb5IH/WgsVP6rnc9c2XkXObqj2rfa6Fzdd8MbFuGDtSFOlf3
vtkYC+ijzC3MMfRdO4Kj0hdp+35yH5FtN/DfesQAvsWYYxgbGEPp19SZujNm
eNOzUEYsYc7zJ3mUkQu1pP3fZczp3MbYB6c/NPY2RzA3MkcwVzA/qEP/pSly
M2PEp1xfGbGj8Zu50qf8t6vCZmg7tDHamsHKgGp7gyOMfai7uIgc21xbG6mt
/H3+D/ROlmFPtJVfeodrkWN4X5RBWS5M+/a0/JriTnm3fs5By/BJ+iZt9sHp
0wY14k3LdxptvLZeG3tPvi/oO/RZ+q5eKa9vHNdpi4p4+zBGNS90za69Abqh
ry712B/PoGdxAFjaiBzM3NIc09ysJXW7lJGTuh8vg83LiMk9355Jz+Y24JVG
2Dht3SpjpEbcIe+Sb0i+HXlGPaveAe9CxRx70b8rOAP6Oc9YGXGN5/VrdViL
mNPYc13QsRYyKutqfU4tbJq2zTvj3emb51ubpG26If3ZVfTZFd3snPZeG6Ot
uRZc3Ij9uRT6EjAfeifKzuAax4Oe9bh7k0GvevgkfdOXzPeg9jN9ledpRvKU
9xQwUXutHQF3gr5po/y3XtvVj/KupnhH6p997NuGudZx36C7gZvAjdlnZvrf
IekjvyjjTcPz7HnxLeKojDfk5ZuCbwnyvDrfCHwb6F4PnjdlDr84ZfHN4aOc
Z0auzTvzTq5lefK8c42NzHrXZk75QC183GHpD79Dtm/LsN0flMFTXr5leH6+
L6OPfac1xZuGbxnTQfcstff7p51xDcq+j2iKMWv69mGfDyziDcq3qAXwPaiI
NzXf1vquiZWKeOfz3vfJvr5d6l/NzWeBflXcyf2KeGP1rnrnemdf76K5XKuM
Lczp+hXxpuhbYv88c569yWXEHsYDncx1+L+6ihilQxFvgMYuU3Of3QvfMqak
zMrq2+Q1GQNbZ1v/nGth5kSu8/kicqyRYHkZZ1Sdf5C6WJB9BqfN0fZ0VweN
kG2v1GGflFv5ndO555cRWx+Uuu2aa1aObhkT2W6/Kbm2rtnWMWMg+TvP5Iw3
fJvxDnoXp+feL809t/7FPLPuuzntT4xdXUSua87bRH2tKXJhbZxnxLOh7bOP
fX8sIl/2ndB3PfPjZUW8GU5L+v0ibLax6cI1/oQxF7GWCWXkotos76P3UlvW
PO+sd7V1Peyxb8/vgrMaMX6m/oPxT9Qj5/2a/++LyIXlIa+9QR16WRlvC+6Z
e+f7QivvL/g8c/A7KF9N+zgYPJZvHMaTxh/asG0pf6zHm8TaTcFjZb5JKHPr
fKvwzcH5nNe3iPFps3qBcY3Q7T55t9SxMY320TlW5/uD9V8bH9UjRumUdtNY
y5z/G6q/KiJfN6c3FzcnN9f3jeDLInSibrSf1zXFG5+2enLaam32orTJ2mbf
5Hybc2390i66Rm3+1Lw7+gLndO7PingfmJA8Xso9dk/d2wvLeIvQxk/OuXwb
VD7vy3zvDPT/AevwSnM=
          "]], Polygon3DBox[CompressedData["
1:eJwV0l1MzlEYAPC/8rESKixbsRXpBhVbmrTaDCmvKX2oGKKmNuGWaXhHTax3
GbLhwnxcsyVbVnPjho1lM98fhfkYGZtc+v0vfjvPec5zznPe838zm/ZXtccF
QZDHFJ7FB8ERYzen6CJuUhCUsIY/1n9TL9/MIx7zgIOT7XPYS0Z4wlT5BDLo
tO8ks8SpnBZ3s0C8g520s482iqytppjl5DHgzEHucZhDpDKHerZSy3QqqKaG
FI4xxH2GiYb3I4lNRCgjjXlso5EGluldQCErySXqjifoIcYZZnqjCHXUkso6
yqkgkQSWqs2nhNLwtzIY9jCWsZ61YSy3mSoq2RC+of2d9LCCfJrUPuQpIxyg
QL6QXs4SI8c3WmLs4igdnFfbx3ve8ZbX8p/5pt9XMrxBvPm4+Gd4J3Epo2RZ
W0Q2Y+avSBf/UzfBG/NPYW+53PAt+W6erM9NOsL/HLPFV639YIK/3OAy1xjn
F1/Cc9QWc5cBbpPujGxyWMx89tBMC9tpZBd7aaOVJla5TxF9XOAcG+W3UE0N
Efr1vkOyOCX8L3NJ7yt8ZIxRphG1dpzr4kTmijPJYiFp1Mk30EIru3nu/Bd8
oJcYF323W8YZ9iSRGN5ZbT9DDFPOfypRa7U=
          "]]}],
       Lighting->{{"Ambient", 
          RGBColor[
          0.19699838300000003`, 0.252204821, 0.33320940200000004`]}, {
         "Directional", 
          RGBColor[
          0.15473514000000002`, 0.21284718000000002`, 0.29811516000000005`], 
          ImageScaled[{0, 2, 2}]}, {"Directional", 
          RGBColor[
          0.15473514000000002`, 0.21284718000000002`, 0.29811516000000005`], 
          ImageScaled[{2, 2, 2}]}, {"Directional", 
          RGBColor[
          0.15473514000000002`, 0.21284718000000002`, 0.29811516000000005`], 
          ImageScaled[{2, 0, 2}]}}]}, {}, {}, {}, {}, {}}, {
     {GrayLevel[0], 
      Line3DBox[{4, 900, 1770, 162, 164, 1368, 230, 232, 234, 1367, 171, 170, 
       1769, 20, 890, 909, 1772, 31, 34, 1568, 39, 37, 35, 1567, 27, 24, 1771,
        1, 4}], 
      Line3DBox[{44, 928, 1573, 929, 930, 1773, 931, 932, 933, 1774, 934, 936,
        1574, 113, 918, 919, 1571, 920, 921, 1369, 922, 923, 924, 1370, 925, 
       927, 1572, 41, 44}], 
      Line3DBox[{1575, 937, 938, 939, 1576, 940, 941, 1371, 942, 943, 944, 
       1372, 945, 946, 1577, 947, 948, 949, 1578, 950, 951, 1775, 952, 953, 
       954, 1776, 956, 53, 1575}], 
      Line3DBox[{1581, 964, 965, 966, 1582, 967, 968, 1777, 969, 970, 971, 
       1778, 972, 973, 1373, 974, 975, 976, 1374, 977, 978, 1779, 979, 980, 
       981, 1780, 983, 124, 1581}], 
      Line3DBox[{256, 1008, 1378, 272, 335, 1584, 345, 429, 493, 1583, 552, 
       555, 1377, 606, 998, 1017, 1380, 544, 543, 1784, 478, 414, 325, 1783, 
       321, 261, 1379, 253, 256}], 
      Line3DBox[{1381, 1018, 1019, 1785, 1020, 1021, 1022, 1786, 1023, 1024, 
       1382, 1025, 1026, 1027, 1383, 1028, 1029, 1585, 1030, 1031, 1032, 1586,
        1033, 1034, 1384, 1035, 1037, 262, 1381}], 
      Line3DBox[{1387, 1045, 1046, 1047, 1388, 1048, 1049, 1787, 1050, 1051, 
       1052, 1788, 1053, 1054, 1389, 1055, 1056, 1057, 1390, 1058, 1059, 1587,
        1060, 1061, 1062, 1588, 1064, 299, 1387}], 
      Line3DBox[{1391, 1065, 1066, 1589, 1067, 1068, 1069, 1590, 1070, 1071, 
       1392, 1072, 1073, 1074, 1393, 1075, 1076, 1789, 1077, 1078, 1079, 1790,
        1080, 1081, 1394, 1082, 1084, 306, 1391}], 
      Line3DBox[{1399, 1099, 1100, 1791, 1101, 1102, 1103, 1792, 1104, 1105, 
       1591, 1106, 1107, 1108, 1592, 1109, 1110, 1793, 1111, 1112, 1113, 1794,
        1114, 1115, 1400, 1116, 1118, 631, 1399}], 
      Line3DBox[{1401, 1119, 1120, 1121, 1402, 1122, 1123, 1593, 1124, 1125, 
       1126, 1594, 1127, 1128, 1795, 1129, 1130, 1131, 1796, 1132, 1133, 1595,
        1134, 1135, 1136, 1596, 1138, 650, 1401}], 
      Line3DBox[{1403, 1139, 1140, 1597, 1141, 1142, 1143, 1598, 1144, 1145, 
       1797, 1146, 1147, 1148, 1798, 1149, 1150, 1599, 1151, 1152, 1153, 1600,
        1154, 1155, 1404, 1156, 1158, 657, 1403}], 
      Line3DBox[{1405, 1159, 1160, 1161, 1406, 1162, 1163, 1799, 1164, 1165, 
       1166, 1800, 1167, 1168, 1601, 1169, 1170, 1171, 1602, 1172, 1173, 1801,
        1174, 1175, 1176, 1802, 1178, 688, 1405}]}, 
     {GrayLevel[0], 
      Line3DBox[{3, 884, 1609, 885, 886, 887, 888, 889, 1614, 891, 892, 1650, 
       893, 894, 1215, 895, 896, 897, 1208, 898, 899, 1649, 3}], 
      Line3DBox[{883, 901, 1617, 902, 903, 1408, 904, 905, 906, 1415, 907, 
       908, 1618, 22, 23, 1768, 17, 14, 11, 8, 5, 1767, 883}], 
      Line3DBox[{43, 911, 1569, 912, 913, 914, 915, 916, 1570, 917, 935, 1433,
        105, 102, 1635, 92, 80, 66, 1620, 63, 49, 1421, 43}], 
      Line3DBox[{910, 926, 1450, 178, 183, 1218, 235, 239, 243, 1235, 207, 
       204, 1452, 115, 116, 1431, 100, 88, 76, 60, 46, 1419, 910}], 
      Line3DBox[{1423, 955, 69, 1622, 70, 81, 93, 1636, 106, 109, 1435, 117, 
       963, 1580, 111, 97, 85, 73, 57, 1579, 56, 52, 1423}], 
      Line3DBox[{55, 957, 1426, 958, 959, 960, 961, 962, 1438, 119, 120, 1453,
        210, 211, 1236, 246, 242, 238, 1221, 190, 181, 1451, 55}], 
      Line3DBox[{1441, 982, 136, 1637, 137, 984, 1781, 985, 986, 987, 988, 
       990, 1782, 160, 146, 1641, 143, 133, 1448, 130, 127, 123, 1441}], 
      Line3DBox[{147, 148, 1653, 222, 223, 1240, 250, 251, 252, 1246, 227, 
       228, 1654, 159, 989, 1647, 157, 155, 153, 151, 149, 1644, 147}], 
      Line3DBox[{255, 992, 1249, 993, 994, 995, 996, 997, 1289, 999, 1000, 
       1299, 1001, 1002, 1513, 1003, 1004, 1005, 1456, 1006, 1007, 1259, 
       255}], Line3DBox[{991, 1009, 1252, 1010, 1011, 1655, 1012, 1013, 1014, 
       1713, 1015, 1016, 1292, 608, 609, 1376, 538, 474, 410, 318, 257, 1375, 
       991}], Line3DBox[{1254, 1036, 1038, 1385, 1039, 1040, 1041, 1042, 1044,
        1386, 613, 611, 1294, 548, 546, 1714, 481, 417, 329, 1659, 326, 265, 
       1254}], Line3DBox[{267, 268, 1260, 274, 342, 1458, 347, 431, 495, 1514,
        558, 559, 1300, 612, 1043, 1297, 550, 484, 420, 332, 269, 1257, 267}],
       Line3DBox[{1274, 1063, 382, 1467, 383, 452, 516, 1517, 584, 589, 1314, 
       623, 1097, 1321, 599, 531, 467, 401, 311, 1281, 309, 298, 1274}], 
      Line3DBox[{1276, 1083, 1085, 1286, 1086, 1087, 1088, 1089, 1090, 1326, 
       630, 626, 1317, 596, 587, 1518, 522, 458, 389, 1470, 390, 305, 1276}], 
      Line3DBox[{308, 1092, 1397, 1093, 1094, 1095, 1096, 1098, 1398, 627, 
       628, 1322, 600, 601, 1717, 533, 469, 404, 1667, 402, 312, 1282, 308}], 
      Line3DBox[{1284, 314, 405, 1670, 406, 470, 534, 1718, 602, 603, 1323, 
       629, 1091, 1396, 605, 537, 473, 409, 317, 1395, 316, 313, 1284}], 
      Line3DBox[{1328, 1117, 636, 639, 1335, 643, 703, 1722, 707, 1184, 1742, 
       798, 796, 794, 792, 790, 1739, 788, 698, 1720, 695, 634, 1328}], 
      Line3DBox[{1338, 1137, 720, 1522, 721, 1186, 1545, 1187, 1188, 1189, 
       1190, 1191, 1553, 856, 761, 1529, 751, 676, 1355, 668, 660, 649, 
       1338}], Line3DBox[{1340, 1157, 665, 673, 1356, 678, 758, 1531, 763, 
       1198, 1559, 854, 846, 838, 830, 820, 1551, 819, 727, 1525, 728, 656, 
       1340}], Line3DBox[{1361, 1177, 778, 1731, 779, 1200, 1765, 1201, 1202, 
       1203, 1204, 1205, 1766, 882, 786, 1734, 784, 694, 1366, 692, 690, 687, 
       1361}], Line3DBox[{787, 1179, 1803, 1180, 1181, 1182, 1183, 1185, 1804,
        799, 800, 1744, 806, 807, 1543, 810, 809, 808, 1538, 802, 801, 1743, 
       787}], Line3DBox[{811, 812, 1547, 815, 823, 1745, 825, 834, 842, 1757, 
       849, 850, 1555, 855, 1192, 1604, 847, 839, 831, 821, 813, 1603, 811}], 
      Line3DBox[{1548, 817, 1193, 1605, 1194, 1195, 1196, 1197, 1199, 1606, 
       858, 857, 1557, 852, 851, 1758, 843, 835, 826, 1748, 827, 816, 1548}], 
      Line3DBox[{1560, 860, 862, 864, 1566, 866, 873, 1762, 875, 1206, 1806, 
       881, 880, 879, 878, 877, 1805, 876, 867, 1759, 868, 859, 
       1560}]}, {}, {}, 
     {GrayLevel[0.2], Line3DBox[{1208, 1209, 1211, 1214, 1215}], 
      Line3DBox[{1218, 1219, 1224, 1231, 1235}], 
      Line3DBox[{1221, 1222, 1228, 1234, 1236}], 
      Line3DBox[{1240, 1242, 1243, 1245, 1246}], 
      Line3DBox[{1249, 1251, 1259}], Line3DBox[{1252, 1250, 1375}], 
      Line3DBox[{1254, 1255, 1385}], Line3DBox[{1257, 1258, 1260}], 
      Line3DBox[{1274, 1275, 1281}], Line3DBox[{1276, 1278, 1286}], 
      Line3DBox[{1282, 1280, 1397}], Line3DBox[{1284, 1285, 1395}], 
      Line3DBox[{995, 412, 422, 1474, 1004}], 
      Line3DBox[{1013, 1674, 413, 411, 410}], 
      Line3DBox[{417, 1676, 418, 419, 1041}], 
      Line3DBox[{420, 421, 427, 1478, 431}], 
      Line3DBox[{452, 1488, 454, 460, 467}], 
      Line3DBox[{458, 1492, 459, 465, 1088}], 
      Line3DBox[{469, 1691, 468, 466, 1095}], 
      Line3DBox[{470, 1692, 471, 472, 473}], Line3DBox[{1289, 1291, 1299}], 
      Line3DBox[{1292, 1290, 1376}], Line3DBox[{1294, 1295, 1386}], 
      Line3DBox[{1297, 1298, 1300}], Line3DBox[{1314, 1315, 1321}], 
      Line3DBox[{1317, 1318, 1326}], Line3DBox[{1322, 1320, 1398}], 
      Line3DBox[{1323, 1325, 1396}], 
      Line3DBox[{1328, 1329, 1331, 1334, 1335}], 
      Line3DBox[{1338, 1339, 1344, 1351, 1355}], 
      Line3DBox[{1340, 1342, 1348, 1354, 1356}], 
      Line3DBox[{1361, 1362, 1363, 1365, 1366}], 
      Line3DBox[{1367, 1213, 1212, 1216, 1210, 1207, 1368}], 
      Line3DBox[{1369, 1229, 1230, 1225, 1223, 1217, 1370}], 
      Line3DBox[{1371, 1220, 1227, 1226, 1232, 1233, 1372}], 
      Line3DBox[{1373, 1244, 1239, 1238, 1237, 1241, 1374}], 
      Line3DBox[{1377, 1287, 1288, 1380}], 
      Line3DBox[{429, 428, 1475, 424, 423, 1677, 415, 414}], 
      Line3DBox[{1378, 1248, 1247, 1379}], 
      Line3DBox[{1381, 1253, 1256, 1384}], 
      Line3DBox[{1021, 416, 1678, 425, 426, 1477, 430, 1031}], 
      Line3DBox[{1382, 1293, 1296, 1383}], 
      Line3DBox[{1387, 1273, 1279, 1388}], 
      Line3DBox[{1051, 462, 1687, 461, 455, 1489, 453, 1061}], 
      Line3DBox[{1389, 1319, 1313, 1390}], 
      Line3DBox[{1391, 1277, 1283, 1394}], 
      Line3DBox[{1068, 457, 1490, 456, 464, 1689, 463, 1078}], 
      Line3DBox[{1392, 1316, 1324, 1393}], 
      Line3DBox[{1399, 1327, 1330, 1336, 1333, 1332, 1400}], 
      Line3DBox[{1401, 1337, 1343, 1345, 1349, 1350, 1402}], 
      Line3DBox[{1403, 1341, 1346, 1347, 1352, 1353, 1404}], 
      Line3DBox[{1405, 1360, 1358, 1357, 1359, 1364, 1406}], 
      Line3DBox[{1479, 432, 438, 1679, 437, 441, 443, 1685, 445, 446, 1484, 
       449, 450, 451, 1486, 448, 447, 1686, 444, 442, 440, 1681, 439, 436, 
       1482, 435, 434, 433, 1479}], 
      Line3DBox[{1261, 1262, 1264, 1265, 1268, 1269, 1272, 1271, 1270, 1267, 
       1266, 1263, 1261}], 
      Line3DBox[{1301, 1302, 1303, 1306, 1307, 1311, 1310, 1312, 1309, 1308, 
       1304, 1305, 1301}]}, 
     {GrayLevel[0.2], Line3DBox[{1408, 1409, 1411, 1414, 1415}], 
      Line3DBox[{1419, 1420, 1450}], Line3DBox[{1421, 1418, 1569}], 
      Line3DBox[{1423, 1424, 1579}], Line3DBox[{1426, 1427, 1451}], 
      Line3DBox[{76, 77, 192, 1224, 239}], Line3DBox[{80, 1626, 78, 75, 914}],
       Line3DBox[{81, 1628, 83, 84, 85}], 
      Line3DBox[{960, 86, 197, 1228, 242}], Line3DBox[{1431, 1432, 1452}], 
      Line3DBox[{1433, 1430, 1570}], Line3DBox[{1435, 1436, 1580}], 
      Line3DBox[{1438, 1439, 1453}], 
      Line3DBox[{1441, 1442, 1444, 1447, 1448}], 
      Line3DBox[{1456, 1457, 1474, 1495, 1513}], 
      Line3DBox[{1458, 1460, 1478, 1498, 1514}], 
      Line3DBox[{1467, 1469, 1488, 1509, 1517}], 
      Line3DBox[{1470, 1472, 1492, 1512, 1518}], 
      Line3DBox[{660, 1344, 661, 738, 1189}], 
      Line3DBox[{665, 1348, 666, 743, 838}], Line3DBox[{1522, 1524, 1545}], 
      Line3DBox[{1525, 1527, 1551}], Line3DBox[{1529, 1530, 1553}], 
      Line3DBox[{1531, 1533, 1559}], 
      Line3DBox[{1538, 1539, 1540, 1542, 1543}], 
      Line3DBox[{1547, 1546, 1603}], Line3DBox[{1548, 1550, 1605}], 
      Line3DBox[{834, 1751, 833, 832, 831}], 
      Line3DBox[{835, 1752, 836, 837, 1196}], Line3DBox[{1555, 1554, 1604}], 
      Line3DBox[{1557, 1558, 1606}], 
      Line3DBox[{1560, 1562, 1563, 1565, 1566}], 
      Line3DBox[{1567, 1407, 1410, 1449, 1413, 1412, 1568}], 
      Line3DBox[{1571, 1429, 1428, 1574}], 
      Line3DBox[{923, 240, 1225, 193, 194, 1651, 79, 932}], 
      Line3DBox[{1572, 1416, 1417, 1573}], 
      Line3DBox[{1575, 1422, 1425, 1576}], 
      Line3DBox[{943, 241, 1226, 196, 195, 1652, 82, 953}], 
      Line3DBox[{1577, 1437, 1434, 1578}], 
      Line3DBox[{1581, 1440, 1443, 1454, 1445, 1446, 1582}], 
      Line3DBox[{1583, 1494, 1493, 1475, 1473, 1455, 1584}], 
      Line3DBox[{1585, 1497, 1496, 1477, 1476, 1459, 1586}], 
      Line3DBox[{1587, 1507, 1508, 1489, 1487, 1468, 1588}], 
      Line3DBox[{1589, 1471, 1491, 1490, 1510, 1511, 1590}], 
      Line3DBox[{1591, 1537, 1520, 1519, 1521, 1541, 1592}], 
      Line3DBox[{1120, 659, 1345, 662, 739, 1725, 740, 1130}], 
      Line3DBox[{1593, 1528, 1552, 1594}], 
      Line3DBox[{1595, 1544, 1523, 1596}], 
      Line3DBox[{1597, 1526, 1549, 1598}], 
      Line3DBox[{1147, 742, 1727, 741, 664, 1347, 663, 1158}], 
      Line3DBox[{1599, 1556, 1532, 1600}], 
      Line3DBox[{1601, 1564, 1536, 1534, 1535, 1561, 1602}], 
      Line3DBox[{1265, 283, 285, 286, 1267, 287, 364, 1663, 365, 442, 506, 
       1716, 573, 572, 1307, 619, 618, 617, 1304, 571, 570, 1715, 505, 441, 
       363, 1661, 362, 284, 1265}], 
      Line3DBox[{1461, 1462, 1480, 1479, 1499, 1500, 1515, 1501, 1502, 1482, 
       1481, 1463, 1461}], 
      Line3DBox[{1464, 1465, 1483, 1484, 1503, 1504, 1516, 1506, 1505, 1486, 
       1485, 1466, 1464}]}, 
     {GrayLevel[0.2], Line3DBox[{1609, 1611, 1649}], 
      Line3DBox[{887, 13, 166, 1211, 896}], Line3DBox[{1614, 1616, 1650}], 
      Line3DBox[{1617, 1610, 1767}], Line3DBox[{1618, 1615, 1768}], 
      Line3DBox[{905, 1411, 29, 12, 11}], 
      Line3DBox[{1620, 1621, 1626, 1631, 1635}], 
      Line3DBox[{1622, 1624, 1628, 1634, 1636}], 
      Line3DBox[{127, 1444, 128, 140, 987}], Line3DBox[{1637, 1639, 1781}], 
      Line3DBox[{1641, 1642, 1782}], Line3DBox[{1644, 1645, 1653}], 
      Line3DBox[{153, 154, 225, 1243, 251}], Line3DBox[{1647, 1648, 1654}], 
      Line3DBox[{1655, 1657, 1674, 1695, 1713}], 
      Line3DBox[{1659, 1660, 1676, 1698, 1714}], 
      Line3DBox[{1667, 1669, 1691, 1710, 1717}], 
      Line3DBox[{1670, 1672, 1692, 1712, 1718}], 
      Line3DBox[{636, 1331, 638, 701, 794}], 
      Line3DBox[{690, 1363, 691, 782, 1203}], Line3DBox[{1720, 1721, 1739}], 
      Line3DBox[{1722, 1724, 1742}], Line3DBox[{1731, 1733, 1765}], 
      Line3DBox[{1734, 1736, 1766}], Line3DBox[{1743, 1738, 1803}], 
      Line3DBox[{1744, 1741, 1804}], Line3DBox[{809, 1540, 804, 793, 1182}], 
      Line3DBox[{1745, 1747, 1751, 1754, 1757}], 
      Line3DBox[{1748, 1750, 1752, 1756, 1758}], 
      Line3DBox[{862, 1563, 863, 871, 879}], Line3DBox[{1759, 1761, 1805}], 
      Line3DBox[{1762, 1764, 1806}], Line3DBox[{1769, 1612, 1613, 1772}], 
      Line3DBox[{232, 231, 1216, 175, 174, 1449, 38, 37}], 
      Line3DBox[{1770, 1608, 1607, 1771}], 
      Line3DBox[{1773, 1619, 1625, 1651, 1629, 1630, 1774}], 
      Line3DBox[{1775, 1632, 1633, 1652, 1627, 1623, 1776}], 
      Line3DBox[{965, 126, 1454, 213, 218, 1238, 248, 975}], 
      Line3DBox[{1777, 1640, 1646, 1778}], 
      Line3DBox[{1779, 1643, 1638, 1780}], 
      Line3DBox[{1783, 1656, 1673, 1677, 1694, 1693, 1784}], 
      Line3DBox[{1785, 1658, 1675, 1678, 1696, 1697, 1786}], 
      Line3DBox[{1787, 1668, 1688, 1687, 1707, 1709, 1788}], 
      Line3DBox[{1789, 1711, 1708, 1689, 1690, 1671, 1790}], 
      Line3DBox[{1791, 1719, 1737, 1792}], 
      Line3DBox[{1107, 716, 1519, 711, 645, 1336, 637, 1118}], 
      Line3DBox[{1793, 1740, 1723, 1794}], 
      Line3DBox[{1795, 1753, 1729, 1725, 1726, 1746, 1796}], 
      Line3DBox[{1797, 1749, 1728, 1727, 1730, 1755, 1798}], 
      Line3DBox[{1160, 683, 1357, 682, 768, 1534, 767, 1170}], 
      Line3DBox[{1799, 1735, 1763, 1800}], 
      Line3DBox[{1801, 1760, 1732, 1802}], 
      Line3DBox[{1261, 278, 352, 1461, 351, 434, 498, 1515, 561, 566, 1302, 
       615, 618, 621, 1312, 581, 580, 1516, 514, 450, 378, 1464, 373, 294, 
       1272, 290, 285, 279, 1261}], 
      Line3DBox[{1661, 1662, 1680, 1679, 1699, 1701, 1715, 1704, 1703, 1685, 
       1683, 1665, 1661}], 
      Line3DBox[{1663, 1664, 1682, 1681, 1700, 1702, 1716, 1705, 1706, 1686, 
       1684, 1666, 1663}]}}},
   VertexNormals->CompressedData["
1:eJztXHuQVtWRHxI3CmYTlqDIms2CGsS4QpnNIsTJnqqECai4ChF3U8ZIYqIR
NBm3zIrZ4jUgr1DFwGIipgKMIMSUSQR3ZdUPGh+o4M7wEMmyygyPUoaswvAy
IMLsFrd/Z+r87u259358OGPEf3D6669vnz7dfbp/p7/b87s/Gvb9j5WVlX3q
zLKyj///v4+uve3WO2escduHrvznlQ2vuduGDO1z1q3vyPy//vyvK6Zvcj/X
f6/8eoe75058W8qC/5oc/m/H8su7bOy21m3Rf5cMnnX75Yv2KH8Tfc9/36DH
5Z+W07qcN3X/Zuh+3h7to1ug+/dguI8u73Nrp1zeMPNorWs+3PnKLot2uFfO
6PbUnzc2ysGz7mjsNOX37onLFl325g+2u3HPvrDpkQsaZXLHiN606sTfbnCf
E5/LfJWzMfq+OxrJK9JPMuvp3iU9x0Z6uqmk56BIT2fo6W5V+45S+74R2V2u
6hHZd1tFZN+m6G/54su9Opy3ZK1bdfQrKyqH7PX7VXfbsmmFYZvdkbE1n7n/
2Dvu1cc2bJw0c3bBkO9Y/l79m+MW8cxxi3i27MZxi3hu3f7Z92mf2n+C+sfj
ug/W9w4oP/xpacQvc2ld86K/Tf95Wvdxnfrr+5n8LaZ/7ngpTk5WuU2yVf32
LzWu3lf/zatnjfrRZPXXHRWt54eFyn+/8u+M+KVB9eke6lOyuC6OHuMrmf2t
z3dpXPcZM6Fq9rgFhYMa39nktfzXqHLwt8opsT1jfKfcPuQ/bmeKv+WU86G3
z7YwjhziGvlwvJ5bS1Pyp0VH3jhf5R/VOEV+rlL5mp9PuT25XkEdw/XKguD8
yqtH/POHSP784ByJ62nRqX4QrR98PdCgfqnntakP1RuSVhdR/SCoH7LZo+U/
qiugZ26/mkJ20HrPlIP91H0QnOdUp4nWaW18jsTpqHuXqZ5ap+S22/xkO2TM
M+3HHh8OepwPdeh+qk+1TnSx+lHzcT3VX5u0T3hJ+Q8F8eufb+aRNDqey+cD
zgE+Hwz9naGnO65yjutzLup0Qp5f7wX6vGej58sLT/5t1cN/s9MNvay+dtK8
3a7T3RsOT9u6uHyI/r1WPx93/oBRh7r/srw5Wb47RvJF12ft5zLqM7n/HKP0
QxHdzOd79blX6f5NTnmuRYf+l6i9YMeeup7VHZPtWFC6fl+a9fMeKkftJXup
f57WsfV15aQL9u+K/mf0vm3NnAL2Ffs3+8U7Jn+uZkGB9/X6Gz5R3r3P77Df
Xs4NSl8d8eXVU9g/4Dew26qOyX7zQkj3+9Jb5RwP6pns+jBegPOJ8YKpKf6D
OEV8arwK+aGbUuT+UnxJz06JcSo1m0Z2Hv3qI+XwU9jrYrUT5RMZj3wY5h9B
n3c83AdZqZ+Tv8hYzQMUB/Kc2g10rU9F8yrqUK/PhOCcbbGvZfe2pqOfXkh9
9l1a707T+vdFxZHQL6L/6/DAo7/+6ZSaAvAjp3gS5O8k+eiHDPmmfzJuhbqw
Xun7lX5Nj6LqZGGci/EvcCo9t3zGxRgv2xPSTflkTwHOQfsi2BfwK44ik3ok
9SnF+w/jesD7GNf7eUp/xLjelgDfa1m/ZZdkeot8Po9xTgMnZlz2+7quX+m6
tO/zfQD6g19oXTw+Wf5J1lfFfs+mM76JupLwR1+XVRH/vpS6Zajy1+v6/w75
WO32SfXDvWq3Ycr/j8q3Xr83WM+D9Zqf55w45yvL92k/eUT9/PITOFZl4XqV
szV8ruPnNum+Qc8b9LkbsD6VP/aNnhfeO39S4ag+Z5DqE+kxvrAhqB/icdKk
ciL9RkCOGxzKKVc5Xs+zNT4N+zjYB3oeVrmwgyHHQc6NoRzeL4f9Ivs72J/s
7Pp1TMTNBX5FeUAeSskDjIPDDy1+xJ0+z/sp+S3wI2Fcfm5y/Ho83/JzxYME
eaE6yhMZz4W8fXOp+NuMXnTeBs7E913oiwjXMc8Lrhtw7uJ+jO+1LDnGcz1+
xrjaydmh+HOB712Aq6Lv5z7bkCOfp74R9fRzYX/o+xyDX1if1/X7z5Ic7Utz
+9GU8L7HPaz7gLqV6026H3LzU+ou5GM+T5CPh9F5gjyKfPmG8uE8Qf5+5crn
nr9JpvrzJDxnKgt47nmU1/m5w3V/8dyhlKfpnPPfw3l5BX2Pz2ms25DjIKdf
KMexHF2Ho3O9gPOGz3XYKeQfX678LuQfgfqA9XHGuvy5a/Cz/uB3w6lugD1p
X7zdv0R2gT9g37Ee2ANyvhHKcTeGdRKe61g+9p3tjvWQHzr4YVMyP8eXIL70
nkZwT4M8Y+WTvHTKM4I8w/os0L9Znzf0+6tCnAtySoVTZc2fPs9do89XXEbe
wT0a9bHobw05cg3hbnuUjn74av03+Tyy9P/Q1xsfWH2Sxs/zNRa+YNDbrH4w
6AIcnfF14OiMwwLPY5wP/Ncq/5oUPJbnFXbR/AHjT8zfmILboL/hvpPPoSOJ
clr8gPnRnxnyHfeZ+2jfk+uCEVwvxOQ0EW5l6ct2IDmuifrh95S+j+Sjjw37
W79ef94b/Gwf8Lu1J86l0bCnM+zv9TD4TTuQnwjPtTD/2NDPBX7+mx2jHtrw
Z79guvRV+QdU/u7i8ENTH8QX7jMQj5RPLHwTdInuVxYhTiHno3JelDz/Yy6S
+0oL/zXo7S7/ax3iyvoE9zO4d/X9YY+wH2R+1GOeP63v43mshWF/F7tPYP6a
lP4OeCHjiNwnUP3suI/bo/zcr/VLlu8Y76M+K9bnMQ44LOxTXFMoxx2mfEbn
WCy/Mm5o4YmQT/r4Pojs6fudG5L5Hfdd1L/45xn29/0L80Nvy595Pm9hCj/d
70rPcO7A4x3q//6+BfLT/DAn3cdjM/UX+/S5VP/jnsxRfyG9wjj1/UU2fT66
+R/37ofPCu+nce8+Xf0C9+iY02c8E78D4HuowSSnKXFfWvRkfT6oeyjM6TCu
yHOi2o/H5kSbwnuo2HwQywF+CDm4zzuQcj9l0YHjDA3xNEmua0cUON8Bf0Pe
YhyO8SDk76EGfsZ1M+pj5lfcx+dRukdzuNeBXOTj8F7H42m+n6D7Kaaj/yA5
HsfzdriC8DeyQ+wc4/OB7OnPBz4/hof29uv+Eu0j1oGd534Ddmb5NxrnE84t
w6/8nMj7hI91p3rof1Lmaihe/Dy09VyLjvzwx/Cey12t+vw0xJE8fQbhS+OS
5fj5F+SdpiLjMdt6rM/b/nzheXHMkfO8+IOJ96HpdqG5cD+fm02O9XnL31Q/
efye+3DUj1yfoQ5jHOJo0P/G9YN8xhtIvq9zuc9nfbhuNewgPGdvzd/PTbSz
ac8S+VWLfO1zhOeydlD9ijmuYyEO7n//1Lre2ekHQ1zD42555XD9fX9iHR6b
NxaeN7b4j1O9jvsAxnGA7/B9g1D9hXlX1GXo1/fQPbCxbuHfUcxLuYf1/UY4
fxvTB/cA0IfuvTEP6e8lmhPrwxb7KW4huCf/XsqcA/Cky3TupS4FT7PowJ++
Pbrf7HM++7jHj/n3JMCxwE9zwrnPHf6dSdo+WnSdl5aLwvlezCsK92HHwn3x
fVhe/el3Pi5tbnwv/R5mekodQnHh52m5v0X+obrHz+UyToq4IxzW47PUb/s+
nPKG77ePJT/XzM+vaTxKFIdyMPn3EW1eVxDdr2dpWG+hXvRzTnSenSJcsXg6
9OffiVj81jlt8XO9i3lQwjvchZoXjTpYGGcH/o48CjwTcYzn0u9CHPI0vX/A
4zU812zh+OBnHBlzqTyvSr8Hk8NF9hEWfT/N5cPeD5I+8Evog9/R6e8XhOf7
0+bxSkSX1ylP8VzSCv0c+4y5g4k0T1RPcnjuAHNPoEMOzzXk1R/3qEP1dy64
X+V7J9yLIv8OO8E/v6D8/p6K76/y6nMB5WvYE+cE4/Sc31Gv8Px6mn3w+8wx
9LsYS0+LTvvo8SfMiY4jHIv8x59D5Oc+L5Cfu2L9nH+fOT+l35lL/PNS+hrU
j/x7Ycp7vj7FXAvVF5zHfB3H9464j2ScGnUT49TAr3kOBr9bejfMwz7fwN4H
Kd/AHpy3DpMc2n+PdwAHmU9yypPPqfZWV5wkvXjc4aPNf5r+p0HP+/32pv+p
tkN70/O0/u2TbvFl5pfS6nOafpqe+DnXP0ad9EHplU433of5J1unGO+fRH5o
J3VzfrrxflTLHh+a9bJfwl95nVg/5mX+S+dH6oz3Y+Kehd9fqfcasfdgYn6f
36cJfn5PaNo9Dukp0JP9Ev5qvB8y9h4fzN3wvSDmIvm9DFgnv38B/Pz+Hci3
9ovf4wM95ySvS3brfi7W3/1vj/6WXfS+0MV638R2W6M4/Xp93jG1Q43SR+o6
dujz7lA5xv6K4Q8s3y1Q+fi7FvNbSn+L/HOJyqH1Oqx3TvL75cSwpxj7wvfB
/p7Y2PfY/fFdKfnQ8Dcrnts438f1pzlsf59Jv8+RFH6e28P9Lc/tCeb5kJ/U
LwR+ofvv1C8EfoG4n6t+A79APOF+Cn6h91aO7q3cD/V7E1TOapVLv5Px66X5
aXlB9YX8l+lejObz/O/2of+cUH8x1iuGfUw/NOzcxuea9XmxdWCxepSOzudu
8vtY2l7PUtH53MV5THxtXsfmpXOdhPrJeO+N9b4FMd6T4O3JedT4/YsY889i
zD+LvofH8Xt46Bz1eYXn7pBHuS5BvsQ5ijy3SulcD02guRfOo5pfhfMu8uVm
ks/1HPRhP5xLz+X9pfrJ26Gt/C3b5y1/c12IeojrQtRP9F4mX2/VhvW0r8/K
jkT2X6T0Ot0HrgtRL0Iv1IXYZ+V3Mf5IvltC8mtDf/b6cF2IepfrQqyX60LY
h+vCp426EHUb14XTKL8hblEvcl3I/LSfwnXhS8l9i1Dcob4Qijv/XCPuhOIO
9Y5Q3LnNJJ/tRnHn+H0+dA6KnoNCeVXgT9h38kOBn5AfiuFXnFfhh2L4LeQL
+SH0EfJD4f4Kcq34pfezeTtki/e2ore3OsP6vOVvjp9DYb3NfWEsb1K9Heuz
Oe/AD9BPc5+Nfpr7bM6D8B/Om1gX+mnusw35vp/mPnsJ5X3qp2J9tmGfWN6k
9w/H+mxj7to81zifgm7M08b6T8KdhHEq7j/nUd3EOBjswPUU95+oI7j/RD3C
/adVTwEvQj5+KczTsf4T/kL9qq+neC6T+16up0h/X09x/4n1kn38ex+t+CU7
exxP/djnWcKLfD6GfyNuoCf8G/mV82518rrEsEPsvIV/077AzmLsizCOAH7G
HXiOls/b6mS/4vX68xb2QZwTHuj9nPBAnzcID4ydt8b+WvEoXGfAT7kuwfco
bwBX8XYiXIXzkrcf7DSD7MfnMezH5zrsR3ne26/GsB/XGbAf1yVGnvd5zpAv
rxjxAf23Ey5krDf2HsbbqY7ic5bjA3HDeZz94tTSrc/z3ne3Fb291H3Wf1nn
B9rajv7vmJ5dO4x5YnHz225E9azh33txvfv76++ZdX451+3pdhq7ZfvnxtW8
46qvfOvMGU+85q5+fvjcv6pYbcph/oqI3xn65MbNDv3D1/vP7vu22zD4/m2j
rq13zZ17Ten7wN2Fzip/rK6ztz7HkGfa9dMqp0rlXBrJyd2/TFQ7PK32+ie1
h/Xc93Rd503/7ujOm/6tsELXB/qlP1vyidEXzytfGdGlSuU/o/K/Gck39ST7
ONgHei7XfUrT0+AXyB8Tys9rN5Of/Equ0nWTP8jH/yLyB/DPVP6Bqq/1PPJP
+UpyvKTGI+TcrHLKk/08Vc6ASI78YWa0T7XXRXK+rPRX9e/6mXn8PPd8iudn
fTZcV1w+GUD675xZXHxl07+Ff3fkJ1J2VeQnC75zdv8z11xUmBX5iQxUP/nv
5yK/YvrvI7oD/aDy9dPPG1X+yOY5y6buqip8TJ8D/kPK31/jC/zdlq8+fvV9
t5crv5sdyndXqHzI+Zp+H3rODuWD3zH/Zv2c7OBgB+zLRt3X7bn8Kt3+5Ley
LWXfoc9u5VN/yxhH1ufx+GpU+euS/blY3AbrdZtU7wa1pz7XIY7qEtdl6n+y
8et2lyZ+nfqJ2/EBxa/6s6N4FPVnh7h+ZuLrX1j53jcKBj/izt35nW+u/+Q5
lYg7xJFDnFLceXq/MH4dxbsjftef5Ayk+GU69IQ+Byiuab0O66V9KTp+4bdZ
49Si91c5jacofi06xVfOuG7RX89xKVH9LLMy1s/Gcx3LqUiuZ7LWz4L6ue+5
t9xZfd9I1M8y5iTrZ+v5kE/1ucmvdaYsz1c/y8rpP2r+bZd55aifIYfqcM9P
9XaqPv9JdTKty6XZrSrUx6Fu175DtO9wRfYdJj/2fb2uE/sOv0KdDP8EvZrq
Z/jnzSdZJ1t08v+i6+cnK84f8fDE/3WbpzUeu2X/K27bv1R9cdD0rc6gyxNK
b1K+3+rnRBfQlyn9kNKXRXQv54DKeVzpy5Vep383JOsjW1Ue75+1r/i/JSqn
672R3C2qp9LlHKI/ovSD+nc3/VzpzqDLAaV3j+gCfqazPjt1fYtVDug7lF7k
erEuqad1qT5yLq1rH9FJT9mabDfI53V5+uLQbv57WO9+ouf157x09SuBn6u/
iUGHnwv7OdE5LkT9XODnGheiceGWhf4v8P96/d7yUB/4v7tY8yjjOnntgjzN
eIzFbzzXsZzlwfmbXR/08dxPo4/n/r51+enPC+nxz7eFfYnv//Kua73qq3Wf
7CqybmwI7eD7p7rQbr5/al3PdL1Devzz7dS3lcg+vi42vm/ap3fon1KiuJCn
UuKC+eH/FyfrkzsuGO+srFxwfZfHppZn/b7Sc9dF9FwZPPCBJysfnVzu1K7A
824pcT2Muukclf+tlHoPfSpwow5/ONLrvk9NKKBPBQ70LvWvjCd1COW4smQ5
7o8hXsX9sWkHspsUaTfHctLsc01YtwL3NZ/bS+tf4MdaF/v+bBzhx8xfl9Iv
AFdj3NHCF7ck0y05MfygQuUAD2BcZEsyvzP42Z7oA0x79g3tgz7DfXtnxciz
v3p3gfpOYfmws2VP9Lt8v4T+mO+XLD1ZDp7Lcm5O8bfNhAdjH4HTGPEYw3cN
OY7wZmfId5Bv8DvmB55E6/V4A9kndd8HEj/sWU7y0+xpybf4NY95HP2Rf93a
/XfdxnocDvltyIUvvTmqy08KhhxTPu7ZcB4N0XMB/Tru3wqEK1Ql1ofx52o9
IKiXdheH1+FeSAZkrLvouahDSnaurQv1Sa1zVoR2lgvPm/7ZdYsnlcOeXJ+Q
/T2O8gX1L76/xXOs52elA6/iviCvHNx38T2Y8f2S6d9Az6U61pATl7sjlOPv
AUqlf0Oy/CLtYPHF+S8J95fr6szPvTT0Q4/n5ZWThj8xXqVyMscr4yLAb841
8J40PInxnnoDR+lO8vem4DRbk+Xn7ncMPMPEOdLwQqYznmfgHBb+lxWnieEo
wEtArwUOE+IxHqdcauCUFp4H3I73F7gd43kkx+OLXQkPw/4SrpaKt51Leu5N
Xq/Hn2i9Hq/KG4956Ty3wfme8Z7W5WX/fSjLt+6bQS/Vc1vnj9NvoXu1roE+
J4+H8r1d18DOcX70i3T/YeqDungQ9TFp/Nx/8D1fmh0MfiF9XJo+paLzPNCA
FDsb/Ln3HX6+neqavOvgOQYjLnLXwWl09Mf3Frp3Gv7MghgO0Uvn/dA3l0of
1DWMc6fxM+6Yd73AIX5yYr2VHs/geY5q+K3yX7vrup733HVPOfAJg9/Trb4c
9OogruN2m0hzn58u0h/Qf1xC9aDFz3OiE5P19H8/lcxv7gvwVMZZgXcyDvqD
X66fc8bTPy4w7sjzMcAznj/01suD5D7m9zgi44sWLmLQHenj+37QO3Dfr+vi
Pn5Fch/p0HdyP2r097njEf0ixx3P3abtu8EvhnzTH3i+kOcIGff9WohLxXBK
jkeeR4R8khPDvThOef4J+jxF88fYR56rwH6hD7skY1zzHEZa/Fp2Nunqr3fp
HBrjuzd9tfNNhc/8uAWXzfZcPteE7q/y522Dbsg3/XadxlXv8Fzz+GsF1V3A
iX+472cLH/uyPx89vmjhx4OScWKP+45LiV+eezPq81T7Q05DKMfcR+BkG6lf
aH0/4nbmeVmqrzLLaZ0/O/1b4RyPv+8qVo5Rz5+0njTPxHW4yc84d6n0sejw
k7rkeju3nNrkOjzNTzLWn9nrVGNuyRk4kzW3ZM4zpeE3Ft6TFafBcxlH4fkn
XhfjH4ac3H1cGl6YEV80534OK/+/q/5LVY7S3X8YdOL3cog/NtcF+wDvYRyR
57rI/jEcETgZ7zvo9eQnoPO+E87ncTg8dwvtO+Gdwngnz40ZeNgpzzP/B3wS
b/o=
    "]],
  Axes->True,
  AxesLabel->{
    FormBox["x", TraditionalForm], 
    FormBox["y", TraditionalForm], 
    FormBox["z", TraditionalForm]},
  BoxRatios->{1, 1, 1},
  DisplayFunction->Identity,
  FaceGridsStyle->Automatic,
  ImageSize->{369.1814960525958, 379.41235467220156`},
  ImageSizeRaw->Automatic,
  Method->{"DefaultBoundaryStyle" -> Directive[
      GrayLevel[0.3]]},
  PlotRange->{{-0.5, 0.5}, {-0.5, 0.5}, {-0.5, 0.5}},
  PlotRangePadding->{
    Scaled[0.02], 
    Scaled[0.02], 
    Scaled[0.02]},
  Ticks->{Automatic, Automatic, Automatic},
  ViewPoint->{-2.2627574386635705`, -1.9600905586531892`, 1.5773312193865008`},
  ViewVertical->{-0.06297526879655119, -0.15417626073371704`, 
   0.9860343787851273}]], "Output",
 CellChangeTimes->{3.747725657080935*^9, 3.747744066466854*^9, 
  3.7477442100329447`*^9},
 CellLabel->
  "Out[1210]=",ExpressionUUID->"6caae2d9-fb7e-44f6-ab45-74085872fa10"]
}, Open  ]]
}, Open  ]],

Cell[CellGroupData[{

Cell["calculation", "Subsection",
 CellChangeTimes->{{3.74739047272119*^9, 
  3.747390474729232*^9}},ExpressionUUID->"7596ce4c-676f-4c9c-8d07-\
31d0fc5e0501"],

Cell[CellGroupData[{

Cell[BoxData[{
 RowBox[{"Eeifccosc", "=", 
  RowBox[{
   RowBox[{"-", "2"}], 
   RowBox[{"Integrate", "[", 
    RowBox[{
     RowBox[{
      FractionBox[
       RowBox[{"Exp", "[", 
        RowBox[{"I", 
         RowBox[{
          RowBox[{"{", 
           RowBox[{"qx", ",", "qy", ",", "qz"}], "}"}], ".", 
          RowBox[{"{", 
           RowBox[{"X", ",", "Y", ",", "Z"}], "}"}]}]}], "]"}], 
       RowBox[{
        SuperscriptBox["qx", "2"], "+", 
        SuperscriptBox["qy", "2"], "+", 
        SuperscriptBox["qz", "2"]}]], 
      RowBox[{"(", 
       RowBox[{"FourierTransform", "[", 
        RowBox[{
         RowBox[{
          RowBox[{"fccdensity", "[", 
           RowBox[{"x", ",", "y", ",", "z", ",", "a"}], "]"}], "/.", 
          RowBox[{"a", "\[Rule]", 
           RowBox[{"(", 
            FractionBox[
             RowBox[{"2", "\[Pi]"}], "k"], ")"}]}]}], ",", 
         RowBox[{"{", 
          RowBox[{"x", ",", "y", ",", "z"}], "}"}], ",", 
         RowBox[{"{", 
          RowBox[{"qx", ",", "qy", ",", "qz"}], "}"}]}], "]"}], ")"}]}], ",", 
     
     RowBox[{"{", 
      RowBox[{"qx", ",", 
       RowBox[{"-", "Infinity"}], ",", "Infinity"}], "}"}], ",", 
     RowBox[{"{", 
      RowBox[{"qy", ",", 
       RowBox[{"-", "Infinity"}], ",", "Infinity"}], "}"}], ",", 
     RowBox[{"{", 
      RowBox[{"qz", ",", 
       RowBox[{"-", "Infinity"}], ",", "Infinity"}], "}"}], ",", 
     RowBox[{"Assumptions", "\[Rule]", 
      RowBox[{"{", 
       RowBox[{
        RowBox[{"k", "\[NotEqual]", "0"}], ",", 
        RowBox[{"k", "\[Element]", 
         TemplateBox[{},
          "Reals"]}], ",", 
        RowBox[{"qx", "\[Element]", 
         TemplateBox[{},
          "Reals"]}], ",", 
        RowBox[{"qy", "\[Element]", 
         TemplateBox[{},
          "Reals"]}], ",", 
        RowBox[{"qz", "\[Element]", 
         TemplateBox[{},
          "Reals"]}], ",", 
        RowBox[{"X", "\[Element]", 
         TemplateBox[{},
          "Reals"]}], ",", 
        RowBox[{"Y", "\[Element]", 
         TemplateBox[{},
          "Reals"]}], ",", 
        RowBox[{"Z", "\[Element]", 
         TemplateBox[{},
          "Reals"]}]}], "}"}]}]}], "]"}]}]}], "\[IndentingNewLine]", 
 RowBox[{"Eeifccoscseries", "=", 
  RowBox[{
   RowBox[{"Series", "[", 
    RowBox[{
     RowBox[{"Eeifccosc", "/.", 
      RowBox[{"{", 
       RowBox[{
        RowBox[{"X", "\[Rule]", 
         RowBox[{"X", " ", "t"}]}], ",", 
        RowBox[{"Y", "\[Rule]", 
         RowBox[{"Y", " ", "t"}]}], ",", 
        RowBox[{"Z", "\[Rule]", 
         RowBox[{"Z", " ", "t"}]}]}], "}"}]}], ",", 
     RowBox[{"{", 
      RowBox[{"t", ",", "0", ",", "2"}], "}"}]}], "]"}], "//", 
   "Simplify"}]}]}], "Input",
 CellChangeTimes->{{3.747390481147403*^9, 3.747390491346467*^9}, {
   3.747390538116928*^9, 3.747390540164016*^9}, 3.7473908968507233`*^9, {
   3.747391132841214*^9, 3.747391134662897*^9}},
 CellLabel->
  "In[724]:=",ExpressionUUID->"b43c3305-1887-4e61-a273-e210f0befddf"],

Cell[BoxData[
 RowBox[{"-", 
  FractionBox[
   RowBox[{"4", " ", 
    SqrtBox["2"], " ", 
    SuperscriptBox["\[Pi]", 
     RowBox[{"3", "/", "2"}]], " ", 
    RowBox[{"Cos", "[", 
     RowBox[{"k", " ", "X"}], "]"}], " ", 
    RowBox[{"Cos", "[", 
     RowBox[{"k", " ", "Y"}], "]"}], " ", 
    RowBox[{"Cos", "[", 
     RowBox[{"k", " ", "Z"}], "]"}]}], 
   RowBox[{"3", " ", 
    SuperscriptBox["k", "2"]}]]}]], "Output",
 CellChangeTimes->{3.747390496044561*^9, 3.747390543538435*^9, 
  3.747390903084055*^9, 3.747391138346843*^9, 3.747458656160688*^9, 
  3.747724639355028*^9},
 CellLabel->
  "Out[724]=",ExpressionUUID->"d7f8d246-532c-48b9-8fa1-f94c8b85e3a2"],

Cell[BoxData[
 InterpretationBox[
  RowBox[{
   RowBox[{"-", 
    FractionBox[
     RowBox[{"4", " ", 
      RowBox[{"(", 
       RowBox[{
        SqrtBox["2"], " ", 
        SuperscriptBox["\[Pi]", 
         RowBox[{"3", "/", "2"}]]}], ")"}]}], 
     RowBox[{"3", " ", 
      SuperscriptBox["k", "2"]}]]}], "+", 
   RowBox[{
    FractionBox["2", "3"], " ", 
    SqrtBox["2"], " ", 
    SuperscriptBox["\[Pi]", 
     RowBox[{"3", "/", "2"}]], " ", 
    RowBox[{"(", 
     RowBox[{
      SuperscriptBox["X", "2"], "+", 
      SuperscriptBox["Y", "2"], "+", 
      SuperscriptBox["Z", "2"]}], ")"}], " ", 
    SuperscriptBox["t", "2"]}], "+", 
   InterpretationBox[
    SuperscriptBox[
     RowBox[{"O", "[", "t", "]"}], "3"],
    SeriesData[$CellContext`t, 0, {}, 0, 3, 1],
    Editable->False]}],
  SeriesData[$CellContext`t, 
   0, {((Rational[-4, 3] 2^Rational[1, 2]) $CellContext`k^(-2)) 
    Pi^Rational[3, 2], 
    0, ((Rational[2, 3] 2^Rational[1, 2]) 
     Pi^Rational[
       3, 2]) ($CellContext`X^2 + $CellContext`Y^2 + $CellContext`Z^2)}, 0, 3,
    1],
  Editable->False]], "Output",
 CellChangeTimes->{3.747390496044561*^9, 3.747390543538435*^9, 
  3.747390903084055*^9, 3.747391138346843*^9, 3.747458656160688*^9, 
  3.747724639455134*^9},
 CellLabel->
  "Out[725]=",ExpressionUUID->"a6802b33-91b1-48e5-ba1d-455256adb6cc"]
}, Open  ]],

Cell[CellGroupData[{

Cell[BoxData[
 RowBox[{"Eeefccosc", "=", 
  RowBox[{"2", 
   RowBox[{"Integrate", "[", 
    RowBox[{
     RowBox[{"Eeifccosc", "/.", 
      RowBox[{"k", "\[Rule]", 
       RowBox[{"(", 
        FractionBox[
         RowBox[{"2", "\[Pi]"}], "a"], ")"}]}]}], ",", 
     RowBox[{"{", 
      RowBox[{"X", ",", 
       RowBox[{"-", 
        FractionBox["a", "2"]}], ",", 
       FractionBox["a", "2"]}], "}"}], ",", 
     RowBox[{"{", 
      RowBox[{"Y", ",", 
       RowBox[{"-", 
        FractionBox["a", "2"]}], ",", 
       FractionBox[
        RowBox[{"\[IndentingNewLine]", "a"}], "2"]}], "}"}], ",", 
     RowBox[{"{", 
      RowBox[{"Z", ",", 
       RowBox[{"-", 
        FractionBox["a", "2"]}], ",", 
       FractionBox["a", "2"]}], "}"}]}], "]"}]}]}]], "Input",
 CellChangeTimes->{{3.7474586625370502`*^9, 3.747458665072775*^9}, 
   3.7477246458227777`*^9},
 CellLabel->
  "In[726]:=",ExpressionUUID->"b03268c2-1541-44d0-a93e-bf0ff018ed73"],

Cell[BoxData["0"], "Output",
 CellChangeTimes->{3.747458667545512*^9, 3.747724646527329*^9},
 CellLabel->
  "Out[726]=",ExpressionUUID->"a6fbc340-8107-49e3-9747-2635ab5a6f91"]
}, Open  ]]
}, Open  ]]
}, Closed]],

Cell[CellGroupData[{

Cell["Diamond (dia)", "Section",
 CellChangeTimes->{{3.748233036147985*^9, 
  3.748233040284009*^9}},ExpressionUUID->"912ddd83-09ec-4a4f-8a70-\
a2ca9f2b7fe3"],

Cell[CellGroupData[{

Cell["real-space ion positions", "Subsection",
 CellChangeTimes->{{3.748233046404146*^9, 
  3.748233052468194*^9}},ExpressionUUID->"d9ba313b-8b3c-450a-8b9f-\
aac065e0637e"],

Cell[CellGroupData[{

Cell[BoxData[
 RowBox[{
  RowBox[{"(*", 
   RowBox[{
   "1", "st", " ", "fcc", " ", "with", " ", "origin", " ", "at", " ", 
    RowBox[{"(", 
     RowBox[{"0", ",", "0", ",", "0"}], ")"}]}], "*)"}], 
  "\[IndentingNewLine]", 
  RowBox[{"(*", 
   RowBox[{"z", "=", 
    RowBox[{"0", " ", "plane"}]}], "*)"}], "\[IndentingNewLine]", 
  RowBox[{
   RowBox[{
    RowBox[{
     RowBox[{"dia1", "[", "a_", "]"}], "=", 
     RowBox[{
      RowBox[{"(", 
       RowBox[{"a", "/", "8"}], ")"}], "*", 
      RowBox[{"{", 
       RowBox[{"4", ",", "4", ",", "0"}], "}"}]}]}], ";"}], 
   "\[IndentingNewLine]", 
   RowBox[{
    RowBox[{
     RowBox[{"dia2", "[", "a_", "]"}], "=", 
     RowBox[{
      RowBox[{"(", 
       RowBox[{"a", "/", "8"}], ")"}], "*", 
      RowBox[{"{", 
       RowBox[{
        RowBox[{"-", "4"}], ",", "4", ",", "0"}], "}"}]}]}], ";"}], 
   "\[IndentingNewLine]", 
   RowBox[{
    RowBox[{
     RowBox[{"dia3", "[", "a_", "]"}], "=", 
     RowBox[{
      RowBox[{"(", 
       RowBox[{"a", "/", "8"}], ")"}], "*", 
      RowBox[{"{", 
       RowBox[{"4", ",", 
        RowBox[{"-", "4"}], ",", "0"}], "}"}]}]}], ";"}], 
   "\[IndentingNewLine]", 
   RowBox[{
    RowBox[{
     RowBox[{"dia4", "[", "a_", "]"}], "=", 
     RowBox[{
      RowBox[{"(", 
       RowBox[{"a", "/", "8"}], ")"}], "*", 
      RowBox[{"{", 
       RowBox[{
        RowBox[{"-", "4"}], ",", 
        RowBox[{"-", "4"}], ",", "0"}], "}"}]}]}], ";"}], 
   "\[IndentingNewLine]", 
   RowBox[{"(*", 
    RowBox[{"y", "=", 
     RowBox[{"0", " ", "plane"}]}], "*)"}], "\[IndentingNewLine]", 
   RowBox[{
    RowBox[{
     RowBox[{"dia5", "[", "a_", "]"}], "=", 
     RowBox[{
      RowBox[{"(", 
       RowBox[{"a", "/", "8"}], ")"}], "*", 
      RowBox[{"{", 
       RowBox[{"4", ",", "0", ",", "4"}], "}"}]}]}], ";"}], 
   "\[IndentingNewLine]", 
   RowBox[{
    RowBox[{
     RowBox[{"dia6", "[", "a_", "]"}], "=", 
     RowBox[{
      RowBox[{"(", 
       RowBox[{"a", "/", "8"}], ")"}], "*", 
      RowBox[{"{", 
       RowBox[{
        RowBox[{"-", "4"}], ",", "0", ",", "4"}], "}"}]}]}], ";"}], 
   "\[IndentingNewLine]", 
   RowBox[{
    RowBox[{
     RowBox[{"dia7", "[", "a_", "]"}], "=", 
     RowBox[{
      RowBox[{"(", 
       RowBox[{"a", "/", "8"}], ")"}], "*", 
      RowBox[{"{", 
       RowBox[{"4", ",", "0", ",", 
        RowBox[{"-", "4"}]}], "}"}]}]}], ";"}], "\[IndentingNewLine]", 
   RowBox[{
    RowBox[{
     RowBox[{"dia8", "[", "a_", "]"}], "=", 
     RowBox[{
      RowBox[{"(", 
       RowBox[{"a", "/", "8"}], ")"}], "*", 
      RowBox[{"{", 
       RowBox[{
        RowBox[{"-", "4"}], ",", "0", ",", 
        RowBox[{"-", "4"}]}], "}"}]}]}], ";"}], "\[IndentingNewLine]", 
   RowBox[{"(*", 
    RowBox[{"x", "=", 
     RowBox[{"0", " ", "plane"}]}], "*)"}], "\[IndentingNewLine]", 
   RowBox[{
    RowBox[{
     RowBox[{"dia9", "[", "a_", "]"}], "=", 
     RowBox[{
      RowBox[{"(", 
       RowBox[{"a", "/", "8"}], ")"}], "*", 
      RowBox[{"{", 
       RowBox[{"0", ",", "4", ",", "4"}], "}"}]}]}], ";"}], 
   "\[IndentingNewLine]", 
   RowBox[{
    RowBox[{
     RowBox[{"dia10", "[", "a_", "]"}], "=", 
     RowBox[{
      RowBox[{"(", 
       RowBox[{"a", "/", "8"}], ")"}], "*", 
      RowBox[{"{", 
       RowBox[{"0", ",", 
        RowBox[{"-", "4"}], ",", "4"}], "}"}]}]}], ";"}], 
   "\[IndentingNewLine]", 
   RowBox[{
    RowBox[{
     RowBox[{"dia11", "[", "a_", "]"}], "=", 
     RowBox[{
      RowBox[{"(", 
       RowBox[{"a", "/", "8"}], ")"}], "*", 
      RowBox[{"{", 
       RowBox[{"0", ",", "4", ",", 
        RowBox[{"-", "4"}]}], "}"}]}]}], ";"}], "\[IndentingNewLine]", 
   RowBox[{
    RowBox[{
     RowBox[{"dia12", "[", "a_", "]"}], "=", 
     RowBox[{
      RowBox[{"(", 
       RowBox[{"a", "/", "8"}], ")"}], "*", 
      RowBox[{"{", 
       RowBox[{"0", ",", 
        RowBox[{"-", "4"}], ",", 
        RowBox[{"-", "4"}]}], "}"}]}]}], ";"}], "\[IndentingNewLine]", 
   RowBox[{"(*", 
    RowBox[{"2", "nd", " ", "fcc", " ", "with", " ", "origin", " ", "at", " ", 
     RowBox[{
      RowBox[{"(", 
       RowBox[{"1", ",", "1", ",", "1"}], ")"}], "/", "4"}]}], "*)"}], 
   "\[IndentingNewLine]", 
   RowBox[{"(*", 
    RowBox[{"shifted", " ", "origin"}], "*)"}], "\[IndentingNewLine]", 
   RowBox[{
    RowBox[{
     RowBox[{"dia13", "[", "a_", "]"}], "=", 
     RowBox[{
      RowBox[{"(", 
       RowBox[{"a", "/", "8"}], ")"}], "*", 
      RowBox[{"{", 
       RowBox[{"2", ",", "2", ",", "2"}], "}"}]}]}], ";"}], 
   "\[IndentingNewLine]", 
   RowBox[{"(*", 
    RowBox[{"z", "=", 
     RowBox[{"0", " ", "plane"}]}], "*)"}], "\[IndentingNewLine]", 
   RowBox[{
    RowBox[{
     RowBox[{"dia14", "[", "a_", "]"}], "=", 
     RowBox[{
      RowBox[{"(", 
       RowBox[{"a", "/", "8"}], ")"}], "*", 
      RowBox[{"{", 
       RowBox[{
        RowBox[{"-", "2"}], ",", 
        RowBox[{"-", "2"}], ",", "2"}], "}"}]}]}], ";"}], 
   "\[IndentingNewLine]", 
   RowBox[{"(*", 
    RowBox[{"y", "=", 
     RowBox[{"0", " ", "plane"}]}], "*)"}], "\[IndentingNewLine]", 
   RowBox[{
    RowBox[{
     RowBox[{"dia15", "[", "a_", "]"}], "=", 
     RowBox[{
      RowBox[{"(", 
       RowBox[{"a", "/", "8"}], ")"}], "*", 
      RowBox[{"{", 
       RowBox[{
        RowBox[{"-", "2"}], ",", "2", ",", 
        RowBox[{"-", "2"}]}], "}"}]}]}], ";"}], "\[IndentingNewLine]", 
   RowBox[{"(*", 
    RowBox[{"x", "=", 
     RowBox[{"0", " ", "plane"}]}], "*)"}], "\[IndentingNewLine]", 
   RowBox[{
    RowBox[{
     RowBox[{"dia16", "[", "a_", "]"}], "=", 
     RowBox[{
      RowBox[{"(", 
       RowBox[{"a", "/", "8"}], ")"}], "*", 
      RowBox[{"{", 
       RowBox[{"2", ",", 
        RowBox[{"-", "2"}], ",", 
        RowBox[{"-", "2"}]}], "}"}]}]}], ";"}], "\[IndentingNewLine]", 
   RowBox[{"(*", "total", "*)"}], "\[IndentingNewLine]", 
   RowBox[{
    RowBox[{
     RowBox[{"dia", "[", "a_", "]"}], ":=", 
     RowBox[{"{", 
      RowBox[{
       RowBox[{"dia1", "[", "a", "]"}], ",", 
       RowBox[{"dia2", "[", "a", "]"}], ",", 
       RowBox[{"dia3", "[", "a", "]"}], ",", 
       RowBox[{"dia4", "[", "a", "]"}], ",", 
       RowBox[{"dia5", "[", "a", "]"}], ",", 
       RowBox[{"dia6", "[", "a", "]"}], ",", 
       RowBox[{"dia7", "[", "a", "]"}], ",", 
       RowBox[{"dia8", "[", "a", "]"}], ",", 
       RowBox[{"dia9", "[", "a", "]"}], ",", 
       RowBox[{"dia10", "[", "a", "]"}], ",", 
       RowBox[{"dia11", "[", "a", "]"}], ",", 
       RowBox[{"dia12", "[", "a", "]"}], ",", 
       RowBox[{"dia13", "[", "a", "]"}], ",", 
       RowBox[{"dia14", "[", "a", "]"}], ",", 
       RowBox[{"dia15", "[", "a", "]"}], ",", 
       RowBox[{"dia16", "[", "a", "]"}]}], "}"}]}], ";"}], 
   "\[IndentingNewLine]", 
   RowBox[{"(*", "plot", "*)"}], "\[IndentingNewLine]", 
   RowBox[{"ListPointPlot3D", "[", 
    RowBox[{
     RowBox[{"dia", "[", "1", "]"}], ",", 
     RowBox[{"AxesOrigin", "\[Rule]", 
      RowBox[{"{", 
       RowBox[{"0", ",", "0", ",", "0"}], "}"}]}], ",", 
     RowBox[{"BoxRatios", "\[Rule]", "1"}], ",", 
     RowBox[{"ColorFunction", "\[Rule]", "\"\<Rainbow\>\""}], ",", 
     RowBox[{"AxesLabel", "\[Rule]", 
      RowBox[{"{", 
       RowBox[{"x", ",", "y", ",", "z"}], "}"}]}], ",", 
     RowBox[{"ViewPoint", "\[Rule]", 
      RowBox[{"{", 
       RowBox[{"3", ",", 
        RowBox[{"-", "1.5"}], ",", "1"}], "}"}]}], ",", 
     RowBox[{"ViewVertical", "\[Rule]", 
      RowBox[{"{", 
       RowBox[{"0", ",", "0", ",", "1"}], "}"}]}], ",", 
     RowBox[{"LabelStyle", "\[Rule]", 
      RowBox[{"Directive", "[", 
       RowBox[{"Black", ",", "14"}], "]"}]}]}], "]"}]}]}]], "Input",
 ShowGroupOpener->"OutsideFrame",
 InitializationCell->True,
 CellChangeTimes->{{3.732423934909917*^9, 3.732424131567162*^9}, {
   3.732529305731977*^9, 3.7325293876200523`*^9}, {3.7325295197657433`*^9, 
   3.732529594037818*^9}, 3.734424150446375*^9, {3.734424257239596*^9, 
   3.7344242858285646`*^9}, {3.742015293300152*^9, 3.7420153121641397`*^9}, {
   3.7420153603180857`*^9, 3.7420153679647408`*^9}, {3.742015404693111*^9, 
   3.7420154252131357`*^9}, {3.7420160493225117`*^9, 3.742016067667357*^9}, {
   3.742536518372019*^9, 3.74253653393839*^9}, {3.742555464372057*^9, 
   3.742555470139818*^9}, {3.7447148069100533`*^9, 3.7447148195122423`*^9}, {
   3.748233223702628*^9, 3.748233265864884*^9}, {3.748233361839425*^9, 
   3.7482335019928923`*^9}},
 CellLabel->"In[37]:=",ExpressionUUID->"70886106-ea79-4d2f-9ce2-3856c8aff284"],

Cell[BoxData[
 Graphics3DBox[{
   {RGBColor[0.3315753, 0.4561011, 0.6388182], PointSize[
     NCache[
      Rational[7, 360], 0.019444444444444445`]], 
    {RGBColor[0.513417, 0.72992, 0.440682], Point3DBox[{0.5, 0.5, 0.}]}, 
    {RGBColor[0.513417, 0.72992, 0.440682], Point3DBox[{-0.5, 0.5, 0.}]}, 
    {RGBColor[0.513417, 0.72992, 0.440682], Point3DBox[{0.5, -0.5, 0.}]}, 
    {RGBColor[0.513417, 0.72992, 0.440682], Point3DBox[{-0.5, -0.5, 0.}]}, 
    {RGBColor[0.857359, 0.131106, 0.132128], Point3DBox[{0.5, 0., 0.5}]}, 
    {RGBColor[0.857359, 0.131106, 0.132128], Point3DBox[{-0.5, 0., 0.5}]}, 
    {RGBColor[0.471412, 0.108766, 0.527016], Point3DBox[{0.5, 0., -0.5}]}, 
    {RGBColor[0.471412, 0.108766, 0.527016], Point3DBox[{-0.5, 0., -0.5}]}, 
    {RGBColor[0.857359, 0.131106, 0.132128], Point3DBox[{0., 0.5, 0.5}]}, 
    {RGBColor[0.857359, 0.131106, 0.132128], Point3DBox[{0., -0.5, 0.5}]}, 
    {RGBColor[0.471412, 0.108766, 0.527016], Point3DBox[{0., 0.5, -0.5}]}, 
    {RGBColor[0.471412, 0.108766, 0.527016], Point3DBox[{0., -0.5, -0.5}]}, 
    {RGBColor[0.863512, 0.670771, 0.236564], 
     Point3DBox[{0.25, 0.25, 0.25}]}, 
    {RGBColor[0.863512, 0.670771, 0.236564], 
     Point3DBox[{-0.25, -0.25, 0.25}]}, 
    {RGBColor[0.266122, 0.486664, 0.802529], 
     Point3DBox[{-0.25, 0.25, -0.25}]}, 
    {RGBColor[0.266122, 0.486664, 0.802529], 
     Point3DBox[{0.25, -0.25, -0.25}]}}, {}, {}, {}, {}},
  Axes->True,
  AxesLabel->{
    FormBox["x", TraditionalForm], 
    FormBox["y", TraditionalForm], 
    FormBox["z", TraditionalForm]},
  AxesOrigin->{0, 0, 0},
  BoxRatios->1,
  DisplayFunction->Identity,
  FaceGrids->None,
  FaceGridsStyle->Automatic,
  ImageSize->{353.7890515390868, 373.0266087416625},
  ImageSizeRaw->Automatic,
  LabelStyle->Directive[
    GrayLevel[0], 14],
  PlotRange->{{-0.5, 0.5}, {-0.5, 0.5}, Automatic},
  PlotRangePadding->{{
     Scaled[0.02], 
     Scaled[0.02]}, {
     Scaled[0.02], 
     Scaled[0.02]}, {Automatic, Automatic}},
  Ticks->{Automatic, Automatic, Automatic},
  ViewPoint->{3, -1.5, 1},
  ViewVertical->{0, 0, 1}]], "Output",
 CellChangeTimes->{3.748233504319272*^9, 3.74823896711659*^9, 
  3.748430338106619*^9, 3.7493808545149717`*^9},
 CellLabel->"Out[54]=",ExpressionUUID->"b3e2c0e2-4f86-46d4-9d65-113961f6fea3"]
}, Open  ]]
}, Open  ]],

Cell[CellGroupData[{

Cell["reciprocal-space ion positions (fcc)", "Subsection",
 CellChangeTimes->{{3.748233574240851*^9, 3.7482335819048157`*^9}, {
  3.748235214247569*^9, 
  3.748235215727597*^9}},ExpressionUUID->"7f6a637e-6b3c-444b-9016-\
e2cd2d75ad54"],

Cell[CellGroupData[{

Cell[BoxData[
 RowBox[{
  RowBox[{"(*", 
   RowBox[{"upper", " ", "face"}], "*)"}], "\[IndentingNewLine]", 
  RowBox[{
   RowBox[{
    RowBox[{
     RowBox[{"recdia1", "[", "a_", "]"}], "=", 
     RowBox[{
      RowBox[{"(", 
       RowBox[{"2", 
        RowBox[{"\[Pi]", "/", "a"}]}], ")"}], "*", 
      RowBox[{"{", 
       RowBox[{"1", ",", "1", ",", "1"}], "}"}]}]}], ";"}], 
   "\[IndentingNewLine]", 
   RowBox[{
    RowBox[{
     RowBox[{"recdia2", "[", "a_", "]"}], "=", 
     RowBox[{
      RowBox[{"(", 
       RowBox[{"2", 
        RowBox[{"\[Pi]", "/", "a"}]}], ")"}], "*", 
      RowBox[{"{", 
       RowBox[{
        RowBox[{"-", "1"}], ",", "1", ",", "1"}], "}"}]}]}], ";"}], 
   "\[IndentingNewLine]", 
   RowBox[{
    RowBox[{
     RowBox[{"recdia3", "[", "a_", "]"}], "=", 
     RowBox[{
      RowBox[{"(", 
       RowBox[{"2", 
        RowBox[{"\[Pi]", "/", "a"}]}], ")"}], "*", 
      RowBox[{"{", 
       RowBox[{"1", ",", 
        RowBox[{"-", "1"}], ",", "1"}], "}"}]}]}], ";"}], 
   "\[IndentingNewLine]", 
   RowBox[{
    RowBox[{
     RowBox[{"recdia4", "[", "a_", "]"}], "=", 
     RowBox[{
      RowBox[{"(", 
       RowBox[{"2", 
        RowBox[{"\[Pi]", "/", "a"}]}], ")"}], "*", 
      RowBox[{"{", 
       RowBox[{
        RowBox[{"-", "1"}], ",", 
        RowBox[{"-", "1"}], ",", "1"}], "}"}]}]}], ";"}], 
   "\[IndentingNewLine]", 
   RowBox[{"(*", 
    RowBox[{"lower", " ", "face"}], "*)"}], "\[IndentingNewLine]", 
   RowBox[{
    RowBox[{
     RowBox[{"recdia5", "[", "a_", "]"}], "=", 
     RowBox[{
      RowBox[{"(", 
       RowBox[{"2", 
        RowBox[{"\[Pi]", "/", "a"}]}], ")"}], "*", 
      RowBox[{"{", 
       RowBox[{"1", ",", "1", ",", 
        RowBox[{"-", "1"}]}], "}"}]}]}], ";"}], "\[IndentingNewLine]", 
   RowBox[{
    RowBox[{
     RowBox[{"recdia6", "[", "a_", "]"}], "=", 
     RowBox[{
      RowBox[{"(", 
       RowBox[{"2", 
        RowBox[{"\[Pi]", "/", "a"}]}], ")"}], "*", 
      RowBox[{"{", 
       RowBox[{"1", ",", 
        RowBox[{"-", "1"}], ",", 
        RowBox[{"-", "1"}]}], "}"}]}]}], ";"}], "\[IndentingNewLine]", 
   RowBox[{
    RowBox[{
     RowBox[{"recdia7", "[", "a_", "]"}], "=", 
     RowBox[{
      RowBox[{"(", 
       RowBox[{"2", 
        RowBox[{"\[Pi]", "/", "a"}]}], ")"}], "*", 
      RowBox[{"{", 
       RowBox[{
        RowBox[{"-", "1"}], ",", "1", ",", 
        RowBox[{"-", "1"}]}], "}"}]}]}], ";"}], "\[IndentingNewLine]", 
   RowBox[{
    RowBox[{
     RowBox[{"recdia8", "[", "a_", "]"}], "=", 
     RowBox[{
      RowBox[{"(", 
       RowBox[{"2", 
        RowBox[{"\[Pi]", "/", "a"}]}], ")"}], "*", 
      RowBox[{"{", 
       RowBox[{
        RowBox[{"-", "1"}], ",", 
        RowBox[{"-", "1"}], ",", 
        RowBox[{"-", "1"}]}], "}"}]}]}], ";"}], "\[IndentingNewLine]", 
   RowBox[{"(*", "total", "*)"}], "\[IndentingNewLine]", 
   RowBox[{
    RowBox[{
     RowBox[{"recdia", "[", "a_", "]"}], "=", 
     RowBox[{"{", 
      RowBox[{
       RowBox[{"recdia1", "[", "a", "]"}], ",", 
       RowBox[{"recdia2", "[", "a", "]"}], ",", 
       RowBox[{"recdia3", "[", "a", "]"}], ",", 
       RowBox[{"recdia4", "[", "a", "]"}], ",", 
       RowBox[{"recdia5", "[", "a", "]"}], ",", 
       RowBox[{"recdia6", "[", "a", "]"}], ",", 
       RowBox[{"recdia7", "[", "a", "]"}], ",", 
       RowBox[{"recdia8", "[", "a", "]"}]}], "}"}]}], ";"}], 
   "\[IndentingNewLine]", 
   RowBox[{"(*", "plot", "*)"}], "\[IndentingNewLine]", 
   RowBox[{"ListPointPlot3D", "[", 
    RowBox[{
     RowBox[{"recdia", "[", "1", "]"}], ",", 
     RowBox[{"AxesOrigin", "\[Rule]", 
      RowBox[{"{", 
       RowBox[{"0", ",", "0", ",", "0"}], "}"}]}], ",", 
     RowBox[{"BoxRatios", "\[Rule]", "1"}], ",", 
     RowBox[{"ColorFunction", "\[Rule]", "\"\<Rainbow\>\""}], ",", 
     RowBox[{"AxesLabel", "\[Rule]", 
      RowBox[{"{", 
       RowBox[{"x", ",", "y", ",", "z"}], "}"}]}], ",", 
     RowBox[{"ViewPoint", "\[Rule]", 
      RowBox[{"{", 
       RowBox[{"3", ",", 
        RowBox[{"-", "1.5"}], ",", "1"}], "}"}]}], ",", 
     RowBox[{"ViewVertical", "\[Rule]", 
      RowBox[{"{", 
       RowBox[{"0", ",", "0", ",", "1"}], "}"}]}], ",", 
     RowBox[{"LabelStyle", "\[Rule]", 
      RowBox[{"Directive", "[", 
       RowBox[{"Black", ",", "14"}], "]"}]}]}], "]"}]}]}]], "Input",
 InitializationCell->True,
 CellChangeTimes->{{3.747200781983004*^9, 3.7472008581891947`*^9}, {
  3.7472014854992743`*^9, 3.747201499498212*^9}, {3.747201580763321*^9, 
  3.747201587830656*^9}, {3.7472016808679*^9, 3.74720172545189*^9}, {
  3.7472017899918623`*^9, 3.747201792284284*^9}, {3.7472018312099247`*^9, 
  3.747201891749234*^9}, {3.747297211118415*^9, 3.747297273676498*^9}, {
  3.747303800255744*^9, 3.7473038546506557`*^9}, {3.747304928839957*^9, 
  3.747304986299347*^9}, {3.747309721739458*^9, 3.747309743198951*^9}, {
  3.7473809531779537`*^9, 3.747381100151046*^9}, {3.747382368508718*^9, 
  3.747382455313678*^9}, {3.747724162210991*^9, 3.747724232714348*^9}, {
  3.747724335053027*^9, 3.747724352779849*^9}, {3.748233605650819*^9, 
  3.748233685298732*^9}},
 CellLabel->"In[55]:=",ExpressionUUID->"e232dbfa-6563-44aa-ae01-5a60c3012f2d"],

Cell[BoxData[
 Graphics3DBox[{
   {RGBColor[0.3315753, 0.4561011, 0.6388182], PointSize[
     NCache[
      Rational[7, 360], 0.019444444444444445`]], 
    {RGBColor[0.857359, 0.131106, 0.132128], 
     Point3DBox[{6.283185307179586, 6.283185307179586, 6.283185307179586}]}, 
    {RGBColor[0.857359, 0.131106, 0.132128], 
     Point3DBox[{-6.283185307179586, 6.283185307179586, 
      6.283185307179586}]}, 
    {RGBColor[0.857359, 0.131106, 0.132128], 
     Point3DBox[{6.283185307179586, -6.283185307179586, 
      6.283185307179586}]}, 
    {RGBColor[0.857359, 0.131106, 0.132128], 
     Point3DBox[{-6.283185307179586, -6.283185307179586, 6.283185307179586}]}, 
    {RGBColor[0.471412, 0.108766, 0.527016], 
     Point3DBox[{6.283185307179586, 
      6.283185307179586, -6.283185307179586}]}, 
    {RGBColor[0.471412, 0.108766, 0.527016], 
     Point3DBox[{6.283185307179586, -6.283185307179586, -6.283185307179586}]}, 
    {RGBColor[0.471412, 0.108766, 0.527016], 
     Point3DBox[{-6.283185307179586, 6.283185307179586, -6.283185307179586}]}, 
    {RGBColor[0.471412, 0.108766, 0.527016], 
     Point3DBox[{-6.283185307179586, -6.283185307179586, \
-6.283185307179586}]}}, {}, {}, {}, {}},
  Axes->True,
  AxesLabel->{
    FormBox["x", TraditionalForm], 
    FormBox["y", TraditionalForm], 
    FormBox["z", TraditionalForm]},
  AxesOrigin->{0, 0, 0},
  BoxRatios->1,
  DisplayFunction->Identity,
  FaceGrids->None,
  FaceGridsStyle->Automatic,
  LabelStyle->Directive[
    GrayLevel[0], 14],
  PlotRange->{{-6.283185307179586, 6.283185307179586}, {-6.283185307179586, 
    6.283185307179586}, Automatic},
  PlotRangePadding->{{
     Scaled[0.02], 
     Scaled[0.02]}, {
     Scaled[0.02], 
     Scaled[0.02]}, {Automatic, Automatic}},
  Ticks->{Automatic, Automatic, Automatic},
  ViewPoint->{3, -1.5, 1},
  ViewVertical->{0, 0, 1}]], "Output",
 CellChangeTimes->{3.7482336894259777`*^9, 3.748238967244961*^9, 
  3.7484303381877317`*^9, 3.749380854577139*^9},
 CellLabel->"Out[64]=",ExpressionUUID->"a6347368-55b5-4621-adb4-08571c6c9800"]
}, Open  ]]
}, Open  ]],

Cell[CellGroupData[{

Cell["real-space electron density", "Subsection",
 CellChangeTimes->{{3.7482337296661777`*^9, 
  3.7482337380262623`*^9}},ExpressionUUID->"159a967e-208b-4052-a197-\
fd97fbae87b9"],

Cell[CellGroupData[{

Cell[BoxData[{
 RowBox[{
  RowBox[{
   RowBox[{"diadens", "[", 
    RowBox[{"x_", ",", "y_", ",", "z_", ",", "a_"}], "]"}], "=", 
   RowBox[{
    RowBox[{
     RowBox[{
      FractionBox["1", "8"], 
      RowBox[{"Sum", "[", 
       RowBox[{
        RowBox[{"Cos", "[", 
         RowBox[{"r", ".", 
          RowBox[{
           RowBox[{"recdia", "[", "a", "]"}], "[", 
           RowBox[{"[", "n", "]"}], "]"}]}], "]"}], ",", 
        RowBox[{"{", 
         RowBox[{"n", ",", "1", ",", "8"}], "}"}]}], "]"}]}], "+", 
     RowBox[{
      FractionBox["1", "8"], 
      RowBox[{"Sum", "[", 
       RowBox[{
        RowBox[{"Cos", "[", " ", 
         RowBox[{
          RowBox[{"(", 
           RowBox[{"r", "-", 
            RowBox[{"a", 
             RowBox[{"{", 
              RowBox[{
               FractionBox["1", "4"], ",", 
               FractionBox["1", "4"], ",", 
               FractionBox["1", "4"]}], "}"}]}]}], ")"}], ".", 
          RowBox[{
           RowBox[{"recdia", "[", "a", "]"}], "[", 
           RowBox[{"[", "n", "]"}], "]"}]}], "]"}], ",", 
        RowBox[{"{", 
         RowBox[{"n", ",", "1", ",", "8"}], "}"}]}], "]"}]}]}], "//", 
    "Simplify"}]}], ";"}], "\[IndentingNewLine]", 
 RowBox[{"diafactor", "=", 
  RowBox[{"diadens", "[", 
   RowBox[{"0", ",", "0", ",", "0", ",", "1"}], 
   "]"}]}], "\[IndentingNewLine]", 
 RowBox[{
  FractionBox[
   RowBox[{"diadens", "[", 
    RowBox[{"x", ",", "y", ",", "z", ",", "a"}], "]"}], "diafactor"], "//", 
  "Simplify"}]}], "Input",
 CellChangeTimes->{{3.7477152828718653`*^9, 3.747715382770056*^9}, {
   3.747715425284617*^9, 3.747715456010498*^9}, {3.7477158058874683`*^9, 
   3.747715812764607*^9}, {3.747715890520153*^9, 3.747715952966292*^9}, {
   3.747716167797221*^9, 3.747716310201029*^9}, {3.747716574877054*^9, 
   3.7477166424176273`*^9}, {3.747716790863361*^9, 3.747716815313654*^9}, {
   3.74771712423392*^9, 3.747717136063946*^9}, {3.747717171434194*^9, 
   3.747717207608481*^9}, {3.747717292596281*^9, 3.747717362097492*^9}, {
   3.747717939772263*^9, 3.7477181450973587`*^9}, {3.7477181938367577`*^9, 
   3.7477181947135963`*^9}, {3.7477183075703373`*^9, 
   3.7477185098186073`*^9}, {3.747718577605852*^9, 3.747718587490654*^9}, {
   3.747718901007667*^9, 3.7477190168957033`*^9}, {3.7477191185495443`*^9, 
   3.747719142319849*^9}, {3.7477193385232353`*^9, 3.747719448225852*^9}, {
   3.747720117305888*^9, 3.747720257970015*^9}, {3.7477202909705048`*^9, 
   3.747720478571458*^9}, {3.747720570846582*^9, 3.7477206460359097`*^9}, {
   3.747725234278295*^9, 3.747725463436232*^9}, {3.747725511911601*^9, 
   3.747725512196246*^9}, {3.747725795204248*^9, 3.747725804820087*^9}, {
   3.748061309003028*^9, 3.748061327352026*^9}, {3.748069371632105*^9, 
   3.748069372006083*^9}, {3.748069531435399*^9, 3.748069554209002*^9}, {
   3.748069609265708*^9, 3.748069614682353*^9}, 3.748069684232451*^9, {
   3.748149484363103*^9, 3.748149526834239*^9}, {3.748149598891114*^9, 
   3.748149623025206*^9}, {3.7481497150279284`*^9, 3.7481497255751266`*^9}, {
   3.748149802957057*^9, 3.748149803122898*^9}, {3.748149890940976*^9, 
   3.7481499356359587`*^9}, {3.7481500170866737`*^9, 3.748150043813018*^9}, {
   3.748150126720285*^9, 3.748150129653859*^9}, {3.748150237063068*^9, 
   3.748150241062736*^9}, {3.748150327330216*^9, 3.7481503307514772`*^9}, {
   3.748150501225791*^9, 3.748150536351687*^9}, {3.7481505774354877`*^9, 
   3.7481505823362837`*^9}, 3.748150638695498*^9, {3.748150777277502*^9, 
   3.7481507808588057`*^9}, {3.748150849621551*^9, 3.748150849970014*^9}, {
   3.748151005879012*^9, 3.748151024612802*^9}, {3.748151079432032*^9, 
   3.748151082532524*^9}, {3.7481511782887983`*^9, 3.748151195013186*^9}, {
   3.748151271481098*^9, 3.74815127722969*^9}, {3.748151351865686*^9, 
   3.748151354959861*^9}, {3.748151414652025*^9, 3.748151463343206*^9}, {
   3.74815149690676*^9, 3.7481515041690407`*^9}, {3.74815153972328*^9, 
   3.748151574241292*^9}, {3.748151616555293*^9, 3.748151617809026*^9}, {
   3.748151680620225*^9, 3.748151714956951*^9}, {3.748152736881961*^9, 
   3.748152770517866*^9}, {3.7481528134054327`*^9, 3.748152815330892*^9}, {
   3.7481529372066927`*^9, 3.748152942580707*^9}, 3.7481529776708927`*^9, {
   3.748153574786037*^9, 3.748153589279567*^9}, {3.748156652829259*^9, 
   3.748156659856554*^9}, {3.7481633988357058`*^9, 3.7481634440251017`*^9}, {
   3.748164304018465*^9, 3.74816431816818*^9}, {3.748234604563891*^9, 
   3.74823468028337*^9}, {3.748234746452898*^9, 3.748234758059716*^9}, 
   3.748252795016309*^9},
 CellLabel->
  "In[126]:=",ExpressionUUID->"7dc330cb-5ecc-4378-bb65-abe012a4d6c9"],

Cell[BoxData[
 RowBox[{
  FractionBox["1", "4"], " ", 
  RowBox[{"(", 
   RowBox[{
    RowBox[{"Cos", "[", 
     FractionBox[
      RowBox[{"2", " ", "\[Pi]", " ", 
       RowBox[{"(", 
        RowBox[{"x", "-", "y", "-", "z"}], ")"}]}], "a"], "]"}], "+", 
    RowBox[{"Cos", "[", 
     FractionBox[
      RowBox[{"2", " ", "\[Pi]", " ", 
       RowBox[{"(", 
        RowBox[{"x", "+", "y", "-", "z"}], ")"}]}], "a"], "]"}], "+", 
    RowBox[{"Cos", "[", 
     FractionBox[
      RowBox[{"2", " ", "\[Pi]", " ", 
       RowBox[{"(", 
        RowBox[{"x", "-", "y", "+", "z"}], ")"}]}], "a"], "]"}], "+", 
    RowBox[{"Cos", "[", 
     FractionBox[
      RowBox[{"2", " ", "\[Pi]", " ", 
       RowBox[{"(", 
        RowBox[{"x", "+", "y", "+", "z"}], ")"}]}], "a"], "]"}], "+", 
    RowBox[{"Sin", "[", 
     FractionBox[
      RowBox[{"2", " ", "\[Pi]", " ", 
       RowBox[{"(", 
        RowBox[{"a", "-", "x", "-", "y", "-", "z"}], ")"}]}], "a"], "]"}], 
    "-", 
    RowBox[{"Sin", "[", 
     FractionBox[
      RowBox[{"2", " ", "\[Pi]", " ", 
       RowBox[{"(", 
        RowBox[{"x", "-", "y", "-", "z"}], ")"}]}], "a"], "]"}], "+", 
    RowBox[{"Sin", "[", 
     FractionBox[
      RowBox[{"2", " ", "\[Pi]", " ", 
       RowBox[{"(", 
        RowBox[{"x", "+", "y", "-", "z"}], ")"}]}], "a"], "]"}], "+", 
    RowBox[{"Sin", "[", 
     FractionBox[
      RowBox[{"2", " ", "\[Pi]", " ", 
       RowBox[{"(", 
        RowBox[{"x", "-", "y", "+", "z"}], ")"}]}], "a"], "]"}]}], 
   ")"}]}]], "Output",
 CellChangeTimes->{3.748234685688661*^9, 3.748234759604871*^9, 
  3.748252795948648*^9},
 CellLabel->
  "Out[128]=",ExpressionUUID->"ae85a0b7-7541-4330-892e-c980fabe1833"]
}, Open  ]],

Cell[BoxData[
 RowBox[{
  RowBox[{
   RowBox[{"diadensity", "[", 
    RowBox[{"x_", ",", "y_", ",", "z_", ",", "a_"}], "]"}], "=", 
   RowBox[{
    FractionBox["1", "4"], " ", 
    RowBox[{"(", 
     RowBox[{
      RowBox[{"Cos", "[", 
       FractionBox[
        RowBox[{"2", " ", "\[Pi]", " ", 
         RowBox[{"(", 
          RowBox[{"x", "-", "y", "-", "z"}], ")"}]}], "a"], "]"}], "+", 
      RowBox[{"Cos", "[", 
       FractionBox[
        RowBox[{"2", " ", "\[Pi]", " ", 
         RowBox[{"(", 
          RowBox[{"x", "+", "y", "-", "z"}], ")"}]}], "a"], "]"}], "+", 
      RowBox[{"Cos", "[", 
       FractionBox[
        RowBox[{"2", " ", "\[Pi]", " ", 
         RowBox[{"(", 
          RowBox[{"x", "-", "y", "+", "z"}], ")"}]}], "a"], "]"}], "+", 
      RowBox[{"Cos", "[", 
       FractionBox[
        RowBox[{"2", " ", "\[Pi]", " ", 
         RowBox[{"(", 
          RowBox[{"x", "+", "y", "+", "z"}], ")"}]}], "a"], "]"}], "+", 
      RowBox[{"Sin", "[", 
       FractionBox[
        RowBox[{"2", " ", "\[Pi]", " ", 
         RowBox[{"(", 
          RowBox[{"a", "-", "x", "-", "y", "-", "z"}], ")"}]}], "a"], "]"}], 
      "-", 
      RowBox[{"Sin", "[", 
       FractionBox[
        RowBox[{"2", " ", "\[Pi]", " ", 
         RowBox[{"(", 
          RowBox[{"x", "-", "y", "-", "z"}], ")"}]}], "a"], "]"}], "+", 
      RowBox[{"Sin", "[", 
       FractionBox[
        RowBox[{"2", " ", "\[Pi]", " ", 
         RowBox[{"(", 
          RowBox[{"x", "+", "y", "-", "z"}], ")"}]}], "a"], "]"}], "+", 
      RowBox[{"Sin", "[", 
       FractionBox[
        RowBox[{"2", " ", "\[Pi]", " ", 
         RowBox[{"(", 
          RowBox[{"x", "-", "y", "+", "z"}], ")"}]}], "a"], "]"}]}], 
     ")"}]}]}], ";"}]], "Input",
 InitializationCell->True,
 CellChangeTimes->{{3.747201018431036*^9, 3.747201019305319*^9}, {
   3.747201064774925*^9, 3.747201165312089*^9}, {3.747201735310122*^9, 
   3.747201752070304*^9}, {3.7472019042301397`*^9, 3.747201911307534*^9}, 
   3.747201974016176*^9, 3.7472020157363*^9, {3.7472020516090393`*^9, 
   3.747202054086718*^9}, {3.747202108297494*^9, 3.747202108751253*^9}, 
   3.747202327994553*^9, {3.7472024636839113`*^9, 3.747202572819762*^9}, {
   3.747203149328683*^9, 3.74720317114205*^9}, {3.747214666453977*^9, 
   3.747214674387891*^9}, {3.747215209635508*^9, 3.747215267633445*^9}, {
   3.747297006677017*^9, 3.7472970373467712`*^9}, {3.74729921898109*^9, 
   3.747299219050708*^9}, {3.7473034255403214`*^9, 3.747303425810885*^9}, {
   3.747303517997465*^9, 3.747303519795652*^9}, {3.7473035608938103`*^9, 
   3.747303630379863*^9}, {3.747303699910836*^9, 3.747303738852426*^9}, {
   3.747303780375452*^9, 3.74730378047753*^9}, {3.7473043608515387`*^9, 
   3.747304368209964*^9}, {3.747305998695718*^9, 3.747306002366432*^9}, {
   3.747307536393484*^9, 3.747307543057315*^9}, {3.747308178471986*^9, 
   3.747308195622634*^9}, {3.747308380759667*^9, 3.747308406385643*^9}, {
   3.747309178072092*^9, 3.747309179362712*^9}, {3.747382630751277*^9, 
   3.747382635957468*^9}, {3.747382731469982*^9, 3.747382742509547*^9}, {
   3.747384601558364*^9, 3.747384601635901*^9}, {3.7477246026539993`*^9, 
   3.7477246061567297`*^9}, {3.7482347242522306`*^9, 3.748234725459611*^9}, 
   3.748234770585526*^9},
 CellLabel->"In[65]:=",ExpressionUUID->"180c7a5c-d580-48f5-88f9-81132451859c"],

Cell[CellGroupData[{

Cell[BoxData[
 RowBox[{"RegionPlot3D", "[", 
  RowBox[{
   RowBox[{
    RowBox[{"diadensity", "[", 
     RowBox[{"x", ",", "y", ",", "z", ",", "1"}], "]"}], ">", "0.9"}], ",", 
   RowBox[{"{", 
    RowBox[{"x", ",", 
     RowBox[{"-", "0.5"}], ",", "0.5"}], "}"}], ",", 
   RowBox[{"{", 
    RowBox[{"y", ",", 
     RowBox[{"-", "0.5"}], ",", "0.5"}], "}"}], ",", 
   RowBox[{"{", 
    RowBox[{"z", ",", 
     RowBox[{"-", "0.5"}], ",", "0.5"}], "}"}], ",", 
   RowBox[{"PlotPoints", "\[Rule]", "35"}], ",", 
   RowBox[{"AxesLabel", "\[Rule]", "Automatic"}]}], "]"}]], "Input",
 CellChangeTimes->{{3.7477256515720873`*^9, 3.747725655460993*^9}, {
  3.747744054933691*^9, 3.74774406517098*^9}, {3.747744197142272*^9, 
  3.747744208748292*^9}, {3.748234778100748*^9, 3.748234779307899*^9}},
 CellLabel->
  "In[873]:=",ExpressionUUID->"790538ea-e4d9-4cdb-82ab-488137732625"],

Cell[BoxData[
 Graphics3DBox[GraphicsComplex3DBox[CompressedData["
1:eJzdnU+o7ddVxw86U3RowdagIys0bahaSpKy1U5qSydVg3kRKZpiiqhUEZpW
ExBNn7GDoI3iwEstJirCIxErYoUzsJrzTAhJ3umkTdKnI4sDY+zU6rn3/L57
n/VZ+3v373ffvb7XnMnhfM8667f22v/X+u59vu/nfuVDH/mW1Wr1yLetVt+6
0uv6+raT16vrd9y+e73y1Pptx+9/+WrFv/fk/Ur9rO+JS5/06LPe//u13evD
f51w6aE9Tj9xvR+XbfXZvzL6j4z+I6P/KOlZhdd1/G61oh7KQ38x9hRjT+nr
uWL0XDF6Mj7VV8X1/uDHd6+/eCrpl7yp34r/27/uXh98pdaX2s3dJ6+Xk/+/
8b+71++9nPwv+deP9T/2RMKpR/jbj5/3S48nedYL9Dj7S9B/h8Gl56Eni7G/
4n/7N7vX5iupvF/8x93rF76S2pXkaT/0VHtO7P9Sxtk/0W5qPc3t58RH/dy0
S2uP06P6ofxUP7W8UzuWXDH2F6M/4ZI3/qzy8EPSI9yUt+Ia1/p+G49fUb/H
1f9ivR+h31yv/ZC4kxeudsrnTu00+uGhJ6WnmOcWoz/hTr5f70emXo5SPa6m
F/2/Cq88TxDXOEW/SVI49cTxoMnH8SPhxehJ5aLfUN6E02/EJT93noP/zfx3
VOgf4Rr/KE+/AS9o/9Jf7Z3qq5h2leSFT/3L+SHh9CfxKO/n+74/ryR/an7q
+nM3n/X9fKVoPuRzNT4b/fBztZ/jnvFP1e/8wHFVz0vyfT9fSX4erZOIz10n
Gf2cR5Kd0M91SNE4KlzjLOcBtXuz7ipm3VXlpT+OI3rV9UzCY/9p46hw9TOs
GwvHA9jPdZfF1R5RbwXrhbqe4HpE7c+sX4pZZ1l5Mz8n/2gcMeNlwbhScfUn
7O8KxwOUy+jPuGnvResg2SPc7BOrfyhv1oOpHRKnPP1J3Ojn+JpwjS9mfC0Y
n4b4wJ9pfJV/tI6TPq7Lzmt9J/1z1y/Qc/o8c0da17vyFmN/lY/fN3uivgm/
o8nTTn0f1hcH+1s9P8q1/YKRr/pH+1vVG/fJ8hPl+/a09TDlNc4FvM0fzs6k
h7jaB+1kfyMuf3XrydXfQbmgJ+HGfs4TsR2ofRy0A8mhXgr9pvmMuOQ1fhh7
2H6inTPiEcQZjzD6We8Rb/2ljrfod3VclbzKH/brbRyo6xbhapccf+L6L+2T
6voB42Fh/1V5aI9wMx4me4TTnjgvHBWjJ+Ecx2Cn28ekfbbscftC7ZMkP3Of
lMYZxJuqv418YZxLehjnkl0Gd3r43NjOO3ExI1/gn2L8XOsdfqvy8P9Ivlx7
6eS1/plLu9c919Y/ffx+6V+KPut74fqs9/d/YPf6iasVP25Or22vrd9yov/5
os/6Xrg+X/7U7vWBa/vfvfZC0eegb4fzuSft/ekXq/7/2sslO4WfPPaezb4e
H95WXPb84fHrQw3nc9++f956//GlaqfkhfO5j+zlqvy+Hp9Pdgo/+dkDV6s9
wmWn7A/yOzvlB+G0J8hvr1X8ySd2rz95rtojOy/tP6f6Ev5n+9/V5wqXPWo/
wmmP8Et7udh+HrianjvVX6qXqf0l/WyXbN9sT67dq92EdrFteoTD/iJ/y5+S
F87nqh7Yf2gn+5Xag3DZo/YjnM9V/akeZKfkhXefu6sf9lvayf4se4TLTtkv
HO204rQnyO/aBccFji9qH6wv4erfeq5w2aN2IZz2CFd7FK7+320nu37IelF/
kH7+bm57HLUL1gP9JH+wfLSH5dP7J47jG6tnEj49v4RxeVf+7bG2S88kfCpH
tUd+YXnD+LPrf118ey36bdeOqeelvR3Jbx/flyf5Te2P/pFe1Q/nIc4Tzl/y
i/wB+2s7kX/0XLafYM+u3Jz/3Lwof3BedPOl/MT5kuUV7uZR+ZXzKPWwPaH9
9/22bf2L/U9+HY3fbnwdjWccV9x4MKp/lk/vakfE5Sd9DuXftUfi8nfQs6sP
+kH1TT+o3XT98MDV5AeuPyCf1jFuvHDlVzlZ76E8u/IJ57qQuMod7NyV063P
5I/gn1351S66+M5PQc/Buk242gH9wPrWu+pVftC6g+sRzm9z1wsqj8otfDR/
unlv6Tjn+rerf/pD71o/yj/Cab++J653rUegN9mv9tf1564dyJ9cr3M9LZzz
pfzIeVF+kT9YfpZH+lUO4bKb+we1G9oZxotduYOdB/uZLv7A1VQfal9L64N6
WN+X9nqT/Wpn9CfHTdnLdbTKzfUs148cDzifa1zhvK3xifOznuvmW46LHOe4
LuA4x3FL+tleOO6yXbCeqZ/rNunh/OT6m/Rwn6VyufUf5znXb4XLbul360g9
N9TTQfvheOr2vXqucK53Q33v9C/lV83ldRHXZ/K9qN/kLZMeJ684psuLMu8q
nPpjPHh+Ptb4rRg/D/KNPj/p8nIu/u3i0DHPslrJzhhHXa0kL1z5loA/9GSN
a8rPkhdOPcobCI96j1CPsuMI9b5aqRzR/+1l9BSjh/YXPjfgu3LDbyU+p5ar
GD+U+P0V+KU9N+ZHmn61V7UX8hGF3ygf0eHID1EP23/FqQf57SRPHqTKdaM8
SCdv+MU1v2bsYb8uZtyo8sb+JK938jVjuTKvnDjl9Vnfz80TE5eeEc+auPIT
p/KADnhGzAcKPyv/yPjH8juM3yo+lx9xVp5rNy96kM+k/cxzLs03Mh9Fe0b5
K+rheCx7OB5z/OP80B2n6zyEcZrj98H4qv7kPrv3rlx7Puw5iviBHvH73PzK
eZrzqHD51cgXI087+/P0wbyOchf6GfMZy1t5Ym4d0PVj8n/zL9oP5sdaT8lO
yWN+TvWBdpv0j/jlws+bXy48zr9JD/s75pemBzwCKz+Vp2/PDH4P9TCvL/6h
vsd8h3m26QFv0aw35vPvl/KQiJOXAP4Nea8VN3oS7uTpH5Srtl+VM743XP4R
Ej9fPzPvSvjcc0jAk/1z+b8ol/NDxVHeQh4i/cP5WvhSnuCp/KZTeEm0fylP
x/FNHK+E+8XuvrCzj+T8NNq3adw2eirOdQTXC259MViPpPGe88CoHJFf3/af
ei7sLOa5hc9V+fvlulLHF9RLoT+hh34u9HNYNxzUL8tp5Nmu6ngrXP3c9K8k
L5z9CHrYfytu9Dg7kzzxqDeNA4knKnmOe5AvGG9xPijpcfZw3Et+jnL5/JUZ
zy1PzozPyX7Yk3C9x3Z0fueeMY9XfHT+FbzbdC7kvM6XSP/c8xnwT9JDnPNX
wGfw1nFuLdnjeLKSn8tjPSuflHr6+w0fvxzFEVX+bjyvs0+au38d7be0v+E+
xo33nFdH84PG7zPFMQ/sdeXQfutM+8aD+bI7j7Z9Je3G93l+pX202+zX0vlD
nuc8ETtot5zXiE/9i+2f63zaw36UcOyzOL4le4SrH4/OGwhHXK6Wx4xvbpxP
dgqnnaNzDg53/GwzPif7YWfCY7ny+Vjisbzj+zY0DqtdB7xzHiP6IZ3Pc/IF
52aZbzq383/Sf9ZzbzxvHPw247wx8cF542RPN+/GONduHDt1Hd/JA3XHxxlx
x1FcUP3ZjbMu/xTrJe+fRvsb6TX6aU+a30bznpvfgn8P5gH4K9nL7/v1NZ5v
eF7dtM86nhh5tjeMh+28uvolz71P70me9giP496ViLe8ef2s742dSQ9x5N04
XlmcfhBuxrfTz6EdlBd6Es7ywp66zpDdsnPuOX/ho3P+kHfPLUYP1z11PHH7
fxcfH8UFIF9cvMCtw9y9BvAn87apvfEeBONP5tNTvRs9xZ0z4XkVd+6K51hO
eD0z+OVL+bV8rnhx0s9zAORjya4Rr5281aX8xe5zxZc64HHTTuHyh+NZj/jE
+tzltXV40+Tbyk79nvUlXP7QcwPPrPHcLF+TvDF3HsDxoR3vE3hxn9075VQ+
8CTr98Jh//698QPj9zuczxUPlM+jHO1QexCud7WfwF88eK54sOBzlsCn3OF8
rvikLCftZPllj3Dpk/1BvvFC62faE+S315IfWR/6Pf0qXP7Qc4NfGg+24rRH
n08+3tPskb+67WR7LflPv6e9S8+zjs6Vqh+dlSftzkeOznu9tG8Hibfqzq+I
n0q+P8sr3J0D0PhBPi/1yD7HX6bfpJf+WTp+jPox+w3btfzD9kh72B5Hz9e5
DY4jbnzR+Q+OLyzvaNxR/+C4Qz20D+2/77fttdS/l57/dufNRueh1U74XLUj
4aPzkeRt63nuvJfatfBgR+d8jPpH0NM5H+B4/Xpe1w8dHv3S+dO1v9F8wnp3
4/Go/7F9jZ6vdhr80845JDzMs515TrjsoB/4PL1Lr57D88k857H0vgG1p9Du
Ds7DqN6pn+cHznoOWO00+PeU845qj8Jln+xdej6Henj+x52nkd1dfx6cX+H6
huP90vWda3+j9Y5bp+g5wkfzktp1sPOU/sr2S3vlH36v96Xfq5y0X3bTn+y3
7pywfs99rp7HdZc7tz86b8z9rJ7rzqNLTvrdueXRec5QnoNza/rMc8bCeb5a
OPVzHeDGR1d/bl0+Wk9wnHXtQLjkpN+tS0bjNfsn+x/nMfYz9hvpc/zOLn/0
gH8Z8DPcW3xePJu5+U7i0j/3XluUi3nQ5B93T5v8pefzfIDwG72f1OGy1+iZ
zeskb5Tyhu+zmBdJnDxE8o8cz8joWcwDGvFibpR3w7w07We+emkeGPXe5/V0
8iou/0BeGvltwtHvEu9N5RnxCaiHeSnyxQ3/IPHIR3z0pXy7pbwHY4/Ln6Xz
dcLlF+Fn/R+APp559irvUt7G3Lwgcekf3ZNtysu8YPLnVA+pvAHfjd8j3uTS
ezFH9whS/+i+ZuEXc19zPtfLc4ej84XCeX7xdHlzHm7GvZnUw/NhPM/hzm1Q
D8+FcB4Uvgqv65YvT3ny3zluGj3puW5clp3kb6r9oFwpfzuXX8nxvTuOnzLu
059z+T5nvdeb8wr6V8rfkl+wNA8v3OXJR3lj6uE6iLxtjifCuZ5aypML+ME6
gv3J9RuWj/2S9YB50NYP/cdz3Yb/wflu9rnxiOdzX/Q/5BfzUYydjh+wjnbk
/+2RPMdjyZtxus5fffl8zm0VXp7fD/2JD4H1Ne1PfpjLy4F/hnyLhfedD8/v
yQNn5Y8uvd964b3Flp96k+4dSf1zdH/D0v6/9F4ErluIs1zndA4+7WfmnqOd
u19y45rp/2n9Q5x+EM7yCnfn/27wXFRaF6FcGJ9G/4cx/95z4e5cyNL9pKmX
+pn8ZdO/THln85qrPPvpQt7ocP5jfS3lFS7k36U42SgeJnzu+epzikstjQOl
fdvc/dnce2ciPtwn2X3AOa2vz2tcXzp+DNuv49G6e9Dm/s9sxMf/9wr5ZI8Z
JywPWDj6ZV1HLf2/G3e+bnSenH4w+u29Zsb++lnfEz/1/3M6/4cz9/9SjXwx
+ouxp+Kwv+JvlPY3Kuep/zsz/l/bis+sp2E7WNqe9O7uUzTr5+H9T3P/f9Os
Z9z5pPQ/g6xf2uni124fa+KTs/dp57Uvcvsut08z7ZPlTbg7f2DWVymvaeoR
/Snfl2D2EWxvfG7KE8+9P4/PJc56YbmM/tl+dnlal+cc5Q/N+GzjlKP/y0N/
KmaejfG0zv8xuX3Jwv/3SftXM8/afb/7/0TOP/APx9eUP3d5EqefdvZx/z+M
Rt7Wo3mus+ubdj7W+9L54NRztZ15SCUy81aa506fF/M86ubd0X3FwnEeMK0P
WF/MEwpX+VhfuN8yrW9Yj7jHmOOQs382T2V0j5ax/3QeQ+d8t8uvzIwLpP43
iGuk/s1xUSXlODozrpfGoUE81I6j8MM3zfhn6mu4LhTu7u/lOsP0Rxu/N/2x
mP5YTH8spj8W0x+r/W/UdaGL14/4O4yfGjttvHVpvHJpPNHlcU29Wz6WaVfs
dwXjKtvtIE6Z75F28T+XL3Xxtls8Djey88L3J65fu30L+w/W28lujgtL88Vv
9H228Y/lsxn/23uaHB97xJe+VfefxN+o66mL2n8a+SG/zvRbO76OeC1vlPnW
tFubTzL9wubbHH/e5fNcvt3lsefmgQ1/uJaPfhrkxf7f/DfyE/16Uf3D+Mfy
xh1/BPpvWlxz7rrhZu3z3H7OzSM3a53o1oNu/Xiz7Z23rn15/fVf3f78f9z3
VbS3Fuf62af/7js//LbPJZzyU79Zf+RPP/Y7f/Bbv53ko/05Tkc993z+l7/r
rbd9rlB+sqfi26+99Ru/9vevJP0/9QPv/J87/+GVpD+W53q1U+WRP4hTfrIP
40WTn57vnpvkicuP8kf0g17XEx79kfBC3NiDftdw+RV2FuOHMvnT6a+46pvl
jfV93eFVj/xu2mdRvQmPftGryat80W/Xi+kX6bnRvqZffmH7hB733Anfrn/k
n9704H33tntMhOs87W/++gvf8eMffLbiP/Ttn/3SnZdfrPcvUH76vuJ7Pzy/
fvxr65989D+fS3jZP7/if7SXS/Y8vLcjPVf26fnC9XuVT7js0PMpr+cL1/NU
buKyC/5J9qic8bkv7NcFj7V70ITrnPPx8dtPfXVT8ePlxO0f3cI/DY/+afp1
fpf679p/X3HZ/efH5+9vfybh03MqrvJQXjjldS6b5RJOeya55J8n9s9LfhBO
P0gP/SA75A/hep78J1zljPXbcNav9Kt81C+7hKs8qk/iKp9wlZPywimv8rNc
wmmP6oP+Ub3SD8LpB+mJfmj3Vvx+GB8263dN/S3W72b93qk/x/pten4sjCft
3rcHwzjW8B8O49Vm/cmpP/O5n5nGBT5Xcu8K48Omlif6Z1PtiP5pej4ZxpN2
r897wzjW8M+E8WpTy8/nqpzxuU+tX5/WK3HebHGK18N6JuXPE+70OPlrYb3R
5OP6J8knXPOtsbNQP/FoR7NT6xXqh3zFfzHM63q1+/e/ENa3T63vndYTcb5u
8veGdexT9fdxndDu8Y/PTzj1l3vDeqbqL8ae8oWwnqn2F9oTn9f8oHplO4n1
ep3tweJxPZn0sN7L62E9meNW0W88b5Tj2cTZnvU80z6Lac9WHnbCjmpPxWF/
4kUQhz+rHpSrYNxI9qBctKfwuagXlivJE0c/rXaafk286kF/rPLojxU3/b2g
v6NcqZ8W9GsnXyDPflfQTxOO8aSYflrQr6u86ae1vWK+SHkP1Bfbef2M8Z/P
TfLE0e/Yni1OO4Wz/QNnu03lgv7pfVOm+XqN+bpgPVNx7UP2+p9P8nH/0u71
jfuXhv9GXG/U/Q/tkRyf+4lpPYP1UrsfMq67ivZfWEdV+bh/bPeLxf1jw380
rvfq72mP5LAvqOtgrG/rehfr5LrOxrq34tE/TT/W/1X/I3G9XbDPSjjW87Ue
KS+c8rKD5RJ+GfbIPvpHeukH4fSD9NIPE16wv6ufL8d9YtE+C/u+irN+J/vr
/VXUj/1m1Yv9bMG+rOJ6HuWxL6t4uEfsoFzCaY8+0z/SSz8Ipx+kJ/qh7d9+
MMY3ij4jjlHjKbF+mx7EQ2o7RBym4n8c4y01nsLnSo7PRdymlkufEUcqihdF
/zQ9iEdVOcTBKv7OGO+qv+dzJRef2+69QVyxzkOIE1YccULMW3q9XBCfT8+9
P8YnqT/hiJ8XxMmrPSauXhD3rvImrm7yRA1HPJl6CuURTzb5knyfGHHEycv9
Md6e9CB+Tv0FehjHLoiHJ9z4B+uozPOC35IexNWdfMVNPLz+/v6Y3ymIt7N9
FuRxCuLebP+Mq1fcydNOyLP9F+aP5K8BrueO8hFs5zbv4/IXAzvhHxvPKQ53
cRKH67NZP6f4D/Bi5Cvu4jAOR7mSfqMH39v9fnG40+P2NQ6HfpbL4k6P8Q/t
pDz7kZ2nOF+4cd6NP248d+OPPrtxQL+bm6cd5XsxTiN/nfOrRk/KW8ZxL+ct
o3yL4zJeG+VS/Mz2V+qPcrnfUz7OO7a90x7bz4w9qZ2aclU56LF4XFfk8W9u
nGMUL+FzYxws9z9jf1ovxPWk7U8Vd+us1fSifq1Tlq5HjD3F8Q7IF5AeN28w
Hiw/G3nGj6sfZ85Xpa+n+ZPrRJWL+Tf+T5Vw5Q9dPtDl/Vx+j/q1L2Q8gPf6
C5eci0+4OISLN1C/4g3Mn2v/xXw+4kYVlx+op5+f93ld7aeZ3+P/0whX3s/l
6yhv8nU1Lsj4H3gWFZefqacfz/NxLMVvGA/gPfHCJef295R/uBtH9LwMx5tw
+fZ+/tnnXft5UR9n7cdBffyvHw/zcRTFOchDUXsj30TtivwCxztQf2eeWfqZ
T5Z+xpVVr4wfqzyM87k4qOKCjBtJP+ND0k+egsZP8h1GvAnqQXwujYeMp47i
soynqvxzeZEjfiX5aJrvKK/12FLemcsnM9+rfBPzyZqvKa/8EvNpkmNeS3LM
mxl7an6McbXJP4vjasQ138+NN4ziFuS9ys5VeHk+rOOxOn6inks+QrRPL89r
cPlDybs8pJGnnVgvNlzlZTxJ7d/IO/2OL5n4v6p38jrR7yq+jKfp+SBqz+Rf
GF4G+1HFXZ65n+9t8WPGidU+XZyYuIvzyQ/ka6Ofpnpx8S3yZeQH8l/UAphX
F848uexmPEP2ME6p9mDkNe9Mn/P/zwrXvOn4mI536fiV1K/5j3k2/k+UcMm5
/JjLg7l8F/VrfUL+r9ZL5CPLD45fTD19frHn1WpeJz+R//MoXPsExzekvOEb
1rw58+eSc/lw6unnw30eVetn5tP4v0bCJefyY5Qv3Ty855X3ed+e79zn/3re
qOF1Wp6C4xG4/HM/H+vzkMoTkkev9ka+vNoVec2O963+Tp6s9JMPK/3kZahe
yb9QeZhvd3l49XfmXaWf+VXpJ09c4yf55iPeOvUYHnodp5jPH/ECqEfl5/ke
xJMrrvWrO39Dea1LyJ/VfLqUP0tc65+5vMWF/MdinjvkG5IvJjnKS24pb8vl
b+H/mt90eVfKI85f63HpeS/ZM/e8lMP7eZWz86nn8m1HvF1jD/m8lh9q7Lfy
jh+6lIeoz3N5ByP+AvFVeCV51q/Ls43yz5Af542X5nupfyZvl/I2zu/i9ka/
K2+S7+PjPOdcvgBwytt4jtunDPK0xO3+Jb6PeQpunI/y43y+m79m5r2H+XY3
L6BcNv/c98Ny3oGxH59b3ud33/G+pz9623MJv/Pf7/v+Z197kXiZ8DXxR/d6
6u/1/T+/6X2Pv/p+6W/4m79+3+cf+/KLwPO+VO9ch+3fN+svdvVv1m/p6t+t
P/f4mvjVvR7g+XyccMaFp3KVN3f1b8uzQX+LGz8S/N/wu4P/Wxz4PcH/Db8c
/N/273dF+Yo/2peXnkL8rmBP22fBnxXfRH/W5zLPJ5xxcJXve7r6N+tnuvo3
ZRPbQ8XR3uo74w5657p8KpfaScK/O+hv7RT9peKfDv5vz0F/rPi7J//f7HN3
wIvRM+RTDM7vjeTJT53ws98fcaM8WulZeg8FcOovkj8vPi7KW/WjvCOc574m
fPl5y/M6Dxb9Od5noL+M9Mxd79f2vPRc2UI+tMvbUE+tx6XnUd0+5lY793Kr
3oPAeW7pea2l5ysc72B07sLl511e3eWxuW5bej/I0vP8Lu47Oufv4qMuruni
f46v5Pg1jufieBCOv+D4Ai6f4/IbLs/g4sQuvuvu6eA44M4HunM77tygO8/j
zqG5e0PcfTHuHgd3j4y738HdS3LR5+Iu+t6TC7rHqs5353Wex527due0l96/
4M5vj+5lcPl2l39mvN/d/7U07nte553Oel8Y8CJkcI9Ylb/B+yxqvS88P089
SZ75lnM630W/sV6mz83PF3QejP16dA9I9bO7X2DpvSHuPoLRfXAur3KDeQ+e
c6v+mXl/XPXz0vtQlt6/sPA8njsnVvknt8q9V7fqOXDGDZfeN7f0fijHgx7d
G+X4wo7n63iyjKMtvd9h6Xlsx7MYndN2fATHI3D5eXd+wp0ncLx+x8t2fGrH
R3b8Kcf3cbwbx8twfAp3TwHHAXe/obt3rM/f3zrevb2HDrzsaqe778Odw+/z
dzbmfP52eC/DxdyL1/CLuffhBd6/U+eppefzzus+IOHu/BZ57u6eVsd3Xnou
XTh5vkvPq6NcdR539x+d1/1lZ+UpsD1EuVbvF3y/0trgVX7uOYYLvi9gbXDy
/QvlZ+K0M8kznn/e983d2P1Wi++tWxt87j1uSc/gfgG2q6X8i5RPMXoqPvP+
AsuDMHrotxHu4jNL76dYem7f3luxjE/x8pCnM3c8cfOX5M/Iu3HjjLM/9SPX
71jvbr6InxfzmGb23y3y4i2eCh5JxWNevK0fI08lrZug5wXwFVo8OPI2Wjw7
8kKafORzNPk+j8HzWiI/pu0nIq+lrWcjj+HgXHfAN/QDnrtZv6fr/836ctf/
G/BUmp67u/7flMg7aXifJ7QB76Str/u8E8/LifXb6j/ySFp+IPJUmvwzfb6O
4f14Hknko7T9R+SRtP1TrN8mb/gllqdyZ9f/2/LpPk8LvJOm593wv/O762+O
L+Z4WI4/5XhPjt/keEmOT+R4OrG9Nvv7fLENeF7NfvCzqh7DwzL8qa3jPTk+
Eccj146H45Rr344/6Hh/jq/neHCOj+Z4Xo6f5XhVhudo+Ilbxyt0fL11HL+a
/X0+2gb93PVD2//duF/f/w/mQW4V
   "], {{
     {RGBColor[0.880722, 0.611041, 0.142051], EdgeForm[None], Specularity[
       GrayLevel[1], 3], 
      StyleBox[GraphicsGroup3DBox[{Polygon3DBox[CompressedData["
1:eJwt13mcT+UewPHfmGFmtN1U9iKibBURLZR9XDWWkrTRaCgVxVV2hm60KWlo
oejSLbIla2hBq+IWKhQt3NKeFi103997zh+f1+dZvs9ynvOc55xzctGg7gPL
ZDKZcVmZTDYPxq0YiiOVVcBR+EDlT9iKA9iO97CkXCbzofrnuFFuJvODsgb8
C+/A++itLldMH35b/iu8gyL5POXX8gK8J72Qy3M+jkCRvm4pm8nMUt5Q+kft
TudsdWWQg23pfGKsN/IzmcW8jV/gj7Am5i2/iF/nJ/T1onZ99dMvL5NZpvwK
vkr+TGN1Vf+qsn14BS3ENkUz7JRfhZX4GOuwNjuZw3I8hy9iHGzEl3gLb+IF
/Z+njzU8mq/B1WhpvK+t94XlkvI7MAbt5b9T3o4/0WZQXCtvQR/pXXwZ90JP
nO/aLuVz+WJcJ92am6CN9Jn5SfyZaIJ26f09HjX0tdsca/Ie3KhsK9/PA3Ez
TpX/RsxpXGpOzyibGnNXtgWbcZeyu3EPCo1XzG14tPUdkuO6+DJtDrquHvyO
vq4U83Zu0vYmXI+35K/gTdxW+37SXbhQm1+07c57jbcBL6OOuM+4NvdU95uY
y3mRdlPwQOwtTE7n1timr4+GOFm+JmrFXLU/wTzbcn/t68R8+LS4ftSL+6Lu
b2Ja80gcJd2Kp6pbgofiecA0lOJxrMajqIbqOBEjtPnEfuvAGX2ciyxMN95S
9Q9zN3W5sS+4g+u7CB1xr/pnMQnz0zWfGGOLnRdjx95Ba7Hfcztui/bYax2b
GWc3/6iujbIfuH55z7L5fBb7x3h1xBTmJvukY1w3qqIiKkVafRGqYV/sLf4v
9+TL0Qv10/3WAGfpa5f+h8VzZ7xjlF3Hg+S/ll4nvRJ7pJfzKco/N7e6sR/j
+Y99yIcs12H8havkC/V5tZi+0keLKebjuHK6t4fYc53M5TYehI7St/AAcXXV
38BfmPfVyr/i49P5H43G6s9On5c1mIWZ0Sa99mJ8o01//prbp/exFVqY0yHz
b8oD43yM/c1fiuujfj9fjzr24A28U1xvMZv5dPnW0mdwq/Q8jLPukHl3cN2V
lc8TN1y6lDfyOqzFknjejLuUW6blrfGUuPr8T34azaTvi/0lrrd0NX7WXOZj
QZnkXbAZxaii7hLO8EuYqf9NPFvcLMzBq/ILlL/LV+i3uvvSJs526XGazuS9
vAe7cdC1VOKK4qvae53FV5CemsaUorz8vVydm8faxXOtnzvlexlzOF+gfL/y
c3mE/GDlI/lEvhFVUKDuRzF/L5fcu00YgC3pNf4HJdo8IHY8HzRGVenfcpN+
TkINfJKVnBufcj9xtaT784Xoq+yieKbiDFF+gIvly0oXcQcMEdOd2yprh/b4
ICvpf2u88/h3zsR41qQM94n1iedLcVmuq3yFtRqSn8T3xpE4HPeUs6zrRXx/
2v8L4u6P9xT/LuYsZX/we/ILlb/GA3Cq8pv4ZtSLteOB8e6QHsQ/ZSVz/ob/
Qo8yyTzjWiaiJYaKu5yH8Yx4nuP849/NqbY5n2Du11n3jemzE8/L4+iQk9z3
SZiILtoc4M48Wx9j03fir/p9Xz/19LMvzl9lO/gS5f+IcyregRgqXRDXrf3c
OP/5KPlO2lYpn7zXpqXvherGmZds7UxL8yhNn9+N+r1Y/av8GgqlX+eGcb+l
G6XPZktcgLXqzo9zjF9GgfQrvAGdpNfz2dp0l27OLeKZkj6H56Tv/Qkowb8w
Hl3jvYdu2B7fQvxpblJ+avrOime8ERriMfkZ6Rk1P72uhRjpenbgdtR2f25N
9/N37ktst+OsSTduk54V8X4chSYYbX7DeWx6ts9HN2Rr86X1bMB5qGiNG/M1
6pan5//h2HNiGikvkf8Mo3OS+YxK09nJNvr/+jeIvZO+l3NijbStpO0cddPS
M6GCfI7y7839WzHj9PFdfnLtozAMneRviz3K9dOx6uKlrOT5ejm979VQA31R
lJ51TfRf2bX8oO16Xm2swdb8CePVVT9WepnyXfpYyqvSNX8kxhbzs/i1nI35
0su4Mu6UXsIPuOABuAmz9XVH3KPYy+o+F7OKx2Oo+ZbwGvOYLHY1r5TfKmYS
56KfdSrLd8e3F+7BCjyM6eis7qH4buBDxmgq/s/cZA5TMQVHxLtQeXleaYz7
4huXl8fZG/3lJ/1fi6twpbhHuAtfgjnxjR/7iA/r51CcicaYYJ6brU8vdc+r
K+Y8XK++En8oZoQ128v3xPMbe4438HpsjHNNXPygVOdd+mqgnw95nfyv+p/M
92lzu5gxfIp7N0P5g9I3ir0lXefD2vTnP/mu+AcQX8qb5EvE94vzEAPMZzd/
pX4/vsVObIvzGefFfdHP+XwMSpQdzW8oexr/xno8hScxBiUYi1/1W0n8L/yc
sUcpW5yfxMR3XSGG4XYMx7PqRvACfsUYx5nrI9wStylvxd/r63h9LpZuHftG
eRueIvYp1/IgV4v1F1Mv+oh9KF2BB4sdiEHpuPF92AoLjTeSF8W7VFyBfXgr
t8OEiOPG8Q6LbzpeLb8v1pzfibWN/6b4FpKfKN2B18vPin8EnmtOr8X5xF3N
/zT9d4l/GXHz4r8w5qvuYzEreDG2Sy/iPurmirmUr8Uz0j24EKXSF3NXPBp7
NS95Ftal/2trtN+nn1XcUd0kZQW8Xb5e/MPxjvhOk94Za43n47uda8Y+d41L
85L7uyH9v3vb9Twe/yD8prja8f3D78f3tPQHfJI2r8f/Bhelz1Hf7ORba3/6
7XRl/IOmz9f4WBNnwlw+AweVNed6+Fa6ftTra6l2VbmHssvQE43kNyuvzQvj
W9GcnxQ/EQ30OUfZ3jinxX4eZ5fY5ViGd7EJb8U3SKy1mN/imYv9He8LruX5
GqPPifF/mZ5jxfFtEd8ZWI154pqJmW7Mk+N/Un2teDfGt6Z7fQ7frf0KsQ/z
x8Y4Q8yecslztCX9X94tfzp/xBP0OUzbO+K5l++t/CAP1NdsY30q/Qf6KT8U
/4joJP1TueQ8yYl7xMfGHo5/Pv5C3RPa3hz/cPJjlZ/Il4rtim6oggo4Fo/G
t5P4Z8TM1HaFvfEYv6Tdi2WS/s9zPT3inRzf3nFOpM/UFPnt6mfEN2acsdLj
4vsknm3px+I7MTuZZznUMcYi5RXzkvsSc4jzZ658zTj/zaW5shY4J+am/Tr1
98a/m3z39DyJ+3s4vS8HzLVA2c+xt8WtUTaZC+Ib19p25v8BHjBFVw==
          "]], 
         Polygon3DBox[CompressedData["
1:eJxFnAfYXVP2h+/97nfvuefqneiJREL03gYhRY2oQRIE0aOLJKToRhtmDGF0
UYKEIIke/BFEF72NFkRntFH+75u1PPM833ruWnvvs88+u671W2t/Kw4+cueh
bZVKZaf2SoW/yoiyUjmahE7QIfBL8rs0NKtaqbwIDSdtT+Q6dCD8xq1K5YhG
pdKdvK6WR964Xqn0oq7fmpXKJshHk78P+ZuTP5LnRkCrQWtA3aBh0PFQZ+hQ
ynThd0XooDJ+ld/m+VehxaivI/X3oP5fqH9R5PmQl0D+CXkR5A7wftNXyMfB
nACtDHWETqbOE/ldFTocfn/K31VUKvNQ9xrIg5FvR54PeU3k+ZrRZtv6X9JH
ldFe230E/IGUf5z0HSi/HvK+yFOROyOvjLwF8kl8fx/kdctos23vB1WQT6ee
c6EtoI2hs0m7md/9oBPh/8Lzw3i+B8+vjdwDeQzydsgbIB+EfC/v64a8EfIY
6Dye7QENhd+I/IMovzz5nZHn5/0nkTcKWgB+PH13Kvx60A3wQ/idBN1u/0Nb
8vxYnj+S53vy/OLNyLdcAb8Z+ceRP5j8Lck/gPT9rRtaCLoTusu+cmyhDs1I
k58HflOeP4rnN+L51cr4br9/AjTYuUeZu/mdAi0DvzB0JvxZ0CLwB/P803z/
+jy/Cs9fSfpVUH9oD9vQjD62b6t+exlzwrkwBH5e0o60buhn6lmX3zHQaGgd
aCnq70O//JPhmo/yQ5CnUG5V3rex853nb6PcLdAS8H1IO568M/mmrSm7EHQn
z06GFvf7kO/n+U0os6r9idyZ+vchvyjjHb7remjhMr7Jb1sL6pZjeznlL6vH
GJ9B2tX8XgOdWca3HAutkN/UbMaYOBbf8d7Ned+JtG0I9W1Vxri4AXSw/a41
0lYgb8WcLyv5jfCLQJ3gW9R3mGsnx28saRfAb+974Zeh/t1o27m0v4Vcp8w+
OZbOl7PIOxM6GHkx30n5DZAHU769jD60Lw/Its+w/bR3Ad4/mfYfQPmHi2iT
bbuTvLfgX4Fub8Sv8pvQS9A7PP8r6QfVKpUN4d+G/ot8APJ68PfAf0S5z6D7
4V+2jfzuhvwU7/mY30scf+hi6C7y3iXtDdsjT/kq5Y6nvk3gZ0Hnkj6C/NeL
qN86fPYw5GnIHyJ/AE2Ff6kZc8U58yr5nyIvw+9d1Lcn/B3kvUbey9BE20ra
QuSfSX5P+A+h+ZFvQN7VvqPM85SdAY333e6J5J9Nfh/482jHOdAT5D8OzSZt
CfInkb8H/ByoE/IHyAc3ow7rGsEzB5L+CWlL8nsB+dvCfwYthzwFeS/4qyg/
nfIPQ1fDv0dajfxh5P/F9Qr/13q00ba+0Iz9xf3zsSL6xL6xj+3rz0m70zGA
f52yezHmtyGfB+0EP6CMfMsdw9yYw+9k+9s+LqKc5W+FzoW+JO1ufi+jvjfs
32rIl0D/gAZS31R+ryB/W+p70fdl35yCfBl590JToEuzvnv4HQd9CL835SeZ
x/Pb+DzPnQrf1zEp4p3/asQzPvsm8nfIvXjHGu518P8m733f0Yh5/J7z2PkE
fUGZVXnuG8ofDv8KdD7lTnJOkv4a8j+Qb3FOI1/F733Z5iuhPT1f7B/PpFa0
93bki6B+ZfTx5Y3oA/v0VeS/N+KZT4ooa5/9PZ95i/zv/Vbaszb8o/Df207o
Qb+FtMJ2kN8P/n2oiXwy8hbwp0EnongsRNmH4a/lueugsdAY6BTShpH/BjQO
/uh8t2N1DPQEafvz7Lzwk4o4ozyr/g1/BN83k/xjyd/M9pD2pPsX8iqOO/Ie
lL8G/m+k9fYsaYa+4v58H/kjkQ/l3TOhi5qhw6jLvEneIZR/irTDKb8aadOK
aPuN0Om2vRr1X5vfsh38l5TvTrnv+P6h8LuXMUYfkXYU9Q3PcXKeDYN2I/8E
fl8j/0jyP+eZleA/4vlD4Xcm/9jcO4aSP8rvpa1/sMYegu9P/vgcu6NbMSds
30WNmCuzka9HPhV6G/7wIva7j3M/9Dmfv6ARc2FQGfPJNtv2/XKs/FZ1gBMp
04/33wKdD38M1Av+Sugs99ZcizdBZ+Qcda6e6Rx3H8o93L37tkbMjxE8Oxw6
Ff4oqDf8i7RxKvyzzTjPtqL89HxeXfXVPA/Gkn98e8wxn/8Amtdvpv92gX+u
GfrZob6T9OeRRyEf7p6L/Ewz9K8DkV9A7lvG2fki/GH05/bqkJl3KPK2Zez9
ngG9WrEmR7pfNf63Vgcg94f+6rws46zxzOlJ+XMaMQcc+7MbcYYom+7ZcgK0
Dd/yJd9/H/whua/ZrwdBJ5M2lPw29+FmzIcj2yPt5Hx+R/htoWObsYe6R77r
2PP+n4rQ99X7fyhCh1aXprsqX8NPzjPcs/tb9SAyukOrQN2g1xuRJv+KZzNU
h29Ab8O/AxXwbdCb8Ku770GrZT1vkFbl9zfqf805B/2q7q0NAj+Jd0+E5qfM
4tDltP8R8h6ELvMsoH3Xkf+0OpB7JTQP5Urb2AySf4z85eCnqL9R/jltksyz
/LxQqxZtbUK1bPN7jcgz3W+xTbbtl7b43s7aE9S3KPn/KuPc8PxYrIizdhpp
5yAv6t5D2QfKOEs9U/dsxZl/J/LSqQv4q3wHtFQRZ+55fnuexb7H993pmMDP
KOMs90zv34r22r/287vwHfntBA1X14eeUqeg7Z+oc/HMi8jftUWaecqW97n9
yJ+JPIe8L6HntAvcx9QVoENSB7ib32WL0A1upj2HOZ6U3ZH2jNd+RO4P3eDe
CPWBX8t9qxVn4ObIXzfibFwH2lpdB1q3GWdMD/hvG3H2bFiL8ltAG+UZ6lna
G1pTfYT6N4HfGLravR7aEv4rbSje91fkaXzLUdDIMnTcxVgPS1VDv1yuGrbT
MtDS1dCJlU1XV9bG09bTxtLWslwnn4WWrUa91j85dWa/2+/fHdoN+oTnluJ3
Ieh9dcNGzGvH8iP4Gz1v4H9UR2rFcwOhQeok0HXk93Uvg66H78fvTupm0Ha1
yFPeNcuoA+/L7y+N0I2PKmJN+U7fvRFpg+H3t8+aoSOrKx8Ire/6p+wd0O3Q
WqQdXUTaWtle+9n+dlw2yPbtwO9/yNu+FfXZ/p8aoYvf5H5qWfjjPE/L0H3V
gfdqhW75T+SLoA7wj5N/I/yC8LuTfx7yQ/TrdOh8+IvLsP+0A1doxbp2fd8K
nQH/jftWW8zx76FOzShzRtqT4hD3Q1OhY6AVSZvZFjaktuQ46v9DWxG6tIw5
7Jj2Im8475uIPBy5nfb1Q56OfImbJ/JOyA8i/8Ox8dzRlixjLO3bEcj3lbGO
7PuRyGeIr8B/SdpbZejQJ7gXFaFbn087XoWeTZt4edKe5Hds2vdT+O67oVeQ
/wZ1a4Y9rg3eVf0XOr0eNqy2rN/1R274v2T5n9rCBtcWd1/4GJqde4bv8X0z
0m52r7b8j7lnuwe7F8/MvrywjPba7lPK2IPdix+Flm0GyYu5iL2czO/j0BNt
gVlcUIZs+ugy9n33/+FtgfNoa1zu3ptjcEsZtpk2Wt9WzCPn0zG12Lu0oc7g
d4EibKuHKD8OeW/fTfnnkZ9A3gd5DPJj6s/uhchjkW+BfwZ6FroVursM20wb
bTfyr4N/HHoEuqYWttpp/I7xfCnCZhsPP18Rtpw22lnICxdhu/1fGbqKOsuu
rdBZrHOeInQZf6/LussibL1bsi2eMX6X33d6rhn75j7o/uyjmdR/RS1081Gu
F/EE5J2RRyMfC39cruWNcg91jW/qWmlFvWfkXuZ+pA1s+T/SNvZX+dhcA54H
R7hvQBOSH5rjYdqtZezl7t0ntKKfTsv9y73tzjJsB22IXch/pAzbQhtj51bs
3YtDHXIP18YYSX6jCNvjjjL2Rc+SYZ7VyKcgb6ke2Yp+sD/qRdgu6kDqQks5
p4uwGbQdxH/Egdbjd11odWgNaLxl+NTloVOKwEB7w29aD2x0PfhV4VeButUj
3fx1oQ0SAxEL2R+qw7/J786U6Qe9Bb9LJbAiMaOVoKVbkW+5ZSg/URsT/kzo
Gu0Mftcgf3XoK/jtGpEm3xN+b8qsRt4jyFsjf8bv59AX0BzbpC3J70RoY8+M
StT/OvQ21Ie0x/h9AOrh+UFdu1cC/xUHPsv64VeEH98MjOsI5C71wL525XeX
xIvEje5IrEzM7K5K9OVUaBo0JTE0sd7FK4GtWY/1DYW6wp9XRB/btzc2Ywwc
i6Wh0fDd+F3FstDK9hNp3SvRRttqvdYvpvwLOnJH+E7QSvZ5YszKpos9n15E
fdZ7dTPe4buWha5C7kA9P8B/axvq0cf29cPZ/1s0or/t983FgbQH3IOZS/vC
300dE3huM/e2ZmBHa8Kv3hY4yU3krd8WGNYn0O9FyKbf1QycXrz+ZOSToF+L
wDjFNn+B78Q3jCN9S+Qjy8BdusKv1BYY1+Ay6vDZFVuBBbW7P9cDEzqsDCxc
7P5gsQTeOR/8vNDXifWcDS3YFpiP7/F9l9YDc9usEWPuWO9RRPv8vrWh34rA
4HbRVkxszrnaHbq3Ev14QxHzw3ni2rtZHZH845EvK2I9nAY/BrqtiP52LvlO
331TM9ajc+amIjBmsWZxVLHh66Hl6zFHnCvT+X0SeirHcEN1Ltp3mjYo/bN0
GevTdboU/DP8PgvNgJ6AlqSul/mdZT78hCJk069zvpRRv+9ZUvvBOe3cdT+B
ToSGO0ddP/WwydxabxYvbgUGIhai/0I/RkfqmF/MBn4fsWh+W9Xwd+j3EFNt
Os6NwFp9vu7cawS28nsl5Ab0h/sa9VXhK9AK8CtCBfw+lN+gFVjLfokF6BcQ
4xZLmYupkL868uaZp+9Am31L5BMaYctvQf7AavgE9A2I2Wwq1tMILEecQ7zj
9MROxWg2Rj6yEdiN7bJ9tvs3985GrD/X4Z5F+Kj0Vemj0Vcjpi62rg9LX9Y6
uZ9vCG2QGJH6/MGNwI4sv07mic2L+XSBP7QRWJDvc2wd9x3F+XxnNfwz+mm0
L8TSDyRvQ7HyRuyj7u27w++Re6xp5g1Sb6TtP2W+fF/o50qkDdB+4/ddqD/8
Enn+LQgtlP1i/2yUfSruMCC/z7PrL7Rnr2r4UPSl9KXM89T1ArRTI2wcbR19
XPq69Dttn7aQ9k0vaNs8b333JmWcg36rvin74Jmc+9vCr1+GbeTZqS/FM8qz
6izo2iJIvrd2Pv15cRHz3Xl/A/IlyEfDr+/aacYad62bZt4VRaz1rdVpm+GD
cP24jvRNmOd+0LMeZfTJ6ZvTp6BvoXsZc921oy9wrTL60bWir1Afn1i1mLW+
MTHdHZFPaQTW65pwDurj0dfTowzsSAxJX544kXjR8Y3AlsSGxTSPyT1knTKw
LDEtfTW9PC+r4fPT9ydGbv+PbgR2vnUZ2JUYlr5GMSwxoZGNwLYcd8ffteD6
Nf2QxIqGNwLr2jbHcUQj6rX+7fKdYmCHiSs1Ahvz/J2cZ+Jcf2sz7I5n05by
+9soX6vGXrG5dk7qZ+pTrjvX32G5np4vYr84Nte39rW+p0PSnnb9qFsdnuvL
9SvWOjTXa3/yb62EjqKu4r7i/rJZ1qlPcYvsb/cTv/HgauB7frt90BO+d/bZ
I0XMh5Oy/5wf2+T327+zisCXx2b/z/V55v7lfiY+vG/uV+53/1dE/47K/rNP
Hc+hOYb64A7Ovne8ezRDH5039XvXrPvhoFzLX9UD+xMD/Loe9splaQ9q3/yo
DUzeZtAHZWCuYq+zKDsNfg3KzOM4k/YV+acjH0L6e9TxWhmYrdjtT5R/sBkY
4xf1wAzFDvvw+1I98FdxWDHYF+C3ag9sVsyx2ggMWrxxfvj5xMygMaQ1ed8H
/I6Fvinj2efVP9qjjq7aIJ7H8B+R/1wRePvRub8/TNqVqc9rX2unXJ32gPq9
GK9Y8Qntgf0+VITvfFiuN33oPXPuux7fRP6U57tSbmArfCpfIK9chK9lA37b
qetn0tZwLZD2OfxzYiTwrxSxfk/N9e87fbc+C30Xcyj3FfRC2oi+7zPtLtOS
n5M25My08X2/7dD2fwf5P8ivQ6949vA+AzWq0LrqDqR/D30NvQi9Q9/9Jr4C
/Zhttu1Pkz6siD3dvX0t5AFF+CBs3ypF+CaU9U28BB3QDJx7SO5Hns+eSZ47
nj+eVZ5Jnl3aJ55V2hfqRp4hniXu+e792gjaCuq8D6f+ZFn1YW0R7RNtEW3Y
0bx7bNq46i/6fofkean+4tl2QOor2hzaHsvy/F5F6NBT0l5Q11On1Jb5PPW9
yWXUX6a9qE6gHjYrdQX3LPeu/VKfGUj+DvU4Yz1r1aPUp/ZP/cgz17P3newP
bSRtpSmpz/v96v4/pD7gOP4nx+w1qG8z8AbxCe3lnZpho4tjzMV3ysC2xGTE
nrThxb9uSsxC/Ft8+vHERsTAxapNM29/yjxWDZ+svtltrLMW+PDstIG1hcVX
J5WBWYsViRmJZSuLMYvZiN2cCz3QFu/wXRdpoyJfoT3aihgEYxFGI3dsBQY3
OzEjsbm/QbPa4pmLEq8zz5gPY1/ErG2bbby/DIxtamJy41L+OTFVsVvxiE0p
u1ktsN4ntIFrgY+Lr4sR2mfiFFO1rZqB34jPiPeIuYm9iW/eW8ac8KzyzHKu
iPdMSDxGPEeMT6zvzMR6xLDE1V7J/hFDEEvYuRZ4rBiFe5N71KNlYDju7e7x
Yg+jEnMQw3i2DB+AvoDbkZ8sAwMVCxUzFDsUkxKbusc1XUab/Ba/ybb6jefW
wt/gt9sH4kDiQfaNvP4H4wHEikbnHuqe+kwZe5f758rQSu2BwYjFiKffXgZm
c1QtMH2xnDVbsce7t39Zho9UX+lsbbRm+HQXbIQP77TkF1DvaI+0392vtOHb
w0+1OvX9inwQ/BdlrHl1Zdece8HCjfAV68/TryfGJ946LNeMPk/rtC59X55z
nnctqFt7nCueL89Cz6gjUueIxHvEZz3rPod2bY8zrztpc8Q04D8ug/8MGtge
aZ51lUb4W49NH7W+6kXVJRIjm4uV1QKL/B2aQv4g6DPXqjod/AHQnDLm/IW1
8PW4FsTExcb1AegL0AegL0Afgr4UfSr6VsTQxdKdM5NrgZU7l/Rx6OvYJNdH
/2bMLeeY/iPx672Q98769MHoi9FHoq9EzF7sXh+Nvpqtm4HHiWOKVzpOjtd/
oX3VM8qo3/ec2gqfsb5jfcz6mvU563u+AfnTItbAqbXAP10bYqLX1iKexXe4
hlxL+hD0JbxdRuzDauQNovwbyLNrgdH+idUqf1wL3HXXMuI0jAXRP/6k76lG
zI32ozEPxjG8X0S8wA5l+O71Revf3aWM2BBjO/S/71iG31pf+Z/+Xv27Hxfh
v++NfFw18ArxAPVz9ef3ivCvboq8RzV8u8aH6T/SfpyW9qh2k/aTOq+6rzqy
tmfntFm1QxZK+86zUDtKe6pT2qrGGBhr8FYR8QnqTOqN6o/qUtqs2q7PpL3n
Gart38r61HnVg9WH1YU989Vt1XHVBXZsBn6uX+aztM/E3sQwxDL0Ueur3pPy
M4vAVMRqxGzEWtRBfkz9RN3EeIL7KXtlI+JtviBtWjViZIyVEfOxL+1TYyD0
oetL3xv52SJ0Lm2vo6qhi2lDqHurg2tbqPOp+2sDqAtah/EU+tutWx1ePVx9
XN3eOSG2sHM15oo6u7q/NoC6vHPY2AVjYpzbxlc4ly9sRPzIieS/WQ8dTV1N
fER8RZxF/EW7UvtSTEWsxXgnY3uM8TE2zJgH42yNYTCWwRggY4E+zHztdb/d
PjC+wBgqY7mM6TK2Sp/5b+mH0XduzJixY9Zp3cagiROKFxqbpk/3+/SH6evV
p6tv9zT34CJivowT8x3GghnTZWzXc9Bg8o6B7qlHzI+xP8aMiOuJ7xlLYgyQ
sUA3uycXEfNwYjXilYyFGELamHr4lPUt64PWN63P+anUscSixJjUvYy5E5c0
Js7YOOP/jA02ZsrYKe1z7fEnisArXGeuN+ej89KYzV1zbMUftimjPbbL+Asx
QrFtMW6xQ/EEsbfXEz/UBhXr6ZrrU3xLfOqBIux9Y3DFK8UtxT/0IeuHeLQI
fMH2G8flmBvfZgyvc805p33vGX9xLfznnv3u4+7nU3LNGaMsXiZuJh5hjIux
LvaBfeGaE88x/sS1aAxzj5z74hnaM649bYQNi7AhtCXq7SFvCs0Dvwi0JXyt
EbEkxo90bI94B2M7jPdwfi1H2hBoH2jx9oiB+CX9h8aC7EbagKzPeo8Ws2iP
mCBjgz4pI99ys+E/L+NM8Sz5tIx4v4m0/5+NiFeznT7foz3ssgJaEHqPOfNu
Pdq8YKb7LT2gReHnh/7i2qOedmhZ5MWg7Yr4Lr+jTxExMcbGfEtd96sXk9YB
eWnbXESZ5fJbt4LfqIh3+e7hRXyfNrK28ZHw2zdDd1OHM57j9TJiKzsjD2iF
X9Cz6n1oun2qPs3vCuTv3YrYD+0E7TxjQN6C3q6FD+/eLP9W8uqD2ojaGAd6
TrciRsxYsYehQc2Q/w3fsYhYMm3+d2sR6ykW8AC/39cjhstYLnVWz2PPZXXZ
e0j7oB4xccbGOWfqORbOrYNIe4fyD0ADm9GP9mcDKtvjPb5v+SJiTf0W2/NQ
LXyS9mcj54rjd1LOwY45Vtqy68LPrIdNq72sb7xbEfa78Z/GZhrDaCyjvvNv
axFzp33r/HAuOqaOrRjhKYmvu9b1H+mLuzf9AWKO+pU84zzr1Dc+ob4uOX5i
Jx/WIibP/vT7HctO+X3a7z8gr576inPQufgddY4sYs6U2T9+u3PKueWcde6K
N2jbG/MpHqFPSz+hbbSt6lATqhHz+VqOp1jOijl/9Il0rYSPSl+J/ip9WVNT
1melX8s08/oWofurK++Uclf4ztAO8P3UIeC7qB9nXsm7m40oM6oIuWs+bzym
Z7NntHip8bp3IY9rRHzsu2Xo5OriK7ci5sHYB+NP7ikDE9W/0jcxFuu0berz
vss54Vp2TTtXbFOXtF12yP50nS+b69s17Fp+X/9VET4XfSnDU39Rr1O/uyn1
1ZOh7u3xzX67da6U9pF9IwalDaIvXWxKvV39/e+1iN1yTWqrvZlrdS3KL9YI
DEwsTPtGbEO/tb6BVZE/qYdNoG2gDaRtpI2kbaSNpe2kDaXtZTzvhNSlje8U
sxC7UOdQ9/BMU9dR5/Gss8/te+N4jf3thvxKPTBDscOt88w0/rBPPu/ZqN/A
WEVtIG0jbSRtIzFO9S3PQM9CMVuxW3VaddvVkH+uh82j7SNmK3arD0Vfijqy
Yyz+3TvtS+MAdmhGfIw2i7b9N42wZZwbxscYb2askjFMxjINTlkyz5h/87SZ
jHcy7klbShtW215cWttWG954i97NsO210Yyv2SxtN2MwtP3FAHZv/i/mQnxK
rFbMUSxS+1k72jlrfJ5xes7lP2MgLq0F1iOmI1YrZivWIyau7Tki2yQmIa4j
viNWoY6nrqeNoa2hzaWtpM2kLSZmIVayTWIZYtzqu/oY9KWpk6qbGoO8R/a3
+rQ6ir5LbT5tv58bYVuKCWszj0p7Xht1UJ7vnsfuYdpeYljubdqsB+QZ71lu
mX1SJ/g8z3P5I9Ke94zXbh6Y5ZU9+3dN+9r9wP1dPPijtEeN+dsm7U9jboy9
eboW+Kk2g7aDNoOx++oI6gquCdeGGLhY+BvMwVVagTmLPXegzNqtOC/fqMUe
7fe4B3m22AbbMhfDIW+rZmA7YrJis9qg2qLauNq6Yk4vlYHhi+XrT9GXI8Ys
1qy/RV+Q3+S3iXmLdesz0L5Sp9M36h7pXqkOqy6rTqhuqM9TX5A+CO0RbUpt
S8dL7EV8XWzfM9wzVh1DXcMzQF3CM9ezwTsMxqQaI/pyGdiC2IF3Yt5OnUHd
wRg8Y/HERIzbMX5HrEQbe0YtzkDPQsfAsRBDF9v2TFS3mZ35nsli62LantXH
pI3nGeBZIOZofI5xOmKRYhJidxMTQ/C+2OSMJzNezZhQY0PFJ8QpxCiMB3WO
/IldiFV4p8KyYlfGExkjamyo99cmZAxg52bE/BpLbEyxscCTmnH3bVLm69PS
t2UZyxo/PCNj3owt9k7gGhmPYTyFd6y8a2W8g/HRxuMZu2ZMseVNM8+YCGOp
jekwtsM7bd5t8xt/zBg6Y++8s+bdPO/oGX/onSvjSO0T+8Y7Vd6t8pv8NrFc
45uM/zR21pggY4P0geoLVTbWxpgbY4eMVzA+wRgaY3O0UbWzijw/PE/07etT
Fxv3Ttr1lN2e5zu0IkbBWIXelYh1MmZp/4yRMJbBO479Mv7BeAjL96pEjJD5
ttG2eofEeF773LExTtOxMIZxVMb/2ZeeT2I32nBiKerYPdImUPc2Xst7bN5n
M5bdd87IGAy/VZ3+6/SfqeuL64jveAfI+zhiDt4Ncn46T91TpiXv3HXNq0+q
V7oXuOb17egrcS9QR9N3pI9I3c01pl9GX5FrT31AXX1AM7BcMRRtPW0+sRUx
4OmpO4sNq7PO9c3kO12TxlcPybXqe32/Phx9N3/GjKt/aHuog6prq5Orm1rv
9LQ3lN0j1F/VY9071GG1Dd7LNPdc994fGoEF+h1+z9f5fdoUD6UOr22hT0Hs
+dw8k9xTjPUVv3SvMZ7ReMd9mxFP6Z1Lx2poxtu4hlxLxgAZC2TMnbF33jn0
7qHlvde4dI6vuJ74njq/ur+4nfidd1y8W6IN4N2xyZnvejX2aXTGlxpjZKyR
d2K9G+v69W6D9xO9f+j+pl9ucDPOHn2cW6X96dzTd2D8rjHNxjY7h41N3zrX
n+vXu6fGZBmbJcb+UNpiYu/GSBkr5R1J70oas+U93PWyvDqLuov3F8V3xbwG
JHYiFuadS+9eTuOZLq3Yf7VNPsz93/1X2+iz3J89D7QN3kp91PNc2+TbPM+c
4977mprnqTHdxqJ7v8BYb8fMWFhjUh1L9ROxBjEHsSkxR+9Gja4GFmkMm7Fs
v7t/tOIOgvcqvEPh3QTvOHvn15g3Y9/EaI3x8T6k2K13zL1L7J3i4bk/iaXp
E+yY+qx37e7M80SMQ6xDvM9YDjEXsRfxO3353lm6uhqYo9ijGJBYkBiMsSli
KmIrxmAY+yEmKzZrzIGxB2IaYhveafFuixiTWJN3ZrukPuLdwfuyfjEc1/fd
eZ4aY2+svPHzxt6LGYkdGTNh7IR3ALwLcK02ZxEYvhiQccveFRFzNobEmBKx
aO/UeLfGPrVvj1AXrcedAu8W6J8y1to7ut7V/fNOvfeDvf9sTJ+xfMb0Gesn
ydvn9r2YuHfpLqwGVu6dcu+qe2fdu+bemTBOfmr64xwjx8o7yd5N9r6195Hv
g84pI2bb2G3v4HsX3zTz9CnqW/ROvf8bwP8R4F17MXhxZ/FnsXnbbNut07qN
PzRe0Wd81jtF3iXyzov3c4xpNObQNtt2MXqxeueAc8F871F7n9pYSL/HOxv+
DwT/F4L/I8D/FeD/IDg022+s+SPpb7U/vUu+cuaL8XuX6tDUz2yP94a80+Td
JmMkja20zbbd/7Hg/1owzTx9DGLU4t36HvTfqQ9pU3h3yPXi3far0l+q/+f3
RsRR64/ThtGW0aejb8czwrNCHVdd99Q8M/Tvz0p90D3deAbvurrHuddp7+hP
VOdV99XemOuvLGNsvHPh3Qv3MPcy8SVjx7V5tH280+RdBvcL93p1RnVHbRTP
Bc8H7z54xnkmiRcZi+6Z6NmofWRsizqhuqEx38Zua7NpJ2kvGSvuHHQu6lPW
t6wNrC0sJt8/+9Mz3vu53qU0RkZf+7isXxtPW08fsr5kbU7vZujj1BbV5tT2
VMdU19QGNL5e36m2ofPTM8f7i31zvehLEvPomfuZZ5T3kXfO+aEv6Pxq3L1T
t/Z+iPahdqLrWwzC+5jeLXTPd+93jB1r26dtrL4gVqx9593V8fm97r/6fvR/
GIukP9tYB+8HGCsvXqG9qs7tXRX3aPfqa9I+1J+svatNrG2sD1JMQ+zRu2Vi
gGKBxuUbi699oP1qzLx3XdQR1BW8dzT37k8rbEtt8Buz/7V/tbG1td1T3Fsm
JR6h/ebdZO9si/3aR/bVxJQdX++k3pz2nT5u9Q3v2Hk3SB+i9vH4PJ/E4MXi
vWO5Sa5/79qOSHtaH5i+sL3z/Pp/KbW4fw==
          "]], 
         Polygon3DBox[CompressedData["
1:eJwt1X1MV1UYwPGbipKbzSzFAk1SsnzJGhigvVoYaaKGKW6YxEqgKSZpZs0U
VHBLmmFlSoUvtdrEFjNpU9LSUv9Qe8EVFJZZWkobViq9aX3O4o/v7vme8zzP
ec793Xt/iflzHyjuFEVRHmIwMzaK9neOon3YjGy+59Io2mi8Bx/iMD/e1ZyE
DajBz7wexy6Jom/Qgu18q9gn5KTjTtTylm5RtNR6KR7GZ7wBkfEFl1GuO/k7
8hs76jWjjlfIf9Z+izFd4+V8G5aqPRnjUcer8KqYalSKW80zsVCd9XgFU/hw
pBv/a9+ursNCv3hfXj1Wyy3ln9p7GS9DKQ7y43qskrMG8/AlT3C/wg2dg/cQ
z/eZ7289HvfjEz5GzQLjlShHFv8o9Kz/BuzGIf6PfQqNizEHF/le+VfJuRrj
8DE/hFTjNOTiMD9j7y4x//+upqI2fq+aJeRFrEV2OCtWqD0ND6Gep2K89X4Y
hFt4ovxlzvSmgm9gAL/LfL71MqzABL5Lj78YN4jZgb28n9glcpfiAPrzGLFT
9ZUuJg1deJz5QusVvBx9eZ78GPUuhnO4zuRZzpfUJYpijbthMm9yHaL/YRiO
r0Oe/FnqFeBKnBG3xvzb6tRiK17irfaeod5pe55C5+7G5vLM/c3/wkX+K/qK
j0MfxIqb7XqjOilIRjFfad8jchqRqUYJn4B5+irBy8jiR0NuR89D0cJ7hXsv
bxzuQw9+mdjSjvuXggvO8UF4zuXMRRF28vXyt4d3Be9iHe8u97GOZzIO7XKX
4Dr3czCuRxkvFDtQTgKuQQG/1vz3ah8NvSGRD0GbcStO44bwHoh9S85mbMIL
fBROq92KU0jlOfjTeKJzZSGXT8JNxiPwe1jjtzlLjjojMQKj+SPmexr3QW/M
4mOQIC8ev8nN5Mlix1qPw+W4mf+AZjFN+Art/IS+a6y/jkXhG8Mfda+anakJ
2zCdHxBbZ3wEX4Qr34/a8C3E52jk38mvVGcVitAY3kH93GE9DaPRxleFd8Tv
8CTm4zn+vH3a9XUe5/AUj8xnuwziA8MzaK7IXJKcBSjB07yX+XLjWjFbwrPL
q3DS+AR+xDN8aOhHD2dxLrwjfKz5HOMHUY4Mnosd4XlCNSbx2fYZ3NHzIiwO
PaOho5eFqOQpal6Q8609W5DM8+UfDN8zbMFUXh3+L9yjHeFbj9f4BjwuZxff
jRp+FuNCD5iI8+EZVfO48Un8hCR+O3p4z7pa7+06hufpp5O+piEn9Mnvtne2
nClYjnv4pnAf7JuB5e73Rr7O/BXhXcQC9cr4WvMjxaSEc2F9yAvvh/Ex9BSX
wW8VO0rtVMwPvzv/Q50Z4ezhmUJ7+EaIHRCee3sORQX/DxKP9qs=
          "]], 
         Polygon3DBox[CompressedData["
1:eJwt1nuQllMcB/Bnr6nNrdLQRW01lSxdpglNG103lNRYJKTdttFlKwyFahlM
7mXoYqgpGmQJO9PWpk1RWpU2acWu6CJynWHdyvVz5j1/fOY57/c8l/Oc5/ec
580tmjl2RnqSJLPI5qGsJHmQn4Tf8Rqvx/b33KevjFXaq3mPbWzlHe7hXhY5
2aq0JJnPg6xmoWyDvhOc5C/+oII1fM0xGvmFV1nhmE2OXc7zVIWtbAlrtR/j
Ucp5RnaC8RlJciMTKeKk7B+maU9nKpP4S/ana/zNP/xLFev4WV++fQYyhKH8
Itutbx/7qeNxHmKZvjeMYRFLqGBpduqcaY5NJ4Nqvzfym75Rfl/FSIbTKDua
mSRn2baiXvte5rGvaZLU2mcvH/Ay78sKeTbOzXPM4XLZBs9opOsMYyi/hrmT
HbPt53d/LmNQeLayo1yo3ZML6M6Xaaljh5Afnofj1/CjfC9nyM7kdDKpkXW1
PZ88enBYdpDRxrQgPqtHuJUhspO2OfZrzqnU+r2Vf/mPJD21zxa2U+uYre59
G+/xQtjKNlISn+0inmKT7E0K4hzPp4wK2Wan3s4OahjDIArYwlbeZSN9k9S9
9KYPvfjKWI7QwXy0pzpJnTOfPPrIevORdi23cyel7OFD6tjPjLjPXnbyAcWU
UGWsxbGWH+UxNsie0NfA5xzkM8roYmyd6cC5fGqM9WmpdnvO4exQw7L9XHNK
krwU53I7NdwiG80y7fXhelQxXnYDldp1HKCeybLB3B/nONT0WAbJCnkl1uxO
doV7kfV0Dzmu35SBXBrqT9aLU7VbhNpjGH1k/TlfuxfXch0DZJdwnnY3rmYM
F8vqbNu6z3Z0JJcD4VquPdsY5sR3ewD5spE8HWsnrBGzuFJWHtfAsNatpJhJ
LORJHmZBfEfCu1bIRIqYkJ6q7VDDI5zrkfgMw9p0AwWy2/TNYjrT4jMKz26s
e1gc15KFlDJcNkffPOYzN9ZkeNfq9H3snJ/EZ1MR5lw2kgfiGjyPm7hMtptq
+2yOz3gpW2RvMCyueWGO7mat7JDbOMaosK6wWnsxL2q/wJn2a5GRWht3cWGT
JPk91kgYUyN5sgP6WmmfRWtOY09YP2yzSPjP7y3xm9LRMQ2xBsNYv6CDrDvf
xpoKa+IPdJN15Xis5bBGHKOLLNMaOpghDKIvJ0L9Gnu+9kD6k9CQlWoPYzhD
ySKN943pFMc1oTk57AjrlmvcHOc4fPPKaJDVMDrWZic6skP2LgWxxltxdlj3
ZJvJj+9EJulUy5q6TjOyM1JzFb6529mtb1x8J/qEtZ1dsjpmxNoJ36SnOCzb
z/S4Bodv55McapJ6duewwr0vpyF+4+r1zY3flvANXsnXsnpT9QVfJqnaeJoF
3GiOJlFCEW1oyQRuZhzX04rWod937v74jZtLD/Loxt3cw3zKOC/uE76Js7mL
LnTlVdcu5zXWpMooUbZJW9rFdngV29A+rP2OOe4+v2G39pQ45spQF7I/Kde+
Lo65s2MqeIsNrA9rLRfENT98OwbTyXG5Wal7D+ecylG/j9BWe519KlmbpMYc
xtaB2+I3Iqz5RVxk/35kO+YKruIaCsmJcxjGNoZf7dfIadqdmMFMSpnMuTwc
n1F4Z5cwwv4FTDT/GbHWwlrcjCLZFHJjzYa1tTtTZSW0jDUb1ujmFMsWu8Yn
zlfHivjuhHeqVF/vWJth7e7BNFll/K8V/gu9zR3M5H9eR07l
          "]]}],
       Lighting->{{"Ambient", 
          RGBColor[0.30100577, 0.22414668499999998`, 0.090484535]}, {
         "Directional", 
          RGBColor[0.2642166, 0.18331229999999998`, 0.04261530000000001], 
          ImageScaled[{0, 2, 2}]}, {"Directional", 
          RGBColor[0.2642166, 0.18331229999999998`, 0.04261530000000001], 
          ImageScaled[{2, 2, 2}]}, {"Directional", 
          RGBColor[0.2642166, 0.18331229999999998`, 0.04261530000000001], 
          ImageScaled[{2, 0, 2}]}}]}, 
     {RGBColor[0.368417, 0.506779, 0.709798], EdgeForm[None], Specularity[
       GrayLevel[1], 3], 
      StyleBox[GraphicsGroup3DBox[{Polygon3DBox[CompressedData["
1:eJwl1GtojnEYx/H/ZpttFinHF4jW9oI0YpmzhJxzLMrZCyWHrSESFltsYw5z
tqltWcMbpRSJRM4iJC+cF8nZzGkP87nz4tf3uq7/77qu/30/d0/3hSumLo8P
IcynFlSeHMLDhBD2YjrdddgbG1JCKFb/hvtahpCZGMJurJcPV3+JzXRGHFJD
mJIUwg/hdEyUX1NviUl0VZyArfkP8rTBQjuq1ItwhrlZ4pn4iZbZ9QUHm9Ws
PhT36VmtXohr9ExWX4v3nS1Rvx7tlyeKv2K2/mYP2B+36qnyXPtxGl+jO0zE
ARTHn4NBzwCeZv7R8s9KY/AVZZnzAudSTH0Otkj5/w6To2fSs158AKdST3eb
hguc5Zs/D1/r6WvOG1wpH29XLm6yN59/I15wdo7/PF6kT3EhXMLL0Z3FVzDF
e6znT8WR8o/2jsA/Zp1Wj+E9eaZdD3CVuRPU8zHNWRl/K3xO2eovsNpdt6nX
4EBKVh+ENfpz3acKZ9Nvnlm43axjPKXYnpbyZGAjdeL5hWP0d+YZh73kNzxv
j8gj7yD+hu3sruXvGn1jzh7x78dtVCMuxmF8iXYOiX5P+Vj+v9hFz2Fx24jy
x/yH8Bpvume/iTvlx9XLsFZ/V/cswVpnpeJjWC5fZ84JrOR7xl+B1c7Oe+fH
cZEdSe68GOOdDRInYJGeVHO24A7KNqcMT+q5pbcOC6L3ybMJO+qPmf9dbyad
MqcznuV7w38O83kmqefhHnoirsBKeiouxxRaYFcSfqXNZn7GdWblidfjbbMy
vIc7uMvuHP46bHI2ShzDpujb5f+J7/j68b/FSr4CnqM4gbrxjMVGvhLxb/zA
15//PfZx9sQzZkXfEfXWW4ppvtF3/K2wwb7or6K93pPONoiP4D/wxZv/
          "]], 
         Polygon3DBox[CompressedData["
1:eJxFmXe0VdURh8+73HPvu08ERIkYFcGeWIISCdjQaFSwAzYQFEussaImpqmI
BVR4gCAiFlCwl5SVWBAF7CWixhYbSOwKqGBDyfcx48ofv3Xn7LP37Dmzp+7b
7ahT+59SKYri7qaiqPJ7Zr0ovob+EjxSK4phZVHMg/4OHAU9h99vwQowF5zT
KIpBMJgGLoG+hvXnwOdlcDv0C4y/BtZtUxRrgg7NRXEBz73cFPpA9nge8imw
D/QEeLzFuy7MvbYRY76bB/aEXgnPX/C+d67vy9ijkE+DfaFvAc8i13xwO/RN
zPsETED2cWAHxu5i7h2gt/Phdz/0jqAVekN4PlkJGZW1E7gZ+khQg55eC32o
lxugZzC+GCwBM8HOjH2PIu+WJ3SVNTswfilYC/qIeuhQ3U2rBaTPgN+N0LuC
B1g7G+wG3WDNsay9E6wDfQw6qUO3AUdDP8ScpZ4V68+C9zPQDd61VEIP1Zai
eAx5HgRN0FOY88syzsizKhl7gncPgQr0IH7vA3PAMHA/mAvmgQfAYHA02JR9
NwHPgfHw24zzmg89GZ7D4X22598ca1z7KJiV+7jfk+Dh5HUy2KwWPN3rGfBs
rhuWsjwFjgdbw7O9e/F9G0O/z9gSsBR8CC4Gl4Lt4PVz8C70p2AxeA9ch3zn
I9tIcD30fxn7JOe8m3MWJ8/3U0Zl3QpeW4Ip7Pk6z2+Ca6Avyj3dqwcYWY0x
6W3Bk5xBM7KORUdjwCTWvMD758FE6KvA1swbzvN50F8gU0fmrwmWaZu8+wAe
M1l7H/RhYCGyvwMG1cJH9dXlYB70QPBKET6lb+kT+sZLYIC2As928D4Ffouh
ZzP2KWsf5PlR6CHqjLnvgaG12MO9FoHBtYC0c5z7MPisKWRUVn1EX3EP95rH
8+aM/5vvmwD9B3AG9EtgPPSNzBkNr1Fgej3OxLO5NJ/V18vMfUUbag4b0BZe
BKeDe/OMPJstauG/z7D36tjIls3hg/qiPq/v64P64nNpP56t5/GzWpzxbcYs
5p4EJkB/wZyved+J5+XGglr4mL5lrPEbtF1t2G97BPyE51t5Hgs9BtwOfUc+
F/jYP6H/Dlbiv8MZ2xt6X3AW9D3pZ/rKX8E4ZDiBZaeCidB3p086555cNwBs
zJ4b1YLWR/VNx/R5ff9v4LtGxAnjxZ58/6PQ/Rm/K31e3/8dMuzP752gFXpm
NfZ0r5vBVchwZhE+rq8PAFvol2AgdCt8XwEPw/shY6T+yu/Wnqm5BRm6Itcu
zF8EfRnvZ0DfZJyBHgVu0E/14+awmWczJmhLF4Op+p5+Bj0abAi/fVJ/Y9lj
J/brnfFcHvJyzcVpf57VSeDc5jhjz/pEMB76z4ydlralP45hrCfvtge38fwi
ey3PeG+8k+d05t6Y8rrm9LRPfVub1ba0MW3ZmPEG9KvViCVTwVvVGPOd+lDP
t4DLoa8Ez2U8VBd+o2fuWfvtc/OMXOPaD4x72H4PcDayT2NsrTJsSFsaDbrw
3A6MMlaDudDbMf8T1n7FmUxWdmNaS/i1/r0X39unEnasz+lrP62FjWg//dN2
tHHn+E5f8Iw8qylgpN/Hfj2QpXvaw4fMe4L9u7P/O9Bj8mw9r1bjsXGUdz3B
p7XgN60aOlf3rTnXMx5fjVho/XIgsh5QCZ/Vd7/j3dqNsFFttTs4CPoY9r6G
eYvAsdA15gxj/kGgAt0MTjYWgjbQ57GmzrwuPJ8PvX7KrBxdoHvp5/ot6J1j
rSnbBtDrgcursca1I+DRFV7dwIXWNoxfkTx6JQ95TQA7JA95TQTdtMVGzHfd
gkbIqKz9QVMjIL07WIEuHkf2V/nWH6PPJ8vIMeYaawxrDWsOaw9rKmsr67vB
lag5rD2MXQ9lzNUOrBl8dtzY9j089oLsB1Y2h47Uld/ot6pTdds3338N2iLH
Wjwvg97KWFyNHDoy6W2qkWMdW9YI/anHHi2xxrVrgg48LzWHVqOW/bw5atX+
yD6gEjXrLsiwBi/XAXuaXxi/CrxdibrTXLgHv7PLyIlrsd8MeN3kHtBd2GMo
41fx3J7ng+GxbcqoPXXyDMpVpemq/c/m+Syeh4Nh0FfDeyF4B0wBazA2hblX
Kz/0+vA/1FqB57Y8d/Rbq1EnGdcvbITMymqt3D7jtnVSZ+MWY/141xec1gib
0XYmgT7VsDFtbTX2uAj6M2QsoT/nXXv2/qIR9dMl4HPomVnDWLucwPzVtDfW
j0357AnsDQZaj0L3Zc4G+hrYvR66nQwWpI47p6zm8a76BzzeL0LH6rqf8uU3
ez7mks7Y6pwyckpLS9RsC0EDelPkP7GMGt1a3Xr6dJ6PKKPWvsE6IuuVRVnz
W/tXeN+rFvqcyNr9wHDoaXnWM3KdMc/YNx6MrkSNNIu195dRO63B787M2w90
dE94nMlvUyXO25hm32P/Y6zrZR1irwP2BjuX0Xvs615l+LC+3AO83Qh5mxgv
snf5ts3/48L30DOMn01xRp7VCNZMqIQNaAvmZ31qHd71r0fPciS8ZjVFL2M8
1Mec41xjhLFiN/Btc9Q4TzP3qaaofbSBK1h/WRn7KZOyraxGreX5e64bgX3q
EVNOQJYfZT17XRFnsihrWH1mm/TzVfVDPfShXszlHcrIFepYXW+jnsAuYNvU
obo8DByaMcXYc0jG734559Ac64nN9ETOj9ivLfTH0Bugx66Z//z+XzFvYMbP
Q3Ltr8Ex4CvWdSwip1gX6j+IWdSQ7Uvox2qRR8wnT9Qi/6xg3rfVqCUd890J
zHmhFjFrHdZ3zvh3Bnvuy/v90x4HZu+pfZuntDFtbbDxqIx8byxfD3xUCz3t
nvF/v9TV/uCA1NnjtYg9xqAj61EjmAfkIS9tUFsc5PwydKJuurWJWsEcrC/q
k+ZmeR8OhuQe6kzdHZn5cr+UZWjKXEmdqktz7ZBK9ND2zkPtuTOWG9PXKCI+
TuV3AVi/ETmoVok7B3OTPe88e5mm6IV7Z52ir14IZnnWTRHX9Vd7lPeglzRF
72IMnwzvm4uI7cb4Idp2xqOd4TGqEnWteWGX/E7zo3mybRHxxP6ivb6NPC2c
9VJ4bF+PfGMMd8x39h/yk693A+1zrT2KdmXi6J2ye//gOXj/YT93fBExtXPG
Tn3Ns5qXc5w7CZk/YO30vI+Rh7zsieyNDsizejq/Yao5h7N83RjXiJhr7FVm
ZXfMd8YUY8ut6OzUvBMyfthDzU8d+W196pGTOmf8N0e9WYkYa6wd6Xl6dvCY
CL2dNQFz24CexoJ6xDhj27b1gLRztkvddsxcOCB12lyNnK68O4G21ZBBWcal
7H6DdY93I0PS1rwj6c6cb9rEnu5tT7vC2FdEr+s3X8m8N1I/ytI7azFlco5z
vymiV1YP87MH0masia2NDwDnNEeubJc+PTB7MHsx5XysjJ75N/yeXEYv7Z2X
5zsX7FGLs9S2X8gztb9fxrulRdRr5hxzz8GVqD2s942T94KZ9RjznWfgWbjG
tZ8WUfu1pG6sB60LvX/7gndfFnGfoIzjUpfWkp7JSnSyIs9rdObK11JGx3z3
Rhn69XuWFMFT3vZQ9lLeoXmXZI9lfjRP2nstr4aP6SdfZo35D35nZ+25Ouju
ORmLGxHTvQfyPshYb72wCPpj7Qd6NXuaasxxrrHL3u+k9AtjqnHKfsm+adcy
/M77Mu/NDq/EnaJ3ia1l1KDr2otlbTqhiNrQGvHwMu5nlnHmXzXF3eoS5lxg
HZby1lk/vxp3Yt7F+U1+2+P5PIf1nzdFz258GwHvi8A40FqE7fRLG/dcfOdd
yoSc492TMiurd1DGO+WbBNo1okbYuxI2PiJr/en5ja7z/sC7CO/vvEsU0v8C
tZY4k/YZu8yN9pibsU+nMnpPbezsMmpgbc/6pifzLqtG72JePa6I+0LvFNSJ
utmmFmdrT+xd29vV6JW9e/vhnu7NHPPdAnBtc+Qkc9Pa4F3oZ2tx//ux/pLP
m/Juc3BiPWpSa9NuWQO8mbzfzz29c/XudRnYrDlksy/xbk8ZrZdHeZagXUvE
dGP7jqDSHDbn/aI1q7Zozt2EfTZuE7l4Bev/Uo27Hu9nhLQ6V/fmSHPlaaDR
iJ7cvs/+z17dO5Q+Wd97t2JNbm1+WBm9hDnA8xyc+dI1rr3emqQR9cjxzD2u
jNrlG3uUavRY2rMx3Fq+rEU8rScvbUPbsqcakPHGuGMPc00ROdvc7Z3K76HP
LeKuxZpiUOYyfUsfX1UTQ19RjzPxrt4z86zaZR1gz9K1iFrssLQZbUede9dr
z+JZ7JFx17snezjvE/UJ/ca7XyF9MO+urUeMNdaeVEb/YN3lvYF9y6SkvUuY
nGPeSY5KH5S3PW3Dfq+MXtf+qqWMMd8Nzdrmzoypy6rRGxrTjG2IX6xexHeu
Zk0UIW4VbV1pT1ZL2lrTntL18rHXtbe1p7SX9Bzk1SF19gPPdqk7+/AF1pz5
X4y9ifZ9TyVqdGt174Sssc0Z5o6nmPPbMmpG7dU7G+vxDnm3538If+L5j0X8
t3A1Y/+php96v2UNu3/q0vy/EOxYDZtdlLZybRF9gTYzIL9latpUa8axwdpN
GXOvL6KHcI3/MezG+B+KuI+0BzWvWit7t+PcaUX0cjckL2OjsVmeYzOOyluf
+R/hOmhD
          "]], Polygon3DBox[CompressedData["
1:eJwl0ktIlUEUAOBfr3lFLcuKHpgprYPShYaiQdFDkcSgRVGLitAUtQxs3YNe
9KKoSMVCSoOMHgRJQQslUMrSC2UklFqmvSgig8rou7T4mDNnzvln5mcyt9aU
VccGQbCEKUzEBMFPSiXXUUIfKaEgmMNcBszfxAXBGB8YZ4gn8hFmqpnOVI7L
X6SBRk4yLz4IFhsPcoB9pNr7Jn/Fk8wWb3Cg/cbTnOIEjb7fxk5rFbwVb5av
JMJzHtMgP8JeNfU0icvl+xngBfV0uWuN9WqmqZk0bxWPGwvNl5FDtjPlkMtv
9/pFWH8S6YT1xDNs/R2jDPKK19H/RYaehaQTMg+TQI+9uolVm0ch+YQ4QzOX
ucQ5vqn9zlq9RazmqDMc4zwXOMtL+UEW2C+N+bTpv8UdbnONpWRxmCMcYpP+
LVRRQwUZ8uXsopZFcf/fTTYrWEkBef5DrrGYItbQrbaPfiL00OkOf4hxxjo9
uymVL2MjKSSToD9kLZZ2cTK9+hKjb43U6Bs1bzGO84nPXKFLfy/PeMqj6P/z
nUTjekooplXtVyb4wQ3y7XOfzug7oYS7au/RQTvXaZG/yhjvGSVffwGr+OJs
H0lTm0klVWxjhtpZ0Ts5UxKZ4iyW85AHdLCdHeyhjlqaaGaEYYb4B8alfFA=

          "]]}],
       Lighting->{{"Ambient", 
          RGBColor[
          0.19699838300000003`, 0.252204821, 0.33320940200000004`]}, {
         "Directional", 
          RGBColor[
          0.15473514000000002`, 0.21284718000000002`, 0.29811516000000005`], 
          ImageScaled[{0, 2, 2}]}, {"Directional", 
          RGBColor[
          0.15473514000000002`, 0.21284718000000002`, 0.29811516000000005`], 
          ImageScaled[{2, 2, 2}]}, {"Directional", 
          RGBColor[
          0.15473514000000002`, 0.21284718000000002`, 0.29811516000000005`], 
          ImageScaled[{2, 0, 2}]}}]}, {}, {}, {}, {}, {}}, {
     {GrayLevel[0], 
      Line3DBox[{5, 1284, 2578, 169, 172, 1880, 233, 235, 237, 1879, 180, 179,
        2577, 22, 1274, 1293, 2580, 34, 37, 2208, 41, 39, 38, 2207, 29, 26, 
       2579, 1, 5}], 
      Line3DBox[{47, 1312, 2213, 1313, 1314, 2581, 1315, 1316, 1317, 2582, 
       1318, 1320, 2214, 120, 1302, 1303, 2211, 1304, 1305, 1881, 1306, 1307, 
       1308, 1882, 1309, 1311, 2212, 43, 47}], 
      Line3DBox[{2215, 1321, 1322, 1323, 2216, 1324, 1325, 1883, 1326, 1327, 
       1328, 1884, 1329, 1330, 2217, 1331, 1332, 1333, 2218, 1334, 1335, 2583,
        1336, 1337, 1338, 2584, 1340, 55, 2215}], 
      Line3DBox[{2221, 1348, 1349, 1350, 2222, 1351, 1352, 2585, 1353, 1354, 
       1355, 2586, 1356, 1357, 1885, 1358, 1359, 1360, 1886, 1361, 1362, 2587,
        1363, 1364, 1365, 2588, 1367, 130, 2221}], 
      Line3DBox[{446, 1392, 1890, 463, 525, 2224, 532, 615, 688, 2223, 753, 
       756, 1889, 802, 1382, 1401, 1892, 744, 743, 2592, 670, 599, 514, 2591, 
       510, 453, 1891, 447, 446}], 
      Line3DBox[{1893, 1402, 1403, 2593, 1404, 1405, 1406, 2594, 1407, 1408, 
       1894, 1409, 1410, 1411, 1895, 1412, 1413, 2225, 1414, 1415, 1416, 2226,
        1417, 1418, 1896, 1419, 1421, 454, 1893}], 
      Line3DBox[{1899, 1429, 1430, 1431, 1900, 1432, 1433, 2595, 1434, 1435, 
       1436, 2596, 1437, 1438, 1901, 1439, 1440, 1441, 1902, 1442, 1443, 2227,
        1444, 1445, 1446, 2228, 1448, 488, 1899}], 
      Line3DBox[{1903, 1449, 1450, 2229, 1451, 1452, 1453, 2230, 1454, 1455, 
       1904, 1456, 1457, 1458, 1905, 1459, 1460, 2597, 1461, 1462, 1463, 2598,
        1464, 1465, 1906, 1466, 1468, 492, 1903}], 
      Line3DBox[{1911, 1483, 1484, 2599, 1485, 1486, 1487, 2600, 1488, 1489, 
       2231, 1490, 1491, 1492, 2232, 1493, 1494, 2601, 1495, 1496, 1497, 2602,
        1498, 1499, 1912, 1500, 1502, 1015, 1911}], 
      Line3DBox[{1913, 1503, 1504, 1505, 1914, 1506, 1507, 2233, 1508, 1509, 
       1510, 2234, 1511, 1512, 2603, 1513, 1514, 1515, 2604, 1516, 1517, 2235,
        1518, 1519, 1520, 2236, 1522, 1033, 1913}], 
      Line3DBox[{1915, 1523, 1524, 2237, 1525, 1526, 1527, 2238, 1528, 1529, 
       2605, 1530, 1531, 1532, 2606, 1533, 1534, 2239, 1535, 1536, 1537, 2240,
        1538, 1539, 1916, 1540, 1542, 1037, 1915}], 
      Line3DBox[{1917, 1543, 1544, 1545, 1918, 1546, 1547, 2607, 1548, 1549, 
       1550, 2608, 1551, 1552, 2241, 1553, 1554, 1555, 2242, 1556, 1557, 2609,
        1558, 1559, 1560, 2610, 1562, 1068, 1917}]}, 
     {GrayLevel[0], 
      Line3DBox[{4, 1268, 2289, 1269, 1270, 1271, 1272, 1273, 2292, 1275, 
       1276, 2327, 1277, 1278, 1598, 1279, 1280, 1281, 1592, 1282, 1283, 2325,
        4}], Line3DBox[{1267, 1285, 2295, 1286, 1287, 1920, 1288, 1289, 1290, 
       1926, 1291, 1292, 2297, 24, 25, 2576, 19, 16, 13, 10, 6, 2575, 1267}], 
      Line3DBox[{46, 1295, 2209, 1296, 1297, 1298, 1299, 1300, 2210, 1301, 
       1319, 1942, 111, 108, 2312, 96, 84, 69, 2299, 67, 51, 1932, 46}], 
      Line3DBox[{1294, 1310, 1959, 185, 188, 1601, 238, 241, 245, 1619, 214, 
       211, 1963, 122, 123, 1939, 106, 92, 79, 63, 49, 1930, 1294}], 
      Line3DBox[{1934, 1339, 72, 2302, 73, 85, 97, 2313, 112, 115, 1944, 124, 
       1347, 2220, 118, 103, 89, 76, 59, 2219, 58, 54, 1934}], 
      Line3DBox[{57, 1341, 1936, 1342, 1343, 1344, 1345, 1346, 1947, 125, 126,
        1964, 215, 216, 1620, 247, 244, 240, 1606, 195, 187, 1961, 57}], 
      Line3DBox[{1950, 1366, 142, 2315, 143, 1368, 2589, 1369, 1370, 1371, 
       1372, 1374, 2590, 168, 153, 2318, 151, 139, 1956, 137, 133, 129, 
       1950}], Line3DBox[{154, 155, 2333, 225, 226, 1625, 250, 251, 252, 1630,
        231, 232, 2334, 167, 1373, 2323, 165, 162, 160, 158, 156, 2320, 154}],
       Line3DBox[{445, 1376, 1697, 1377, 1378, 1379, 1380, 1381, 1735, 1383, 
       1384, 1747, 1385, 1386, 2086, 1387, 1388, 1389, 2031, 1390, 1391, 1706,
        445}], Line3DBox[{1375, 1393, 1700, 1394, 1395, 2399, 1396, 1397, 
       1398, 2454, 1399, 1400, 1739, 804, 805, 1888, 738, 666, 594, 507, 450, 
       1887, 1375}], 
      Line3DBox[{1702, 1420, 1422, 1897, 1423, 1424, 1425, 1426, 1428, 1898, 
       808, 806, 1741, 748, 745, 2455, 674, 602, 518, 2403, 515, 457, 1702}], 
      Line3DBox[{459, 460, 1708, 465, 530, 2036, 534, 617, 689, 2087, 757, 
       758, 1748, 807, 1427, 1744, 751, 678, 605, 521, 461, 1704, 459}], 
      Line3DBox[{1722, 1447, 567, 2047, 568, 642, 714, 2092, 781, 784, 1761, 
       816, 1481, 1770, 795, 730, 659, 584, 498, 1729, 496, 487, 1722}], 
      Line3DBox[{1725, 1467, 1469, 1734, 1470, 1471, 1472, 1473, 1474, 1774, 
       822, 818, 1766, 791, 783, 2094, 720, 649, 571, 2050, 572, 491, 1725}], 
      Line3DBox[{495, 1476, 1909, 1477, 1478, 1479, 1480, 1482, 1910, 819, 
       820, 1771, 796, 797, 2461, 733, 661, 587, 2416, 585, 499, 1730, 495}], 
      Line3DBox[{1732, 502, 589, 2418, 590, 662, 734, 2462, 798, 799, 1772, 
       821, 1475, 1908, 801, 737, 665, 593, 505, 1907, 504, 501, 1732}], 
      Line3DBox[{1840, 1501, 1020, 1023, 1846, 1027, 1084, 2530, 1088, 1568, 
       2553, 1175, 1172, 1170, 1168, 1166, 2550, 1164, 1078, 2528, 1075, 1018,
        1840}], 
      Line3DBox[{1850, 1521, 1099, 2164, 1100, 1570, 2187, 1571, 1572, 1573, 
       1574, 1575, 2195, 1238, 1138, 2170, 1131, 1057, 1866, 1049, 1041, 1032,
        1850}], 
      Line3DBox[{1853, 1541, 1047, 1055, 1868, 1059, 1136, 2175, 1140, 1582, 
       2200, 1236, 1227, 1218, 1210, 1199, 2193, 1198, 1103, 2167, 1104, 1036,
        1853}], 
      Line3DBox[{1874, 1561, 1154, 2544, 1155, 1584, 2573, 1585, 1586, 1587, 
       1588, 1589, 2574, 1266, 1162, 2547, 1160, 1074, 1878, 1072, 1070, 1067,
        1874}], 
      Line3DBox[{1163, 1563, 2611, 1564, 1565, 1566, 1567, 1569, 2612, 1176, 
       1177, 2555, 1184, 1185, 2186, 1188, 1187, 1186, 2181, 1179, 1178, 2554,
        1163}], 
      Line3DBox[{1189, 1190, 2189, 1193, 1202, 2556, 1204, 1214, 1223, 2566, 
       1231, 1232, 2197, 1237, 1576, 2244, 1229, 1219, 1211, 1200, 1191, 2243,
        1189}], 
      Line3DBox[{2191, 1194, 1577, 2245, 1578, 1579, 1580, 1581, 1583, 2246, 
       1240, 1239, 2198, 1234, 1233, 2567, 1224, 1215, 1207, 2559, 1205, 1196,
        2191}], 
      Line3DBox[{2202, 1241, 1245, 1247, 2206, 1249, 1257, 2571, 1259, 1590, 
       2614, 1265, 1264, 1263, 1262, 1261, 2613, 1260, 1252, 2569, 1250, 1243,
        2202}]}, {}, {}, 
     {GrayLevel[0.2], Line3DBox[{1592, 1593, 1595, 1596, 1598}], 
      Line3DBox[{1601, 1603, 1609, 1613, 1619}], 
      Line3DBox[{1606, 1607, 1612, 1617, 1620}], 
      Line3DBox[{1625, 1626, 1627, 1629, 1630}], 
      Line3DBox[{1697, 1699, 1706}], Line3DBox[{1700, 1698, 1887}], 
      Line3DBox[{1702, 1703, 1897}], Line3DBox[{1704, 1705, 1708}], 
      Line3DBox[{1722, 1723, 1729}], Line3DBox[{1725, 1727, 1734}], 
      Line3DBox[{1730, 1728, 1909}], Line3DBox[{1732, 1733, 1907}], 
      Line3DBox[{1379, 596, 608, 2054, 1388}], 
      Line3DBox[{1397, 2422, 598, 595, 594}], 
      Line3DBox[{602, 2423, 603, 604, 1425}], 
      Line3DBox[{605, 606, 613, 2057, 617}], 
      Line3DBox[{642, 2064, 644, 651, 659}], 
      Line3DBox[{649, 2068, 650, 657, 1472}], 
      Line3DBox[{661, 2435, 660, 658, 1479}], 
      Line3DBox[{662, 2436, 663, 664, 665}], Line3DBox[{1735, 1737, 1747}], 
      Line3DBox[{1739, 1736, 1888}], Line3DBox[{1741, 1742, 1898}], 
      Line3DBox[{1744, 1745, 1748}], Line3DBox[{1761, 1763, 1770}], 
      Line3DBox[{1766, 1767, 1774}], Line3DBox[{1771, 1769, 1910}], 
      Line3DBox[{1772, 1773, 1908}], 
      Line3DBox[{1840, 1841, 1842, 1845, 1846}], 
      Line3DBox[{1850, 1851, 1856, 1863, 1866}], 
      Line3DBox[{1853, 1855, 1860, 1865, 1868}], 
      Line3DBox[{1874, 1875, 1876, 1877, 1878}], 
      Line3DBox[{1879, 1597, 1600, 1599, 1594, 1591, 1880}], 
      Line3DBox[{1881, 1618, 1614, 1610, 1608, 1602, 1882}], 
      Line3DBox[{1883, 1604, 1605, 1611, 1615, 1616, 1884}], 
      Line3DBox[{1885, 1628, 1624, 1623, 1621, 1622, 1886}], 
      Line3DBox[{1889, 1746, 1738, 1892}], 
      Line3DBox[{615, 614, 2055, 610, 609, 2424, 600, 599}], 
      Line3DBox[{1890, 1696, 1695, 1891}], 
      Line3DBox[{1893, 1701, 1707, 1896}], 
      Line3DBox[{1405, 601, 2425, 611, 612, 2056, 616, 1415}], 
      Line3DBox[{1894, 1740, 1743, 1895}], 
      Line3DBox[{1899, 1721, 1724, 1900}], 
      Line3DBox[{1435, 653, 2432, 652, 645, 2065, 643, 1445}], 
      Line3DBox[{1901, 1768, 1762, 1902}], 
      Line3DBox[{1903, 1726, 1731, 1906}], 
      Line3DBox[{1452, 646, 2067, 648, 654, 2434, 656, 1462}], 
      Line3DBox[{1904, 1764, 1765, 1905}], 
      Line3DBox[{1911, 1839, 1847, 1848, 1844, 1843, 1912}], 
      Line3DBox[{1913, 1849, 1852, 1857, 1861, 1862, 1914}], 
      Line3DBox[{1915, 1854, 1858, 1859, 1864, 1867, 1916}], 
      Line3DBox[{1917, 1873, 1870, 1869, 1871, 1872, 1918}], 
      Line3DBox[{2059, 620, 624, 2427, 626, 629, 631, 2430, 634, 635, 2061, 
       639, 640, 641, 2063, 638, 637, 2431, 633, 630, 628, 2428, 627, 623, 
       2060, 622, 621, 618, 2059}], 
      Line3DBox[{1631, 1632, 2247, 1635, 1637, 2616, 1638, 1636, 2248, 1634, 
       1633, 2615, 1631}], 
      Line3DBox[{1639, 1640, 2249, 1643, 1645, 2618, 1646, 1644, 2250, 1642, 
       1641, 2617, 1639}], 
      Line3DBox[{1647, 1648, 2620, 1653, 2253, 1655, 2622, 1657, 1659, 2255, 
       1660, 2624, 1661, 2256, 1662, 1658, 2623, 1656, 2254, 1654, 2621, 1652,
        1651, 2252, 1650, 2619, 1649, 2251, 1647}], 
      Line3DBox[{1663, 1664, 2626, 1669, 2259, 1671, 2628, 1673, 1675, 2261, 
       1676, 2630, 1677, 2262, 1678, 1674, 2629, 1672, 2260, 1670, 2627, 1668,
        1667, 2258, 1666, 2625, 1665, 2257, 1663}], 
      Line3DBox[{1679, 1680, 2631, 1681, 1682, 2264, 1684, 1686, 2632, 1685, 
       1683, 2263, 1679}], 
      Line3DBox[{1687, 1688, 2633, 1689, 1690, 2266, 1692, 1694, 2634, 1693, 
       1691, 2265, 1687}], 
      Line3DBox[{1709, 1710, 1713, 1714, 1716, 1719, 1720, 1718, 1717, 1715, 
       1712, 1711, 1709}], 
      Line3DBox[{1749, 1750, 1753, 1756, 1757, 1759, 1760, 1758, 1755, 1754, 
       1752, 1751, 1749}], 
      Line3DBox[{1775, 1776, 2267, 1779, 1781, 2636, 1782, 1780, 2268, 1778, 
       1777, 2635, 1775}], 
      Line3DBox[{1783, 1784, 2269, 1787, 1789, 2638, 1790, 1788, 2270, 1786, 
       1785, 2637, 1783}], 
      Line3DBox[{1791, 1792, 2640, 1797, 2273, 1799, 2642, 1801, 1803, 2275, 
       1804, 2644, 1805, 2276, 1806, 1802, 2643, 1800, 2274, 1798, 2641, 1796,
        1795, 2272, 1794, 2639, 1793, 2271, 1791}], 
      Line3DBox[{1807, 1808, 2646, 1813, 2279, 1815, 2648, 1817, 1819, 2281, 
       1820, 2650, 1821, 2282, 1822, 1818, 2649, 1816, 2280, 1814, 2647, 1812,
        1811, 2278, 1810, 2645, 1809, 2277, 1807}], 
      Line3DBox[{1823, 1824, 2651, 1825, 1826, 2284, 1828, 1830, 2652, 1829, 
       1827, 2283, 1823}], 
      Line3DBox[{1831, 1832, 2653, 1833, 1834, 2286, 1836, 1838, 2654, 1837, 
       1835, 2285, 1831}]}, 
     {GrayLevel[0.2], Line3DBox[{1920, 1921, 1923, 1924, 1926}], 
      Line3DBox[{1930, 1931, 1959}], Line3DBox[{1932, 1929, 2209}], 
      Line3DBox[{1934, 1935, 2219}], Line3DBox[{1936, 1937, 1961}], 
      Line3DBox[{79, 80, 198, 1609, 241}], 
      Line3DBox[{84, 2305, 82, 78, 1298}], Line3DBox[{85, 2306, 87, 88, 89}], 
      Line3DBox[{1344, 90, 203, 1612, 244}], Line3DBox[{1939, 1940, 1963}], 
      Line3DBox[{1942, 1938, 2210}], Line3DBox[{1944, 1945, 2220}], 
      Line3DBox[{1947, 1948, 1964}], 
      Line3DBox[{1950, 1951, 1952, 1955, 1956}], 
      Line3DBox[{2031, 2033, 2054, 2069, 2086}], 
      Line3DBox[{2036, 2037, 2057, 2073, 2087}], 
      Line3DBox[{2047, 2048, 2064, 2082, 2092}], 
      Line3DBox[{2050, 2052, 2068, 2084, 2094}], 
      Line3DBox[{1041, 1856, 1042, 1115, 1573}], 
      Line3DBox[{1047, 1860, 1048, 1121, 1218}], 
      Line3DBox[{2164, 2165, 2187}], Line3DBox[{2167, 2169, 2193}], 
      Line3DBox[{2170, 2172, 2195}], Line3DBox[{2175, 2176, 2200}], 
      Line3DBox[{2181, 2182, 2183, 2185, 2186}], 
      Line3DBox[{2189, 2188, 2243}], Line3DBox[{2191, 2192, 2245}], 
      Line3DBox[{1214, 2561, 1213, 1212, 1211}], 
      Line3DBox[{1215, 2562, 1216, 1217, 1580}], 
      Line3DBox[{2197, 2196, 2244}], Line3DBox[{2198, 2199, 2246}], 
      Line3DBox[{2202, 2203, 2204, 2205, 2206}], 
      Line3DBox[{2207, 1919, 1922, 1957, 1958, 1925, 2208}], 
      Line3DBox[{2211, 1962, 1941, 2214}], 
      Line3DBox[{1307, 242, 1610, 199, 200, 2329, 83, 1316}], 
      Line3DBox[{2212, 1927, 1928, 2213}], 
      Line3DBox[{2215, 1933, 1960, 2216}], 
      Line3DBox[{1327, 243, 1611, 202, 201, 2330, 86, 1337}], 
      Line3DBox[{2217, 1946, 1943, 2218}], 
      Line3DBox[{2221, 1949, 1965, 1966, 1953, 1954, 2222}], 
      Line3DBox[{2223, 2085, 2070, 2055, 2053, 2032, 2224}], 
      Line3DBox[{2225, 2072, 2071, 2056, 2035, 2034, 2226}], 
      Line3DBox[{2227, 2080, 2081, 2065, 2049, 2046, 2228}], 
      Line3DBox[{2229, 2051, 2066, 2067, 2083, 2093, 2230}], 
      Line3DBox[{2231, 2160, 2159, 2161, 2162, 2184, 2232}], 
      Line3DBox[{1504, 1040, 1857, 1043, 1116, 2536, 1117, 1514}], 
      Line3DBox[{2233, 2171, 2194, 2234}], 
      Line3DBox[{2235, 2166, 2163, 2236}], 
      Line3DBox[{2237, 2168, 2190, 2238}], 
      Line3DBox[{1531, 1120, 2537, 1119, 1046, 1859, 1045, 1542}], 
      Line3DBox[{2239, 2174, 2173, 2240}], 
      Line3DBox[{2241, 2180, 2179, 2177, 2178, 2201, 2242}], 
      Line3DBox[{1714, 473, 475, 476, 1715, 477, 550, 2410, 551, 630, 702, 
       2458, 771, 770, 1755, 813, 812, 811, 1753, 768, 767, 2457, 700, 629, 
       549, 2408, 548, 474, 1714}], 
      Line3DBox[{1967, 1968, 2658, 1983, 2253, 2001, 2666, 2013, 2023, 2263, 
       2024, 2673, 2025, 2264, 2026, 2014, 2667, 2002, 2254, 1984, 2659, 1972,
        1971, 2248, 1970, 2655, 1969, 2247, 1967}], 
      Line3DBox[{1973, 1974, 2662, 1993, 2259, 2007, 2670, 2019, 2027, 2265, 
       2028, 2674, 2029, 2266, 2030, 2020, 2671, 2008, 2260, 1994, 2663, 1978,
        1977, 2250, 1976, 2656, 1975, 2249, 1973}], 
      Line3DBox[{1979, 1980, 2657, 1981, 1982, 2252, 2000, 2012, 2665, 2011, 
       1999, 2251, 1979}], 
      Line3DBox[{1985, 1986, 2255, 2003, 2015, 2668, 2016, 2004, 2256, 1988, 
       1987, 2660, 1985}], 
      Line3DBox[{1989, 1990, 2661, 1991, 1992, 2258, 2006, 2018, 2669, 2017, 
       2005, 2257, 1989}], 
      Line3DBox[{1995, 1996, 2261, 2009, 2021, 2672, 2022, 2010, 2262, 1998, 
       1997, 2664, 1995}], 
      Line3DBox[{2038, 2039, 2058, 2059, 2074, 2088, 2089, 2075, 2076, 2060, 
       2041, 2040, 2038}], 
      Line3DBox[{2042, 2043, 2061, 2077, 2078, 2090, 2091, 2079, 2063, 2062, 
       2045, 2044, 2042}], 
      Line3DBox[{2095, 2096, 2678, 2111, 2273, 2129, 2686, 2141, 2151, 2283, 
       2152, 2693, 2153, 2284, 2154, 2142, 2687, 2130, 2274, 2112, 2679, 2100,
        2099, 2268, 2098, 2675, 2097, 2267, 2095}], 
      Line3DBox[{2101, 2102, 2682, 2121, 2279, 2135, 2690, 2147, 2155, 2285, 
       2156, 2694, 2157, 2286, 2158, 2148, 2691, 2136, 2280, 2122, 2683, 2106,
        2105, 2270, 2104, 2676, 2103, 2269, 2101}], 
      Line3DBox[{2107, 2108, 2677, 2109, 2110, 2272, 2128, 2140, 2685, 2139, 
       2127, 2271, 2107}], 
      Line3DBox[{2113, 2114, 2275, 2131, 2143, 2688, 2144, 2132, 2276, 2116, 
       2115, 2680, 2113}], 
      Line3DBox[{2117, 2118, 2681, 2119, 2120, 2278, 2134, 2146, 2689, 2145, 
       2133, 2277, 2117}], 
      Line3DBox[{2123, 2124, 2281, 2137, 2149, 2692, 2150, 2138, 2282, 2126, 
       2125, 2684, 2123}]}, 
     {GrayLevel[0.2], Line3DBox[{2289, 2291, 2325}], 
      Line3DBox[{1271, 15, 175, 1595, 1280}], Line3DBox[{2292, 2294, 2327}], 
      Line3DBox[{2295, 2290, 2575}], Line3DBox[{2297, 2293, 2576}], 
      Line3DBox[{1289, 1923, 32, 14, 13}], 
      Line3DBox[{2299, 2300, 2305, 2307, 2312}], 
      Line3DBox[{2302, 2303, 2306, 2310, 2313}], 
      Line3DBox[{133, 1952, 134, 146, 1371}], Line3DBox[{2315, 2316, 2589}], 
      Line3DBox[{2318, 2319, 2590}], Line3DBox[{2320, 2321, 2333}], 
      Line3DBox[{160, 161, 228, 1627, 251}], Line3DBox[{2323, 2324, 2334}], 
      Line3DBox[{2399, 2401, 2422, 2437, 2454}], 
      Line3DBox[{2403, 2404, 2423, 2440, 2455}], 
      Line3DBox[{2416, 2417, 2435, 2451, 2461}], 
      Line3DBox[{2418, 2420, 2436, 2452, 2462}], 
      Line3DBox[{1020, 1842, 1022, 1081, 1170}], 
      Line3DBox[{1070, 1876, 1071, 1158, 1587}], 
      Line3DBox[{2528, 2529, 2550}], Line3DBox[{2530, 2532, 2553}], 
      Line3DBox[{2544, 2546, 2573}], Line3DBox[{2547, 2548, 2574}], 
      Line3DBox[{2554, 2549, 2611}], Line3DBox[{2555, 2552, 2612}], 
      Line3DBox[{1187, 2183, 1181, 1169, 1566}], 
      Line3DBox[{2556, 2557, 2561, 2564, 2566}], 
      Line3DBox[{2559, 2560, 2562, 2565, 2567}], 
      Line3DBox[{1245, 2204, 1246, 1255, 1263}], 
      Line3DBox[{2569, 2570, 2613}], Line3DBox[{2571, 2572, 2614}], 
      Line3DBox[{2577, 2326, 2296, 2580}], 
      Line3DBox[{235, 234, 1599, 182, 181, 1957, 40, 39}], 
      Line3DBox[{2578, 2288, 2287, 2579}], 
      Line3DBox[{2581, 2298, 2304, 2329, 2331, 2311, 2582}], 
      Line3DBox[{2583, 2308, 2309, 2330, 2328, 2301, 2584}], 
      Line3DBox[{1349, 132, 1966, 218, 222, 1623, 249, 1359}], 
      Line3DBox[{2585, 2317, 2322, 2586}], 
      Line3DBox[{2587, 2332, 2314, 2588}], 
      Line3DBox[{2591, 2400, 2421, 2424, 2441, 2453, 2592}], 
      Line3DBox[{2593, 2402, 2405, 2425, 2438, 2439, 2594}], 
      Line3DBox[{2595, 2415, 2414, 2432, 2448, 2450, 2596}], 
      Line3DBox[{2597, 2460, 2449, 2434, 2433, 2419, 2598}], 
      Line3DBox[{2599, 2527, 2533, 2600}], 
      Line3DBox[{1491, 1096, 2161, 1092, 1029, 1848, 1021, 1502}], 
      Line3DBox[{2601, 2551, 2531, 2602}], 
      Line3DBox[{2603, 2563, 2539, 2536, 2535, 2534, 2604}], 
      Line3DBox[{2605, 2558, 2538, 2537, 2540, 2541, 2606}], 
      Line3DBox[{1544, 1061, 1869, 1060, 1142, 2177, 1141, 1554}], 
      Line3DBox[{2607, 2543, 2542, 2608}], 
      Line3DBox[{2609, 2568, 2545, 2610}], 
      Line3DBox[{1709, 466, 536, 2038, 535, 621, 692, 2089, 760, 764, 1751, 
       810, 812, 814, 1759, 778, 777, 2090, 712, 640, 564, 2044, 560, 484, 
       1720, 480, 475, 467, 1709}], 
      Line3DBox[{2335, 2336, 2657, 2347, 2619, 2367, 2665, 2379, 2391, 2631, 
       2392, 2673, 2393, 2632, 2394, 2384, 2668, 2372, 2624, 2356, 2660, 2340,
        2339, 2616, 2338, 2655, 2337, 2615, 2335}], 
      Line3DBox[{2341, 2342, 2661, 2357, 2625, 2373, 2669, 2385, 2395, 2633, 
       2396, 2674, 2397, 2634, 2398, 2390, 2672, 2378, 2630, 2366, 2664, 2346,
        2345, 2618, 2344, 2656, 2343, 2617, 2341}], 
      Line3DBox[{2348, 2349, 2620, 2368, 2380, 2666, 2382, 2370, 2622, 2354, 
       2352, 2658, 2348}], 
      Line3DBox[{2350, 2351, 2659, 2353, 2355, 2623, 2371, 2383, 2667, 2381, 
       2369, 2621, 2350}], 
      Line3DBox[{2358, 2359, 2626, 2374, 2386, 2670, 2388, 2376, 2628, 2364, 
       2362, 2662, 2358}], 
      Line3DBox[{2360, 2361, 2663, 2363, 2365, 2629, 2377, 2389, 2671, 2387, 
       2375, 2627, 2360}], 
      Line3DBox[{2406, 2407, 2410, 2412, 2429, 2431, 2447, 2459, 2458, 2444, 
       2443, 2428, 2406}], 
      Line3DBox[{2408, 2409, 2426, 2427, 2442, 2456, 2457, 2446, 2445, 2430, 
       2413, 2411, 2408}], 
      Line3DBox[{2463, 2464, 2677, 2475, 2639, 2495, 2685, 2507, 2519, 2651, 
       2520, 2693, 2521, 2652, 2522, 2512, 2688, 2500, 2644, 2484, 2680, 2468,
        2467, 2636, 2466, 2675, 2465, 2635, 2463}], 
      Line3DBox[{2469, 2470, 2681, 2485, 2645, 2501, 2689, 2513, 2523, 2653, 
       2524, 2694, 2525, 2654, 2526, 2518, 2692, 2506, 2650, 2494, 2684, 2474,
        2473, 2638, 2472, 2676, 2471, 2637, 2469}], 
      Line3DBox[{2476, 2477, 2640, 2496, 2508, 2686, 2510, 2498, 2642, 2482, 
       2480, 2678, 2476}], 
      Line3DBox[{2478, 2479, 2679, 2481, 2483, 2643, 2499, 2511, 2687, 2509, 
       2497, 2641, 2478}], 
      Line3DBox[{2486, 2487, 2646, 2502, 2514, 2690, 2516, 2504, 2648, 2492, 
       2490, 2682, 2486}], 
      Line3DBox[{2488, 2489, 2683, 2491, 2493, 2649, 2505, 2517, 2691, 2515, 
       2503, 2647, 2488}]}}},
   VertexNormals->CompressedData["
1:eJzdXXecVUWyBoFVAXN86ppARAyIiog72oppBQkqqyKigqIYdkWyARV1FRDJ
IhlFxACoCEoaKPIMA5JzEAZWBSQqoATh7W/P9zWvvzvHO3cYFnzzz53Tt091
dXV3dXXVV33Pq/fMXfWPKFCgwBtFCxQo9O/Pji8eP759iTmu0ZlLfy185CJ3
2ocFak7tscEea/3CLT1uWehOrzHp9DZtVriSLXdtWHXWejsSz83wfSmUFwj+
tjj+d3W/EZu/zJ7lLsXnJcf2abrtp42ov0Xe8+/HlCfSL7LmjTpjR69yJ+Dz
2WNPrvj9W9/lG/3/r3Q6rh5w5dAtc1z1K1tW6nbkELfomiK/Lvhkk/u+W6f7
nnlyptuCz3cXvNmwW4lNLtV2r7rgtrZrhy1wiz4vWXPkMavdywU/HPXrqWut
KuZNuWjeuL3V/zOfrDDGr2U0fq5g9Gzngc5L0fvu24he7PhujOi5CqB/a9Re
yvOh5pZ7Pnr8inet12/t5pd+Z7UrvuL8Z/oVXe+2N7tm/tt1Zrr6nQrfdO17
2W7PmLNmVem1zpcfkx49V8P3O0DndLzfFvSew7rDenOvRevPmtfq+emO3hlu
/jVuz40PbXbzn915zEnThlq/1348qe6M+e77Zu0Xzz1+k/vg2yb9rdcYK4vx
W4bxa4xxnYDx64vx64pnXedc/6dhXXM918M4NcfnBSg/GvXi5KbrnOv/9+Wf
fDzC8sTvj24eyf+ISP72QCR/2xTOY/tX9BxLZzrG69hovOzdaLySzJ8EPlNe
L3F0jse6aAi9xnWSIp1YPnatjuhtjz6tA9ZfGYz7RKzP27Ge8tavxPIuGJcx
GI9+GJ9MrKMHMX6FMZ751W7eyhPq5Zv8p0NflYKeui2JnLtCD6zG+qc+SNaO
lnQBnS0RHeqVfJZzQr2Drgc6Y16l47NfHvcvzv8pGB/Mf8vC80X4/rbA/kmk
w/W1DZ8d8sU+8fUOujxlPTqsR0d9WxDPdfB97trZ/9cCcoR96YpG+4uJPeeg
91KWG+1X7F+uXq7sgQS6rgb22cXYZ9tjn90sdhL2FxdDJ2X5x/ETV74jtEMM
dohNCNeDdU2yD4rdYm2T7IPvhfaJwT5JeT5sCu03uw3zQ+xGg92Yb/sR7d6t
kAvthR2hvWew9w7ZfiR2shVIYg+wPuwI43qqH57v7IJ83t8P7L0/Xrmci61U
IM/8ajex3lKcry7FOekVnLPaY5x3YN/5FfbdX8EX96+psO8643xVFHRmBOcs
377vD+lwf7ws0KuJ9ePKi2D/mId1Brvd7ycnYJ/Zh3NWD5yfhod2ujsNnyNQ
/hbqvXJ2sYqdO6x2e9sP3v1a/XWu0o/Xru77coYV6hA9N8P3D6L8PrR7FPia
CL6K4vlOfP8byuPGrS7q7YW+wPkwbpxj6VwBOe/DOFXGuL2C8d2HcS0Y6IFE
OtXBzxGRPK0Y9gf2E/u83Q89VxzlNfC8I2/8u4rg32F+rA30diKfBTAuFTAe
L2F8WuDzbpQfgXrPofyeqNyh3PZhvK9F+ctRvZTlfyTkMAPjXQtypDyLNA/n
h4yL92OIHNw6jCf9IAWgP27PcR0l57Me5yXWyTbwWywcR++niJV/au06WS+G
9WKy7gzrTte1FcB7fwKfs/A+z+9FZR7uxveyfu0h0Oc5dTLkeynk3SHUh/bL
6pzWS/7vC6JvbWqO8z/v9EvBf/Q0/DgOfiSeC3leXI/z4hz4lQbAz7Sb/iXY
r53Dc7lbAXu3N+zfBrB74/ginQ6woyYEdmZC/Vg65L8f+O4r/q/+sC9RnjJ9
9YtN+H273Z8jO6E/OF96PjuDj3WB3bu/vTg+kpUvbXL/6Or3r7ATr5818PTa
a+2EptFzUTxvxvdnoTwTz8vxWRr1Oh37dreb6mdbj592vvjJ4vU2q/uehn3K
9PTPnfH9+T2i8vLndqvacE22lXvnqu/XdFtrM/4ys/tXm+e58/F8K75fiPKv
LnA/N1y9xqbg88UK7fp92/Zb1wX0LwTdHmjnDXxWQfl7qDfqrdeHv1d/s31d
4/s3fnlxgo3EZ5Pzqx/7+icb7ZuF3V6dtWu2TYs+fbuvRO3Z5OjZlQCfSyP+
7KaIX3cN+F6C8kuieq4U6qPc3YB6l+NzAcqvRL2m4CcLfEwGX+QffDvDJ+Wc
EcndQd6uO+RwWiQH905Uz41Cv16GHMfjGfxaJfRnJPoxEd+jnnsS8pDxdbXR
zvGYF8WjeePWRfPFbcK8ORnlx0T1vDwuhbzGoN2u4L87+O4N+t+Bzjl4fxXo
L0P5RWg/Q+b3iU3D+avzm/P+TbTbD/27G/MI8rPuMr/Kgf9rIb/BGM8L8XwH
vv8C5emQ53R81sY4UJ4zsH64rvh5Zo9wXel8noBPzp8ZmDdTMY/GoL03MH7g
w5UO56ddj/H/C/jmPC+D8eG6/Qb94Xq+BZ+LUF5C5vMk8PGNzOevMI/Hyny+
qEc4nzkfBqCc8wLr0l6CHLluy4T6xA1HPyiHTPS/AeTRE+1C3u5ktHMk5sX/
YN7+hvk2V+bzKZiP10IOV0BebJf6ievwJtBfCDrn4v2NoM95p/OxSsx85Pjr
vOA80HEYFo6rl9NjkIfKaSjqV0T/oK/c52jnU3yOQfsL0O48fDaK2nej8TwG
fDwHvuaTX8yDkREdVxf8jAMfGeDrU/BzNfiugH48Cfm8i3GkvD9H/YvB923o
R1YoH5eB5yncJ8DHZPDVFfQ5/7qgHd2Hush4cR/i/qTyohzHon3KZRTXL/j/
C/p5CfrdGPKZBrl8DTlNRH3qH6xHp/sf50tGuP95eWTJvsj9clqodxzoOOwr
3DfcCPC1GPzcDL5Loh+jIB+sb/cu5LpMxovzbj74eRb8LcTzbBkvzCf3j3C9
uG5oZwj0lOrvoaK/q+B7yMdxHVFOY8P+e31G/aF6hete9cFIjrOMP/uh/fsM
5YPxyXm0FHSw7hzlNAztYv45zsfZ6O91GBfq+TGoj3ns+Z0s63Mq+MoK5cN5
47JAH/uMuxHt0B7Cs10Aeas9RDtJ9QX1iPafcukH/j9AP1uh38V6RuV9ub+i
f+R3qujLTNCbFK4Xp3YYx38G+x2uF6f2Gfc57qPUv5CDU7uNel71I/Wmjjfn
wXTQpz3Kca6D/VLtEdoFo/H8GtYz7QLaC1zP2h/u29wndf/k/qb73qWgPxp0
09AO9VlD0XNcx7q+Oc4tZfzZb8qDegX2oPsZn2eC3+ahfNyEUC7Uu7Q/aF85
7lO0r38E3RPQz8KwN7lvcB/JRj8c+LwI/M0Cvy1BD3wY7XjdF+tBTrovcr/U
9U+9sE36D3va7cPnceD7KPSjkowXzw8Gfv4e7gNe/2Win9CLfj1wvDiPcC5w
XB+UB88VlCvPG01lPCAfnm8c7cPRMl78/nl8r+cTnlvUnqCdoXqT+pTPakdz
vNWepf2odiX37fF4vzLoUc9SX3H/pn7S/Zn7qu631H/re4R6kfolQ/Qf282E
fuEn9VaW6LOj0a+9HC/MI4yz47zIAF+UG9fBDJEn7Tbao7o/cd/ieiuC9jCO
Xg9y3t4g8kR/bDo+dZ/j/sdxXAm+dT2PAx9dRZ58n/Zlk9Du5PnIz3fOf64H
nntXoz//wnxRe5R26kWy75JenH/oUuCrLgO+6gJ8ng5cVwf4AxsC70VcV134
Q08J4+Ie18V4vPq/4vxiOZfv57MV4lGMTy1EvGph5Fe0d+FX7BL5FX3clfFY
xNd93FXjsfnEZ4rvxZcDp2jL0c9y6Df93MRRHNf89+MpP8Nv/hb8248j7rES
8XWDv7HYysg/emGIz7VnGUdAu/C7WyHEK7pDzqsh3zX0fxJvBf7Ib2nQbwi6
RdDOKvBDPtLB13bw3wB8twniL1ts3L47b8/84OG06LNGGukcHdFxoOO2gQ76
70DH80++8WkFQ/49joxyGw+64Nf3C/Jy6JcvZ1y3EdeFjCPiP7YtHC+HfhMf
4+V/PPh6V+S/KQluRPGIxCnG1f9N4o6PBPicxPl2EvRGa8QP2kX6w0qG+sGa
pxSfShUXkPf6ot/sVPCbO/r5X654zRNyjM/mXa9mIz5/JvRLS8Tvj0C/qwjO
GjgROwJ8vIx4WFy7xCMrTjmuftUwTuzxRx3DOJDHHx2YHPKuz4HDs47o/07E
ARXnejHklwU5d4F8j6E+z5m+j39qXLQ25EO8w2zUA44gIc6Zar/+gvG6UOKB
Y0N8reuSJB5H/a16nfpb9Tr3Ad0fqI9VT1MPUo8WhD4sIvFg6tejMW+bYD3p
81F4jvtkvSPC/Yz7hN8fCoXtO+rl7LAf7k/oL/YDv++2hXwoF+4H3KeLQ47c
h9qG+zr3Ocf6RbE/ob7nk/KinNbI/k15i7woR+5vfr8D/17OrNeEeRhiB6g9
QXmxnoyjewj1ZP74/VHG0x0lfGJe+f1Xx4PPMm/9/i7z34g7fyBcjzYnb7iI
+P03XNdWI8n+G1c+IdRLViaP+BDRSx73Q3wo7QTifjpJ/J76Y1uYJ2DQn8QV
WiGM5wnE64b7jr0c4J+T8Z9f9kMuysN9k7icQ2Y/SHme7YRK6A/zoq7JGZfo
n5lvpHlIzDeKyUNyiv89MP7zvr9fiP5yH89MgjerCH39suAE7xGcYHN8D1ya
Iy4NODOrGeLPiEuLHU/N3yBOZx3krzidbZDzD2H9WPrFZL/hvvKs7Fvcz56Q
fasd+O+zb9ffB29vkEZ58dxWPNyf/LmqQbif6XkowY6gvVBI7Ag9T9IeaRCe
A/1+Uiw8N/p9QM6Z6ewHJRWVN2T/XFE5f7Jdyq1weD50wifrOz2v6jmW+z3t
ALEnHM+dIjfH/nK84CdwlLPaDRx37Sf7L/OE9WPXy4ZwHlqXJPXvFlwm8Zor
w/lPOlYacgBuzrB+7d4Q92kt8obnjOWzguBEqQd6Cs6M6xW4UuIczeMcQ31r
0Lc2INSflrOejOPzv7gPHpzyPO9fcfWfAQ7xcvgPlwOn2FHwfLRbboT9+CP2
g4qSR1JD8ktS5X8vzpGFwvN1Lunkvh0ptymwW4HbdsQr7xP8L/ORea5lniHy
D415AswbQN6aTYN8iGMtncT+HCtyp739BMaL49QL4xZHp3CYX+bPbXrOWR3a
/15fUw+qP4/nHjn/cB/kuc+f/9hOQfEnki85L/nnI/Ep51B/jtHzDfWu7qvk
X/ZtX1/1N/vFfUr710j6fVTIp+8H5ZAdylvlxn0q4dzIc53I3/dD/LM8V/px
l/Oj7se+38rf6iR+1KnhfDbmwWg+Z1YSu3FvmBfC/AobJ36uZP6WuPIdki+6
M0e8+v/hJ9Q/PGf5fIP1WOfXYhxET/rzsegT5j/k2z61B3KtFp6z8g0vfZDK
87x/MR9jF+RKPzz8pb6c90a0Rt7SVvj3/wd5Tbx/oprcSxHHj+TNuuMwL5jn
x/tdTsnZT560v6XETm2aN7+EY54W87dmoX+1GV+BXKY3C/UC9UZR6AvmgSE+
4pLER2L5UT8X42BxdrzPi0Y97gv0L6rfkXls6nfU8wDpU2+K39GJv8zrcZ4D
npBzmJwb/PlJ9TL3DT1nsP9tQ/qeb/Kj+57677jvcf8oEu5LXm6y3/rPQrI/
6LmoQcy5iPzWkf2mgOQXJrST8zxhfpJD3pJl5TG/T9aR8V4lzXs/Lkl+X41Q
n3i/I/IP3a8oryd+W87Dokni0XHlJUN9YsQVKH85vx/3/aHX/5rnz/x/zfPf
nKO9cbD9XfufafeskXiFnv9pD6t/PD3wI+2nC79JutpbY2CHqb+A36sdlp3E
HqM8gfewLSnZS/mep+7+LHkmW2LyVZjHwnwVPp+EeoovvzAGX07cOfG1mod0
FZ7LEleNcsUXEjen+TDMS9B8GOYlKK6deHfBtXt8e6bgF8cCl0f84ifAayHf
JAEHRnwYcdyfCb67Sljf47tbKM6e+QmCJybOWHGTxFMq/oy4tCz0S/G2xPEr
7pX4VuDm3bOQh+KYiW9WvCZxnMSZKv6UcgD+3k1Au4qHJk6aeD3i+AoAl7id
OEW0v02egae1X/DJZ32vPdrthf4NxTzqjed25AvlzAO4gvhgwYsz/4blwKMy
f88exTiwvU9Al3ywvQ7Ch85nzAc/f4hHH00cOdp7CuNH3Gl58JkOuV+F8Seu
MwPlyId02k/2X/vJvKznQ36YV2Cjwf9QzOPhxMmjf+iva835BTkAR+g6YF4w
D/NxyJHyLYv2wZ+bhn7we+KCG0EebBd6xF2MdkphXszBvF2BT+bpfY/n4piP
wN96nCP0mPUB/53Bd1nQPw90gEt3O0BvluTdEYfMvFXNZ9X8GebVTJH8AebN
jArzWaiX3VOCkyYeWfGpxK1qvh/bV9wq8azTQnywz1/JIL+Sv/O66F/mgRHv
r3kA2TH4V80bJA46Q/gjfpn4YsUdZ4Ty93jhobJuuZ7fRnkf0R9cr7qOR8Tk
W3H+6rxmvpXJeHHecT6y31+gnSH45DpcJPlxzNvg/pMOPqhfFjPPQ/I//hHm
6/l8yLGiX7jfV43Jj1O9Q32k+VaLJT+O82YR+Cog+RjYFz2O+2rmP4MfzRdl
HqnkE/l5rfk2zMOpLfkDzCvoLThszs+JoD9T1ivXw1Tpn+apsn2f5yT5T5q/
6vPj0V/N89C8VvKr+XXE9Wt+EfOONF+CuHHuE8xT5345AuXcZ7hOdf5xXnLf
0P2E+lv1OvWu6mPuT1x/3Lc4j3R+6b7F9peBziLJf0rYz8DXnDDvzOel6T7H
/U/XG9ehtkc+mP8Be9thPvv8HeZDTgo/fTnvG9A8SeZn63xiXtk6yYdhngzz
4zVvnvkZX0keMOwW90SYJ26aV9Bd9LHmOzI/aLrMR82jZn4Y+p2Qt8O8K83H
0jyfppK/o/k074DPbsy3RD80747rB3nQDvsg5eLz42gHUf+qnqX+1fnHecm8
M9o7s5sEdrU7V+wU7j8Zsi9RTg1lX8K5zP3aPdTHXJdPynrlfKN+ojzI1yrh
9wUZD5NxYz6V5sXxswW+V3uOdp7uT9y3dN1yPdM+on5j/rDmTzKvUvO7OG80
b592tuYbc1/UPEzmZ2qemPZH84A1b5n5vprPyTxP5i9S39Au03sEmGep+c/M
myQdzY9UO4DzTvUj9aaOH8e1jNjltI8aiT0xT+Sp9g75vy3Ms3fcTxrJPjNS
7JIpIs8lIk/OJ85/7pt/Qr92yrpU+4Z2D/U+74Wh3YP7jkzuO0rAj/L+nyKh
/9fjSn/fb5X7csHHuB9zvl8oKR3Bj/p7+zTeeUke8794n1y10H+ueB13P+IP
xSVuuhPyo5w7S95ATPsJ95PuSJIXQzz+pPC+u9j+8Z70V3k/O/JicC+f/Ya4
atUk8S+9F7VfEtxUXDlxRtdDjrxnjTijm8AH7lH1OKO+4T1a9hvoKI4pjv8U
yz3uCXgox3tdRW7+Xtc4OpwPGq9mXHqqxKvzi3+Zn25nkviO4tJqQ66UP/Ga
azEOsu4M687fy8h1QTwE5UBcNnEGRUI5eJy+4sV5H572k/8hv8WKRfktlpXz
/Z+HPC4j5X786oRxLB+/ZVxBfwcgjk5+lbcX3MaOnO8bTEqH92HrPdmFQ5y9
eyZJPldcOe/11PtKa4X4DzcN9X6VPAHmK70kuMnroJ+I/28F/ohTWR/iIx30
lhuP8eL9fMwfU/wl9JnPD9a8YeAsfB7krnzO7ygak6+UTN5aflp4/zJ/dyfl
OPJ0uTeT92lSj+yWPDPikkZLfofcE838RZ+3gfHz5b+E92kyry5l/nmPJ+0D
4u6JC/4l/J0Cf28x9SbxXKRDvHBh6GXq3y2CO47j8yX0g/e4Fk4Sf58S8uPv
IRX5OOYdclz2CY6si+j3nPMl9/PJPJuGgvfhvJL4fMrzX+aVxzvI+vL7o6wL
jy+I4z/Fch8fZtz4hyTxYtEb3g4SfWXQV8Z7eSuKPaU4OdojoicNetL90iy8
Z9nnf4X60K8n2S+Ix/X5VCfiE3reRG97nAflfZSMg8bXKT/ZX3y+d27nxx+z
PO94iz9a/UcwrmcAl1MivOc/n9r975fznmzej/5bgNc9fPg83MqJ0+R9CUcG
+M+84pNyy8fhIwfex438BpPf8cmnduPqHT5y+P3yuHq5p1M6lLPPI8lfPg+8
X7IuPK750PJ5sMcroX6+zf/KoX623dUPRM8cPuWPhvup2EuHD5//P8r997m0
R/9bfCUvL7nsiqfPXpXu+PntOYVGnvHu5sPWnjrQ8ra4Z473zvE+KdQ7TOz+
1Mu7IQ7UGThw3FsXJ48/TH91XvK5i/ST9/Pp7+DWjPldW8Zf9Pdo+Tu1C3Cv
wQzcc9AI9xvwfimJs/jf/V0l913F9ZO/N8x7By9DfZ2XnK9lw98X9vf2wQ+e
cP8T71XS+5Z4T4Pe38A8V81/nSW/U8X8p7jxkt+l9XlOVcLfJTTkK9g54fga
xtc4vovC+xetO+gdg3javVF7TsbXimyNytkP5GHbxaAj4+swvibj6xhHk/F1
GF8dR4dxNPn9YoffLzb53WGH3x02GXeHcTcZd4dxNxl3x7iI/L6Ow+/umPyO
jsO4m4y7QV6x+kHmg2E+xK3nQ6zvE/mX36E2rHu9R8Zwv4z+/rXhvjknv/dt
+L1vJ78nbvg9cSe/X+/nmfzuvHFeyD5lnBfyO3qG39Fz8rt4ht/Fc/K7S8Z5
Ife22E70l+ulLdYJ5wXX/c9Ybxx//s7dGJTz/kf+bnst0OE6FnvDuO5l/7KF
Seah/O65FQ/m4aHav+K+z6sdmFc+8q9c911+Hm585le53C/qcL/oH94eVjuJ
+yvXjeRrG/K7TfK7jfuo3Gfi9aXqUepL1aMroZ9KhPeCen1WAeULoEdxX7ST
+6J5v7ST+6W9vpRx9PRVj1Jfqh69OdxH3VOgU7RRsI+6D6FHZR+lXeVxP7RT
5kBf0o7pCT06E+XUl9Sj1UEnbnzFfvL69VDNt9x9v/9Z7ULai2oX0l7k/tAZ
cuG5h/vPI5Aj7U/uV0fBLuR+pnYhx20y5vM/MK60F1/BfGiKecB5KfPZeM+t
zGfDfHYyn433n8t8Nt6XLvOZ9x47mc/+/nKZz8bfy1W7kPai2oW0F9UuTHIf
ToJdSHtRzi1WTvA7tF9xb63JuYV82nfhuYV8mpxbTNYdzwcm685h3ZmsO4d1
Z5VBR/ZBzkPaKU7moT//yDz05yiZh9SrTuahyT2HJnqV9x7TntT7ljkP9X57
WxjqVZN5GGvPy33+nJ+Hqf3vnw8zOyPu+/3PnBfyO9G0t01+V9pkvjqxtxPO
2d1Eb1Kf8jyt52yep/WcrXqT+rSR6E2es5uH89W1gj46U84zK6C/Lkf5EjzL
eSrhnM3ztJ6zeZ7Wczb1kZ6zBWfoz9mqN6lPZRz9s+pT6lk9f4rfycQvofhe
J34no7zOl/Mn+1Me5Vzfak9xHas91U7On7Sn9PxJe+posac64XvaTWpP0W5S
e6qXnD85v6i/1Z6aGWNPVZfzJ+0pPX+KX9H0dz/i1q+eP2vKfodxsfNDf5H/
HuNiMi5eH8u4eL0r4+J/D0HGxWgXyLgYxsVkXIzzm+NyZKNwv5Vx8futjIvf
b2fG7LeVw3Hx++054bg48Qf6+uIPNNIXf6Df/8UfmLDfxoyvrkev10QP0K+S
YJfswHtsV/wqfv8Xv4qjnhe/ipfT3SI/tUsoP9Hz3l4RPe/lJ3rey0/tEspP
9LyXk+h5g5430fN+fYiep9/MRM97eqLn6Tcz0fMWxncS91nR/35dqh6P0+8H
pzzu+1Tj44eq/HCx++L+cos3ONRy9M8JfGZ+1nlQoZY/uteenbZ97sB5ruf7
u1/LqLA05fP+zG0rJ937yoZ/2yPltjS7ZYnbeHbPh89ZMiNlOp1rvb542+cb
3PNzRpf7buFM16RN/4ovzIi3i24ped28IqX/vf/PWFrqTz8td6dUzcha+fFE
6wo6D+L9AaAX0759BTksRv97QB5x9Un/gYi+fRDRty4ob4Jn8J/yuSYL8qQc
f4Zc4/ipBDlsuiPq/xeQB8u3ROXuy6g8VX6M4/Ic5NgYciWfmyI+Hfj08lwS
ydN1j+QZ2y7l+RDofphkvJLRqSPjQv5byLhw/gyAXDB/3Cz0awn6g3HIt/Og
rDvDukuZ/uTZx5U7sfUG6/XEyb0GTF5ug6fOXLlt6yCbiPIv8Pwxvt8x6Y1/
Vntqg9UuXv7U1mUW2ZKv1tdve95c9wvKv42e7Z7oe/crypej3p14bwrot4vo
u94RfbcL9fn+N6AnfLosvEc+PwR/GeCX9NviGfSN/DwIPqaDL+HTwKfbjfK5
qFcd75EfyMv1AV87Ub8m3p8DeuSnB+rxvfP2lH7ymq4TXfMfs0ZOP3O9fZd9
Tusda7Ptzyifhec38P19v83/rtGyL9yWvzYt/MX1m+2WK38Y/c7dWfZYVG4s
d1G5KxXRsRfw/sqIHtu15aDfMvreVQb9sqC7FfTqgn4dlG+Oyl11lF+O9lj/
KdCpjfJNqH8S2p0DPv4Jvm5Af79FOfh1p6P+c3heA37vD/vr7gBfIh9XDe1f
Dfqky3ZuQzn5oLyronw1njk+NUX+6LfdC37Y/7Ii/7Z4Pwvtsnwd6DcFXw1A
/ybQZTuUc2WR/+NhueeLcrgjLHd3oV3OA8jVrkF/s8NyVyOcP47zhe1yXOuB
L8wTP96Po/1rY+S/PVovbh7WyWNYX9Az7gE8c12OjdaRG4P1/CHWUTrKv8Z6
x/duJMozUW8G3mO7i7CuH8V6Jf2ReH846JGfh1FvMd5jOdd5PfBL+vXxzO9H
g/4U8PEl+GK7E4R/9ov10oX/xcI/64/G+wNAj/Xroh718eBoH7ExsFd+wD7y
Cco34XlyEntG99Gc6yWv/2a0z9oY7N+dc7R/8usck7TcWoOfNrRXsP/H0Skb
2QO2BfZAediTX0f2gJWqGNkDz58T2WVtQP9N9HMc+s3ydLTXGu2TTgu8XwL0
yqHdq9HeRrTPcvDhUK70Heh7Pp+L6DvQd8K/A/+eDvkz8CtycODLUZ5voL1p
ebPT/LiMRHsdc7Tz94/Lx+F8tslJ7Mnc8RH3/f5nWV/2Q87no7z67fNtPWLd
Oa67nOW5n84g2J/jQr2R8jqFnnEboWcmpTQu+8sxHxzXaWYe7X/MZ9c2XI/W
FuXjwvVol8P+3xyud64XdwHWJ9cT1qNfD1ynI1D/+XBda32ua0//+XCdcv26
kuE69fyPDdc79ZWTdUq95OuNSyJPGUeblGS/kPGyTMoV5enhuk55Psj85LrL
t3V9YOX7+eS5oDv29Vfl/ILzkfXE9/twvrgedgXOR67A5KjcYGfciH2e5eNR
7wa8NxX0P4NdwXMJ66fh/QzQy0T9Tqg3EO9NQnl/8Pe+nB95nvxQ+L+V50Dw
xfKpaO8mtM9y1rtJzo8D5PzF+rfg/Wly/uL5sRXeqwe7tAXs4FWwbx9A+WI8
v4Tv+8C+hf1tNWD3ni3nrzTYvSfAfsb5iuctdyzKV8j5qwPo1wJd2NGe/i3h
ucBdhvI0sf9J5145f10Vnvsc+aqO/oIf9zz4KRvy75aBX+mvqwS+uobycfej
/api/7MdngteAR+LQL8Cyhfimd+/JfK/Fu0Wk/PXhWi3JPh/De/PR7uXoxzn
HWN/Xwf98nL+uhj0q4n8T0H5JXL+7Qc6T6N8I+qfiHbngg+e62uhv5h/nI8O
fgB/PuR58UK0SznzXD4I7W5A+bNov07oZ+A5mv4NNx/rpArWF/wYjs8r8f0E
nC8+wnoeh3XE8h/C9e7LF6HeJ3iP9FdhXd+B9Qq94Qbi/X+BHuvTL7MU7wkd
zz/8Ua5W6KeycaA/nP4s4X8F2gOfzlC+EfWGhH4kzz/8Qp4O34d+9fX/hnrL
8B78itY89Fcf4Hlnfzn8hEb/fA/sg/C323L4hTfk7J9MSh/+UqsNO+Ej7Nvw
i9pA2BUnwd5hffq98+inpZ/cxE8eyy/8ybYI9knPvNmZ9JPbT/CHD0P/pkGe
W+Bv3wG/L+tvhl99WBL/udBxoKP8u55J7KvOoXxi5lXy/ur4fpjk/HtzOO6G
cTfOtxWQC+abH0fOB8wf1wnljdFeU9r14Xy27vlynsp7+bDj3+zZd9UGV+fG
MV+PbNLFfbx08nt3tVvmFr864sgSn653Le+7ZnXjF+e5FsOyBy5ovcK+RP3B
qJd1Q/ReBup/jnpv4T3SHxTVN4vqm9R3qG/SrqFdT+fSiE/7BPR0/GL668v7
g84m8F8H/I+J2rUMtPcp+B+Pcj5/je/fB50f8P4O0EO5fReWm6Ffn4HOcMgp
HeVTQPdj9Bt82s+gWxtyy2N/Df21+8AXy+eD7k9oR/g08OmETwOfKjfKifw7
8G810Q7LF+F5K74XORvkfNDXBeaVPYj5/xH4WQJ+XkI/m0EOmP+G+W8zwvlv
g1CvPd6TckO5sV2sCzce8pB2De36+peF89/1gh6VeKPltv/82w49nYnz97Yg
fp17OowzS3zYxdVfh/1gkPhxp+BT/F6xdHLLX1ie+H2G+C/fDPadvJ6Tfb0k
6/XA+5UZ8u/9H3HviZzd5jzOHxlHNyaPfrAPwvnDfTuP8k86zw3zXNeRLcnV
fEssHy64g22wmxphHBiHb5rEbmyP+vQTj05it3RAffpBR+bRfyh8evtU+mXo
l/c7VA3jbz4OqfFJnkcZJ7xRzql/l3gg43t/wzmScTfG8apJfO9l1H8Q7fI8
jnihPSr+EvonOoX+Bs9PBfFP0N9QXvwQ9CuovyFD/En0IxGvwDj8W6hXDec9
jdvPxvlP4/OM32pcty7K68s5u67EJxnXm4VPlj+CeozXMS5HvxnilhrPdK+h
fGqIF/D+P/ULVkI76ufLBD8FxZ9XHf3qJX4U+m/OF79OlVCe3k+wMpSnr8fz
vZ77/xWOoz/ffxOe443xXuIjFDdxGebR3eLvYZxZ48+Mm2rclXFTxkURt3UY
R7cX/Djww3FTP+h1aFf9f/R7dRF+1F9CP4r6M+jnuEtwNKhn9HcqDmWa4Ava
YL19K/42rvfREmeehHFinJjyWRL6X9WvTP+1H68h4Id+vuPBD/2oLK8m/Kjf
iP4k+ocon2zwQ78Y+7sWesTjP2JwE8BTuL+GetKVFxwE9VAx8ddi3rlzQP9W
od8W9DkP6F+8Q3AucftLN9gRxHm9nuS8z/O94B/pX1E8Y8p2hcaTGSeSuJOP
S9Puox3IuBPjwxo3lvo+/jM2rO/j1MKPj6dpHIzxMcqHfoXn8uh3EnlanSR+
p3cwjtPEbxFX/3ucG4gfXJ4Et3kcxoE4RPW3wR/jPkrid2KcUHEKFUBfcQ2U
t8b5Gf/UuKjQZ1zUxxs1DhnX3+PDfnn/4neh3OjXVPl4v1ScHOLaHRhzLiOu
k/jlb9FuX9i/GVi/ryYZd6wL1zZcF6b4C8aRX8Cn4jJahOU+/ix0HOj4ddkm
jMcSx63+Nrcu7K8lm58iN66XWDk0ETu/RR7tcOoVxdEwfh6Hi9F4+5shHeql
ZHrY+y+bJTl3MP5ztuA9iQNVfCjtnTicZlXsR7STeG5g3Im4S+Ioz0A5402M
s1WU+CfPARqvo73zT4mbkR/Gx8oIPycIP4xrabxriMTDieMlHllxyrCXPM6X
cZZvxP5nHIbxVMXVEk9aS+z/xwXfR9zicrH/accSb0gc4nzYRcPF/ifesC/K
ade9T5yj9JdxJcbDGfeejP5mgZ+9Eg/HOczaSn8fQLnGFatKPBB2l7dDNc7G
+BjjZvPQX/Kr8TGOD/Hj9xOXLfZ/b7G3nxR7mzjXeyX+THyo4kaXiv1P/GSG
2P+3gZ9Wwg9xBKXRrsafGXfVeCzjjRqHXBni0N294Iefv4Tz2bcv519HXG9p
wX3T3rxG7O1xYv8TPwscrtsGfjhONwsuI0POI4rLYLz9bInDA1ftHpC4NM5D
Pg68KlzXXj6rwQ/t85Jin/O89QjG5cEQT+EUn055KA6ddvslghfg+UJxAYzz
83zdAPSpX++V80Vjsdubxtjt3DeHwn7RvJxtsDsQP3RbsU/Dr0V8nyXbv+LK
BZ/l8bBx+9pa2L30S4/NY7xV6LixSc5BHcP++nOE4sva5PEcJPI3yJ/5VZYl
cWA5lxn9lr9/jjjwfEPmS30NuS0K/bEp0k+oR39yrukQ10lc+cbQT36g/Dih
7/Gk+cV/fvHZIxwXW3hAcjjw8g5hnM0NQbyMcWmNV4NOrv35Etd1a0B3JOJ8
xvge+PhU4qKZqFcnjLv6+LPGYxmnZdyX5dmID44I22V7Ju26zCB+mvv+zgjl
5uOcImeDnB3jkIzPV0cctQnaXwp+GEd9Hu8xzv8i+GfcVej4+D/qG/EIn4T1
7a6c2/Vx1I9CPq0G6BOPoDgF4hEywSfjupC/jZN4/keoT/lPRv3aYdzbjytx
AcQLcF4JfWMcXugb4/AaV2e8HfF8X74a9caH/fXxZ+mvj1enuh5TLX//66eL
Vf9xg128vPrSx8eMdb2XzNp5xUNLrT/KK0Tl1iMqdx+gvCrqd5L6e5ZF9Xui
fuXZfzu52XVj3G9dy5etcs9Gm9a5S/qe/ovtnqjc9qJ8fFTuvux2UcG99V5J
x2ca18nDexq3GvtC17Rh+J79qQo6uyI6bj7oP4l2d6N8Nug/jfJC70TtDkb9
O0CnMMoHoH6badUm1Hnmy/RdXW44f4bN8vy8lznovKrtR6SVqHtmvaeHfcNy
1xh09qHdkaB/P9pl+RjQ7xXJzZ0EOY+GPPug/DzIeSjkyfLvIecvpT7HZTDq
f4hx2R3Vd+1QfyDKN4MOyt0AmQ8cX9KZi/qdUX8I+rUH4zgF/T0TcigAeY5F
fyd+lrG162nT0jrsurRS71HjOI42KuOoV9OGzEiDvL08MX9MxtF6yvjOAP2m
KC+Idj9H/YtAh+Vfof7P9eq+/3bTSWnReGb48d3+n/J5aa1Wd7izSJGFnp9z
ZXzZ3wHhPHeTQR/rwh2/PFgXXC+uFOTM9YX16LZDzu+hPsvvQ32uL+bPMP7/
aWgfJeA4fl8f5Nc9/6nSSawv+Xs+rh5Xn/GNbqG/PGV7A/4210z8/anSgR/X
+5Xp302VTly54nHpZ6U/db34WXPZX/odU+aT49VFzoup0hkbzmd/bkuVTu6+
318u68U+DtrNPR0p9+/Tnzyd+VOBnBPr8zw3UM55jFccC//yzb8ftyEulrhq
1yWMg7kZci5Ptb/0KzPvpZ7gPogHoZ+GeI87BUdAPxz9c2fAL9JS4r3HxeS9
MB9G70E4F+3OxvOb+P4slBO/cBv4uVv44T0IvB9B70G4MIYf+pPuDf1GHudC
XIbiNTRfi/4w+olvhz9xD/xYlSW/AvdfOOIOFI8Ql3fBOLzG59eCn4HiV7s1
9NO7P4f3OHi/KuMMxNsMEn+83g9C/zRxIk+gH/Qj1sHzCvGX03+8VPzBmudP
Py79oOof1fx/+jXV/0e/oOZNMZ/KJF+O8tQ8FsqfeAfFQRCnoPiFeyQvi/la
eo8G732g//XuML/FFsi9Bowz6L0q5Id01L+r93TQP6p5Yswf0/xA4ow0b4fz
jXiZ7oKjicvn0Tw05qfpvSG8T4T3xcyUOM8IuceBfnf6zzme9KM/KvwwPqD3
ktBPrHlxxK9pXhzxQZRvTcib4y73a3icCP3GGq8j/aqg/4DitgQPpfduMI4X
t38tC/NkPD46rn6t8L4kH++Nqx9X3gj7Ge+H6hLiRxRX4nEjihMRnALztD2u
4QXBO2j+NvELrUP6Pp6M/GrTeDv50Pgz81iAD/X3fN0v90x1zdmuyLO9uVTy
nb7K+Rzhn7eG+UvMR4od97hy+sW/FDzv5vAeMY+HfU7us0A+fOx9Fpo/z7i9
5s8zrz4mzq/0ffx/g9x3Rv5FPubztSS/i/06wHH08tyM88C2cFw8zrqP4K/j
6DSWe/EYd5J7AXhfgCW7X+A5wfVIfcrf41MUt6L3EfCegg1hfxlXccK/j6vA
j67+9ZTXUS25Py5mPSad/8SNjAv1ksdJVRD81Ga5f4H6h3QUpxN3vki1v8Sf
zBS8ud57RXy63G9ld2J/0XuviM/lvVfTse9cEHPvFfGbxJUw71txKPyecWza
bRXBT2vhh/H5Y8CP5oGXlLgu7Q3mh1cSexjnCKf3zU0U+7+32P96PxTtXr0f
arvgRxQfTfzyMME1E4+heOGJ4GcU7B3az5XDfnmcrOa9v4r+fiD3O0wS+1/x
KczHvkPwI5qPTfwIcRZT5byjedq032h3Kh5hpZx3aJ/XkP4ybs88CZ4jkVfB
8XA1JJ+A5xCeSyhPvQeQ9iRx04qn1nvZiD/SewSIn+L9F8T7s7/E1yjuRu/F
4DwkbkLxFHpPAe8v0Hvi7sa6wDnEzRV7W+8do3z03kPy84jcp0b5rA7bdRVi
7H/i2jgPmPfA+YNzqeO5dYLY/92FH54jFI+j9zLwvga9F4/35em9eHpfnuYr
xNnneu8D8XHENyluizijZ0D/A9AnvoZyJf/c7zNCv1bKdntcOfPhNE8urj78
kAn5W3rvaudwH7T+Yj/jPl87Dfus3tN6kuCCl4X3tPp89aUo3yw4X7ar+Fby
2TS0r3ifncenKA4lQ/Apcfu1yNNi4gIH6J/O/T16xPWsD+MXSXAmce0cvDgp
cffAZVtGILeD1+6rYbseD36w2+W9Vz+iv5/+l/or3+d2vuV6viLf3T0meBDJ
//f4EeILiDchLoB4ge2CTyHOojHi98gn97gMxWtofjvzz+8K63u8gPDjcRB6
fwFxEOzvPwQHkR3y73EQqcqT9020A19T0S7vsfgG7bC/KLfZYbnHs3QM6Zje
W0E80ZAwz9/fZ0E8xTjBWQifRvq8/+BhwQGtlHsZWD4Y748O54PH+ygOiPga
xd0Q/0J5DEe/pD7v47A7w/oO9T3/jwsOZXXIvy8X/j3ORfj3OBeM+0Fb78SN
IP5tNRHfJs4EeBS3CPFw4lX6o/4RUr8b6p+KeHvz3bOzB/cc5XEG0fO0tDTE
6wchfk88yI2I749AOfACrjzKhyCuz/r1QWcUyokLOPvytOxLnxjqcQPEiXwZ
4lf8emoJOsQTEC9DnMwylO8E/VYon4h2WZ/4lrkoJy7mmHrjCrbs2trjZiIc
Tce0vsAVfAZ57oWcWf4p5FmD+CCUf4X6J0POxJ98jvqXoT5xI21R/zSUf4Ty
f6J+QdAh/qQj6isd4k6ywed9W0oe3ei82R638dB/cELD0/tCDuNEnmUgt3ko
J37kFpSnh+PocSbEl7D+kiEl73r96pl+fIv/R74jE3AkEZ5lYlpD0PkM7R6B
+cN5NUrm21koH4Z2WZ/8EC+1l/iXd96ou7HVAs/PDuBXiDPpGcrT40l6QZ6n
Q87voXwQ6n9HHArKuR6JQ1G5N1hzxdZTvt8/Hhte6F+ufLGMtDVd10xY/t7o
dIyfH+dqoMN1+BT6x/5yHT4T4omc4p7Wgs+3Ba9E3BPX1eeCR5st+C+Or+J0
BL9DXI/9inaJF6ssODLivBT/RXwW11l1yOFtwW1tBX3MY3eG4Ko4LxUP1SPk
05UOx4u4trRql+14v/hH0/28eTd7w9BtJaanYTz9OAouz+svxU/1CfFKdhHa
Je5P8YALUF5DcHxjQIf4uOMg/04yf8qAPnFeiv8CDsvOCfGG7n3BVe1bFuIc
Ob5Xot3x4Th63KLiCil/zE+vLyn/LjK+xNN9DTolBKdG/f6B4Ms4D8l/LRlf
6nd8er3vTr1vaNOf5qadenvLZxfsnZ/2v4hZTWQ=
    "]],
  Axes->True,
  AxesLabel->{
    FormBox["x", TraditionalForm], 
    FormBox["y", TraditionalForm], 
    FormBox["z", TraditionalForm]},
  BoxRatios->{1, 1, 1},
  DisplayFunction->Identity,
  FaceGridsStyle->Automatic,
  ImageSize->{320.17344188064584`, 304.04056422167696`},
  ImageSizeRaw->Automatic,
  Method->{"DefaultBoundaryStyle" -> Directive[
      GrayLevel[0.3]]},
  PlotRange->{{-0.5, 0.5}, {-0.5, 0.5}, {-0.5, 0.5}},
  PlotRangePadding->{
    Scaled[0.02], 
    Scaled[0.02], 
    Scaled[0.02]},
  Ticks->{Automatic, Automatic, Automatic},
  ViewPoint->{1.0956898209094073`, -3.132455457652074, 0.6612008939658558},
  ViewVertical->{0.14413821823852996`, -0.39670177210386637`, 
   0.9065604657454868}]], "Output",
 CellChangeTimes->{3.7482347984608727`*^9},
 CellLabel->
  "Out[873]=",ExpressionUUID->"cbd8e185-63c3-447f-b9d2-1b0da108d86b"]
}, Open  ]]
}, Open  ]],

Cell[CellGroupData[{

Cell["calculation", "Subsection",
 CellChangeTimes->{{3.74739047272119*^9, 
  3.747390474729232*^9}},ExpressionUUID->"e78b2a35-97fa-44c3-bb2e-\
160368a8c026"],

Cell[CellGroupData[{

Cell[BoxData[{
 RowBox[{"Eeidiaosc", "=", 
  RowBox[{
   RowBox[{"-", "2"}], 
   RowBox[{"Integrate", "[", 
    RowBox[{
     RowBox[{
      FractionBox[
       RowBox[{"Exp", "[", 
        RowBox[{"I", 
         RowBox[{
          RowBox[{"{", 
           RowBox[{"qx", ",", "qy", ",", "qz"}], "}"}], ".", 
          RowBox[{"{", 
           RowBox[{"X", ",", "Y", ",", "Z"}], "}"}]}]}], "]"}], 
       RowBox[{
        SuperscriptBox["qx", "2"], "+", 
        SuperscriptBox["qy", "2"], "+", 
        SuperscriptBox["qz", "2"]}]], 
      RowBox[{"(", 
       RowBox[{"FourierTransform", "[", 
        RowBox[{
         RowBox[{
          RowBox[{"diadensity", "[", 
           RowBox[{"x", ",", "y", ",", "z", ",", "a"}], "]"}], "/.", 
          RowBox[{"a", "\[Rule]", 
           RowBox[{"(", 
            FractionBox[
             RowBox[{"2", "\[Pi]"}], "k"], ")"}]}]}], ",", 
         RowBox[{"{", 
          RowBox[{"x", ",", "y", ",", "z"}], "}"}], ",", 
         RowBox[{"{", 
          RowBox[{"qx", ",", "qy", ",", "qz"}], "}"}]}], "]"}], ")"}]}], ",", 
     
     RowBox[{"{", 
      RowBox[{"qx", ",", 
       RowBox[{"-", "Infinity"}], ",", "Infinity"}], "}"}], ",", 
     RowBox[{"{", 
      RowBox[{"qy", ",", 
       RowBox[{"-", "Infinity"}], ",", "Infinity"}], "}"}], ",", 
     RowBox[{"{", 
      RowBox[{"qz", ",", 
       RowBox[{"-", "Infinity"}], ",", "Infinity"}], "}"}], ",", 
     RowBox[{"Assumptions", "\[Rule]", 
      RowBox[{"{", 
       RowBox[{
        RowBox[{"k", "\[NotEqual]", "0"}], ",", 
        RowBox[{"k", "\[Element]", 
         TemplateBox[{},
          "Reals"]}], ",", 
        RowBox[{"qx", "\[Element]", 
         TemplateBox[{},
          "Reals"]}], ",", 
        RowBox[{"qy", "\[Element]", 
         TemplateBox[{},
          "Reals"]}], ",", 
        RowBox[{"qz", "\[Element]", 
         TemplateBox[{},
          "Reals"]}], ",", 
        RowBox[{"X", "\[Element]", 
         TemplateBox[{},
          "Reals"]}], ",", 
        RowBox[{"Y", "\[Element]", 
         TemplateBox[{},
          "Reals"]}], ",", 
        RowBox[{"Z", "\[Element]", 
         TemplateBox[{},
          "Reals"]}]}], "}"}]}]}], "]"}]}]}], "\[IndentingNewLine]", 
 RowBox[{"Eeidiaoscseries", "=", 
  RowBox[{
   RowBox[{"Series", "[", 
    RowBox[{
     RowBox[{"Eeidiaosc", "/.", 
      RowBox[{"{", 
       RowBox[{
        RowBox[{"X", "\[Rule]", 
         RowBox[{"X", " ", "t"}]}], ",", 
        RowBox[{"Y", "\[Rule]", 
         RowBox[{"Y", " ", "t"}]}], ",", 
        RowBox[{"Z", "\[Rule]", 
         RowBox[{"Z", " ", "t"}]}]}], "}"}]}], ",", 
     RowBox[{"{", 
      RowBox[{"t", ",", "0", ",", "2"}], "}"}]}], "]"}], "//", 
   "Simplify"}]}]}], "Input",
 CellChangeTimes->{{3.747390481147403*^9, 3.747390491346467*^9}, {
   3.747390538116928*^9, 3.747390540164016*^9}, 3.7473908968507233`*^9, {
   3.747391132841214*^9, 3.747391134662897*^9}, {3.748234925025838*^9, 
   3.748234945229436*^9}},
 CellLabel->
  "In[875]:=",ExpressionUUID->"a874bf03-6929-49fe-a355-b0ee91485cc9"],

Cell[BoxData[
 RowBox[{"-", 
  FractionBox[
   RowBox[{
    SuperscriptBox[
     RowBox[{"(", 
      RowBox[{"-", "1"}], ")"}], 
     RowBox[{"1", "/", "4"}]], " ", 
    SuperscriptBox["\[ExponentialE]", 
     RowBox[{
      RowBox[{"-", "\[ImaginaryI]"}], " ", "k", " ", 
      RowBox[{"(", 
       RowBox[{"X", "+", "Y", "+", "Z"}], ")"}]}]], " ", 
    RowBox[{"(", 
     RowBox[{"1", "-", 
      RowBox[{"\[ImaginaryI]", " ", 
       SuperscriptBox["\[ExponentialE]", 
        RowBox[{"2", " ", "\[ImaginaryI]", " ", "k", " ", "X"}]]}], "-", 
      RowBox[{"\[ImaginaryI]", " ", 
       SuperscriptBox["\[ExponentialE]", 
        RowBox[{"2", " ", "\[ImaginaryI]", " ", "k", " ", "Y"}]]}], "+", 
      SuperscriptBox["\[ExponentialE]", 
       RowBox[{"2", " ", "\[ImaginaryI]", " ", "k", " ", 
        RowBox[{"(", 
         RowBox[{"X", "+", "Y"}], ")"}]}]], "-", 
      RowBox[{"\[ImaginaryI]", " ", 
       SuperscriptBox["\[ExponentialE]", 
        RowBox[{"2", " ", "\[ImaginaryI]", " ", "k", " ", "Z"}]]}], "+", 
      SuperscriptBox["\[ExponentialE]", 
       RowBox[{"2", " ", "\[ImaginaryI]", " ", "k", " ", 
        RowBox[{"(", 
         RowBox[{"X", "+", "Z"}], ")"}]}]], "+", 
      SuperscriptBox["\[ExponentialE]", 
       RowBox[{"2", " ", "\[ImaginaryI]", " ", "k", " ", 
        RowBox[{"(", 
         RowBox[{"Y", "+", "Z"}], ")"}]}]], "-", 
      RowBox[{"\[ImaginaryI]", " ", 
       SuperscriptBox["\[ExponentialE]", 
        RowBox[{"2", " ", "\[ImaginaryI]", " ", "k", " ", 
         RowBox[{"(", 
          RowBox[{"X", "+", "Y", "+", "Z"}], ")"}]}]]}]}], ")"}], " ", 
    SuperscriptBox["\[Pi]", 
     RowBox[{"3", "/", "2"}]]}], 
   RowBox[{"3", " ", 
    SuperscriptBox["k", "2"]}]]}]], "Output",
 CellChangeTimes->{3.747390496044561*^9, 3.747390543538435*^9, 
  3.747390903084055*^9, 3.747391138346843*^9, 3.747458656160688*^9, 
  3.747724639355028*^9, 3.7482349728828173`*^9},
 CellLabel->
  "Out[875]=",ExpressionUUID->"3bbedd39-6fb6-49bd-aaf2-05d79a8684fa"],

Cell[BoxData[
 InterpretationBox[
  RowBox[{
   RowBox[{"-", 
    FractionBox[
     RowBox[{"4", " ", 
      RowBox[{"(", 
       RowBox[{
        SqrtBox["2"], " ", 
        SuperscriptBox["\[Pi]", 
         RowBox[{"3", "/", "2"}]]}], ")"}]}], 
     RowBox[{"3", " ", 
      SuperscriptBox["k", "2"]}]]}], "+", 
   RowBox[{
    FractionBox["2", "3"], " ", 
    SqrtBox["2"], " ", 
    SuperscriptBox["\[Pi]", 
     RowBox[{"3", "/", "2"}]], " ", 
    RowBox[{"(", 
     RowBox[{
      SuperscriptBox["X", "2"], "+", 
      SuperscriptBox["Y", "2"], "+", 
      SuperscriptBox["Z", "2"]}], ")"}], " ", 
    SuperscriptBox["t", "2"]}], "+", 
   InterpretationBox[
    SuperscriptBox[
     RowBox[{"O", "[", "t", "]"}], "3"],
    SeriesData[$CellContext`t, 0, {}, 0, 3, 1],
    Editable->False]}],
  SeriesData[$CellContext`t, 
   0, {((Rational[-4, 3] 2^Rational[1, 2]) $CellContext`k^(-2)) 
    Pi^Rational[3, 2], 
    0, ((Rational[2, 3] 2^Rational[1, 2]) 
     Pi^Rational[
       3, 2]) ($CellContext`X^2 + $CellContext`Y^2 + $CellContext`Z^2)}, 0, 3,
    1],
  Editable->False]], "Output",
 CellChangeTimes->{3.747390496044561*^9, 3.747390543538435*^9, 
  3.747390903084055*^9, 3.747391138346843*^9, 3.747458656160688*^9, 
  3.747724639355028*^9, 3.748234972952915*^9},
 CellLabel->
  "Out[876]=",ExpressionUUID->"f96528ed-4f9e-480f-995f-674a4cf2e1cd"]
}, Open  ]],

Cell[CellGroupData[{

Cell[BoxData[
 RowBox[{"TeXForm", "[", 
  RowBox[{
   RowBox[{"-", 
    FractionBox[
     RowBox[{"4", " ", 
      RowBox[{"(", 
       RowBox[{
        SqrtBox["2"], " ", 
        SuperscriptBox["\[Pi]", 
         RowBox[{"3", "/", "2"}]]}], ")"}]}], 
     RowBox[{"3", " ", 
      SuperscriptBox["k", "2"]}]]}], "+", 
   RowBox[{
    FractionBox["2", "3"], " ", 
    SqrtBox["2"], " ", 
    SuperscriptBox["\[Pi]", 
     RowBox[{"3", "/", "2"}]], " ", 
    RowBox[{"(", 
     RowBox[{
      SuperscriptBox["X", "2"], "+", 
      SuperscriptBox["Y", "2"], "+", 
      SuperscriptBox["Z", "2"]}], ")"}]}]}], " ", "]"}]], "Input",
 CellChangeTimes->{{3.748238950539798*^9, 3.748238962171324*^9}},
 CellLabel->
  "In[124]:=",ExpressionUUID->"732065dc-6278-4490-b622-3b45096f69b9"],

Cell["\<\
\\frac{2}{3} \\sqrt{2} \\pi ^{3/2} \\left(X^2+Y^2+Z^2\\right)-\\frac{4 \
\\sqrt{2} \\pi ^{3/2}}{3 k^2}\
\>", "Output",
 CellChangeTimes->{3.748238967941311*^9},
 CellLabel->
  "Out[124]//TeXForm=",ExpressionUUID->"59aeed11-e30d-4c0b-91e0-b7b4f6e706fb"]
}, Open  ]],

Cell[CellGroupData[{

Cell[BoxData[
 RowBox[{"Eeediaosc", "=", 
  RowBox[{"2", 
   RowBox[{"Integrate", "[", 
    RowBox[{
     RowBox[{"Eeidiaosc", "/.", 
      RowBox[{"k", "\[Rule]", 
       RowBox[{"(", 
        FractionBox[
         RowBox[{"2", "\[Pi]"}], "a"], ")"}]}]}], ",", 
     RowBox[{"{", 
      RowBox[{"X", ",", 
       RowBox[{"-", 
        FractionBox["a", "2"]}], ",", 
       FractionBox["a", "2"]}], "}"}], ",", 
     RowBox[{"{", 
      RowBox[{"Y", ",", 
       RowBox[{"-", 
        FractionBox["a", "2"]}], ",", 
       FractionBox[
        RowBox[{"\[IndentingNewLine]", "a"}], "2"]}], "}"}], ",", 
     RowBox[{"{", 
      RowBox[{"Z", ",", 
       RowBox[{"-", 
        FractionBox["a", "2"]}], ",", 
       FractionBox["a", "2"]}], "}"}]}], "]"}]}]}]], "Input",
 CellChangeTimes->{{3.7474586625370502`*^9, 3.747458665072775*^9}, 
   3.7477246458227777`*^9, {3.7482349649027*^9, 3.748234970349967*^9}},
 CellLabel->
  "In[877]:=",ExpressionUUID->"f632d124-6dbf-4ba3-a469-54d324e29b8e"],

Cell[BoxData["0"], "Output",
 CellChangeTimes->{3.747458667545512*^9, 3.747724646527329*^9, 
  3.748234987240321*^9},
 CellLabel->
  "Out[877]=",ExpressionUUID->"44f3c0f4-01a8-474f-9bff-0f1b6afd2393"]
}, Open  ]]
}, Open  ]]
}, Closed]],

Cell[CellGroupData[{

Cell["Hexagonal Close-Packed (hcp)", "Section",
 CellChangeTimes->{{3.7470244186432123`*^9, 
  3.747024427690784*^9}},ExpressionUUID->"97e94ca7-aad4-47c5-bf07-\
652ed9ff25ff"],

Cell[CellGroupData[{

Cell["real-space ion positions", "Subsection",
 CellChangeTimes->{{3.748062478948839*^9, 
  3.748062483368033*^9}},ExpressionUUID->"97a8259e-73b3-4d71-a966-\
92fafaaeeeee"],

Cell[CellGroupData[{

Cell[BoxData[
 RowBox[{
  RowBox[{"(*", 
   RowBox[{"middle", " ", "layer"}], "*)"}], "\[IndentingNewLine]", 
  RowBox[{
   RowBox[{
    RowBox[{
     RowBox[{"hcp1", "[", "a_", "]"}], "=", 
     RowBox[{"a", "*", 
      RowBox[{"{", 
       RowBox[{"1", ",", "0", ",", "0"}], "}"}]}]}], ";"}], 
   "\[IndentingNewLine]", 
   RowBox[{
    RowBox[{
     RowBox[{"hcp2", "[", "a_", "]"}], "=", 
     RowBox[{
      RowBox[{"(", 
       RowBox[{"a", "/", "2"}], ")"}], "*", 
      RowBox[{"{", 
       RowBox[{"1", ",", 
        RowBox[{"Sqrt", "[", "3", "]"}], ",", "0"}], "}"}]}]}], ";"}], 
   "\[IndentingNewLine]", 
   RowBox[{
    RowBox[{
     RowBox[{"hcp3", "[", "a_", "]"}], "=", 
     RowBox[{
      RowBox[{"(", 
       RowBox[{"a", "/", "2"}], ")"}], "*", 
      RowBox[{"{", 
       RowBox[{
        RowBox[{"-", "1"}], ",", 
        RowBox[{"Sqrt", "[", "3", "]"}], ",", "0"}], "}"}]}]}], ";"}], 
   "\[IndentingNewLine]", 
   RowBox[{
    RowBox[{
     RowBox[{"hcp4", "[", "a_", "]"}], "=", 
     RowBox[{"a", "*", 
      RowBox[{"{", 
       RowBox[{
        RowBox[{"-", "1"}], ",", "0", ",", "0"}], "}"}]}]}], ";"}], 
   "\[IndentingNewLine]", 
   RowBox[{
    RowBox[{
     RowBox[{"hcp5", "[", "a_", "]"}], "=", 
     RowBox[{
      RowBox[{"(", 
       RowBox[{"a", "/", "2"}], ")"}], "*", 
      RowBox[{"{", 
       RowBox[{
        RowBox[{"-", "1"}], ",", 
        RowBox[{"-", 
         RowBox[{"Sqrt", "[", "3", "]"}]}], ",", "0"}], "}"}]}]}], ";"}], 
   "\[IndentingNewLine]", 
   RowBox[{
    RowBox[{
     RowBox[{"hcp6", "[", "a_", "]"}], "=", 
     RowBox[{
      RowBox[{"(", 
       RowBox[{"a", "/", "2"}], ")"}], "*", 
      RowBox[{"{", 
       RowBox[{"1", ",", 
        RowBox[{"-", 
         RowBox[{"Sqrt", "[", "3", "]"}]}], ",", "0"}], "}"}]}]}], ";"}], 
   "\[IndentingNewLine]", 
   RowBox[{"(*", 
    RowBox[{"top", " ", "layer"}], "*)"}], "\[IndentingNewLine]", 
   RowBox[{
    RowBox[{
     RowBox[{"hcp7", "[", "a_", "]"}], "=", 
     RowBox[{
      RowBox[{"(", 
       RowBox[{"a", "/", "6"}], ")"}], "*", 
      RowBox[{"{", 
       RowBox[{"3", ",", 
        RowBox[{"Sqrt", "[", "3", "]"}], ",", 
        RowBox[{"2", "*", 
         RowBox[{"Sqrt", "[", "6", "]"}]}]}], "}"}]}]}], ";"}], 
   "\[IndentingNewLine]", 
   RowBox[{
    RowBox[{
     RowBox[{"hcp8", "[", "a_", "]"}], "=", 
     RowBox[{
      RowBox[{"(", 
       RowBox[{"a", "/", "6"}], ")"}], "*", 
      RowBox[{"{", 
       RowBox[{
        RowBox[{"-", "3"}], ",", 
        RowBox[{"Sqrt", "[", "3", "]"}], ",", 
        RowBox[{"2", "*", 
         RowBox[{"Sqrt", "[", "6", "]"}]}]}], "}"}]}]}], ";"}], 
   "\[IndentingNewLine]", 
   RowBox[{
    RowBox[{
     RowBox[{"hcp9", "[", "a_", "]"}], "=", 
     RowBox[{
      RowBox[{"(", 
       RowBox[{"a", "/", "3"}], ")"}], "*", 
      RowBox[{"{", 
       RowBox[{"0", ",", 
        RowBox[{"-", 
         RowBox[{"Sqrt", "[", "3", "]"}]}], ",", 
        RowBox[{"Sqrt", "[", "6", "]"}]}], "}"}]}]}], ";"}], 
   "\[IndentingNewLine]", 
   RowBox[{"(*", 
    RowBox[{"bottom", " ", "layer"}], "*)"}], "\[IndentingNewLine]", 
   RowBox[{
    RowBox[{
     RowBox[{"hcp10", "[", "a_", "]"}], "=", 
     RowBox[{
      RowBox[{"(", 
       RowBox[{"a", "/", "6"}], ")"}], "*", 
      RowBox[{"{", 
       RowBox[{"3", ",", 
        RowBox[{"Sqrt", "[", "3", "]"}], ",", 
        RowBox[{
         RowBox[{"-", "2"}], "*", 
         RowBox[{"Sqrt", "[", "6", "]"}]}]}], "}"}]}]}], ";"}], 
   "\[IndentingNewLine]", 
   RowBox[{
    RowBox[{
     RowBox[{"hcp11", "[", "a_", "]"}], "=", 
     RowBox[{
      RowBox[{"(", 
       RowBox[{"a", "/", "6"}], ")"}], "*", 
      RowBox[{"{", 
       RowBox[{
        RowBox[{"-", "3"}], ",", 
        RowBox[{"Sqrt", "[", "3", "]"}], ",", 
        RowBox[{
         RowBox[{"-", "2"}], "*", 
         RowBox[{"Sqrt", "[", "6", "]"}]}]}], "}"}]}]}], ";"}], 
   "\[IndentingNewLine]", 
   RowBox[{
    RowBox[{
     RowBox[{"hcp12", "[", "a_", "]"}], "=", 
     RowBox[{
      RowBox[{"(", 
       RowBox[{"a", "/", "3"}], ")"}], "*", 
      RowBox[{"{", 
       RowBox[{"0", ",", 
        RowBox[{"-", 
         RowBox[{"Sqrt", "[", "3", "]"}]}], ",", 
        RowBox[{"-", 
         RowBox[{"Sqrt", "[", "6", "]"}]}]}], "}"}]}]}], ";"}], 
   "\[IndentingNewLine]", 
   RowBox[{"(*", "total", "*)"}], "\[IndentingNewLine]", 
   RowBox[{
    RowBox[{
     RowBox[{"hcp", "[", "a_", "]"}], ":=", 
     RowBox[{"{", 
      RowBox[{
       RowBox[{"hcp1", "[", "a", "]"}], ",", 
       RowBox[{"hcp2", "[", "a", "]"}], ",", 
       RowBox[{"hcp3", "[", "a", "]"}], ",", 
       RowBox[{"hcp4", "[", "a", "]"}], ",", 
       RowBox[{"hcp5", "[", "a", "]"}], ",", 
       RowBox[{"hcp6", "[", "a", "]"}], ",", 
       RowBox[{"hcp7", "[", "a", "]"}], ",", 
       RowBox[{"hcp8", "[", "a", "]"}], ",", 
       RowBox[{"hcp9", "[", "a", "]"}], ",", 
       RowBox[{"hcp10", "[", "a", "]"}], ",", 
       RowBox[{"hcp11", "[", "a", "]"}], ",", 
       RowBox[{"hcp12", "[", "a", "]"}]}], "}"}]}], ";"}], 
   "\[IndentingNewLine]", 
   RowBox[{"(*", "plot", "*)"}], "\[IndentingNewLine]", 
   RowBox[{"ListPointPlot3D", "[", 
    RowBox[{
     RowBox[{"hcp", "[", "1", "]"}], ",", 
     RowBox[{"AxesOrigin", "\[Rule]", 
      RowBox[{"{", 
       RowBox[{"0", ",", "0", ",", "0"}], "}"}]}], ",", 
     RowBox[{"BoxRatios", "\[Rule]", 
      RowBox[{"{", 
       RowBox[{"1", ",", 
        FractionBox[
         SqrtBox["3"], "2"], ",", 
        FractionBox[
         SqrtBox["6"], "3"]}], "}"}]}], ",", 
     RowBox[{"ColorFunction", "\[Rule]", "\"\<Rainbow\>\""}], ",", 
     RowBox[{"AxesLabel", "\[Rule]", 
      RowBox[{"{", 
       RowBox[{"x", ",", "y", ",", "z"}], "}"}]}], ",", " ", 
     RowBox[{"ViewPoint", "\[Rule]", 
      RowBox[{"{", 
       RowBox[{"3", ",", 
        RowBox[{"-", "1.5"}], ",", "1"}], "}"}]}], ",", 
     RowBox[{"ViewVertical", "\[Rule]", 
      RowBox[{"{", 
       RowBox[{"0", ",", "0", ",", "1"}], "}"}]}], ",", 
     RowBox[{"LabelStyle", "\[Rule]", 
      RowBox[{"Directive", "[", 
       RowBox[{"Black", ",", "14"}], "]"}]}]}], "]"}]}]}]], "Input",
 ShowGroupOpener->"OutsideFrame",
 InitializationCell->True,
 CellChangeTimes->{{3.732951484872842*^9, 3.732951486887216*^9}, {
   3.7329516119283113`*^9, 3.732951969427359*^9}, {3.732952007379698*^9, 
   3.732952021963867*^9}, 3.7329521391815367`*^9, {3.733747161744957*^9, 
   3.733747190214777*^9}, {3.734150397627488*^9, 3.734150399819149*^9}, {
   3.734424359043374*^9, 3.734424385575034*^9}, {3.742550700376566*^9, 
   3.74255071306809*^9}, {3.742555170793318*^9, 3.7425551776256323`*^9}, {
   3.744715117337854*^9, 3.744715131859071*^9}, {3.74721551115386*^9, 
   3.747215576210491*^9}, {3.747293929285018*^9, 3.747293929764955*^9}, {
   3.747294013527049*^9, 3.7472940869812927`*^9}, {3.747295536773188*^9, 
   3.747295548820941*^9}, {3.7472962896134663`*^9, 3.747296323101713*^9}, 
   3.747297568153881*^9, {3.747305465082267*^9, 3.747305590697295*^9}, {
   3.7473095609068413`*^9, 3.747309627825714*^9}, {3.747309687818285*^9, 
   3.747309693455802*^9}, {3.747381186222403*^9, 3.7473812213293123`*^9}, {
   3.747381255289702*^9, 3.747381297064528*^9}, {3.7473830753552322`*^9, 
   3.747383081123123*^9}, {3.747383115201728*^9, 3.7473832779249363`*^9}, {
   3.74738344917616*^9, 3.747383497478142*^9}, {3.747384722337343*^9, 
   3.7473847878775873`*^9}, {3.747385189380577*^9, 3.747385220226453*^9}, {
   3.7473854213507023`*^9, 3.747385434915184*^9}, {3.7473856236081467`*^9, 
   3.747385637680179*^9}, 3.747564288276095*^9, {3.7475643394202223`*^9, 
   3.7475643457224197`*^9}, {3.7475649132878313`*^9, 3.747565114030547*^9}, {
   3.747565147131422*^9, 3.747565188412261*^9}, {3.7475656933679523`*^9, 
   3.7475656935287943`*^9}, {3.747565782816608*^9, 3.747565834126598*^9}, {
   3.74756605023416*^9, 3.747566074253501*^9}, {3.747566216364254*^9, 
   3.7475662189454947`*^9}, {3.747566471701086*^9, 3.747566484527787*^9}, 
   3.747566632182795*^9, {3.747567126802244*^9, 3.7475671966319733`*^9}, {
   3.747567243495454*^9, 3.747567301252136*^9}, {3.74756737534899*^9, 
   3.747567421256631*^9}, {3.747567624335451*^9, 3.747567642324357*^9}, {
   3.7476289905479383`*^9, 3.747628991089346*^9}, {3.747648307522264*^9, 
   3.747648323584519*^9}, {3.747743120035954*^9, 3.7477432340254993`*^9}, {
   3.747744549868718*^9, 3.7477446080016813`*^9}, {3.747744741234812*^9, 
   3.747744753945796*^9}, {3.74774651573881*^9, 3.747746517944747*^9}, {
   3.748062486646634*^9, 3.748062595415482*^9}, {3.748070599403921*^9, 
   3.748070613111401*^9}, {3.7482331586551237`*^9, 3.748233169856965*^9}},
 CellLabel->"In[66]:=",ExpressionUUID->"e80182bc-18ed-4050-9072-5fc342fff851"],

Cell[BoxData[
 Graphics3DBox[{
   {RGBColor[0.3315753, 0.4561011, 0.6388182], PointSize[
     NCache[
      Rational[7, 360], 0.019444444444444445`]], 
    {RGBColor[0.5134169999999999, 0.72992, 0.44068200000000013`], 
     Point3DBox[{1., 0., 0.}]}, 
    {RGBColor[0.5134169999999999, 0.72992, 0.44068200000000013`], 
     Point3DBox[{0.5, 0.8660254037844386, 0.}]}, 
    {RGBColor[0.5134169999999999, 0.72992, 0.44068200000000013`], 
     Point3DBox[{-0.5, 0.8660254037844386, 0.}]}, 
    {RGBColor[0.5134169999999999, 0.72992, 0.44068200000000013`], 
     Point3DBox[{-1., 0., 0.}]}, 
    {RGBColor[0.5134169999999999, 0.72992, 0.44068200000000013`], 
     Point3DBox[{-0.5, -0.8660254037844386, 0.}]}, 
    {RGBColor[0.5134169999999999, 0.72992, 0.44068200000000013`], 
     Point3DBox[{0.5, -0.8660254037844386, 0.}]}, 
    {RGBColor[0.857359, 0.13110600000000028`, 0.13212800000000005`], 
     Point3DBox[{0.5, 0.28867513459481287`, 0.816496580927726}]}, 
    {RGBColor[0.857359, 0.13110600000000028`, 0.13212800000000005`], 
     Point3DBox[{-0.5, 0.28867513459481287`, 0.816496580927726}]}, 
    {RGBColor[0.857359, 0.13110600000000028`, 0.13212800000000005`], 
     Point3DBox[{0., -0.5773502691896257, 0.816496580927726}]}, 
    {RGBColor[0.471412, 0.108766, 0.527016], 
     Point3DBox[{0.5, 0.28867513459481287`, -0.816496580927726}]}, 
    {RGBColor[0.471412, 0.108766, 0.527016], 
     Point3DBox[{-0.5, 0.28867513459481287`, -0.816496580927726}]}, 
    {RGBColor[0.471412, 0.108766, 0.527016], 
     Point3DBox[{
      0., -0.5773502691896257, -0.816496580927726}]}}, {}, {}, {}, {}},
  Axes->True,
  AxesLabel->{
    FormBox["x", TraditionalForm], 
    FormBox["y", TraditionalForm], 
    FormBox["z", TraditionalForm]},
  AxesOrigin->{0, 0, 0},
  BoxRatios->
   NCache[{1, Rational[1, 2] 3^Rational[1, 2], Rational[2, 3]^
     Rational[1, 2]}, {1, 0.8660254037844386, 0.816496580927726}],
  DisplayFunction->Identity,
  FaceGrids->None,
  FaceGridsStyle->Automatic,
  ImageSize->{365.57790740947, 422.599848120925},
  ImageSizeRaw->Automatic,
  LabelStyle->Directive[
    GrayLevel[0], 14],
  PlotRange->{{-1., 1.}, {-0.8660254037844386, 0.8660254037844386}, Automatic},
  PlotRangePadding->{{
     Scaled[0.02], 
     Scaled[0.02]}, {
     Scaled[0.02], 
     Scaled[0.02]}, {Automatic, Automatic}},
  Ticks->{Automatic, Automatic, Automatic},
  ViewPoint->{3, -1.5, 1},
  ViewVertical->{0, 0, 1}]], "Output",
 CellChangeTimes->{
  3.747743234412878*^9, 3.747744754683325*^9, 3.7477462710828867`*^9, 
   3.747746518814563*^9, 3.747998601007666*^9, 3.748060551683161*^9, 
   3.748061222921893*^9, 3.7480625688600063`*^9, {3.748062599707508*^9, 
   3.748062616128833*^9}, 3.748070613898967*^9, 3.748238967763*^9, 
   3.7484303384558764`*^9, 3.749380854658101*^9},
 CellLabel->"Out[79]=",ExpressionUUID->"2025d9d6-9b62-432b-b756-71e93d59faaf"]
}, Open  ]]
}, Open  ]],

Cell[CellGroupData[{

Cell["real space -> reciprocal space", "Subsection",
 CellChangeTimes->{{3.748062636001656*^9, 
  3.74806264942572*^9}},ExpressionUUID->"de9cd539-1310-4db4-a991-\
26a304b7fdb6"],

Cell[BoxData[{
 RowBox[{
  RowBox[{"a1", "=", 
   RowBox[{"{", 
    RowBox[{"a", ",", "0", ",", "0"}], "}"}]}], 
  ";"}], "\[IndentingNewLine]", 
 RowBox[{
  RowBox[{"a2", "=", 
   RowBox[{"{", 
    RowBox[{
     FractionBox[
      RowBox[{"-", "a"}], "2"], ",", 
     RowBox[{
      SqrtBox["3"], 
      FractionBox["a", "2"]}], ",", "0"}], "}"}]}], 
  ";"}], "\[IndentingNewLine]", 
 RowBox[{
  RowBox[{"a3", "=", 
   RowBox[{"{", 
    RowBox[{"0", ",", "0", ",", 
     RowBox[{"2", 
      SqrtBox["6"], 
      FractionBox["a", "3"]}]}], "}"}]}], ";"}]}], "Input",
 CellChangeTimes->{{3.748061972230987*^9, 3.748062047757518*^9}},
 CellLabel->
  "In[100]:=",ExpressionUUID->"24499e6f-432d-40af-b7fb-d14caa015a0b"],

Cell[CellGroupData[{

Cell[BoxData[{
 RowBox[{"b1", "=", 
  RowBox[{"2", "\[Pi]", " ", 
   FractionBox[
    RowBox[{"Cross", "[", 
     RowBox[{"a2", ",", "a3"}], "]"}], 
    RowBox[{"a1", ".", 
     RowBox[{"Cross", "[", 
      RowBox[{"a2", ",", "a3"}], "]"}]}]]}]}], "\[IndentingNewLine]", 
 RowBox[{"b2", "=", 
  RowBox[{"2", "\[Pi]", " ", 
   FractionBox[
    RowBox[{"Cross", "[", 
     RowBox[{"a3", ",", "a1"}], "]"}], 
    RowBox[{"a1", ".", 
     RowBox[{"Cross", "[", 
      RowBox[{"a2", ",", "a3"}], "]"}]}]]}]}], "\[IndentingNewLine]", 
 RowBox[{"b3", "=", 
  RowBox[{"2", "\[Pi]", " ", 
   FractionBox[
    RowBox[{"Cross", "[", 
     RowBox[{"a1", ",", "a2"}], "]"}], 
    RowBox[{"a1", ".", 
     RowBox[{"Cross", "[", 
      RowBox[{"a2", ",", "a3"}], "]"}]}]]}]}]}], "Input",
 CellChangeTimes->{{3.7480620903115263`*^9, 3.7480621196539907`*^9}, {
  3.748062154016843*^9, 3.74806216217879*^9}, {3.7480622299908457`*^9, 
  3.748062240239493*^9}, {3.7480623406186113`*^9, 3.7480623486961317`*^9}},
 CellLabel->
  "In[139]:=",ExpressionUUID->"1d8bb464-4afb-459e-b1c7-9735499a45e1"],

Cell[BoxData[
 RowBox[{"{", 
  RowBox[{
   FractionBox[
    RowBox[{"2", " ", "\[Pi]"}], "a"], ",", 
   FractionBox[
    RowBox[{"2", " ", "\[Pi]"}], 
    RowBox[{
     SqrtBox["3"], " ", "a"}]], ",", "0"}], "}"}]], "Output",
 CellChangeTimes->{
  3.748062143195005*^9, 3.748062242916544*^9, {3.748062343873579*^9, 
   3.748062349248296*^9}, {3.74806349254659*^9, 3.74806349780439*^9}, 
   3.748064327606166*^9},
 CellLabel->
  "Out[139]=",ExpressionUUID->"48a0ef0a-13ba-4765-b8a1-455e14e969f4"],

Cell[BoxData[
 RowBox[{"{", 
  RowBox[{"0", ",", 
   FractionBox[
    RowBox[{"4", " ", "\[Pi]"}], 
    RowBox[{
     SqrtBox["3"], " ", "a"}]], ",", "0"}], "}"}]], "Output",
 CellChangeTimes->{
  3.748062143195005*^9, 3.748062242916544*^9, {3.748062343873579*^9, 
   3.748062349248296*^9}, {3.74806349254659*^9, 3.74806349780439*^9}, 
   3.748064327634206*^9},
 CellLabel->
  "Out[140]=",ExpressionUUID->"c58cab1b-cdf9-4956-a7a3-f858e72295cf"],

Cell[BoxData[
 RowBox[{"{", 
  RowBox[{"0", ",", "0", ",", 
   FractionBox[
    RowBox[{
     SqrtBox[
      FractionBox["3", "2"]], " ", "\[Pi]"}], "a"]}], "}"}]], "Output",
 CellChangeTimes->{
  3.748062143195005*^9, 3.748062242916544*^9, {3.748062343873579*^9, 
   3.748062349248296*^9}, {3.74806349254659*^9, 3.74806349780439*^9}, 
   3.748064327638133*^9},
 CellLabel->
  "Out[141]=",ExpressionUUID->"550104d8-8a5d-42d3-a8c0-e168d9d5b96e"]
}, Open  ]],

Cell[CellGroupData[{

Cell[BoxData[
 RowBox[{"a1", ".", 
  RowBox[{"Cross", "[", 
   RowBox[{"a2", ",", "a3"}], "]"}]}]], "Input",
 CellLabel->
  "In[191]:=",ExpressionUUID->"8d8b3497-7ec4-4249-a59a-3f00104d2cd9"],

Cell[BoxData[
 RowBox[{
  SqrtBox["2"], " ", 
  SuperscriptBox["a", "3"]}]], "Output",
 CellChangeTimes->{3.748062431567617*^9},
 CellLabel->
  "Out[191]=",ExpressionUUID->"eb30e3e2-f6c4-4c45-b21f-ce69184da449"]
}, Open  ]],

Cell[CellGroupData[{

Cell[BoxData[
 RowBox[{"d1", "=", 
  RowBox[{
   FractionBox[
    RowBox[{"2", " ", "a1"}], "3"], "+", 
   FractionBox["a2", "3"], "+", 
   FractionBox["a3", "2"]}]}]], "Input",
 CellChangeTimes->{{3.748063669812994*^9, 3.748063682423998*^9}, {
  3.7480650224060097`*^9, 3.74806502768231*^9}},
 CellLabel->
  "In[145]:=",ExpressionUUID->"30ff9283-d0c9-4486-8ac5-c3aeec6108f7"],

Cell[BoxData[
 RowBox[{"{", 
  RowBox[{
   FractionBox["a", "2"], ",", 
   FractionBox["a", 
    RowBox[{"2", " ", 
     SqrtBox["3"]}]], ",", 
   RowBox[{
    SqrtBox[
     FractionBox["2", "3"]], " ", "a"}]}], "}"}]], "Output",
 CellChangeTimes->{
  3.7480636832297497`*^9, {3.748065023802793*^9, 3.748065028302782*^9}},
 CellLabel->
  "Out[145]=",ExpressionUUID->"34759946-d151-45f1-9339-7d14ef20b7a1"]
}, Open  ]]
}, Closed]],

Cell[CellGroupData[{

Cell["reciprocal-space ion positions", "Subsection",
 CellChangeTimes->{{3.7472967102396803`*^9, 3.747296715559575*^9}, {
  3.7472975380939903`*^9, 3.747297542414014*^9}, {3.747380640253643*^9, 
  3.747380644309718*^9}, {3.747725149088101*^9, 
  3.7477251572322474`*^9}},ExpressionUUID->"ad9f5df2-8d46-4398-8099-\
f3ccc47ec571"],

Cell[CellGroupData[{

Cell[BoxData[
 RowBox[{
  RowBox[{"(*", 
   RowBox[{"middle", " ", "layer"}], "*)"}], "\[IndentingNewLine]", 
  RowBox[{
   RowBox[{
    RowBox[{
     RowBox[{"rechcp1", "[", "a_", "]"}], "=", 
     RowBox[{
      RowBox[{"(", 
       RowBox[{"2", 
        RowBox[{"\[Pi]", "/", "a"}]}], ")"}], "*", 
      RowBox[{"{", 
       RowBox[{"0", ",", 
        FractionBox["2", 
         SqrtBox["3"]], ",", "0"}], "}"}]}]}], ";"}], "\[IndentingNewLine]", 
   RowBox[{
    RowBox[{
     RowBox[{"rechcp2", "[", "a_", "]"}], "=", 
     RowBox[{
      RowBox[{"(", 
       RowBox[{"2", 
        RowBox[{"\[Pi]", "/", "a"}]}], ")"}], "*", 
      RowBox[{"{", 
       RowBox[{"0", ",", 
        FractionBox[
         RowBox[{"-", "2"}], 
         SqrtBox["3"]], ",", "0"}], "}"}]}]}], ";"}], "\[IndentingNewLine]", 
   RowBox[{
    RowBox[{
     RowBox[{"rechcp3", "[", "a_", "]"}], "=", 
     RowBox[{
      RowBox[{"(", 
       RowBox[{"2", 
        RowBox[{"\[Pi]", "/", "a"}]}], ")"}], "*", 
      RowBox[{"{", 
       RowBox[{"1", ",", 
        FractionBox["1", 
         SqrtBox["3"]], ",", "0"}], "}"}]}]}], ";"}], "\[IndentingNewLine]", 
   RowBox[{
    RowBox[{
     RowBox[{"rechcp4", "[", "a_", "]"}], "=", 
     RowBox[{
      RowBox[{"(", 
       RowBox[{"2", 
        RowBox[{"\[Pi]", "/", "a"}]}], ")"}], "*", 
      RowBox[{"{", 
       RowBox[{"1", ",", 
        FractionBox[
         RowBox[{"-", "1"}], 
         SqrtBox["3"]], ",", "0"}], "}"}]}]}], ";"}], "\[IndentingNewLine]", 
   RowBox[{
    RowBox[{
     RowBox[{"rechcp5", "[", "a_", "]"}], "=", 
     RowBox[{
      RowBox[{"(", 
       RowBox[{"2", 
        RowBox[{"\[Pi]", "/", "a"}]}], ")"}], "*", 
      RowBox[{"{", 
       RowBox[{
        RowBox[{"-", "1"}], ",", 
        FractionBox["1", 
         SqrtBox["3"]], ",", "0"}], "}"}]}]}], ";"}], "\[IndentingNewLine]", 
   RowBox[{
    RowBox[{
     RowBox[{"rechcp6", "[", "a_", "]"}], "=", 
     RowBox[{
      RowBox[{"(", 
       RowBox[{"2", 
        RowBox[{"\[Pi]", "/", "a"}]}], ")"}], "*", 
      RowBox[{"{", 
       RowBox[{
        RowBox[{"-", "1"}], ",", 
        FractionBox[
         RowBox[{"-", "1"}], 
         SqrtBox["3"]], ",", "0"}], "}"}]}]}], ";"}], "\[IndentingNewLine]", 
   RowBox[{"(*", 
    RowBox[{"top", " ", "layer"}], "*)"}], "\[IndentingNewLine]", 
   RowBox[{
    RowBox[{
     RowBox[{"rechcp7", "[", "a_", "]"}], "=", 
     RowBox[{
      RowBox[{"(", 
       RowBox[{"2", 
        RowBox[{"\[Pi]", "/", "a"}]}], ")"}], "*", 
      RowBox[{"{", 
       RowBox[{
        FractionBox["2", "3"], ",", "0", ",", 
        FractionBox[
         SqrtBox[
          FractionBox["3", "2"]], "4"]}], "}"}]}]}], ";"}], 
   "\[IndentingNewLine]", 
   RowBox[{
    RowBox[{
     RowBox[{"rechcp8", "[", "a_", "]"}], "=", 
     RowBox[{
      RowBox[{"(", 
       RowBox[{"2", 
        RowBox[{"\[Pi]", "/", "a"}]}], ")"}], "*", 
      RowBox[{"{", 
       RowBox[{
        FractionBox[
         RowBox[{"-", "1"}], "3"], ",", 
        FractionBox["1", 
         SqrtBox["3"]], ",", 
        FractionBox[
         SqrtBox[
          FractionBox["3", "2"]], "4"]}], "}"}]}]}], ";"}], 
   "\[IndentingNewLine]", 
   RowBox[{
    RowBox[{
     RowBox[{"rechcp9", "[", "a_", "]"}], "=", 
     RowBox[{
      RowBox[{"(", 
       RowBox[{"2", 
        RowBox[{"\[Pi]", "/", "a"}]}], ")"}], "*", 
      RowBox[{"{", 
       RowBox[{
        FractionBox[
         RowBox[{"-", "1"}], "3"], ",", 
        RowBox[{"-", 
         FractionBox["1", 
          SqrtBox["3"]]}], ",", 
        FractionBox[
         SqrtBox[
          FractionBox["3", "2"]], "4"]}], "}"}]}]}], ";"}], 
   "\[IndentingNewLine]", 
   RowBox[{"(*", 
    RowBox[{"bottom", " ", "layer"}], "*)"}], "\[IndentingNewLine]", 
   RowBox[{
    RowBox[{
     RowBox[{"rechcp10", "[", "a_", "]"}], "=", 
     RowBox[{
      RowBox[{"(", 
       RowBox[{"2", 
        RowBox[{"\[Pi]", "/", "a"}]}], ")"}], "*", 
      RowBox[{"{", 
       RowBox[{
        FractionBox["2", "3"], ",", "0", ",", 
        RowBox[{"-", 
         FractionBox[
          SqrtBox[
           FractionBox["3", "2"]], "4"]}]}], "}"}]}]}], ";"}], 
   "\[IndentingNewLine]", 
   RowBox[{
    RowBox[{
     RowBox[{"rechcp11", "[", "a_", "]"}], "=", 
     RowBox[{
      RowBox[{"(", 
       RowBox[{"2", 
        RowBox[{"\[Pi]", "/", "a"}]}], ")"}], "*", 
      RowBox[{"{", 
       RowBox[{
        FractionBox[
         RowBox[{"-", "1"}], "3"], ",", 
        FractionBox["1", 
         SqrtBox["3"]], ",", 
        RowBox[{"-", 
         FractionBox[
          SqrtBox[
           FractionBox["3", "2"]], "4"]}]}], "}"}]}]}], ";"}], 
   "\[IndentingNewLine]", 
   RowBox[{
    RowBox[{
     RowBox[{"rechcp12", "[", "a_", "]"}], "=", 
     RowBox[{
      RowBox[{"(", 
       RowBox[{"2", 
        RowBox[{"\[Pi]", "/", "a"}]}], ")"}], "*", 
      RowBox[{"{", 
       RowBox[{
        FractionBox[
         RowBox[{"-", "1"}], "3"], ",", 
        RowBox[{"-", 
         FractionBox["1", 
          SqrtBox["3"]]}], ",", 
        RowBox[{"-", 
         FractionBox[
          SqrtBox[
           FractionBox["3", "2"]], "4"]}]}], "}"}]}]}], ";"}], 
   "\[IndentingNewLine]", 
   RowBox[{"(*", "total", "*)"}], "\[IndentingNewLine]", 
   RowBox[{
    RowBox[{
     RowBox[{"rechcp", "[", "a_", "]"}], ":=", 
     RowBox[{"{", 
      RowBox[{
       RowBox[{"rechcp1", "[", "a", "]"}], ",", 
       RowBox[{"rechcp2", "[", "a", "]"}], ",", 
       RowBox[{"rechcp3", "[", "a", "]"}], ",", 
       RowBox[{"rechcp4", "[", "a", "]"}], ",", 
       RowBox[{"rechcp5", "[", "a", "]"}], ",", 
       RowBox[{"rechcp6", "[", "a", "]"}], ",", 
       RowBox[{"rechcp7", "[", "a", "]"}], ",", 
       RowBox[{"rechcp8", "[", "a", "]"}], ",", 
       RowBox[{"rechcp9", "[", "a", "]"}], ",", 
       RowBox[{"rechcp10", "[", "a", "]"}], ",", 
       RowBox[{"rechcp11", "[", "a", "]"}], ",", 
       RowBox[{"rechcp12", "[", "a", "]"}]}], "}"}]}], ";"}], 
   "\[IndentingNewLine]", 
   RowBox[{"(*", "plot", "*)"}], "\[IndentingNewLine]", 
   RowBox[{"ListPointPlot3D", "[", 
    RowBox[{
     RowBox[{"rechcp", "[", "1", "]"}], ",", 
     RowBox[{"AxesOrigin", "\[Rule]", 
      RowBox[{"{", 
       RowBox[{"0", ",", "0", ",", "0"}], "}"}]}], ",", 
     RowBox[{"BoxRatios", "\[Rule]", 
      RowBox[{"{", 
       RowBox[{"1", ",", 
        FractionBox["2", 
         SqrtBox["3"]], ",", 
        FractionBox[
         SqrtBox[
          FractionBox["3", "2"]], "4"]}], "}"}]}], ",", 
     RowBox[{"ColorFunction", "\[Rule]", "\"\<Rainbow\>\""}], ",", 
     RowBox[{"AxesLabel", "\[Rule]", 
      RowBox[{"{", 
       RowBox[{"x", ",", "y", ",", "z"}], "}"}]}], ",", " ", 
     RowBox[{"ViewPoint", "\[Rule]", 
      RowBox[{"{", 
       RowBox[{"3", ",", 
        RowBox[{"-", "1.5"}], ",", "1"}], "}"}]}], ",", 
     RowBox[{"ViewVertical", "\[Rule]", 
      RowBox[{"{", 
       RowBox[{"0", ",", "0", ",", "1"}], "}"}]}], ",", 
     RowBox[{"LabelStyle", "\[Rule]", 
      RowBox[{"Directive", "[", 
       RowBox[{"Black", ",", "14"}], "]"}]}]}], "]"}]}]}]], "Input",
 ShowGroupOpener->"OutsideFrame",
 InitializationCell->True,
 CellChangeTimes->{{3.732951484872842*^9, 3.732951486887216*^9}, {
   3.7329516119283113`*^9, 3.732951969427359*^9}, {3.732952007379698*^9, 
   3.732952021963867*^9}, 3.7329521391815367`*^9, {3.733747161744957*^9, 
   3.733747190214777*^9}, {3.734150397627488*^9, 3.734150399819149*^9}, {
   3.734424359043374*^9, 3.734424385575034*^9}, {3.742550700376566*^9, 
   3.74255071306809*^9}, {3.742555170793318*^9, 3.7425551776256323`*^9}, {
   3.744715117337854*^9, 3.744715131859071*^9}, {3.74721551115386*^9, 
   3.747215576210491*^9}, {3.747293929285018*^9, 3.747293929764955*^9}, {
   3.747294013527049*^9, 3.7472940869812927`*^9}, {3.747295536773188*^9, 
   3.747295548820941*^9}, {3.7472962896134663`*^9, 3.747296323101713*^9}, 
   3.747297568153881*^9, {3.747305465082267*^9, 3.747305590697295*^9}, {
   3.7473095609068413`*^9, 3.747309627825714*^9}, {3.747309687818285*^9, 
   3.747309693455802*^9}, {3.747381186222403*^9, 3.7473812213293123`*^9}, {
   3.747381255289702*^9, 3.747381297064528*^9}, {3.7473830753552322`*^9, 
   3.747383081123123*^9}, {3.747383115201728*^9, 3.7473832779249363`*^9}, {
   3.74738344917616*^9, 3.747383497478142*^9}, {3.747384722337343*^9, 
   3.7473847878775873`*^9}, {3.747385189380577*^9, 3.747385220226453*^9}, {
   3.7473854213507023`*^9, 3.747385434915184*^9}, {3.7473856236081467`*^9, 
   3.747385637680179*^9}, 3.747564288276095*^9, {3.7475643394202223`*^9, 
   3.7475643457224197`*^9}, {3.7475649132878313`*^9, 3.747565114030547*^9}, {
   3.747565147131422*^9, 3.747565188412261*^9}, {3.7475656933679523`*^9, 
   3.7475656935287943`*^9}, {3.747565782816608*^9, 3.747565834126598*^9}, {
   3.74756605023416*^9, 3.747566074253501*^9}, {3.747566216364254*^9, 
   3.7475662189454947`*^9}, {3.747566471701086*^9, 3.747566484527787*^9}, 
   3.747566632182795*^9, {3.747567126802244*^9, 3.7475671966319733`*^9}, {
   3.747567243495454*^9, 3.747567301252136*^9}, {3.74756737534899*^9, 
   3.747567421256631*^9}, {3.747567624335451*^9, 3.747567642324357*^9}, {
   3.7476289905479383`*^9, 3.747628991089346*^9}, {3.747648411410832*^9, 
   3.747648747721525*^9}, 3.747648938100956*^9, {3.7477247264403152`*^9, 
   3.7477248402804317`*^9}, {3.747724880551704*^9, 3.747724912227873*^9}, {
   3.747724951906053*^9, 3.747725021281332*^9}, {3.7477250899713984`*^9, 
   3.747725098841299*^9}, {3.747725200068245*^9, 3.747725222092205*^9}, {
   3.747726234618597*^9, 3.747726240916252*^9}, {3.7477262783570232`*^9, 
   3.747726353340385*^9}, {3.7477268428282423`*^9, 3.747726850929987*^9}, {
   3.7477415831943502`*^9, 3.747741585704495*^9}, {3.747742151830806*^9, 
   3.747742166790609*^9}, {3.74774227438308*^9, 3.747742516329145*^9}, {
   3.7477425496255703`*^9, 3.7477425610475492`*^9}, {3.747742611956259*^9, 
   3.747742715062685*^9}, {3.747742752132709*^9, 3.747742789217558*^9}, {
   3.747742827189848*^9, 3.747742840298287*^9}, {3.748061200396781*^9, 
   3.748061207121089*^9}, {3.7480627842158318`*^9, 3.7480629279334707`*^9}, {
   3.748063612869504*^9, 3.7480636478919973`*^9}, {3.748063805286552*^9, 
   3.7480638211645947`*^9}, {3.748064285098521*^9, 3.748064303265082*^9}, {
   3.7480650610572567`*^9, 3.7480650898077097`*^9}, {3.748065164915059*^9, 
   3.748065166847962*^9}, {3.74806523138562*^9, 3.748065266168334*^9}, {
   3.748065325554488*^9, 3.748065379848925*^9}, 3.748065641794035*^9, {
   3.7480657346875467`*^9, 3.748065742858871*^9}, {3.7480658553425083`*^9, 
   3.7480658556031027`*^9}, {3.7480659582018023`*^9, 3.748065987313834*^9}, 
   3.7480664951028976`*^9, {3.748066609108534*^9, 3.7480666093248262`*^9}, {
   3.748066646766981*^9, 3.748066707435464*^9}, {3.748066890359108*^9, 
   3.748066897060631*^9}, {3.7480680820597258`*^9, 3.748068085018386*^9}, {
   3.74806813182436*^9, 3.7480682017060337`*^9}, {3.748068295270089*^9, 
   3.748068343477621*^9}},
 CellLabel->"In[80]:=",ExpressionUUID->"ef0946e4-2028-4a43-a903-683bf92f9855"],

Cell[BoxData[
 Graphics3DBox[{
   {RGBColor[0.3315753, 0.4561011, 0.6388182], PointSize[
     NCache[
      Rational[7, 360], 0.019444444444444445`]], 
    {RGBColor[0.5134169999999999, 0.72992, 0.44068200000000013`], 
     Point3DBox[{0., 7.255197456936871, 0.}]}, 
    {RGBColor[0.5134169999999999, 0.72992, 0.44068200000000013`], 
     Point3DBox[{0., -7.255197456936871, 0.}]}, 
    {RGBColor[0.5134169999999999, 0.72992, 0.44068200000000013`], 
     Point3DBox[{6.283185307179586, 3.6275987284684357`, 0.}]}, 
    {RGBColor[0.5134169999999999, 0.72992, 0.44068200000000013`], 
     Point3DBox[{6.283185307179586, -3.6275987284684357`, 0.}]}, 
    {RGBColor[0.5134169999999999, 0.72992, 0.44068200000000013`], 
     Point3DBox[{-6.283185307179586, 3.6275987284684357`, 0.}]}, 
    {RGBColor[0.5134169999999999, 0.72992, 0.44068200000000013`], 
     Point3DBox[{-6.283185307179586, -3.6275987284684357`, 0.}]}, 
    {RGBColor[0.857359, 0.13110600000000028`, 0.13212800000000005`], 
     Point3DBox[{4.188790204786391, 0., 1.9238247452427961`}]}, 
    {RGBColor[0.857359, 0.13110600000000028`, 0.13212800000000005`], 
     Point3DBox[{-2.0943951023931957`, 3.6275987284684357`, 
      1.9238247452427961`}]}, 
    {RGBColor[0.857359, 0.13110600000000028`, 0.13212800000000005`], 
     Point3DBox[{-2.0943951023931957`, -3.6275987284684357`, 
      1.9238247452427961`}]}, 
    {RGBColor[0.471412, 0.108766, 0.527016], 
     Point3DBox[{4.188790204786391, 0., -1.9238247452427961`}]}, 
    {RGBColor[0.471412, 0.108766, 0.527016], 
     Point3DBox[{-2.0943951023931957`, 
      3.6275987284684357`, -1.9238247452427961`}]}, 
    {RGBColor[0.471412, 0.108766, 0.527016], 
     Point3DBox[{-2.0943951023931957`, -3.6275987284684357`, \
-1.9238247452427961`}]}}, {}, {}, {}, {}},
  Axes->True,
  AxesLabel->{
    FormBox["x", TraditionalForm], 
    FormBox["y", TraditionalForm], 
    FormBox["z", TraditionalForm]},
  AxesOrigin->{0, 0, 0},
  BoxRatios->
   NCache[{
    1, 2 3^Rational[-1, 2], Rational[1, 4] Rational[3, 2]^Rational[1, 2]}, {
    1, 1.1547005383792517`, 0.30618621784789724`}],
  DisplayFunction->Identity,
  FaceGrids->None,
  FaceGridsStyle->Automatic,
  ImageSize->{352.80503489003524`, 319.55244824959135`},
  ImageSizeRaw->Automatic,
  LabelStyle->Directive[
    GrayLevel[0], 14],
  PlotRange->{{-6.283185307179586, 6.283185307179586}, {-7.255197456936871, 
    7.255197456936871}, Automatic},
  PlotRangePadding->{{
     Scaled[0.02], 
     Scaled[0.02]}, {
     Scaled[0.02], 
     Scaled[0.02]}, {Automatic, Automatic}},
  Ticks->{Automatic, Automatic, Automatic},
  ViewPoint->{3, -1.5, 1},
  ViewVertical->{0, 0, 1}]], "Output",
 CellChangeTimes->{
  3.74774627135812*^9, 3.747998601099473*^9, 3.748060551782065*^9, 
   3.748061176357276*^9, {3.748061209276465*^9, 3.7480612171897984`*^9}, 
   3.7480626157004337`*^9, 3.7480627978494263`*^9, 3.748062930424046*^9, 
   3.748063650179027*^9, 3.748063823119279*^9, 3.74806430407057*^9, 
   3.748065091033485*^9, 3.7480651675918083`*^9, {3.748065248209279*^9, 
   3.7480652670617533`*^9}, 3.748065380976639*^9, 3.74806564384158*^9, 
   3.74806574373062*^9, 3.7480658562329483`*^9, {3.7480659596574383`*^9, 
   3.748065988366734*^9}, 3.748066529364875*^9, 3.748066614294199*^9, {
   3.748066668823889*^9, 3.748066676266581*^9}, 3.7480667083056307`*^9, 
   3.748066899738832*^9, {3.7480681675327377`*^9, 3.748068205356031*^9}, {
   3.748068321874338*^9, 3.748068344512375*^9}, 3.7482389678054237`*^9, 
   3.748430338546379*^9, 3.749380854722579*^9},
 CellLabel->"Out[93]=",ExpressionUUID->"9ed4becc-3871-4b48-afe4-f1bc09dbb5a4"]
}, Open  ]]
}, Closed]],

Cell[CellGroupData[{

Cell["real-space electron density", "Subsection",
 CellChangeTimes->{{3.7477251739047747`*^9, 
  3.747725179584488*^9}},ExpressionUUID->"6c32302c-bb85-4a05-b694-\
342098acfb35"],

Cell[CellGroupData[{

Cell[BoxData[{
 RowBox[{
  RowBox[{
   RowBox[{"hcpdens", "[", 
    RowBox[{"x_", ",", "y_", ",", "z_", ",", "a_"}], "]"}], "=", 
   RowBox[{
    RowBox[{
     RowBox[{
      FractionBox["1", "6"], 
      RowBox[{"Sum", "[", 
       RowBox[{
        RowBox[{"Cos", "[", 
         RowBox[{"r", ".", 
          RowBox[{
           RowBox[{"rechcp", "[", "a", "]"}], "[", 
           RowBox[{"[", "n", "]"}], "]"}]}], "]"}], ",", 
        RowBox[{"{", 
         RowBox[{"n", ",", "1", ",", "6"}], "}"}]}], "]"}], 
      RowBox[{"Cos", "[", 
       RowBox[{
        FractionBox[
         RowBox[{"2", "\[Pi]", " "}], 
         RowBox[{"(", 
          RowBox[{
           FractionBox[
            RowBox[{"2", 
             SqrtBox["6"]}], "3"], "a"}], ")"}]], "z"}], "]"}]}], "+", 
     RowBox[{
      FractionBox["1", "6"], 
      RowBox[{"Sum", "[", 
       RowBox[{
        RowBox[{"Cos", "[", " ", 
         RowBox[{
          RowBox[{"(", 
           RowBox[{"r", "-", 
            RowBox[{"a", 
             RowBox[{"{", 
              RowBox[{
               FractionBox["1", "2"], ",", 
               FractionBox[
                SqrtBox["3"], "6"], ",", 
               FractionBox[
                SqrtBox["6"], "3"]}], "}"}]}]}], ")"}], ".", 
          RowBox[{
           RowBox[{"rechcp", "[", "a", "]"}], "[", 
           RowBox[{"[", "n", "]"}], "]"}]}], "]"}], ",", 
        RowBox[{"{", 
         RowBox[{"n", ",", "1", ",", "6"}], "}"}]}], "]"}], 
      RowBox[{"Cos", "[", 
       RowBox[{
        FractionBox[
         RowBox[{"2", "\[Pi]", " "}], 
         RowBox[{"(", 
          RowBox[{
           FractionBox[
            RowBox[{"2", 
             SqrtBox["6"]}], "3"], "a"}], ")"}]], 
        RowBox[{"(", 
         RowBox[{"z", "-", 
          RowBox[{
           FractionBox["1", "4"], 
           FractionBox[
            RowBox[{"4", 
             SqrtBox["6"]}], "3"], "a"}]}], ")"}]}], "]"}]}]}], "//", 
    "Simplify"}]}], ";"}], "\[IndentingNewLine]", 
 RowBox[{"hcpfactor", "=", 
  RowBox[{"hcpdens", "[", 
   RowBox[{"0", ",", "0", ",", "0", ",", "1"}], 
   "]"}]}], "\[IndentingNewLine]", 
 RowBox[{
  FractionBox[
   RowBox[{"hcpdens", "[", 
    RowBox[{"x", ",", "y", ",", "z", ",", "a"}], "]"}], "hcpfactor"], "//", 
  "Simplify"}]}], "Input",
 CellChangeTimes->{{3.7477152828718653`*^9, 3.747715382770056*^9}, {
   3.747715425284617*^9, 3.747715456010498*^9}, {3.7477158058874683`*^9, 
   3.747715812764607*^9}, {3.747715890520153*^9, 3.747715952966292*^9}, {
   3.747716167797221*^9, 3.747716310201029*^9}, {3.747716574877054*^9, 
   3.7477166424176273`*^9}, {3.747716790863361*^9, 3.747716815313654*^9}, {
   3.74771712423392*^9, 3.747717136063946*^9}, {3.747717171434194*^9, 
   3.747717207608481*^9}, {3.747717292596281*^9, 3.747717362097492*^9}, {
   3.747717939772263*^9, 3.7477181450973587`*^9}, {3.7477181938367577`*^9, 
   3.7477181947135963`*^9}, {3.7477183075703373`*^9, 
   3.7477185098186073`*^9}, {3.747718577605852*^9, 3.747718587490654*^9}, {
   3.747718901007667*^9, 3.7477190168957033`*^9}, {3.7477191185495443`*^9, 
   3.747719142319849*^9}, {3.7477193385232353`*^9, 3.747719448225852*^9}, {
   3.747720117305888*^9, 3.747720257970015*^9}, {3.7477202909705048`*^9, 
   3.747720478571458*^9}, {3.747720570846582*^9, 3.7477206460359097`*^9}, {
   3.747725234278295*^9, 3.747725463436232*^9}, {3.747725511911601*^9, 
   3.747725512196246*^9}, {3.747725795204248*^9, 3.747725804820087*^9}, {
   3.748061309003028*^9, 3.748061327352026*^9}, {3.748069371632105*^9, 
   3.748069372006083*^9}, {3.748069531435399*^9, 3.748069554209002*^9}, {
   3.748069609265708*^9, 3.748069614682353*^9}, 3.748069684232451*^9, {
   3.748149484363103*^9, 3.748149526834239*^9}, {3.748149598891114*^9, 
   3.748149623025206*^9}, {3.7481497150279284`*^9, 3.7481497255751266`*^9}, {
   3.748149802957057*^9, 3.748149803122898*^9}, {3.748149890940976*^9, 
   3.7481499356359587`*^9}, {3.7481500170866737`*^9, 3.748150043813018*^9}, {
   3.748150126720285*^9, 3.748150129653859*^9}, {3.748150237063068*^9, 
   3.748150241062736*^9}, {3.748150327330216*^9, 3.7481503307514772`*^9}, {
   3.748150501225791*^9, 3.748150536351687*^9}, {3.7481505774354877`*^9, 
   3.7481505823362837`*^9}, 3.748150638695498*^9, {3.748150777277502*^9, 
   3.7481507808588057`*^9}, {3.748150849621551*^9, 3.748150849970014*^9}, {
[truncated: 360,997 more chars]
