# Supplementary material for: Absence of diagonal force constants in cubic Coulomb crystals
Source: Proc Math Phys Eng Sci. 2020 Dec 23;476(2244):20200518. doi: 10.1098/rspa.2020.0518 (PMC7776971; doi:10.1098/rspa.2020.0518)
Supplement: Mathematica Scripts [file rspa20200518supp2.zip › code_submission/cub/mfc/cub_mfc_limit_8.dat]

Vmfc2cub = 8.422082475867398*^-16*x^2 - 2.187919984075748*^-16*x*y + 
     5.910202882652982*^-15*y^2 - 1.1405806854547507*^-16*x*z + 
     1.0321604682062002*^-16*y*z + 1.5515366769136563*^-14*z^2
 
Vmfc4cub = 0. + 74.59075684684217*x^4 + 74.59075684684218*y^4 + 
     x^3*(-9.430526021550478*^-17*y - 4.716279450311944*^-17*z) + 
     5.620504062164855*^-16*y^3*z - 223.77227054052642*y^2*z^2 - 
     6.245004513516506*^-17*y*z^3 + 74.59075684684217*z^4 + 
     x^2*(-223.7722705405265*y^2 + 6.505213034913027*^-17*y*z - 
       223.77227054052656*z^2) + x*(-3.454268121538817*^-16*y^3 + 
       8.980446594697433*^-16*y^2*z - 1.0570971181733668*^-15*y*z^2 - 
       2.1520057871121656*^-16*z^3)
 
V2mfc2cub = 9.968612315356467*x^2 + 1.6094981250547313*^-16*x*y + 
     9.968612315356483*y^2 + 6.396792817664476*^-18*x*z + 
     5.627009275199768*^-16*y*z + 9.968612315356525*z^2
 
V2mfc4cub = 0. + 323.41121719962644*x^4 + 323.41121719962644*y^4 + 
     x^3*(7.188260403578896*^-17*y + 2.27682456221956*^-16*z) - 
     4.228388472693468*^-16*y^3*z - 768.7870242448595*y^2*z^2 + 
     9.302454639925629*^-17*y*z^3 + 323.41121719962644*z^4 + 
     x^2*(-768.7870242448598*y^2 + 5.991301205154898*^-16*y*z - 
       768.7870242448596*z^2) + x*(-7.015872258153699*^-16*y^3 + 
       2.4719809532669506*^-16*y^2*z + 1.5937771935536918*^-16*y*z^2 + 
       4.488596994089989*^-17*z^3)
 
V3mfc2cub = 20.55655841221367*x^2 - 2.7129448861018535*^-16*x*y + 
     20.55655841221369*y^2 + 1.4609624274242172*^-17*x*z + 
     6.342582709040201*^-17*y*z + 20.556558412213583*z^2
 
V3mfc4cub = 0. + 893.9379483465495*x^4 + 893.9379483465495*y^4 + 
     x^3*(1.736891880321778*^-16*y - 3.4146981303748852*^-15*z) + 
     2.7774007052561167*^-15*y^3*z - 1785.8609397184737*y^2*z^2 + 
     3.7029298897983676*^-15*y*z^3 + 893.9379483465497*z^4 + 
     x^2*(-1785.8609397184737*y^2 + 5.1153742700038585*^-15*y*z - 
       1785.8609397184732*z^2) + x*(5.407458335271453*^-18*y^3 + 
       8.641524995578465*^-15*y^2*z + 1.143982369770924*^-15*y*z^2 - 
       3.74797849006514*^-15*z^3)
 
V4mfc2cub = 20.55655841221367*x^2 - 2.7129448861018535*^-16*x*y + 
     20.55655841221369*y^2 + 1.4609624274242172*^-17*x*z + 
     6.342582709040201*^-17*y*z + 20.556558412213583*z^2
 
V4mfc4cub = 0. + 893.9379483465495*x^4 + 893.9379483465495*y^4 + 
     x^3*(1.736891880321778*^-16*y - 3.4146981303748852*^-15*z) + 
     2.7774007052561167*^-15*y^3*z - 1785.8609397184737*y^2*z^2 + 
     3.7029298897983676*^-15*y*z^3 + 893.9379483465497*z^4 + 
     x^2*(-1785.8609397184737*y^2 + 5.1153742700038585*^-15*y*z - 
       1785.8609397184732*z^2) + x*(5.407458335271453*^-18*y^3 + 
       8.641524995578465*^-15*y^2*z + 1.143982369770924*^-15*y*z^2 - 
       3.74797849006514*^-15*z^3)
