# Supplementary material for: Absence of diagonal force constants in cubic Coulomb crystals
Source: Proc Math Phys Eng Sci. 2020 Dec 23;476(2244):20200518. doi: 10.1098/rspa.2020.0518 (PMC7776971; doi:10.1098/rspa.2020.0518)
Supplement: Mathematica Scripts [file rspa20200518supp2.zip › code_submission/cub/mfc/cub_mfc_limit_2.dat]

Vmfc2cub = 6.661338147750939*^-16*x^2 + 6.661338147750939*^-16*y^2 - 
     4.440892098500626*^-16*z^2
 
Vmfc4cub = 74.41050989759768*x^4 + 74.41050989759768*y^4 - 
     223.231529692793*y^2*z^2 + 74.41050989759768*z^4 + 
     x^2*(-223.23152969279306*y^2 - 223.231529692793*z^2)
 
V2mfc2cub = 6.842592592592595*x^2 + 6.842592592592595*y^2 + 
     6.8425925925925934*z^2
 
V2mfc4cub = 320.55864197530866*x^4 + 320.55864197530866*y^4 - 
     772.3148148148149*y^2*z^2 + 320.55864197530866*z^4 + 
     x^2*(-772.3148148148149*y^2 - 772.3148148148149*z^2)
 
V3mfc2cub = 17.644041165678615*x^2 + 17.644041165678615*y^2 + 
     17.644041165678615*z^2
 
V3mfc4cub = 888.812293926058*x^4 + 888.812293926058*y^4 - 
     1793.0046515934087*y^2*z^2 + 888.812293926058*z^4 + 
     x^2*(-1793.0046515934084*y^2 - 1793.0046515934087*z^2)
 
V4mfc2cub = 17.644041165678615*x^2 + 17.644041165678615*y^2 + 
     17.644041165678615*z^2
 
V4mfc4cub = 888.812293926058*x^4 + 888.812293926058*y^4 - 
     1793.0046515934087*y^2*z^2 + 888.812293926058*z^4 + 
     x^2*(-1793.0046515934084*y^2 - 1793.0046515934087*z^2)
