# Supplementary material for: Absence of diagonal force constants in cubic Coulomb crystals
Source: Proc Math Phys Eng Sci. 2020 Dec 23;476(2244):20200518. doi: 10.1098/rspa.2020.0518 (PMC7776971; doi:10.1098/rspa.2020.0518)
Supplement: Mathematica Scripts [file rspa20200518supp2.zip › code_submission/cub/mfc/cub_mfc_limit_4.dat]

Vmfc2cub = 2.0122792321330962*^-15*x^2 + 1.491862189340054*^-16*x*y + 
     2.1614654510671016*^-15*y^2 - 7.632783294297951*^-17*x*z + 
     4.3021142204224816*^-16*y*z - 5.523359547510154*^-15*z^2
 
Vmfc4cub = 0. + 74.53961866706557*x^4 + 74.53961866706557*y^4 + 
     x^3*(1.5612511283791264*^-16*y + 4.163336342344337*^-17*z) - 
     3.174543961037557*^-16*y^3*z - 223.61885600119666*y^2*z^2 + 
     74.53961866706558*z^4 + x^2*(-223.61885600119675*y^2 + 
       1.9984014443252818*^-15*y*z - 223.61885600119675*z^2) + 
     x*(-2.185751579730777*^-16*y^3 - 1.1449174941446927*^-15*y*z^2)
 
V2mfc2cub = 8.90178392161511*x^2 + 1.3183898417423734*^-16*x*y + 
     8.901783921615113*y^2 + 2.42861286636753*^-16*x*z + 
     2.636779683484747*^-16*y*z + 8.901783921615126*z^2
 
V2mfc4cub = 0. + 323.0755654606434*x^4 + 323.07556546064336*y^4 + 
     x^3*(-1.710871028182126*^-15*y - 2.810252031082428*^-16*z) - 
     1.0408340855860843*^-17*y^3*z - 769.2037388297198*y^2*z^2 - 
     2.0816681711721685*^-17*y*z^3 + 323.07556546064336*z^4 + 
     x^2*(-769.20373882972*y^2 - 2.6020852139652106*^-15*y*z - 
       769.2037388297198*z^2) + x*(-1.6484209830469607*^-15*y^3 + 
       2.373101715136272*^-15*y^2*z - 5.204170427930421*^-18*y*z^2 + 
       1.0408340855860843*^-17*z^3)
 
V3mfc2cub = 19.951386781256126*x^2 + 4.9439619065339*^-17*x*y + 
     19.95138678125613*y^2 + 6.591949208711867*^-17*x*z + 
     6.938893903907228*^-18*y*z + 19.951386781256165*z^2
 
V3mfc4cub = 0. + 893.616964094151*x^4 + 893.6169640941512*y^4 + 
     x^3*(4.696763811207205*^-16*y + 2.1649348980190553*^-15*z) + 
     2.9976021664879227*^-15*y^3*z - 1786.339041178986*y^2*z^2 + 
     2.976785484776201*^-15*y*z^3 + 893.616964094151*z^4 + 
     x^2*(-1786.3390411789856*y^2 - 8.659739592076221*^-15*y*z - 
       1786.339041178986*z^2) + x*(-1.249000902703301*^-16*y^3 - 
       8.326672684688674*^-15*y^2*z - 1.1044406130385671*^-16*y*z^2 + 
       2.1441182163073336*^-15*z^3)
 
V4mfc2cub = 19.951386781256126*x^2 + 4.9439619065339*^-17*x*y + 
     19.95138678125613*y^2 + 6.591949208711867*^-17*x*z + 
     6.938893903907228*^-18*y*z + 19.951386781256165*z^2
 
V4mfc4cub = 0. + 893.616964094151*x^4 + 893.6169640941512*y^4 + 
     x^3*(4.696763811207205*^-16*y + 2.1649348980190553*^-15*z) + 
     2.9976021664879227*^-15*y^3*z - 1786.339041178986*y^2*z^2 + 
     2.976785484776201*^-15*y*z^3 + 893.616964094151*z^4 + 
     x^2*(-1786.3390411789856*y^2 - 8.659739592076221*^-15*y*z - 
       1786.339041178986*z^2) + x*(-1.249000902703301*^-16*y^3 - 
       8.326672684688674*^-15*y^2*z - 1.1044406130385671*^-16*y*z^2 + 
       2.1441182163073336*^-15*z^3)
