# Supplementary material for: Absence of diagonal force constants in cubic Coulomb crystals
Source: Proc Math Phys Eng Sci. 2020 Dec 23;476(2244):20200518. doi: 10.1098/rspa.2020.0518 (PMC7776971; doi:10.1098/rspa.2020.0518)
Supplement: Mathematica Scripts [file rspa20200518supp2.zip › code_submission/cub/mfc/cub_mfc_limit_1.dat]

Vmfc2cub = 0.
 
Vmfc4cub = 83.99999999999999*x^4 + 83.99999999999999*y^4 - 
     251.99999999999994*y^2*z^2 + 83.99999999999999*z^4 + 
     x^2*(-251.99999999999994*y^2 - 251.99999999999994*z^2)
 
V2mfc2cub = 4.*x^2 + 4.*y^2 + 4.*z^2
 
V2mfc4cub = 336.*x^4 + 336.*y^4 - 864.*y^2*z^2 + 336.*z^4 + 
     x^2*(-864.*y^2 - 864.*z^2)
 
V3mfc2cub = 12.*x^2 + 12.*y^2 + 12.*z^2
 
V3mfc4cub = 900.*x^4 + 900.*y^4 - 1980.*y^2*z^2 + 900.*z^4 + 
     x^2*(-1980.*y^2 - 1980.*z^2)
 
V4mfc2cub = 12.*x^2 + 12.*y^2 + 12.*z^2
 
V4mfc4cub = 900.*x^4 + 900.*y^4 - 1980.*y^2*z^2 + 900.*z^4 + 
     x^2*(-1980.*y^2 - 1980.*z^2)
Vmfc2cub = 0.
 
Vmfc4cub = 83.99999999999999*x^4 + 83.99999999999999*y^4 - 
     251.99999999999994*y^2*z^2 + 83.99999999999999*z^4 + 
     x^2*(-251.99999999999994*y^2 - 251.99999999999994*z^2)
 
V2mfc2cub = 4.*x^2 + 4.*y^2 + 4.*z^2
 
V2mfc4cub = 336.*x^4 + 336.*y^4 - 864.*y^2*z^2 + 336.*z^4 + 
     x^2*(-864.*y^2 - 864.*z^2)
 
V3mfc2cub = 12.*x^2 + 12.*y^2 + 12.*z^2
 
V3mfc4cub = 900.*x^4 + 900.*y^4 - 1980.*y^2*z^2 + 900.*z^4 + 
     x^2*(-1980.*y^2 - 1980.*z^2)
 
V4mfc2cub = 12.*x^2 + 12.*y^2 + 12.*z^2
 
V4mfc4cub = 900.*x^4 + 900.*y^4 - 1980.*y^2*z^2 + 900.*z^4 + 
     x^2*(-1980.*y^2 - 1980.*z^2)
Vmfc2cub = 0.
 
Vmfc4cub = 83.99999999999999*x^4 + 83.99999999999999*y^4 - 
     251.99999999999994*y^2*z^2 + 83.99999999999999*z^4 + 
     x^2*(-251.99999999999994*y^2 - 251.99999999999994*z^2)
 
V2mfc2cub = 4.*x^2 + 4.*y^2 + 4.*z^2
 
V2mfc4cub = 336.*x^4 + 336.*y^4 - 864.*y^2*z^2 + 336.*z^4 + 
     x^2*(-864.*y^2 - 864.*z^2)
 
V3mfc2cub = 12.*x^2 + 12.*y^2 + 12.*z^2
 
V3mfc4cub = 900.*x^4 + 900.*y^4 - 1980.*y^2*z^2 + 900.*z^4 + 
     x^2*(-1980.*y^2 - 1980.*z^2)
 
V4mfc2cub = 12.*x^2 + 12.*y^2 + 12.*z^2
 
V4mfc4cub = 900.*x^4 + 900.*y^4 - 1980.*y^2*z^2 + 900.*z^4 + 
     x^2*(-1980.*y^2 - 1980.*z^2)
