# Supplementary material for: Absence of diagonal force constants in cubic Coulomb crystals
Source: Proc Math Phys Eng Sci. 2020 Dec 23;476(2244):20200518. doi: 10.1098/rspa.2020.0518 (PMC7776971; doi:10.1098/rspa.2020.0518)
Supplement: Mathematica Scripts [file rspa20200518supp2.zip › code_submission/dia/energy/dia_energy_limit_1.dat]

s2dia = 48.96565656565656
 
s4dia = 63.22908818828011
s2dia = 76.29898989898989
 
s4dia = 189.0068659660579
