# Supplementary material for: Absence of diagonal force constants in cubic Coulomb crystals
Source: Proc Math Phys Eng Sci. 2020 Dec 23;476(2244):20200518. doi: 10.1098/rspa.2020.0518 (PMC7776971; doi:10.1098/rspa.2020.0518)
Supplement: Mathematica Scripts [file rspa20200518supp2.zip › code_submission/dia/mfc/dia_mfc_limit_4.dat]

Vmfc2dia = -2.9073965457371287*^-15*x^2 + 1.1102230246251565*^-14*x*y + 
     3.2057689836051395*^-15*y^2 + 1.1657341758564144*^-15*x*z - 
     1.1102230246251565*^-16*y*z - 2.936539900133539*^-14*z^2
 
Vmfc4dia = 0. - 2567.518074304281*x^4 - 2567.5180743042806*y^4 + 
     x^3*(-2.8956004261004864*^-14*y - 1.3322676295501878*^-14*z) + 
     2.4101554085831367*^-13*y^3*z + 7702.554222912843*y^2*z^2 + 
     3.7565783816972953*^-13*y*z^3 - 2567.518074304281*z^4 + 
     x^2*(7702.554222912844*y^2 - 1.1657341758564144*^-13*y*z + 
       7702.554222912843*z^2) + x*(3.817259008886964*^-14*y^3 - 
       4.022199240338864*^-13*y^2*z + 1.5468876179980384*^-13*y*z^2 + 
       1.0554057627842894*^-14*z^3)
 
V2mfc2dia = 176.879536276856*x^2 - 2.075423166658652*^-14*x*y + 
     176.8795362768561*y^2 - 7.355227538141662*^-16*x*z - 
     3.7192471324942744*^-15*y*z + 176.87953627685633*z^2
 
V2mfc4dia = 0. - 17682.511158356338*x^4 - 17682.511158356334*y^4 + 
     x^3*(2.3574892038524812*^-15*y + 3.8302369088916155*^-14*z) + 
     4.2003900357912016*^-13*y^3*z + 71663.41310907065*y^2*z^2 + 
     1.7877366254026586*^-13*y*z^3 - 17682.511158356338*z^4 + 
     x^2*(71663.41310907067*y^2 + 5.100898869958571*^-12*y*z + 
       71663.41310907067*z^2) + x*(-3.4256451841852004*^-14*y^3 + 
       7.870397042419874*^-14*y^2*z + 1.4553983018750219*^-13*y*z^2 - 
       1.714904260263772*^-14*z^3)
 
V3mfc2dia = 822.7378337381917*x^2 - 3.214095656289828*^-13*x*y + 
     822.7378337381919*y^2 + 5.5538906806873456*^-14*x*z - 
     2.0816681711721685*^-14*y*z + 822.7378337381919*z^2
 
V3mfc4dia = 0. - 81798.64135726815*x^4 - 81798.64135726815*y^4 + 
     x^3*(-6.4698246760031*^-14*y + 3.2790437032304*^-13*z) + 
     3.02247810113343*^-13*y^3*z + 438540.5880975493*y^2*z^2 - 
     6.866382462611398*^-14*y*z^3 - 81798.64135726816*z^4 + 
     x^2*(438540.5880975494*y^2 - 6.946468400492734*^-11*y*z + 
       438540.5880975494*z^2) + x*(1.0925635396397126*^-13*y^3 + 
       5.41441891321881*^-14*y^2*z - 2.120437159192079*^-11*y*z^2 + 
       3.4931432746354574*^-13*z^3)
 
V4mfc2dia = 3102.646605666951*x^2 + 4.925088115115273*^-13*x*y + 
     3102.6466056669515*y^2 - 1.5365486660812167*^-13*x*z + 
     1.7966877985386986*^-13*y*z + 3102.646605666949*z^2
 
V4mfc4dia = 0. - 308514.43557839864*x^4 - 308514.43557839864*y^4 + 
     x^3*(-3.052850940793439*^-12*y - 4.120532040574609*^-14*z) + 
     2.1478329531587903*^-11*y^3*z + 2.187296251364451*^6*y^2*z^2 - 
     2.1656291343541412*^-11*y*z^3 - 308514.43557839864*z^4 + 
     x^2*(2.187296251364451*^6*y^2 - 3.479292687291746*^-10*y*z + 
       2.187296251364451*^6*z^2) + x*(1.014381897164636*^-11*y^3 + 
       3.07034345864432*^-12*y^2*z + 1.1191016342781968*^-10*y*z^2 - 
       7.105488072922661*^-13*z^3)
