# Supplementary material for: Absence of diagonal force constants in cubic Coulomb crystals
Source: Proc Math Phys Eng Sci. 2020 Dec 23;476(2244):20200518. doi: 10.1098/rspa.2020.0518 (PMC7776971; doi:10.1098/rspa.2020.0518)
Supplement: Mathematica Scripts [file rspa20200518supp2.zip › code_submission/dia/mfc/dia_mfc_limit_2.dat]

Vmfc2dia = 4.440892098500626*^-16*x^2 + 3.9968028886505635*^-15*x*y + 
     1.4432899320127035*^-15*y^2 - 1.7763568394002505*^-15*x*z - 
     1.3322676295501878*^-15*y*z - 3.6637359812630166*^-15*z^2
 
Vmfc4dia = 0. - 2570.1052467525215*x^4 - 2570.105246752522*y^4 + 
     x^3*(3.597382808306904*^-14*y + 4.796163466380676*^-14*z) - 
     2.1428692154046303*^-13*y^3*z + 7710.315740257565*y^2*z^2 + 
     3.164135620181696*^-15*y*z^3 - 2570.1052467525215*z^4 + 
     x^2*(7710.315740257565*y^2 - 8.962830477798889*^-13*y*z + 
       7710.315740257565*z^2) + x*(3.0142555118573*^-14*y^3 + 
       8.526512829121202*^-14*y^2*z + 1.4671597270421444*^-13*y*z^2 + 
       3.197442310920451*^-14*z^3)
 
V2mfc2dia = 158.93246407212933*x^2 + 6.217248937900877*^-14*x*y + 
     158.93246407212933*y^2 + 1.2434497875801753*^-14*x*z + 
     158.93246407212933*z^2
 
V2mfc4dia = 0. - 17712.097752815163*x^4 - 17712.097752815163*y^4 + 
     x^3*(-9.325873406851315*^-15*y - 5.662137425588298*^-15*z) + 
     7.993605777301127*^-15*y^3*z + 71643.29042594518*y^2*z^2 + 
     4.163336342344337*^-15*y*z^3 - 17712.097752815163*z^4 + 
     x^2*(71643.29042594518*y^2 - 2.184918912462308*^-13*y*z + 
       71643.29042594518*z^2) + x*(-8.326672684688674*^-15*y^3 + 
       6.128431095930864*^-14*y^2*z + 1.0058620603103918*^-13*y*z^2 + 
       9.325873406851315*^-15*z^3)
 
V3mfc2dia = 801.2230906459758*x^2 + 4.973799150320701*^-14*x*y + 
     801.2230906459757*y^2 + 2.4868995751603507*^-14*x*z + 
     3.8163916471489756*^-14*y*z + 801.223090645975*z^2
 
V3mfc4dia = 0. - 81860.70753980259*x^4 - 81860.70753980258*y^4 + 
     x^3*(7.910339050454239*^-14*y - 1.2596174103762792*^-13*z) + 
     1.1191048088221577*^-13*y^3*z + 438485.2231721695*y^2*z^2 - 
     3.26405569239796*^-13*y*z^3 - 81860.70753980258*z^4 + 
     x^2*(438485.2231721695*y^2 - 2.2030377522241906*^-11*y*z + 
       438485.22317216964*z^2) + x*(1.0291767438275201*^-13*y^3 - 
       1.4255263636187013*^-13*y^2*z + 2.6645352591003757*^-15*y*z^2 + 
       4.196643033083092*^-14*z^3)
 
V4mfc2dia = 3084.4995279166133*x^2 - 5.062616992290714*^-14*x*y + 
     3084.4995279166133*y^2 - 1.0658141036401503*^-13*x*z - 
     9.635348074965577*^-14*y*z + 3084.499527916613*z^2
 
V4mfc4dia = 0. - 308600.6711394599*x^4 - 308600.67113945994*y^4 + 
     x^3*(-4.448441615068077*^-12*y + 3.0035973708208985*^-12*z) + 
     1.5987211554602254*^-12*y^3*z + 2.1872181325191213*^6*y^2*z^2 + 
     8.430589559793589*^-12*y*z^3 - 308600.67113945994*z^4 + 
     x^2*(2.1872181325191213*^6*y^2 + 3.998934516857844*^-11*y*z + 
       2.1872181325191213*^6*z^2) + x*(2.517985819849855*^-13*y^3 + 
       2.1360246904578162*^-11*y^2*z - 7.144285163462882*^-13*y*z^2 + 
       2.451039371464958*^-12*z^3)
