# Supplementary material for: Absence of diagonal force constants in cubic Coulomb crystals
Source: Proc Math Phys Eng Sci. 2020 Dec 23;476(2244):20200518. doi: 10.1098/rspa.2020.0518 (PMC7776971; doi:10.1098/rspa.2020.0518)
Supplement: Mathematica Scripts [file rspa20200518supp2.zip › code_submission/dia/mfc/dia_mfc_limit_8.dat]

Vmfc2dia = -4.597017211338539*^-15*x^2 + 4.9166400117872655*^-15*x*y - 
     3.544907423158605*^-14*y^2 + 3.452099717193846*^-16*x*z + 
     4.184153024056059*^-15*y*z - 2.636085794094356*^-14*z^2
 
Vmfc4dia = 0. - 2567.109888324093*x^4 - 2567.1098883240925*y^4 + 
     x^3*(-9.412587896606706*^-14*y - 5.440988642708283*^-14*z) + 
     1.2536075693139748*^-12*y^3*z + 7701.32966497228*y^2*z^2 + 
     2.62252134071439*^-13*y*z^3 - 2567.109888324093*z^4 + 
     x^2*(7701.32966497228*y^2 + 1.9455543946722553*^-12*y*z + 
       7701.329664972279*z^2) + x*(-6.696010933227026*^-14*y^3 + 
       1.6327655373571393*^-12*y^2*z + 1.782935127661589*^-12*y*z^2 - 
       5.888583891333621*^-14*z^3)
 
V2mfc2dia = 185.59654362822639*x^2 + 1.1195688473519816*^-14*x*y + 
     185.5965436282265*y^2 + 1.831434309762514*^-14*x*z - 
     8.295447662121092*^-15*y*z + 185.59654362822732*z^2
 
V2mfc4dia = 0. - 17679.672399393472*x^4 - 17679.672399393465*y^4 + 
     x^3*(-7.138885836643905*^-14*y - 7.541656101700545*^-14*z) + 
     1.561283654444301*^-13*y^3*z + 71666.99610364086*y^2*z^2 + 
     2.8034963673456703*^-13*y*z^3 - 17679.672399393472*z^4 + 
     x^2*(71666.9961036409*y^2 - 9.456472063740229*^-13*y*z + 
       71666.99610364088*z^2) + x*(3.2047281495195534*^-14*y^3 - 
       4.085403890186079*^-14*y^2*z - 5.248357087470068*^-14*y*z^2 + 
       3.4877862317012065*^-14*z^3)
 
V3mfc2dia = 827.7660063441181*x^2 - 1.0680567758339365*^-13*x*y + 
     827.7660063441183*y^2 + 4.907413451299414*^-14*x*z + 
     4.7644397108137504*^-14*y*z + 827.7660063441215*z^2
 
V3mfc4dia = 0. - 81795.84157691384*x^4 - 81795.84157691385*y^4 + 
     x^3*(1.5847681341860358*^-13*y - 1.0881887838737336*^-13*z) - 
     6.840732407614736*^-13*y^3*z + 438544.79380544403*y^2*z^2 + 
     2.838987183360897*^-13*y*z^3 - 81795.84157691385*z^4 + 
     x^2*(438544.79380544415*y^2 - 6.269032786377499*^-11*y*z + 
       438544.79380544415*z^2) + x*(1.9552561779129663*^-13*y^3 - 
       1.0540405706452663*^-11*y^2*z - 1.0375627073997364*^-11*y*z^2 - 
       1.542231308480392*^-13*z^3)
 
V4mfc2dia = 3104.6631509101053*x^2 + 3.083565060192292*^-12*x*y + 
     3104.6631509101057*y^2 - 2.6263141509642873*^-13*x*z - 
     2.2403435985703102*^-13*y*z + 3104.6631509101094*z^2
 
V4mfc4dia = 0. - 308512.65477819473*x^4 - 308512.65477819473*y^4 + 
     x^3*(2.0121117723641713*^-11*y + 4.358965581064203*^-13*z) + 
     3.097302822950717*^-11*y^3*z + 2.187299060087656*^6*y^2*z^2 + 
     2.3151628746433724*^-11*y*z^3 - 308512.6547781948*z^4 + 
     x^2*(2.1872990600876566*^6*y^2 + 1.054357331829606*^-10*y*z + 
       2.1872990600876557*^6*z^2) + x*(2.2221707709612487*^-11*y^3 + 
       1.1534419456344334*^-12*y^2*z - 6.976958834583843*^-10*y*z^2 + 
       2.1987130134149338*^-13*z^3)
