# Supplementary material for: Absence of diagonal force constants in cubic Coulomb crystals
Source: Proc Math Phys Eng Sci. 2020 Dec 23;476(2244):20200518. doi: 10.1098/rspa.2020.0518 (PMC7776971; doi:10.1098/rspa.2020.0518)
Supplement: Mathematica Scripts [file rspa20200518supp2.zip › code_submission/dia/mfc/dia_mfc_limit_1.dat]

Vmfc2dia = -6.661338147750939*^-16*x^2 + 1.3322676295501878*^-15*x*y + 
     4.440892098500626*^-16*x*z + 1.3322676295501878*^-15*y*z - 
     1.3322676295501878*^-15*z^2
 
Vmfc4dia = 83.90151621420043*x^4 + 83.90151621420047*y^4 - 
     1.5987211554602254*^-14*x*y^2*z - 251.70454864260137*y^2*z^2 + 
     83.90151621420048*z^4 + x^2*(-251.7045486426013*y^2 - 
       251.70454864260117*z^2)
 
V2mfc2dia = 42.15272545885338*x^2 - 5.551115123125783*^-16*x*y + 
     42.15272545885339*y^2 - 1.7763568394002505*^-15*y*z + 
     42.15272545885339*z^2
 
V2mfc4dia = 629.0866671785939*x^4 + 629.0866671785939*y^4 + 
     x^3*(-1.0658141036401503*^-14*y - 3.197442310920451*^-14*z) - 
     2.1316282072803006*^-14*y^3*z + 406.84199477394736*y^2*z^2 + 
     6.394884621840902*^-14*y*z^3 + 629.0866671785938*z^4 + 
     x^2*(406.8419947739474*y^2 + 5.329070518200751*^-15*y*z + 
       406.8419947739473*z^2) + x*(1.0658141036401503*^-14*y^3 - 
       7.460698725481052*^-14*y^2*z + 1.0125233984581429*^-13*y*z^2 + 
       3.197442310920451*^-14*z^3)
 
V3mfc2dia = 153.17827553049887*x^2 - 1.0658141036401503*^-14*x*y + 
     153.1782755304989*y^2 + 1.1102230246251565*^-15*x*z + 
     7.549516567451064*^-15*y*z + 153.1782755304989*z^2
 
V3mfc4dia = 2881.0104165695616*x^4 + 2881.010416569562*y^4 + 
     x^3*(2.877698079828406*^-13*y - 3.197442310920451*^-14*z) - 
     1.7053025658242404*^-13*y^3*z + 6001.359708043798*y^2*z^2 + 
     3.410605131648481*^-13*y*z^3 + 2881.010416569562*z^4 + 
     x^2*(6001.359708043798*y^2 + 1.2789769243681803*^-13*y*z + 
       6001.3597080437985*z^2) + x*(-1.8651746813702627*^-13*y^3 - 
       5.329070518200751*^-15*y^2*z - 4.263256414560601*^-14*y*z^2 + 
       2.717825964282383*^-13*z^3)
 
V4mfc2dia = 382.3503327182881*x^2 - 1.84297022087776*^-14*x*y + 
     382.35033271828814*y^2 - 1.1657341758564144*^-15*x*z + 
     5.551115123125782*^-17*y*z + 382.3503327182882*z^2
 
V4mfc4dia = 9953.200465670332*x^4 + 9953.200465670334*y^4 + 
     x^3*(-4.2632564145606016*^-13*y + 8.526512829121203*^-14*z) + 
     3.4106051316484814*^-13*y^3*z + 27212.26402693791*y^2*z^2 + 
     6.821210263296963*^-13*y*z^3 + 9953.200465670334*z^4 + 
     x^2*(27212.264026937908*y^2 - 1.7053025658242407*^-13*y*z + 
       27212.264026937923*z^2) + x*(-7.673861546209082*^-13*y^3 - 
       5.115907697472722*^-13*y^2*z + 8.952838470577263*^-13*y*z^2 + 
       9.379164112033322*^-13*z^3)
Vmfc2dia = -6.661338147750939*^-16*x^2 + 4.884981308350689*^-15*x*y + 
     4.440892098500626*^-16*x*z + 1.7763568394002505*^-15*y*z - 
     1.3322676295501878*^-15*z^2
 
Vmfc4dia = 0. - 2427.9083301765727*x^4 - 2427.9083301765727*y^4 + 
     x^3*(-8.526512829121202*^-14*y - 1.0658141036401503*^-14*z) - 
     4.263256414560601*^-14*y^3*z + 7283.724990529721*y^2*z^2 + 
     4.689582056016661*^-13*y*z^3 - 2427.9083301765727*z^4 + 
     x*y*(-2.1316282072803006*^-14*y^2 - 3.1441516057384433*^-13*y*z + 
       6.394884621840902*^-14*z^2) + x^2*(7283.724990529721*y^2 - 
       2.877698079828406*^-13*y*z + 7283.724990529721*z^2)
 
V2mfc2dia = 126.00457731070529*x^2 + 2.2537527399890678*^-14*x*y + 
     126.00457731070527*y^2 + 1.7763568394002505*^-15*x*z - 
     1.5987211554602254*^-14*y*z + 126.00457731070526*z^2
 
V2mfc4dia = -17362.814567389305*x^4 - 17362.814567389305*y^4 + 
     x^3*(4.263256414560601*^-13*y - 1.2789769243681803*^-13*z) - 
     8.526512829121202*^-14*y^3*z + 69522.10125403319*y^2*z^2 - 
     4.263256414560601*^-13*y*z^3 - 17362.81456738931*z^4 + 
     x^2*(69522.10125403319*y^2 + 2.4087398742267396*^-12*y*z + 
       69522.10125403319*z^2) + x*(-5.968558980384842*^-13*y^3 - 
       1.7053025658242404*^-12*y^2*z + 3.069544618483633*^-12*y*z^2 - 
       1.2789769243681803*^-13*z^3)
 
V3mfc2dia = 712.6364460498327*x^2 + 3.907985046680551*^-14*x*y + 
     712.6364460498327*y^2 - 4.5075054799781356*^-14*x*z + 
     2.1760371282653068*^-14*y*z + 712.6364460498324*z^2
 
V3mfc4dia = -81456.27522823827*x^4 - 81456.27522823829*y^4 + 
     x^3*(6.927791673660976*^-14*y + 1.1723955140041653*^-13*z) + 
     2.1316282072803006*^-14*y^3*z + 431251.60610926314*y^2*z^2 + 
     2.1316282072803006*^-14*y*z^3 - 81456.27522823829*z^4 + 
     x^2*(431251.60610926314*y^2 + 6.277645070440485*^-12*y*z + 
       431251.60610926314*z^2) + x*(6.927791673660976*^-14*y^3 + 
       1.3296030942910875*^-11*y^2*z + 6.0964566728216596*^-12*y*z^2 - 
       9.059419880941277*^-14*z^3)
 
V4mfc2dia = 2905.609591977547*x^2 + 9.525713551283843*^-14*x*y + 
     2905.6095919775466*y^2 - 2.958744360626042*^-14*x*z + 
     3.4111602431607935*^-13*y*z + 2905.609591977548*z^2
 
V4mfc4dia = 0. - 308982.2398635478*x^4 - 308982.23986354785*y^4 + 
     x^3*(3.751665644813329*^-12*y - 3.581135388230905*^-12*z) + 
     4.092726157978177*^-12*y^3*z + 2.166383029459037*^6*y^2*z^2 - 
     4.092726157978177*^-12*y*z^3 - 308982.2398635478*z^4 + 
     x^2*(2.166383029459037*^6*y^2 - 2.6773250283440575*^-11*y*z + 
       2.166383029459037*^6*z^2) + x*(-5.45696821063757*^-12*y^3 + 
       3.001332515850663*^-11*y^2*z + 2.6773250283440575*^-11*y*z^2 - 
       3.581135388230905*^-12*z^3)
