# Supplementary material for: Absence of diagonal force constants in cubic Coulomb crystals
Source: Proc Math Phys Eng Sci. 2020 Dec 23;476(2244):20200518. doi: 10.1098/rspa.2020.0518 (PMC7776971; doi:10.1098/rspa.2020.0518)
Supplement: Mathematica Scripts [file rspa20200518supp2.zip › code_submission/tight_binding_model.nb]

(*CacheID: 234*)
(* Internal cache information:
NotebookFileLineBreakTest
NotebookFileLineBreakTest
NotebookDataPosition[         0,          0]
NotebookDataLength[   1028084,      24589]
NotebookOptionsPosition[    990999,      23940]
NotebookOutlinePosition[    991333,      23955]
CellTagsIndexPosition[    991290,      23952]
WindowFrame->Normal*)

(* Beginning of Notebook Content *)
Notebook[{

Cell[CellGroupData[{
Cell["Initialization Cells", "Chapter",
 CellChangeTimes->{{3.741322716406929*^9, 3.741322724470971*^9}, {
  3.742712500739798*^9, 
  3.742712508654874*^9}},ExpressionUUID->"639e02ef-5fb5-4eb4-a3dd-\
e03cc0611730"],

Cell["Gareth\[CloseCurlyQuote]s absolute value", "Text",
 CellChangeTimes->{{3.742712522174996*^9, 
  3.742712528079091*^9}},ExpressionUUID->"4dd55a87-f864-43da-ab7f-\
75b572bca60f"],

Cell[BoxData[
 RowBox[{
  RowBox[{
   RowBox[{"GAbs", "[", "x_", "]"}], ":=", 
   RowBox[{
    RowBox[{"x", " ", 
     RowBox[{"HeavisideTheta", "[", "x", "]"}]}], "-", 
    RowBox[{"x", " ", 
     RowBox[{"HeavisideTheta", "[", 
      RowBox[{"-", "x"}], "]"}]}]}]}], ";"}]], "Input",
 InitializationCell->True,
 CellChangeTimes->{{3.7404681700084*^9, 3.74046817965733*^9}, {
  3.740469892064918*^9, 3.7404699233082123`*^9}, {3.740893377341053*^9, 
  3.7408933984026337`*^9}, {3.740893458029587*^9, 3.740893462178876*^9}, {
  3.740893772600477*^9, 3.740893786620706*^9}, {3.7408939090900717`*^9, 
  3.7408939135974503`*^9}, {3.7409083988361397`*^9, 3.740908402127784*^9}},
 CellLabel->"In[1]:=",ExpressionUUID->"854e8dcc-e236-4df9-87b3-63dd7ca2d266"]
}, Closed]],

Cell[CellGroupData[{

Cell["Derivation of the total energy using a pseudopotential", "Chapter",
 CellChangeTimes->{{3.742712353456964*^9, 3.742712368053536*^9}, {
  3.742712542331663*^9, 
  3.742712544191201*^9}},ExpressionUUID->"a28c6162-c82a-442c-86e1-\
6180d60078db"],

Cell[CellGroupData[{

Cell[TextData[{
 "Wavefunction, ",
 Cell[BoxData[
  FormBox[
   RowBox[{"\[CapitalPsi]", "(", 
    RowBox[{
     StyleBox["R",
      FontWeight->"Bold"], ",", "c", ",", 
     SubscriptBox["a", "e"]}], ")"}], TraditionalForm]],
  FormatType->"TraditionalForm",ExpressionUUID->
  "9a59f405-0c51-4037-8d04-01aca861f57f"]
}], "Subchapter",
 CellChangeTimes->{{3.74022119578379*^9, 3.740221203320631*^9}, {
  3.745646280525901*^9, 
  3.745646298295978*^9}},ExpressionUUID->"5f86152d-6c9b-4348-8ce2-\
5adca02176cf"],

Cell["\<\
Ansatz wavefunction of the HOMO electron under the potential of the ion\
\>", "Text",
 CellChangeTimes->{{3.74270365401779*^9, 
  3.742703668698065*^9}},ExpressionUUID->"76b8feed-14ef-482e-a3f6-\
62e9125ec9c1"],

Cell[BoxData[{
 RowBox[{
  RowBox[{
   RowBox[{"unnorm\[Psi]", "[", 
    RowBox[{"R_", ",", "c_", ",", "ae_"}], "]"}], ":=", 
   SqrtBox[
    FractionBox["1", 
     RowBox[{"1", "+", 
      RowBox[{"Exp", "[", 
       FractionBox[
        RowBox[{"2", 
         RowBox[{"(", 
          RowBox[{"R", "-", "c"}], ")"}]}], "ae"], "]"}]}]]]}], 
  ";"}], "\[IndentingNewLine]", 
 RowBox[{
  RowBox[{
   RowBox[{"\[Psi]", "[", 
    RowBox[{"R_", ",", "c_", ",", "ae_"}], "]"}], ":=", 
   RowBox[{
    RowBox[{"(", 
     RowBox[{"-", 
      FractionBox[
       RowBox[{"2", " ", 
        SqrtBox["a0"], " ", 
        RowBox[{"(", 
         RowBox[{
          RowBox[{"c", " ", 
           SuperscriptBox["\[Pi]", "2"]}], "-", 
          RowBox[{"9", " ", "ae", " ", 
           RowBox[{"Zeta", "[", "3", "]"}]}]}], ")"}]}], 
       RowBox[{"9", " ", 
        SuperscriptBox["ae", "3"], " ", 
        SqrtBox[
         RowBox[{"3", " ", "\[Pi]"}]], " ", 
        SuperscriptBox[
         RowBox[{"Zeta", "[", "3", "]"}], 
         RowBox[{"3", "/", "2"}]]}]]}], ")"}], "*", 
    RowBox[{"unnorm\[Psi]", "[", 
     RowBox[{"R", ",", "c", ",", "ae"}], "]"}]}]}], ";"}]}], "Input",
 InitializationCell->True,
 CellChangeTimes->{{3.740220277488646*^9, 3.7402202859149218`*^9}, {
   3.740220639476758*^9, 3.740220688436637*^9}, 3.740224915656139*^9, {
   3.7403924399705153`*^9, 3.740392440896817*^9}, {3.7403924889551067`*^9, 
   3.740392489097309*^9}, {3.740889576439644*^9, 3.740889584004238*^9}, {
   3.740889624191537*^9, 3.7408896263173656`*^9}, {3.742703328727037*^9, 
   3.7427033314310007`*^9}, {3.74270400310227*^9, 3.742704003525511*^9}, {
   3.742704050238799*^9, 3.742704050589964*^9}, 3.74270523891604*^9, {
   3.74452285345686*^9, 3.7445228782385187`*^9}, {3.744523306954564*^9, 
   3.744523318865077*^9}, {3.744523370913398*^9, 3.744523397537356*^9}, {
   3.744523512542642*^9, 3.744523551682428*^9}, {3.744523649979847*^9, 
   3.744523652968522*^9}, {3.744523688503634*^9, 3.744523700811776*^9}, {
   3.744523749350088*^9, 3.744523763853904*^9}, 3.744690491848331*^9, 
   3.744690877938779*^9, {3.745468007851028*^9, 3.7454680126483297`*^9}, {
   3.745470142425208*^9, 3.74547014431956*^9}, {3.7454743437470627`*^9, 
   3.745474376777957*^9}, {3.745476237530064*^9, 3.745476242544434*^9}, {
   3.745477156911817*^9, 3.7454771723276567`*^9}, {3.74547760380551*^9, 
   3.7454776051152067`*^9}, {3.745483482756948*^9, 3.745483555042447*^9}, {
   3.745483639493712*^9, 3.7454836411952133`*^9}, {3.745485433109786*^9, 
   3.745485464801804*^9}, {3.745489696070517*^9, 3.74548969625707*^9}, {
   3.745643432402472*^9, 3.7456434333839817`*^9}, {3.745644273552237*^9, 
   3.745644273990478*^9}, {3.745910027485373*^9, 3.745910034518676*^9}, 
   3.745910225802146*^9},
 CellLabel->"In[2]:=",ExpressionUUID->"5cd4136f-4b30-4b73-bd57-64fb9f5ae274"],

Cell[CellGroupData[{

Cell[TextData[{
 "Finding ",
 Cell[BoxData[
  FormBox[
   RowBox[{"the", " ", "normalization", " ", "constant"}], TraditionalForm]],
  ExpressionUUID->"b5c1b28a-d3dc-4cff-8b02-a00a70e842f7"],
 " [",
 Cell[BoxData[
  FormBox[
   RowBox[{
    SuperscriptBox["1", "st"], "order", " ", "in", " ", "ratio"}], 
   TraditionalForm]],
  FormatType->"TraditionalForm",ExpressionUUID->
  "888fc233-4e7b-4c6e-a15d-ab7e10cfe48c"],
 "]"
}], "Section",
 CellChangeTimes->{{3.740889651364856*^9, 3.740889654542017*^9}, {
  3.7408899493672533`*^9, 3.740889950286879*^9}, {3.740890191920699*^9, 
  3.7408901967529163`*^9}, {3.7427041466800613`*^9, 3.7427041572552633`*^9}, {
  3.745644232781526*^9, 3.7456442340856533`*^9}, {3.745644414119513*^9, 
  3.745644425448305*^9}, {3.7456481930384903`*^9, 
  3.745648221286298*^9}},ExpressionUUID->"1b415a38-3d22-48c3-85e7-\
a36e6636580f"],

Cell[CellGroupData[{

Cell[TextData[{
 "Approx ",
 Cell[BoxData[
  FormBox[
   RowBox[{"|", "unnorm\[CapitalPsi]", 
    SuperscriptBox["|", "2"]}], TraditionalForm]],
  FormatType->"TraditionalForm",ExpressionUUID->
  "51e4394c-2090-4f66-8fca-83aaea4d92b4"],
 " [",
 Cell[BoxData[
  FormBox[
   SuperscriptBox["1", "st"], TraditionalForm]],
  FormatType->"TraditionalForm",ExpressionUUID->
  "e2bdaccc-7f95-405d-afe9-d3a0aef6c132"],
 "order in ratio]"
}], "Subsection",
 InitializationCell->True,
 CellChangeTimes->{{3.742703722434572*^9, 3.742703763458926*^9}, {
  3.742703929276457*^9, 3.7427039316445417`*^9}, {3.742704058981772*^9, 
  3.742704124094542*^9}, {3.7427049005261374`*^9, 3.742704931550352*^9}, {
  3.745650253208859*^9, 
  3.745650296911357*^9}},ExpressionUUID->"d3897ad2-78be-4dc3-ab8c-\
017df9ef6a65"],

Cell[CellGroupData[{

Cell[BoxData[
 RowBox[{"expandunnorm\[Psi]", "=", 
  RowBox[{"Simplify", "[", 
   RowBox[{"Normal", "[", 
    RowBox[{"Series", "[", 
     RowBox[{
      RowBox[{
       SuperscriptBox[
        RowBox[{"(", 
         RowBox[{"unnorm\[Psi]", "[", 
          RowBox[{"R", ",", "c", ",", "ae"}], "]"}], ")"}], "2"], "/.", 
       RowBox[{"c", "\[Rule]", 
        RowBox[{"ratio", "*", "ae"}]}]}], ",", 
      RowBox[{"{", 
       RowBox[{"ratio", ",", "0", ",", "1"}], "}"}]}], "]"}], "]"}], 
   "]"}]}]], "Input",
 InitializationCell->True,
 CellChangeTimes->{{3.745471698318099*^9, 3.74547170561373*^9}, {
   3.745471848993864*^9, 3.7454718530702047`*^9}, {3.745472469614724*^9, 
   3.745472469835479*^9}, {3.745474628517295*^9, 3.745474675828529*^9}, {
   3.745474942568162*^9, 3.7454749430143642`*^9}, {3.7454772687472897`*^9, 
   3.745477269632173*^9}, 3.745483523861883*^9, {3.745483575735318*^9, 
   3.74548358624404*^9}, {3.745483645052981*^9, 3.745483653675623*^9}, {
   3.745484779703333*^9, 3.745484788596216*^9}, 3.7454854529169416`*^9, 
   3.745485511549415*^9, {3.7454855508128*^9, 3.745485550906451*^9}, {
   3.745664271739292*^9, 3.7456642722730017`*^9}},
 CellLabel->"In[4]:=",ExpressionUUID->"835d64ba-4749-4d59-8921-ec9631e70d82"],

Cell[BoxData[
 FractionBox[
  RowBox[{"1", "+", 
   RowBox[{
    SuperscriptBox["\[ExponentialE]", 
     FractionBox[
      RowBox[{"2", " ", "R"}], "ae"]], " ", 
    RowBox[{"(", 
     RowBox[{"1", "+", 
      RowBox[{"2", " ", "ratio"}]}], ")"}]}]}], 
  SuperscriptBox[
   RowBox[{"(", 
    RowBox[{"1", "+", 
     SuperscriptBox["\[ExponentialE]", 
      FractionBox[
       RowBox[{"2", " ", "R"}], "ae"]]}], ")"}], "2"]]], "Output",
 CellChangeTimes->{
  3.745471708338522*^9, {3.7454718498145933`*^9, 3.745471853674719*^9}, 
   3.745472470474923*^9, {3.745474632601676*^9, 3.74547467732754*^9}, 
   3.745474944510957*^9, 3.745477270513709*^9, {3.7454835822302237`*^9, 
   3.745483587041699*^9}, 3.745483657696*^9, 3.7454844589631453`*^9, 
   3.745484789695738*^9, 3.745485263285775*^9, 3.74548536595223*^9, 
   3.745485470957901*^9, 3.745485512178341*^9, 3.745485551962158*^9, {
   3.745489706858251*^9, 3.745489714286314*^9}, 3.745642430475773*^9, 
   3.7456425156598797`*^9, 3.7456426987578497`*^9, 3.7456436603217*^9, 
   3.745658416056328*^9, 3.745663297610941*^9, 3.745664272558715*^9, 
   3.745729305326137*^9, 3.745738308068371*^9, 3.745752144848179*^9, 
   3.745753286620401*^9, 3.745910046260543*^9, {3.745910085139344*^9, 
   3.745910113337305*^9}, 3.7459186740296383`*^9, 3.7465108076593237`*^9, 
   3.746943831721416*^9, 3.747023845138257*^9, 3.747287904241996*^9, 
   3.747291345826065*^9, 3.747637743287116*^9, 3.765953200838005*^9},
 CellLabel->"Out[4]=",ExpressionUUID->"7520f4d3-2a9c-456a-9d93-810774f42b8c"]
}, Open  ]]
}, Open  ]],

Cell[CellGroupData[{

Cell[TextData[{
 "Exact ",
 Cell[BoxData[
  FormBox[
   RowBox[{"A", "(", "ratio", ")"}], TraditionalForm]],
  FormatType->"TraditionalForm",ExpressionUUID->
  "26d2f577-fc7c-4390-8458-cf4a91e06559"]
}], "Subsection",
 CellChangeTimes->{{3.7454839030839243`*^9, 3.745483909637328*^9}, {
  3.745643539432761*^9, 3.7456435428487453`*^9}, {3.745650313335187*^9, 
  3.745650315567092*^9}, {3.745650454768673*^9, 
  3.745650466578182*^9}},ExpressionUUID->"76e22dea-2dba-4770-b31e-\
f696eecd78df"],

Cell[CellGroupData[{

Cell[BoxData[
 RowBox[{"FullSimplify", "[", 
  SqrtBox[
   FractionBox[
    FractionBox["a0", "ae"], 
    RowBox[{"Simplify", "[", 
     RowBox[{
      RowBox[{"Integrate", "[", 
       RowBox[{
        RowBox[{"expandunnorm\[Psi]", " ", "4", "\[Pi]", "  ", 
         SuperscriptBox["R", "2"]}], ",", 
        RowBox[{"{", 
         RowBox[{"R", ",", "0", ",", "Infinity"}], "}"}]}], "]"}], ",", 
      RowBox[{"Assumptions", "\[Rule]", 
       RowBox[{"{", 
        RowBox[{
         RowBox[{"0", "<", "ae", "<", "1"}], ",", 
         RowBox[{"0", "<", "ratio", "<", "1"}]}], "}"}]}]}], "]"}]]], 
  "]"}]], "Input",
 CellChangeTimes->{{3.745484549501285*^9, 3.7454845929986897`*^9}, {
   3.7454855179008493`*^9, 3.745485525730979*^9}, 3.7454896558481503`*^9, 
   3.74564345865055*^9, 3.74564366985058*^9, {3.7456642843077803`*^9, 
   3.74566428492133*^9}, {3.745664424260309*^9, 3.7456644243861322`*^9}},
 CellLabel->"In[14]:=",ExpressionUUID->"1449a372-bf68-4801-9ce3-e812f5152b8c"],

Cell[BoxData[
 RowBox[{"2", " ", 
  SqrtBox["3"], " ", 
  SqrtBox[
   FractionBox["a0", 
    RowBox[{
     SuperscriptBox["ae", "4"], " ", 
     RowBox[{"(", 
      RowBox[{
       RowBox[{"2", " ", 
        SuperscriptBox["\[Pi]", "3"], " ", "ratio"}], "+", 
       RowBox[{"9", " ", "\[Pi]", " ", 
        RowBox[{"Zeta", "[", "3", "]"}]}]}], ")"}]}]]]}]], "Output",
 CellChangeTimes->{3.7456437642763987`*^9, 3.745664324642654*^9, 
  3.745664420590951*^9, 3.745664516143529*^9, 3.7459101970445223`*^9},
 CellLabel->"Out[14]=",ExpressionUUID->"3c938274-fe3b-4589-9f06-9f7f7f913b42"]
}, Open  ]]
}, Open  ]],

Cell[CellGroupData[{

Cell[TextData[{
 "Approx ",
 Cell[BoxData[
  FormBox[
   RowBox[{"A", "(", 
    RowBox[{"c", ",", 
     SubscriptBox["a", "e"]}]}], TraditionalForm]],
  FormatType->"TraditionalForm",ExpressionUUID->
  "5512d2de-02ed-4715-8cbb-8d04e92a678a"],
 ") [",
 Cell[BoxData[
  FormBox[
   SuperscriptBox["1", "st"], TraditionalForm]],
  FormatType->"TraditionalForm",ExpressionUUID->
  "cae42df4-d653-4aed-b639-d90fe20e2f1d"],
 "order in ratio]"
}], "Subsection",
 CellChangeTimes->{{3.7456435608324547`*^9, 3.7456435715285273`*^9}, {
  3.745650319031817*^9, 3.7456503283599253`*^9}, {3.7456504699366417`*^9, 
  3.745650472489506*^9}},ExpressionUUID->"16ba393f-de9e-4194-85ce-\
9f6db4119017"],

Cell[CellGroupData[{

Cell[BoxData[
 RowBox[{"FullSimplify", "[", 
  RowBox[{
   RowBox[{
    RowBox[{"Normal", "[", 
     RowBox[{"Series", "[", 
      RowBox[{
       RowBox[{"2", " ", 
        SqrtBox["3"], " ", 
        SqrtBox[
         FractionBox["a0", 
          RowBox[{
           SuperscriptBox["ae", "4"], " ", 
           RowBox[{"(", 
            RowBox[{
             RowBox[{"2", " ", 
              SuperscriptBox["\[Pi]", "3"], " ", "ratio"}], "+", 
             RowBox[{"9", " ", "\[Pi]", " ", 
              RowBox[{"Zeta", "[", "3", "]"}]}]}], ")"}]}]]]}], ",", 
       RowBox[{"{", 
        RowBox[{"ratio", ",", "0", ",", "1"}], "}"}]}], "]"}], "]"}], "/.", 
    RowBox[{"ratio", "\[Rule]", 
     RowBox[{"(", 
      RowBox[{"c", "/", "ae"}], ")"}]}]}], ",", 
   RowBox[{"Assumptions", "\[Rule]", 
    RowBox[{"{", 
     RowBox[{
      RowBox[{"0", "<", "ae", "<", "1"}], ",", 
      RowBox[{"0", "<", "c", "<", "1"}], ",", 
      RowBox[{"a0", ">", "0"}]}], "}"}]}]}], "]"}]], "Input",
 CellChangeTimes->{{3.745489623702518*^9, 3.7454896308651342`*^9}, {
   3.7454898206059723`*^9, 3.7454898257892447`*^9}, {3.745650349369122*^9, 
   3.745650431897544*^9}, 3.745910207721184*^9},
 CellLabel->"In[15]:=",ExpressionUUID->"95465f56-7fbd-4a05-9a10-30426c905820"],

Cell[BoxData[
 RowBox[{"-", 
  FractionBox[
   RowBox[{"2", " ", 
    SqrtBox["a0"], " ", 
    RowBox[{"(", 
     RowBox[{
      RowBox[{"c", " ", 
       SuperscriptBox["\[Pi]", "2"]}], "-", 
      RowBox[{"9", " ", "ae", " ", 
       RowBox[{"Zeta", "[", "3", "]"}]}]}], ")"}]}], 
   RowBox[{"9", " ", 
    SuperscriptBox["ae", "3"], " ", 
    SqrtBox[
     RowBox[{"3", " ", "\[Pi]"}]], " ", 
    SuperscriptBox[
     RowBox[{"Zeta", "[", "3", "]"}], 
     RowBox[{"3", "/", "2"}]]}]]}]], "Output",
 CellChangeTimes->{{3.745489827746646*^9, 3.745489834172719*^9}, {
   3.745650371459395*^9, 3.7456503981790113`*^9}, 3.7456504384971933`*^9, 
   3.745910211526267*^9},
 CellLabel->"Out[15]=",ExpressionUUID->"e095f20a-12c6-4f89-b114-0d20c78908a4"]
}, Open  ]]
}, Open  ]]
}, Open  ]]
}, Open  ]],

Cell[CellGroupData[{

Cell[TextData[{
 "Electron cloud density, ",
 Cell[BoxData[
  FormBox[
   RowBox[{
    SubscriptBox["\[Rho]", "E"], "(", 
    RowBox[{
     RowBox[{
      SubscriptBox[
       StyleBox["r",
        FontWeight->"Bold"], "e"], ";", "c"}], ",", 
     SubscriptBox["a", "e"]}]}], TraditionalForm]],
  FormatType->"TraditionalForm",ExpressionUUID->
  "4c540fce-7ace-4d4b-a0d8-012ae8e2b62d"],
 ")"
}], "Subchapter",
 CellChangeTimes->{{3.745644163053561*^9, 3.745644183494857*^9}, {
  3.745646175333062*^9, 3.745646179679031*^9}, {3.745646243685865*^9, 
  3.745646270431718*^9}, {3.745646858076091*^9, 
  3.745646858140052*^9}},ExpressionUUID->"f9e8b3c9-4fba-4cbc-9900-\
828d264bbab0"],

Cell[CellGroupData[{

Cell[TextData[{
 "Exact ",
 Cell[BoxData[
  FormBox[
   RowBox[{
    SubscriptBox["\[Rho]", "E"], "(", 
    RowBox[{
     RowBox[{
      SubscriptBox[
       StyleBox["r",
        FontWeight->"Bold"], "e"], ";", "c"}], ",", 
     SubscriptBox["a", "e"]}]}], TraditionalForm]],
  FormatType->"TraditionalForm",ExpressionUUID->
  "0ebccad8-9042-4cec-a3e5-38bef34a548a"],
 ")"
}], "Subsection",
 CellChangeTimes->{{3.745647130165007*^9, 3.7456471383566723`*^9}, {
  3.745648097468639*^9, 
  3.745648105750144*^9}},ExpressionUUID->"d127cec6-7eb2-4ba3-b999-\
ae1ed67aa63d"],

Cell[CellGroupData[{

Cell[BoxData[
 RowBox[{
  RowBox[{"exact\[Rho]E", "[", 
   RowBox[{"re_", ",", "c_", ",", "ae_"}], "]"}], "=", 
  SuperscriptBox[
   RowBox[{"\[Psi]", "[", 
    RowBox[{"re", ",", "c", ",", "ae"}], "]"}], "2"]}]], "Input",
 InitializationCell->True,
 CellChangeTimes->{{3.745647066631974*^9, 3.745647090452886*^9}, {
  3.745648180568858*^9, 3.745648182101666*^9}},
 CellLabel->"In[5]:=",ExpressionUUID->"693776c0-45f1-4de7-97ac-004b64da8fea"],

Cell[BoxData[
 FractionBox[
  RowBox[{"4", " ", "a0", " ", 
   SuperscriptBox[
    RowBox[{"(", 
     RowBox[{
      RowBox[{"c", " ", 
       SuperscriptBox["\[Pi]", "2"]}], "-", 
      RowBox[{"9", " ", "ae", " ", 
       RowBox[{"Zeta", "[", "3", "]"}]}]}], ")"}], "2"]}], 
  RowBox[{"243", " ", 
   SuperscriptBox["ae", "6"], " ", 
   RowBox[{"(", 
    RowBox[{"1", "+", 
     SuperscriptBox["\[ExponentialE]", 
      FractionBox[
       RowBox[{"2", " ", 
        RowBox[{"(", 
         RowBox[{
          RowBox[{"-", "c"}], "+", "re"}], ")"}]}], "ae"]]}], ")"}], " ", 
   "\[Pi]", " ", 
   SuperscriptBox[
    RowBox[{"Zeta", "[", "3", "]"}], "3"]}]]], "Output",
 CellChangeTimes->{{3.745647052576133*^9, 3.745647094087367*^9}, 
   3.745648186068717*^9, 3.7456584162327147`*^9, 3.745663297761395*^9, 
   3.745729305443221*^9, 3.745738308206891*^9, 3.74575214498418*^9, 
   3.745753286745151*^9, 3.745910046296167*^9, 3.745910245331461*^9, 
   3.745918674070568*^9, 3.746510807792671*^9, 3.74694383175483*^9, 
   3.747023845293213*^9, 3.747287904391494*^9, 3.747291345853463*^9, 
   3.747637743486794*^9, 3.7659532008653517`*^9},
 CellLabel->"Out[5]=",ExpressionUUID->"39dad30e-a14a-4d20-97ba-331712ef25c9"]
}, Open  ]]
}, Open  ]],

Cell[CellGroupData[{

Cell[TextData[{
 "Approx ",
 Cell[BoxData[
  FormBox[
   RowBox[{
    SubscriptBox["\[Rho]", "E"], "(", 
    RowBox[{
     RowBox[{
      SubscriptBox[
       StyleBox["r",
        FontWeight->"Bold"], "e"], ";", "ratio"}], ",", 
     SubscriptBox["a", "e"]}]}], TraditionalForm]],
  FormatType->"TraditionalForm",ExpressionUUID->
  "ee093a32-ff06-4b89-9052-7d1620912352"],
 ") [",
 Cell[BoxData[
  FormBox[
   SuperscriptBox["1", "st"], TraditionalForm]],ExpressionUUID->
  "cc149c87-7bab-4d4f-8484-8e2ec57076a1"],
 " order in ratio]"
}], "Subsection",
 CellChangeTimes->{{3.74270460699498*^9, 3.742704657828617*^9}, 
   3.745644223102207*^9, {3.745644309288776*^9, 3.7456443116244707`*^9}, {
   3.7456481241925983`*^9, 3.745648166669408*^9}, {3.745650764644843*^9, 
   3.745650765621415*^9}},ExpressionUUID->"7f1b7ea2-9770-4e98-9987-\
a4df66507906"],

Cell[CellGroupData[{

Cell[BoxData[
 RowBox[{
  RowBox[{"approx\[Rho]E", "[", 
   RowBox[{"re_", ",", "ratio_", ",", "ae_"}], "]"}], "=", 
  RowBox[{"Collect", "[", 
   RowBox[{
    RowBox[{"FullSimplify", "[", 
     RowBox[{"Normal", "[", 
      RowBox[{"Series", "[", 
       RowBox[{
        RowBox[{
         RowBox[{"exact\[Rho]E", "[", 
          RowBox[{"re", ",", "c", ",", "ae"}], "]"}], "/.", 
         RowBox[{"c", "\[Rule]", 
          RowBox[{"ratio", "*", "ae"}]}]}], ",", 
        RowBox[{"{", 
         RowBox[{"ratio", ",", "0", ",", "1"}], "}"}]}], "]"}], "]"}], "]"}], 
    ",", "ratio"}], "]"}]}]], "Input",
 InitializationCell->True,
 CellChangeTimes->{
  3.7408904512583447`*^9, {3.7427035484501553`*^9, 3.742703556745297*^9}, {
   3.742704391187703*^9, 3.742704423177506*^9}, 3.742704485092416*^9, {
   3.742705044656437*^9, 3.742705066680374*^9}, {3.74547758912551*^9, 
   3.745477589257676*^9}, {3.745484912048511*^9, 3.745484912151778*^9}, {
   3.745485690438987*^9, 3.745485715803774*^9}, {3.745646325801777*^9, 
   3.745646326262639*^9}, {3.7456471074143057`*^9, 3.7456471136374903`*^9}, {
   3.745648248735557*^9, 3.7456482731906977`*^9}, {3.7456507568867683`*^9, 
   3.7456507578597603`*^9}, {3.745664253275835*^9, 3.7456642600170116`*^9}, {
   3.745729948766478*^9, 3.745729949555846*^9}},
 CellLabel->"In[6]:=",ExpressionUUID->"25001a11-f2ba-411c-ad2e-53f23b9582b0"],

Cell[BoxData[
 RowBox[{
  FractionBox[
   RowBox[{"4", " ", "a0", " ", 
    RowBox[{"(", 
     RowBox[{
      RowBox[{"9", " ", 
       RowBox[{"Zeta", "[", "3", "]"}]}], "+", 
      RowBox[{"9", " ", 
       SuperscriptBox["\[ExponentialE]", 
        FractionBox[
         RowBox[{"2", " ", "re"}], "ae"]], " ", 
       RowBox[{"Zeta", "[", "3", "]"}]}]}], ")"}]}], 
   RowBox[{"27", " ", 
    SuperscriptBox["ae", "4"], " ", 
    SuperscriptBox[
     RowBox[{"(", 
      RowBox[{"1", "+", 
       SuperscriptBox["\[ExponentialE]", 
        FractionBox[
         RowBox[{"2", " ", "re"}], "ae"]]}], ")"}], "2"], " ", "\[Pi]", " ", 
    SuperscriptBox[
     RowBox[{"Zeta", "[", "3", "]"}], "2"]}]], "+", 
  FractionBox[
   RowBox[{"4", " ", "a0", " ", "ratio", " ", 
    RowBox[{"(", 
     RowBox[{
      RowBox[{
       RowBox[{"-", "2"}], " ", 
       SuperscriptBox["\[Pi]", "2"]}], "-", 
      RowBox[{"2", " ", 
       SuperscriptBox["\[ExponentialE]", 
        FractionBox[
         RowBox[{"2", " ", "re"}], "ae"]], " ", 
       SuperscriptBox["\[Pi]", "2"]}], "+", 
      RowBox[{"18", " ", 
       SuperscriptBox["\[ExponentialE]", 
        FractionBox[
         RowBox[{"2", " ", "re"}], "ae"]], " ", 
       RowBox[{"Zeta", "[", "3", "]"}]}]}], ")"}]}], 
   RowBox[{"27", " ", 
    SuperscriptBox["ae", "4"], " ", 
    SuperscriptBox[
     RowBox[{"(", 
      RowBox[{"1", "+", 
       SuperscriptBox["\[ExponentialE]", 
        FractionBox[
         RowBox[{"2", " ", "re"}], "ae"]]}], ")"}], "2"], " ", "\[Pi]", " ", 
    SuperscriptBox[
     RowBox[{"Zeta", "[", "3", "]"}], "2"]}]]}]], "Output",
 CellChangeTimes->{
  3.742705066931738*^9, 3.7427895515316973`*^9, 3.743136955306368*^9, 
   3.743224241741506*^9, 3.7432375262800417`*^9, 3.7432377281735783`*^9, 
   3.743237778236842*^9, 3.7432378255627527`*^9, 3.74323792239515*^9, 
   3.7445223558542233`*^9, 3.7446135750436087`*^9, 3.7446902946781683`*^9, 
   3.745209687067707*^9, 3.745468055294696*^9, 3.7454702595815268`*^9, 
   3.745472979290461*^9, {3.745477584103612*^9, 3.745477611686789*^9}, 
   3.745484463253644*^9, 3.745484914571621*^9, 3.745485268446785*^9, 
   3.7454853702845907`*^9, {3.745485692198324*^9, 3.745485716113967*^9}, 
   3.7454899357608356`*^9, 3.7456426991304893`*^9, 3.745644321468745*^9, 
   3.745646335733786*^9, 3.7456471193309298`*^9, {3.745648261165327*^9, 
   3.745648278383424*^9}, 3.745650774330558*^9, 3.745658417195685*^9, 
   3.745663297939954*^9, 3.745664260457384*^9, 3.745729305691745*^9, 
   3.745729951917136*^9, 3.7457383117916727`*^9, 3.7457521490219107`*^9, 
   3.7457532874483*^9, 3.745910047496522*^9, 3.745910261481587*^9, 
   3.745918674399228*^9, 3.746510808377718*^9, 3.746943832095584*^9, 
   3.747023845890696*^9, 3.747287904955237*^9, 3.7472913461777563`*^9, 
   3.747637744007605*^9, 3.765953201155572*^9},
 CellLabel->"Out[6]=",ExpressionUUID->"bda0172a-3cf4-4f22-8a70-e6093e48e0ea"]
}, Open  ]]
}, Open  ]],

Cell[CellGroupData[{

Cell[TextData[{
 "Verify approx normalization ",
 Cell[BoxData[
  FormBox[
   RowBox[{"(", 
    RowBox[{
     RowBox[{"\[Integral]", 
      RowBox[{
       SubscriptBox["\[Rho]", "E"], 
       SubscriptBox[
        StyleBox[
         RowBox[{"d", 
          StyleBox["r",
           FontWeight->"Bold"]}]], "e"]}]}], "=", 
     FractionBox[
      SubscriptBox["a", "0"], 
      SubscriptBox["a", "e"]]}]}], TraditionalForm]],
  FormatType->"TraditionalForm",ExpressionUUID->
  "de4f92c6-ed87-4f79-afc4-a638c4cfc5e3"],
 ")"
}], "Subsection",
 CellChangeTimes->{{3.742704974334284*^9, 3.7427049788624983`*^9}, {
  3.742705114311803*^9, 3.742705117511877*^9}, {3.745646123732925*^9, 
  3.745646124084259*^9}, {3.745648313582346*^9, 3.7456483398253*^9}, {
  3.745649076645298*^9, 
  3.745649077708885*^9}},ExpressionUUID->"e9bddc53-d2ff-473d-b654-\
a3a1488d8c1e"],

Cell[CellGroupData[{

Cell[BoxData[
 RowBox[{"Integrate", "[", 
  RowBox[{
   RowBox[{
    RowBox[{"approx\[Rho]E", "[", 
     RowBox[{"re", ",", "ratio", ",", "ae"}], "]"}], "4", "\[Pi]", "  ", 
    SuperscriptBox["re", "2"]}], ",", 
   RowBox[{"{", 
    RowBox[{"re", ",", "0", ",", "Infinity"}], "}"}], ",", 
   RowBox[{"Assumptions", "\[Rule]", 
    RowBox[{"{", 
     RowBox[{
      RowBox[{"0", "<", "ae", "<", "1"}], ",", 
      RowBox[{"0", "<", "ratio", "<", "1"}]}], "}"}]}]}], "]"}]], "Input",
 CellChangeTimes->{{3.742705018881073*^9, 3.742705023791276*^9}, {
   3.7454857523023443`*^9, 3.7454857598521433`*^9}, {3.745485804704356*^9, 
   3.745485805925186*^9}, 3.745489985572468*^9, {3.745644338281846*^9, 
   3.745644365960225*^9}, {3.745646351942108*^9, 3.7456463551826477`*^9}, {
   3.745648293337034*^9, 3.7456482940548773`*^9}, {3.745729963997505*^9, 
   3.7457299774918118`*^9}},
 CellLabel->"In[20]:=",ExpressionUUID->"e6529c1e-aa60-4c51-a520-6db23f83150f"],

Cell[BoxData[
 FractionBox["a0", "ae"]], "Output",
 CellChangeTimes->{3.742705049132889*^9, 3.7427050973722486`*^9, 
  3.7454730666867533`*^9, 3.745477794274397*^9, 3.7454849837560472`*^9, 
  3.745485766607926*^9, 3.745485808548811*^9, 3.745490092248417*^9, 
  3.745644456598105*^9, 3.7456463815010347`*^9, 3.745648320485128*^9, 
  3.745730045764351*^9, 3.7459103388885527`*^9},
 CellLabel->"Out[20]=",ExpressionUUID->"57177a25-6ee7-42cb-b082-e4377973e6dd"]
}, Open  ]]
}, Open  ]]
}, Open  ]],

Cell[CellGroupData[{

Cell[TextData[{
 "Ion potential (repulsive), ",
 Cell[BoxData[
  FormBox[
   RowBox[{
    SubscriptBox["V", "i"], "(", 
    RowBox[{
     RowBox[{
      StyleBox["R",
       FontWeight->"Bold"], ";", "c"}], ",", 
     SubscriptBox["a", "e"]}]}], TraditionalForm]],
  FormatType->"TraditionalForm",ExpressionUUID->
  "01cd851f-002b-4f8f-a4f6-749b8e293b58"],
 ")"
}], "Subchapter",
 CellChangeTimes->{{3.7402212052887573`*^9, 3.7402212101050653`*^9}, {
  3.740392626193906*^9, 3.7403926332660437`*^9}, {3.7456461647648582`*^9, 
  3.745646227567227*^9}, {3.745646842091193*^9, 
  3.7456468449809504`*^9}},ExpressionUUID->"7422928c-f06d-4b02-b975-\
250f6ba519c9"],

Cell[CellGroupData[{

Cell[TextData[{
 "Exact ",
 Cell[BoxData[
  FormBox[
   RowBox[{
    SuperscriptBox["\[Del]", "2"], "\[Psi]", " "}], TraditionalForm]],
  ExpressionUUID->"31662054-b5b2-4f6e-98af-745ef91a71b7"]
}], "Subsection",
 CellChangeTimes->{{3.7427055814842978`*^9, 3.742705599956497*^9}, {
  3.742705656564954*^9, 3.74270567119727*^9}, {3.742705726877738*^9, 
  3.742705733341701*^9}, {3.745648437823955*^9, 
  3.745648449450754*^9}},ExpressionUUID->"02c862ca-2d94-4739-b5f4-\
bf001adbb81f"],

Cell[CellGroupData[{

Cell[BoxData[
 RowBox[{
  RowBox[{"LapPsi", "[", 
   RowBox[{"R_", ",", "c_", ",", "ae_"}], "]"}], "=", 
  RowBox[{"Simplify", "[", 
   RowBox[{
    RowBox[{
     RowBox[{
      RowBox[{
       RowBox[{
        RowBox[{
         RowBox[{"Simplify", "[", 
          RowBox[{
           RowBox[{
            FractionBox["1", 
             SuperscriptBox["R", "2"]], 
            RowBox[{"D", "[", 
             RowBox[{
              RowBox[{
               SuperscriptBox["R", "2"], 
               RowBox[{"D", "[", 
                RowBox[{
                 RowBox[{"\[Psi]", "[", 
                  RowBox[{
                   RowBox[{"GAbs", "[", "R", "]"}], ",", "c", ",", "ae"}], 
                  "]"}], ",", "R"}], "]"}]}], ",", "R"}], "]"}]}], ",", 
           RowBox[{"Assumptions", "\[Rule]", 
            RowBox[{"{", 
             RowBox[{"R", ">=", "0"}], "}"}]}]}], "]"}], "/.", 
         RowBox[{
          RowBox[{"(", 
           RowBox[{
            RowBox[{"HeavisideTheta", "[", 
             RowBox[{"-", "R"}], "]"}], "-", 
            RowBox[{"HeavisideTheta", "[", "R", "]"}]}], ")"}], "\[Rule]", 
          " ", 
          RowBox[{"-", "1"}]}]}], "/.", 
        RowBox[{
         RowBox[{"(", 
          RowBox[{
           RowBox[{
            RowBox[{"-", "R"}], " ", 
            RowBox[{"HeavisideTheta", "[", 
             RowBox[{"-", "R"}], "]"}]}], "+", 
           RowBox[{"R", " ", 
            RowBox[{"HeavisideTheta", "[", "R", "]"}]}]}], ")"}], "\[Rule]", 
         " ", "R"}]}], "/.", 
       RowBox[{
        RowBox[{"(", 
         RowBox[{
          RowBox[{"R", " ", 
           RowBox[{"HeavisideTheta", "[", 
            RowBox[{"-", "R"}], "]"}]}], "-", 
          RowBox[{"R", " ", 
           RowBox[{"HeavisideTheta", "[", "R", "]"}]}]}], ")"}], "\[Rule]", 
        " ", 
        RowBox[{"-", "R"}]}]}], "/.", 
      RowBox[{
       RowBox[{"(", 
        RowBox[{
         RowBox[{"-", 
          RowBox[{"HeavisideTheta", "[", 
           RowBox[{"-", "R"}], "]"}]}], "+", 
         RowBox[{"HeavisideTheta", "[", "R", "]"}]}], ")"}], " ", "\[Rule]", 
       " ", "1"}]}], "/.", 
     RowBox[{
      RowBox[{"HeavisideTheta", "[", 
       RowBox[{"-", "R"}], "]"}], "\[Rule]", " ", "0"}]}], "/.", 
    RowBox[{
     RowBox[{"HeavisideTheta", "[", "R", "]"}], "\[Rule]", " ", "1"}]}], 
   "]"}]}]], "Input",
 InitializationCell->True,
 CellChangeTimes->{{3.740909852502021*^9, 3.740909875247056*^9}, {
  3.74090998137534*^9, 3.740910025510708*^9}, {3.740910440592702*^9, 
  3.740910555576234*^9}, {3.740910590585066*^9, 3.7409106190330553`*^9}, {
  3.7409110609841022`*^9, 3.7409110623092413`*^9}, {3.742706458502191*^9, 
  3.74270646287744*^9}, {3.745486709309237*^9, 3.745486736941372*^9}, {
  3.745644586364059*^9, 3.745644591946218*^9}, {3.745664127114821*^9, 
  3.7456641278487387`*^9}, {3.7457300501992893`*^9, 3.745730050964994*^9}, {
  3.7457304355627317`*^9, 3.7457304361920347`*^9}},
 CellLabel->"In[7]:=",ExpressionUUID->"07096f0a-5d60-4695-a72a-3bc5f39a767d"],

Cell[BoxData[
 FractionBox[
  RowBox[{"2", " ", 
   SqrtBox["a0"], " ", 
   SuperscriptBox["\[ExponentialE]", 
    FractionBox[
     RowBox[{"2", " ", "R"}], "ae"]], " ", 
   SqrtBox[
    FractionBox["1", 
     RowBox[{"1", "+", 
      SuperscriptBox["\[ExponentialE]", 
       RowBox[{"-", 
        FractionBox[
         RowBox[{"2", " ", 
          RowBox[{"(", 
           RowBox[{"c", "-", "R"}], ")"}]}], "ae"]}]]}]]], " ", 
   RowBox[{"(", 
    RowBox[{
     RowBox[{"2", " ", "ae", " ", 
      RowBox[{"(", 
       RowBox[{
        SuperscriptBox["\[ExponentialE]", 
         FractionBox[
          RowBox[{"2", " ", "c"}], "ae"]], "+", 
        SuperscriptBox["\[ExponentialE]", 
         FractionBox[
          RowBox[{"2", " ", "R"}], "ae"]]}], ")"}]}], "+", 
     RowBox[{
      RowBox[{"(", 
       RowBox[{
        RowBox[{"2", " ", 
         SuperscriptBox["\[ExponentialE]", 
          FractionBox[
           RowBox[{"2", " ", "c"}], "ae"]]}], "-", 
        SuperscriptBox["\[ExponentialE]", 
         FractionBox[
          RowBox[{"2", " ", "R"}], "ae"]]}], ")"}], " ", "R"}]}], ")"}], " ", 
   
   RowBox[{"(", 
    RowBox[{
     RowBox[{"c", " ", 
      SuperscriptBox["\[Pi]", "2"]}], "-", 
     RowBox[{"9", " ", "ae", " ", 
      RowBox[{"Zeta", "[", "3", "]"}]}]}], ")"}]}], 
  RowBox[{"9", " ", 
   SuperscriptBox["ae", "5"], " ", 
   SuperscriptBox[
    RowBox[{"(", 
     RowBox[{
      SuperscriptBox["\[ExponentialE]", 
       FractionBox[
        RowBox[{"2", " ", "c"}], "ae"]], "+", 
      SuperscriptBox["\[ExponentialE]", 
       FractionBox[
        RowBox[{"2", " ", "R"}], "ae"]]}], ")"}], "2"], " ", 
   SqrtBox[
    RowBox[{"3", " ", "\[Pi]"}]], " ", "R", " ", 
   SuperscriptBox[
    RowBox[{"Zeta", "[", "3", "]"}], 
    RowBox[{"3", "/", "2"}]]}]]], "Output",
 CellChangeTimes->{
  3.740910027686297*^9, 3.74091008358044*^9, 3.7409104541421833`*^9, 
   3.740910484246173*^9, 3.740910558306725*^9, {3.740910615659733*^9, 
   3.740910623120466*^9}, 3.7409110677594633`*^9, {3.7410638049882936`*^9, 
   3.741063824500078*^9}, 3.741063944064608*^9, 3.742703340712613*^9, 
   3.742706472667177*^9, {3.743224231354957*^9, 3.743224246818584*^9}, 
   3.745471291112171*^9, 3.7454778149187307`*^9, 3.745484999394617*^9, 
   3.745485271137398*^9, 3.7454853728611507`*^9, 3.745486332829319*^9, 
   3.745486660805684*^9, 3.7454867388553333`*^9, 3.745490127285247*^9, 
   3.74564270070376*^9, 3.745644600593349*^9, 3.745658425841523*^9, 
   3.7456633070259123`*^9, 3.7456641286294327`*^9, 3.745729307954575*^9, 
   3.7457300576616793`*^9, 3.745730437135787*^9, 3.7457383147062407`*^9, 
   3.7457521516838913`*^9, 3.745753287560532*^9, 3.745910052440535*^9, 
   3.745910368323872*^9, 3.745918678582549*^9, 3.746510812930901*^9, 
   3.746943834944744*^9, 3.747023850377084*^9, 3.7472879093249893`*^9, 
   3.7472913490086193`*^9, 3.747637748336658*^9, 3.76595320357803*^9},
 CellLabel->"Out[7]=",ExpressionUUID->"c029ef3b-8aa1-4f4f-b36e-b8c9d7e1d744"]
}, Open  ]]
}, Open  ]],

Cell[CellGroupData[{

Cell[TextData[{
 "Exact ",
 Cell[BoxData[
  FormBox[
   RowBox[{
    SubscriptBox["V", "i"], "(", 
    RowBox[{
     RowBox[{
      StyleBox["R",
       FontWeight->"Bold"], ";", "c"}], ",", 
     SubscriptBox["a", "e"]}]}], TraditionalForm]],
  FormatType->"TraditionalForm",ExpressionUUID->
  "df24e5a4-0c4c-4a28-9a49-1d90f6cc875d"],
 ")"
}], "Subsection",
 CellChangeTimes->{{3.742705766790053*^9, 3.7427057720941067`*^9}, {
  3.745648385783444*^9, 
  3.745648398227405*^9}},ExpressionUUID->"6889b1b7-81f7-4380-b4b7-\
48c59c147f28"],

Cell[CellGroupData[{

Cell[BoxData[
 RowBox[{
  RowBox[{"exactVi", "[", 
   RowBox[{"R_", ",", "c_", ",", "ae_"}], "]"}], "=", 
  RowBox[{"Simplify", "[", 
   RowBox[{
    RowBox[{
     RowBox[{
      RowBox[{
       RowBox[{
        RowBox[{
         RowBox[{
          RowBox[{"-", "a0"}], "*", 
          RowBox[{"Simplify", "[", 
           RowBox[{
            RowBox[{
             RowBox[{
              FractionBox["1", 
               RowBox[{"2", 
                RowBox[{"\[Psi]", "[", 
                 RowBox[{
                  RowBox[{"GAbs", "[", "R", "]"}], ",", "c", ",", "ae"}], 
                 "]"}]}]], 
              RowBox[{"LapPsi", "[", 
               RowBox[{"R", ",", "c", ",", "ae"}], "]"}]}], "-", 
             RowBox[{"Limit", "[", 
              RowBox[{
               RowBox[{
                FractionBox["1", 
                 RowBox[{"2", 
                  RowBox[{"\[Psi]", "[", 
                   RowBox[{
                    RowBox[{"GAbs", "[", "R", "]"}], ",", "c", ",", "ae"}], 
                   "]"}]}]], 
                RowBox[{"LapPsi", "[", 
                 RowBox[{"R", ",", "c", ",", "ae"}], "]"}]}], ",", 
               RowBox[{"R", "\[Rule]", "\[Infinity]"}]}], "]"}]}], ",", 
            RowBox[{"Assumptions", "\[Rule]", 
             RowBox[{"{", 
              RowBox[{
               RowBox[{"R", ">=", "0"}], ",", 
               RowBox[{"0", "<", "c", "<", "1"}], ",", 
               RowBox[{"0", "<", "ae", "<", "1"}]}], "}"}]}]}], "]"}]}], "/.", 
         RowBox[{
          RowBox[{"(", 
           RowBox[{
            RowBox[{
             RowBox[{"-", "R"}], " ", 
             RowBox[{"HeavisideTheta", "[", 
              RowBox[{"-", "R"}], "]"}]}], "+", 
            RowBox[{"R", " ", 
             RowBox[{"HeavisideTheta", "[", "R", "]"}]}]}], ")"}], "\[Rule]", 
          " ", "R"}]}], "/.", 
        RowBox[{
         RowBox[{"(", 
          RowBox[{
           RowBox[{"R", " ", 
            RowBox[{"HeavisideTheta", "[", 
             RowBox[{"-", "R"}], "]"}]}], "-", 
           RowBox[{"R", " ", 
            RowBox[{"HeavisideTheta", "[", "R", "]"}]}]}], ")"}], "\[Rule]", 
         " ", 
         RowBox[{"-", "R"}]}]}], "/.", 
       RowBox[{
        RowBox[{"(", 
         RowBox[{
          RowBox[{"-", 
           RowBox[{"HeavisideTheta", "[", 
            RowBox[{"-", "R"}], "]"}]}], "+", 
          RowBox[{"HeavisideTheta", "[", "R", "]"}]}], ")"}], "\[Rule]", 
        "1"}]}], "/.", 
      RowBox[{
       RowBox[{"HeavisideTheta", "[", 
        RowBox[{"-", "R"}], "]"}], "\[Rule]", " ", "0"}]}], "/.", 
     RowBox[{
      RowBox[{"HeavisideTheta", "[", "R", "]"}], "\[Rule]", " ", "1"}]}], ",", 
    RowBox[{"Assumptions", "\[Rule]", 
     RowBox[{"{", 
      RowBox[{
       RowBox[{"0", "<", "c", "<", "1"}], ",", 
       RowBox[{"0", "<", "ae", "<", "1"}]}], "}"}]}]}], "]"}]}]], "Input",
 InitializationCell->True,
 CellChangeTimes->{{3.7402202913577757`*^9, 3.740220296000498*^9}, {
   3.7402203287466373`*^9, 3.7402203405190268`*^9}, {3.7402203735211267`*^9, 
   3.740220423122908*^9}, {3.740220475352236*^9, 3.740220503574926*^9}, {
   3.740220694484191*^9, 3.740220763654901*^9}, {3.740220799055902*^9, 
   3.74022082339178*^9}, 3.740225636511454*^9, {3.740309067247322*^9, 
   3.740309082815887*^9}, {3.7408893322977953`*^9, 3.740889333995537*^9}, {
   3.740889439614922*^9, 3.740889441370927*^9}, {3.740889597361135*^9, 
   3.740889603636203*^9}, {3.740890888570799*^9, 3.7408909328072033`*^9}, {
   3.7408910434602633`*^9, 3.740891083074843*^9}, 3.740909970119545*^9, {
   3.740910038357833*^9, 3.7409100562041273`*^9}, {3.740910104679885*^9, 
   3.7409101330601807`*^9}, {3.740910654694892*^9, 3.740910703577277*^9}, {
   3.742706482678492*^9, 3.7427064906856747`*^9}, {3.745477859128138*^9, 
   3.745477868723689*^9}, {3.745478007755031*^9, 3.7454780440790586`*^9}, {
   3.745486459438099*^9, 3.745486609475718*^9}, {3.745486771832534*^9, 
   3.7454868641501637`*^9}, {3.745644637556994*^9, 3.745644638250054*^9}, {
   3.745664074171232*^9, 3.745664099874741*^9}, {3.745664134331338*^9, 
   3.745664134921023*^9}, {3.7456641789712143`*^9, 3.745664179624804*^9}, {
   3.745664799606209*^9, 3.74566480458902*^9}, {3.745664896666687*^9, 
   3.745664897623466*^9}, {3.745730064687735*^9, 3.745730065437262*^9}, {
   3.745730417978715*^9, 3.745730418648466*^9}, 3.747289073507547*^9, 
   3.747291335743181*^9},
 CellLabel->"In[8]:=",ExpressionUUID->"b6abd3d4-c810-48cc-a8c9-f3a670ed6431"],

Cell[BoxData["$Aborted"], "Output",
 CellChangeTimes->{
  3.740225636969685*^9, {3.740309074955702*^9, 3.7403090845142717`*^9}, 
   3.740392315570014*^9, {3.7403924691611958`*^9, 3.740392492545042*^9}, 
   3.74039578145754*^9, {3.740889417485917*^9, 3.740889442886332*^9}, 
   3.740889604125182*^9, 3.740890946110427*^9, 3.740891087122409*^9, {
   3.740910072777884*^9, 3.740910138222843*^9}, 3.740910660126338*^9, 
   3.740910705186151*^9, 3.7409110709859858`*^9, 3.7409836695367413`*^9, 
   3.7410636989788923`*^9, 3.741063945597929*^9, 3.742703342249948*^9, 
   3.742706496826709*^9, {3.743224236230542*^9, 3.743224248882925*^9}, 
   3.7454712932333527`*^9, 3.745477827877151*^9, 3.745477871851082*^9, 
   3.745478011270173*^9, 3.745478045707087*^9, 3.745485008669608*^9, 
   3.745485272319158*^9, 3.7454853739463177`*^9, 3.745486425099577*^9, {
   3.745486490885203*^9, 3.745486565959605*^9}, {3.745486599078013*^9, 
   3.745486611430976*^9}, 3.745486670088221*^9, 3.745486760901945*^9, {
   3.7454868015006943`*^9, 3.74548682150121*^9}, 3.7454868680317507`*^9, 
   3.745490153043399*^9, 3.745642719093755*^9, 3.745644700190133*^9, 
   3.7456585078326473`*^9, 3.745663387690802*^9, 3.745664118523258*^9, 
   3.7456641492884808`*^9, 3.7456641844988317`*^9, {3.7456648836518297`*^9, 
   3.745664901413393*^9}, 3.745729312413052*^9, 3.7457301332352533`*^9, {
   3.745730427182126*^9, 3.745730442320243*^9}, 3.74573831978503*^9, 
   3.745752156228084*^9, 3.745753288167938*^9, 3.7459100786614*^9, 
   3.7459105056910753`*^9, 3.7459188008491383`*^9, 3.746511001238223*^9, 
   3.746943956450797*^9, 3.747024035611699*^9, 3.7472880776092577`*^9, 
   3.7472891047860126`*^9, 3.7472914705768747`*^9, 3.747637920049233*^9, 
   3.7659532623459063`*^9},
 CellLabel->"Out[8]=",ExpressionUUID->"5a817420-187b-4871-b559-4249d00bcdd6"]
}, Open  ]],

Cell[BoxData[
 RowBox[{
  RowBox[{
   RowBox[{"Vifunction", "[", 
    RowBox[{"R_", ",", "ae_", ",", "c_"}], "]"}], "=", 
   FractionBox[
    RowBox[{"(", 
     RowBox[{
      RowBox[{"2", " ", "ae", " ", 
       SuperscriptBox["\[ExponentialE]", 
        FractionBox[
         RowBox[{"4", " ", "R"}], "ae"]]}], "+", 
      RowBox[{"2", " ", "ae", " ", 
       SuperscriptBox["\[ExponentialE]", 
        FractionBox[
         RowBox[{"2", " ", 
          RowBox[{"(", 
           RowBox[{"c", "+", "R"}], ")"}]}], "ae"]]}], "+", 
      RowBox[{
       SuperscriptBox["\[ExponentialE]", 
        FractionBox[
         RowBox[{"4", " ", "c"}], "ae"]], " ", "R"}], "+", 
      RowBox[{"4", " ", 
       SuperscriptBox["\[ExponentialE]", 
        FractionBox[
         RowBox[{"2", " ", 
          RowBox[{"(", 
           RowBox[{"c", "+", "R"}], ")"}]}], "ae"]], " ", "R"}]}], ")"}], 
    RowBox[{"2", " ", 
     SuperscriptBox["ae", "2"], " ", 
     SuperscriptBox[
      RowBox[{"(", 
       RowBox[{
        SuperscriptBox["\[ExponentialE]", 
         FractionBox[
          RowBox[{"2", " ", "c"}], "ae"]], "+", 
        SuperscriptBox["\[ExponentialE]", 
         FractionBox[
          RowBox[{"2", " ", "R"}], "ae"]]}], ")"}], "2"], " ", "R"}]]}], 
  ";"}]], "Input",
 CellChangeTimes->{{3.747288907383726*^9, 3.747288959805114*^9}, 
   3.747289092184965*^9, 3.747291341663353*^9},
 CellLabel->"In[41]:=",ExpressionUUID->"c8a08d24-f736-4a2a-8572-6306169558aa"],

Cell[CellGroupData[{

Cell[BoxData[
 RowBox[{"Plot", "[", 
  RowBox[{
   RowBox[{"Vifunction", "[", 
    RowBox[{
     RowBox[{"Abs", "[", "R", "]"}], ",", "0.1", ",", "0.01"}], "]"}], ",", 
   RowBox[{"{", 
    RowBox[{"R", ",", 
     RowBox[{"-", "10"}], ",", "10"}], "}"}]}], "]"}]], "Input",
 CellChangeTimes->{{3.747288965227151*^9, 3.7472890257408867`*^9}, {
  3.7472918633063993`*^9, 3.747291927595702*^9}},
 CellLabel->"In[55]:=",ExpressionUUID->"edefc781-f460-4025-ac20-94b995e6af82"],

Cell[BoxData[
 GraphicsBox[{{{{}, {}, 
     TagBox[
      {RGBColor[0.368417, 0.506779, 0.709798], AbsoluteThickness[1.6], 
       Opacity[1.], LineBox[CompressedData["
1:eJwVjHk81HkfwOc2ZsYY4xisY8aQKClRW9Tvk7PWUnL18CixFUKW2NIWpSyl
w1VCW61K4XFsG7Lq+y1XxDoilRwlQsU4MhjH9vzxfr1f73/eIr9DO/dRSCTS
xW/838c/Ok0sLYlxWN8Ui0SSEIPH1L52zYvxYVvyzTiKhHDm9UrLZsU4pDOY
zKRLCOGGsIVDk2K8obVXT5klIZ6eTWH2DYqxcH3phJmKhGCu6tTBTWJs1/BV
8+pyCZF22NcxNuvb/whtC2WnhMgnR9wirRdjSY+3y+5cCUHf52Cm4aOHIxht
ObLgcUL5VU3wH8kiLF27MFm/boLYWZXpb9QgxFoBNLKp4iRxbGxT8KV+XVxH
HEzvUJoiyn/JDCraroMNFL04oP2VcE5xFy5e1cIS3UQLH99pwuHaI+etnzXx
SJIL51SNlLhTd/RlhLcGHhWdv263aZbYfTpNtfmuAO8td3sg4ciIE77UQray
GrZ6uOSzcnGeIJnoIpszKti2wfWM6eol4s25q7/ld/Cxm9pV+9AFEryoERb4
NvPx+KSjjTaVDI1LuS2q9Xyc6f2Q28Ikw+OIUo3YSj6OpmuJtqiQ4Q/vF/lu
OXxcFJ90w2UFGYJWKLQshPHxyab2GFMvMsgaYtV3cPi4PGzXRVkFGbRYAfem
rJUw88RH7eZECux+3JikZ6WEb8S9czBIpsDN8DVhOyyU8IUPf1ufzKDAsq65
dQWGSviMb2vtD7kUMC04X+3PUcLonHGTfg0FrJ3v97Z18HB29jZtGZkKgSmL
qiUBPPyQkpC2L5YKBy2M6V1aivhx1eML1BQahNMf5kYpKmLmaz/F95k0iO5w
+IFPUcTN2VYbnuXQ4GzkvovbPnKx+cCB4vwHNMh7cEOjvISLi1u2ObS8psGw
hWBVuj0XD63daHhVTIcD62ie28MU8NweC4WoR3QIZaTOjvgp4Jv1g9676+gQ
9VKUHe+ugO+7B5dub6VDfBTx7tFGBWztWYydBuhwpzT64Eq6Ai7v2XquXIEB
A+vGY+QzOVjQeWe7my8D/Nf33K2qYmMTXa0QmoIc7L+73sO+jI1tf7qcfkAg
B0EaydT6PDYuc+rRaRfJQZjMZvc/yWz8yrctvn6dHPyK7im/3sPGmn5b1Az3
ykGaQ+SJURkL3zz/c2t5mRzUenLcNMxZePhJe1dGMBPqn+0jZxuy8Gn3hpvW
R5jQuAEV6nzHwr/l37okjWNC23fh8voUFra95mEUl8WE3t7Ox6ta5PEwOVdR
/JwJMwdyjGyD5bF6pMQ3baU8GB/ZuBR6i4lLkgYzHs7IA+52Nu6/zMT1D3d7
M+VY4GHj7+6Z+K09DEb2q7LgFDcpnwhl4qKEvztczVjw+la3J+97Jk5/WdY6
FsyChNbY4pLncni/hfrZrQMsGDSu2zs1wcBO6sW1jv1s+PVSV1LAAAN/6biS
+3ySDfzpsbK3nQz8j1RNcw+NA5ufqHNrKhm4QfCUeGLAgXTPoIr0eAbG0pMR
UYEcsD2toLxek4Gt42TPqqc4cLPbtfroFjruiDn6hqHFBbMPZnPt5nQconI9
ac6EC9UjSqtXL6djFfmC+1TgwqC0OWuQS8e10Soyj5+4YMz/McL1LQ2LrtQ/
ohdy4U97Wz2TX2iYbhlYl2unCNVF5rF9BVRcmVqRmGHDA/dS5VLLG1SscbCz
l+/Mg8HKiU+XU6k43Kn+ceYuHjAbij2doqn46NzV2BchPHD6sNK0woGKq9Yo
0j9n8OClukFP6nsKXttxO751nAcfT6paOahT8JtkZW3rIiVgHS8aS2VR8Loz
WbziSiVYdWRbTt88GafPLD9q1qAEUaHHWdHvyHi7XvC+yAElYHgPvCrII2Mj
Qm9sRosP+uYPIvmbyPhYm+F7vUt88Bt0K+reS8JsQVnJmQRliH836mfsRsJy
67N/HM5Qhry3CWq/2JNwjJdRTMA9ZZhoqzzOW0HCsdeaqioalIESsy0jfmgJ
rVWU5JdyVYBYM9zqorCETN57Es7ZKlCRvtxuyGMB7X+eX761RRWY3h/9yVYL
6FT/UIT3B1XwEN45pSlaQJL5cuvUGVWYyBPjHz/NI8ScKo8QqYER1rEsiZlH
95aOFFIj1SBjRGVN9F0ZYmRVWj8VC2Cw6MX21PMy9L9cF4bXRgGYR6aEFoTL
UNCQo7KOiwCalxQLeqxkyJvsqmYSIwCGKtvQpnUOWd7mXojsFkAkQdbmzM0i
ly3dPSY56vCUhi0NemeRuLZ5bWOlOvAaTnhtrp5FBX97yd14qQ4FbvNXwi7M
ot/6pppGWBrwIVDK79CbRZ3ZieO6URqwM+0L83fHGXSkdmRTvqcmrB5+PWV6
bRqxh5r+4jlpwWGJiZHg9DSSo8VaZgdrQbn0pM9i0DSSTdr7hyZpwRaGcW3j
99PodqSD60ijFuwUR18JbP+KuNINbd4u2hDpo7kxh/0V5a7S81EI1IGKn0JD
z05MIbOaS2d/Pa8Diwef/vHz6yn0xuR2qM2fOhAfHcSG3CmUeKj6P93zOpBx
peLtW+spZBp0UXH/ZV2oaPWKUYueRM8KydXkUCEsviq8v+A7iVYrmzdvjROC
dR9l6IPDJHoin7+5LkMIz0fzdtxXnUTP18b8FVIthLdsmWhHyQTaUaXff1RH
BEt2WdWJQ+NIdjC3f3+PCGydxmbCmsdRU7tLdZpUBAluNia7SseRb2TKkryS
HvD8P6UvOz2OUjTv7Wi21QO9WMsDVbrjaHzBLnyoSA9sK7rkFzwk6PqKv36P
TxdDYd7tDXWWEnRKen2lV6kY1LMOBSYLJQhv4sdmd4rhpZSR4tg+hhos/rsr
6jt9MDjmwbs2N4qk37/zwXf1YcZ75NCa6lHkQzpu59ikD41WJ5przo+ilGRX
r10T+nB48faFUeEoejCfqUTbbABPT37lgMMXJBhe8J7sMoDLfonB7bwvKM1Y
9KKPtgwCbbQbA958Roam9kUBq5YBj253LjnkM8o8tzrcPW4Z7ElIk+9P/YQ8
WTIhy8IQQjJP+cxND6OtY/1hXrnL4V9zejDC
        "]], LineBox[CompressedData["
1:eJwVlXs01Pkbx+dqhpnBDGJcYnzdUmxFSsrnUTNRSVIujWKXoXLJNT/WpQsJ
KWGNkCitksLSEtuqJEQrlbRbiiL37HeQcc36/fGc5zznvP94n9d5znnxvIKc
fEgEAiFzef6/iQ9tyuu/DSO7f/uChTeNILfqPDdadQTdTo929zlnBGLhtcWh
nSMo37XmmKubEaTeev60sWwEFVgUrNu3YAiRfMwlJnIUGZ633rDW3hCcYjoi
Rhlf0dbh/WU5dAPYgw0ID1p/RSzTtJLcz/pg1zpv3Rz8FTG817zU+lMfrNUM
aUVvviJlzdIDhWH6sPpebLawYByl/5VVtm9AD0gRKt0iLo7KBVXM8F4MhD/e
fnXfHEdP2+v8/q3HoHIXesZ0xJGUG7/ifT4GXtrHqu8l4mhHTMP1uUMYNLQ8
uESZwtGnS6PlOr26EK8hEtxol6CMwBgH7xkedFNnrWaGJcjl1KjbbDcPzPEL
6+2pE+i+anLS58c86G+s0Z6ymkAODtMnb6XygH+cMbe9ZAJtHVvb9l6fB5TH
lWV98ZPooesl+8c+OnCo1PbXjQWTaNU1/7kRBx24l9Wdd75uEqUHtI/t36QD
Ij+ZZDPJJCLtfXqxh6EDT5WE3vEeUyjAWIV51l8bEn2JapjlNxRIox54b7gS
aEzH017j02h+5HviuyENcDMUPrKQlaL83YXmB1s04PY20ZKcnhSl3I2xwW5p
gENUZGzVQSmi4xXHso5qgHigMIryVIpA1zCla0wdDB5LQorzZlB63ev670R1
iOyer/i5egaNHeNcbvjChVYpFXd4OYPcux1inzzjwnFT9eNSmVnENwsTRmVw
oTpvm59d6CzSPHwkr9CAC4KITK8RuznEcfCh2RxUA3F6/rV67zl00tF79iSo
wdCdm70ZcXNIzfcXlsRQDVL7/vCwujeHDq/SgyNSVeh07Bemas+j5JUvn2Ve
VgXR6g37Tafn0e67ZmfC+1ZAfG/X9tCiRWSwRenPyWwV+Fi7OzDywSIK4pc/
bT6rApszH4nj3iyiq/abd9WFqQAuuD2cQvuOlJNsxbN7VcCjNDatyP87avQC
jX9kl/MReu87zZbQb1t2jn84owyzVMtaDS8CxOsZ11klKUFx6ORfV48ToLRu
zP1QlBIc6Ln7mRdNgCOSooxMPyWouK/LNPqFAM9dAyf4e5TA15/pad5EAAdb
C2qZkhJ0dvRQ9hgTgW9UURR0gwMVeYmOcRNEWE/cFR3byYY2pcRBBQIJbPCM
B8xmNgycPxt3jUWCNqlkXUUtGzRjEu40GpEgbKSVbFbAhqRDZ+gMTxJ82swN
xPzZ8KNW3KPsNhKINL9sS5Fhg2LBibW/3SDDiy8J3p67FGG16onmbZVkIFN3
BRsgRdiRFu7R+ZAM78IbhhbMFCHmZFiq9B0Z1i+5Xn2rpQhDniFDW9kU2Gpl
HHa6XwEe6QQWtsZSYEp8wSnNSgGCrosU+12osDelJ+TFIgsuRuVcuehNhRz1
uUfMMRaUObYbWQZTwUO9kOn5jgXj3zfaXEymQsJCKHVbDQsC3Bmhmx5QYVep
c/xiCAv8lCtfp/JkgLVpzcTqUSb4Ji6JN4zJgMeJf3JOjTIg8bA51jsjA74X
3pZqdDOg2PxYeQqVBp3T+8uanzPgy+dXzT0rabC32l/FqYwBIlQ8k7yPBm6s
9kCTUAZ4zdgLP1bT4I8IifLgghx4+OVqnTtNh4bZjoEaLTmY/0e2XXKBDu0e
r1jxinJweWdU3KFcOgTdFia7k+XgpZFbz7oqOhzVEJuYD8sCf1DlWnc/HSA5
h3Dmd1lYJUrXW28nC6dXBS7FOcrC1OGk1R/k5eDTHwFuJ9PokLwvwtLsCgOo
Ms4uTFMaZDw3DrhTwoDeuDFugy4Nrtj2XNWvYQCjIvftGVUaVGy1o6i9YkCI
IJioT6TB36vUXyzQmFCTb+Q60ikDRqR6UVMYEyJ2Vt31j5OBpkrqpYO7WcDP
jv3U9zcVKMpZAyfn5OFsskfl61sU4IzHyXNoCkDm6Y2EF1KA13LU4oaSApiu
/HlQ8zIFrGO2JLasUYATLzmc0+coENXfp8/2VIA9Ov/j5/hSYPzeep/rTxSA
aaZoTjKgwJjxUIjXDkUY+ZgQdLqEDG/bzuIJCmyIe2YprHpMgl+s8wXOK9hQ
sLElZ1MdCZx+u5err8UGKx/Z9ieVJGgX9/GbjJfvGcHMaBEJmn6yyaHtWP7b
kKS0M4kkqJYu2KTEsCH3E/15gz0JxFh4ZtowG+689q/+6QMRnKO9LHKfcID+
p75tK4sI4nxlGekzDgj6J3rJdCJ0PWx6s7+DA74/VHrZkIjgQll9gvWBA8Wf
Nsq3TBPA7cJk1alpDtzM/pBN7iWAsCBh3ZFVSlBdm6q+tooAPz4pXmOepgQN
aQKG4BABAhijuu1CZSgBH2frkCWkXdoklhlRAbP5lvgQ80UUfX/7foU8VdCr
zdCq1JxHwcUB1RY/cCH9oX9I3rFZxCRt9DL9og4t26s7W9qkSBB4IMs4UxN0
PRl3f/eZRmq1WkECvZXgwRf5lFh9QxmhSelr32pD5oKOy3XuFHJK3GuSX60D
jUMnrkfpTyJj9wTnG7E8EBkJ7uTtnkBdA7LXM511Ie98VzMvXILavb7YcLQx
kNlQxbV4sOw5ys2ZLF0MQgu2bMZqcTRVfLSca4BByOKVaHY1jrijo5o8Ewxu
uhzxkJTjSBQ2If3BCoNg8w8Z9UU4motfurvHFQO5kTzTi+dxZPArVz05DYMK
+Y+k7+44srR938HMxCC/a5IjfxBH9sNXzl0SY3BhqHuttguOQkx0vmUve7i6
pT+Tv+zlB78bdBSXYjBnSR3M4+PIqckssbEZg7NmN/kxJjjyOfpti10bBoTj
reNXjHEUKVcz2daOAbXxY369IY7yHTb/9PoNBjheTqfq4mioC7Z87sNgivyR
eHXFct9I0qTPIAbqGiGNTUo4Ymk0lgyPYCCfVXIOV8TRek9bVYkEA13yGMuW
gSMBUbY9/Nsyr7TBF2F0HLkVtSbMzGCQd8f/0jUqjvwEqVYxCxiYqEw4dJBw
FDu4Z2JpaZlP75QcgYCj/wAQiAmM
        "]]},
      Annotation[#, 
       "Charting`Private`Tag$1519114#1"]& ]}, {{}, {}, {}}}, {}, {}},
  AspectRatio->NCache[GoldenRatio^(-1), 0.6180339887498948],
  Axes->{True, True},
  AxesLabel->{None, None},
  AxesOrigin->{0, 1.000000040816328},
  DisplayFunction->Identity,
  Frame->{{False, False}, {False, False}},
  FrameLabel->{{None, None}, {None, None}},
  FrameTicks->{{Automatic, 
     Charting`ScaledFrameTicks[{Identity, Identity}]}, {Automatic, 
     Charting`ScaledFrameTicks[{Identity, Identity}]}},
  GridLines->{None, None},
  GridLinesStyle->Directive[
    GrayLevel[0.5, 0.4]],
  ImagePadding->All,
  Method->{
   "DefaultBoundaryStyle" -> Automatic, "DefaultMeshStyle" -> 
    AbsolutePointSize[6], "ScalingFunctions" -> None, 
    "CoordinatesToolOptions" -> {"DisplayFunction" -> ({
        (Identity[#]& )[
         Part[#, 1]], 
        (Identity[#]& )[
         Part[#, 2]]}& ), "CopiedValueFunction" -> ({
        (Identity[#]& )[
         Part[#, 1]], 
        (Identity[#]& )[
         Part[#, 2]]}& )}},
  PlotRange->{{-10, 10}, {1.000000040816328, 12.32686188490301}},
  PlotRangeClipping->True,
  PlotRangePadding->{{
     Scaled[0.02], 
     Scaled[0.02]}, {
     Scaled[0.05], 
     Scaled[0.05]}},
  Ticks->{Automatic, Automatic}]], "Output",
 CellChangeTimes->{{3.747288992258855*^9, 3.747289026123192*^9}, 
   3.7472892322030582`*^9, {3.747291863728219*^9, 3.747291928215303*^9}},
 CellLabel->"Out[55]=",ExpressionUUID->"f4f4f54b-d690-4a23-a02a-d00030e10e85"]
}, Open  ]]
}, Open  ]],

Cell[CellGroupData[{

Cell[TextData[{
 "Approx ",
 Cell[BoxData[
  FormBox[
   RowBox[{
    SubscriptBox["V", "i"], "(", 
    RowBox[{
     RowBox[{
      StyleBox["R",
       FontWeight->"Bold"], ";", "ratio"}], ",", 
     SubscriptBox["a", "e"]}]}], TraditionalForm]],
  FormatType->"TraditionalForm",ExpressionUUID->
  "cf216ef3-542b-4044-b54a-80b069792aa6"],
 ") [",
 Cell[BoxData[
  FormBox[
   SuperscriptBox["1", "st"], TraditionalForm]],
  FormatType->"TraditionalForm",ExpressionUUID->
  "9d86f830-7a45-4951-8473-693c39c87dae"],
 "order in ratio]"
}], "Subsection",
 CellChangeTimes->{{3.74270578045417*^9, 3.742705801478977*^9}, {
   3.742706131609694*^9, 3.742706141225775*^9}, {3.745644747083127*^9, 
   3.7456447494872723`*^9}, 3.745648419614745*^9, {3.745648478152492*^9, 
   3.7456485430567007`*^9}, {3.74565080142321*^9, 
   3.7456508024223013`*^9}},ExpressionUUID->"9bb59002-8b9f-4829-b0e7-\
78c35ba59057"],

Cell[CellGroupData[{

Cell[BoxData[
 RowBox[{
  RowBox[{"approxVi", "[", 
   RowBox[{"R_", ",", "ratio_", ",", "ae_"}], "]"}], "=", 
  RowBox[{"Simplify", "[", 
   RowBox[{"Series", "[", 
    RowBox[{
     RowBox[{
      RowBox[{"exactVi", "[", 
       RowBox[{"R", ",", "c", ",", "ae"}], "]"}], "/.", 
      RowBox[{"c", "\[Rule]", 
       RowBox[{"ratio", "*", "ae"}]}]}], ",", 
     RowBox[{"{", 
      RowBox[{"ratio", ",", "0", ",", "1"}], "}"}]}], "]"}], "]"}]}]], "Input",\

 InitializationCell->True,
 CellChangeTimes->{{3.740392274513247*^9, 3.740392312655706*^9}, {
   3.740392672940913*^9, 3.740392673009513*^9}, {3.740890996657833*^9, 
   3.740890999214972*^9}, {3.7427065034539843`*^9, 3.742706505381496*^9}, {
   3.745471299020398*^9, 3.745471312023652*^9}, {3.7454778921034117`*^9, 
   3.7454778982301273`*^9}, 3.745478071241178*^9, {3.745478335275426*^9, 
   3.7454783407124166`*^9}, {3.745478712911899*^9, 3.745478718292942*^9}, {
   3.745485020450968*^9, 3.7454850256845703`*^9}, 3.745486624076851*^9, 
   3.745486680782309*^9, {3.745486877479437*^9, 3.745486884118176*^9}, 
   3.7454901618822393`*^9, 3.745644760109705*^9, {3.7456485550283003`*^9, 
   3.745648559305644*^9}, {3.745650805800205*^9, 3.745650806804717*^9}, {
   3.74566405351477*^9, 3.7456640631122217`*^9}, {3.7456641905971537`*^9, 
   3.745664203880521*^9}, {3.7457302476244926`*^9, 3.74573025231822*^9}},
 CellLabel->"In[9]:=",ExpressionUUID->"0a23f89e-c7d0-4b14-ae68-49b9261366da"],

Cell[BoxData[
 InterpretationBox[
  RowBox[{
   FractionBox[
    RowBox[{"a0", " ", 
     RowBox[{"(", 
      RowBox[{
       RowBox[{"2", " ", "ae", " ", 
        SuperscriptBox["\[ExponentialE]", 
         FractionBox[
          RowBox[{"2", " ", "R"}], "ae"]], " ", 
        RowBox[{"(", 
         RowBox[{"1", "+", 
          SuperscriptBox["\[ExponentialE]", 
           FractionBox[
            RowBox[{"2", " ", "R"}], "ae"]]}], ")"}]}], "+", "R", "+", 
       RowBox[{"4", " ", 
        SuperscriptBox["\[ExponentialE]", 
         FractionBox[
          RowBox[{"2", " ", "R"}], "ae"]], " ", "R"}]}], ")"}]}], 
    RowBox[{"2", " ", 
     SuperscriptBox["ae", "2"], " ", 
     SuperscriptBox[
      RowBox[{"(", 
       RowBox[{"1", "+", 
        SuperscriptBox["\[ExponentialE]", 
         FractionBox[
          RowBox[{"2", " ", "R"}], "ae"]]}], ")"}], "2"], " ", "R"}]], "-", 
   FractionBox[
    RowBox[{"2", " ", 
     RowBox[{"(", 
      RowBox[{"a0", " ", 
       SuperscriptBox["\[ExponentialE]", 
        FractionBox[
         RowBox[{"2", " ", "R"}], "ae"]], " ", 
       RowBox[{"(", 
        RowBox[{"ae", "+", 
         RowBox[{"ae", " ", 
          SuperscriptBox["\[ExponentialE]", 
           FractionBox[
            RowBox[{"2", " ", "R"}], "ae"]]}], "+", "R", "-", 
         RowBox[{"2", " ", 
          SuperscriptBox["\[ExponentialE]", 
           FractionBox[
            RowBox[{"2", " ", "R"}], "ae"]], " ", "R"}]}], ")"}]}], ")"}], 
     " ", "ratio"}], 
    RowBox[{
     SuperscriptBox["ae", "2"], " ", 
     SuperscriptBox[
      RowBox[{"(", 
       RowBox[{"1", "+", 
        SuperscriptBox["\[ExponentialE]", 
         FractionBox[
          RowBox[{"2", " ", "R"}], "ae"]]}], ")"}], "3"], " ", "R"}]], "+", 
   InterpretationBox[
    SuperscriptBox[
     RowBox[{"O", "[", "ratio", "]"}], "2"],
    SeriesData[$CellContext`ratio, 0, {}, 0, 2, 1],
    Editable->False]}],
  SeriesData[$CellContext`ratio, 0, {
   Rational[1, 2] $CellContext`a0 $CellContext`ae^(-2) (1 + 
      E^(2 $CellContext`ae^(-1) $CellContext`R))^(-2) $CellContext`R^(-1) (
     2 $CellContext`ae 
      E^(2 $CellContext`ae^(-1) $CellContext`R) (1 + 
       E^(2 $CellContext`ae^(-1) $CellContext`R)) + $CellContext`R + 
     4 E^(2 $CellContext`ae^(-1) $CellContext`R) $CellContext`R), (-2) \
$CellContext`a0 $CellContext`ae^(-2) 
    E^(2 $CellContext`ae^(-1) $CellContext`R) (1 + 
      E^(2 $CellContext`ae^(-1) $CellContext`R))^(-3) $CellContext`R^(-1) \
($CellContext`ae + $CellContext`ae 
      E^(2 $CellContext`ae^(-1) $CellContext`R) + $CellContext`R - 2 
     E^(2 $CellContext`ae^(-1) $CellContext`R) $CellContext`R)}, 0, 2, 1],
  Editable->False]], "Output",
 CellChangeTimes->{{3.740392305017233*^9, 3.740392317987331*^9}, 
   3.740392494865428*^9, 3.740392673796118*^9, 3.740461116695183*^9, 
   3.740891002733313*^9, 3.740910888121498*^9, 3.740911076207611*^9, 
   3.740911740213645*^9, 3.742706506408692*^9, {3.7454712944577103`*^9, 
   3.7454713126276197`*^9}, 3.74547789880904*^9, 3.745478072463909*^9, {
   3.745478324097291*^9, 3.7454783417826033`*^9}, 3.745478719371255*^9, {
   3.745485021470601*^9, 3.745485026294499*^9}, 3.745485374513076*^9, 
   3.745486681939352*^9, {3.745486881244475*^9, 3.745486885478725*^9}, 
   3.74549016396773*^9, 3.745644771019503*^9, 3.745648645201892*^9, 
   3.745650810651503*^9, 3.745658508706356*^9, 3.745663388565378*^9, 
   3.745664054933667*^9, 3.745664206820038*^9, 3.745729312915131*^9, 
   3.745730204381501*^9, {3.745730249222258*^9, 3.745730252578207*^9}, 
   3.7457304465626183`*^9, 3.745738320329661*^9, 3.7457521566179647`*^9, 
   3.745753288369735*^9, 3.745910638985374*^9, 3.745918800956139*^9, 
   3.746511001513116*^9, 3.746943956539484*^9, 3.747024036039201*^9, 
   3.747288077902625*^9, 3.7472914706866417`*^9, 3.747637920474043*^9},
 CellLabel->"Out[9]=",ExpressionUUID->"2181a451-5361-44ae-9f51-c2f787371499"]
}, Open  ]],

Cell[CellGroupData[{

Cell["definitions", "Subsubsection",
 CellChangeTimes->{{3.745659087216074*^9, 
  3.7456590890480347`*^9}},ExpressionUUID->"aaaa85e6-1976-45b5-b82e-\
7e9718644fe7"],

Cell[BoxData[{
 RowBox[{
  RowBox[{
   RowBox[{"approxVi1", "[", 
    RowBox[{"R_", ",", "ae_"}], "]"}], "=", 
   FractionBox[
    RowBox[{"a0", " ", 
     RowBox[{"(", 
      RowBox[{
       RowBox[{"2", " ", "ae", " ", 
        SuperscriptBox["\[ExponentialE]", 
         FractionBox[
          RowBox[{"2", " ", "R"}], "ae"]], " ", 
        RowBox[{"(", 
         RowBox[{"1", "+", 
          SuperscriptBox["\[ExponentialE]", 
           FractionBox[
            RowBox[{"2", " ", "R"}], "ae"]]}], ")"}]}], "+", "R", "+", 
       RowBox[{"4", " ", 
        SuperscriptBox["\[ExponentialE]", 
         FractionBox[
          RowBox[{"2", " ", "R"}], "ae"]], " ", "R"}]}], ")"}]}], 
    RowBox[{"2", " ", 
     SuperscriptBox["ae", "2"], " ", 
     SuperscriptBox[
      RowBox[{"(", 
       RowBox[{"1", "+", 
        SuperscriptBox["\[ExponentialE]", 
         FractionBox[
          RowBox[{"2", " ", "R"}], "ae"]]}], ")"}], "2"], " ", "R"}]]}], 
  ";"}], "\[IndentingNewLine]", 
 RowBox[{
  RowBox[{
   RowBox[{"approxVi2", "[", 
    RowBox[{"R_", ",", "ae_"}], "]"}], "=", 
   RowBox[{"-", 
    FractionBox[
     RowBox[{"2", " ", 
      RowBox[{"(", 
       RowBox[{"a0", " ", 
        SuperscriptBox["\[ExponentialE]", 
         FractionBox[
          RowBox[{"2", " ", "R"}], "ae"]], " ", 
        RowBox[{"(", 
         RowBox[{"ae", "+", 
          RowBox[{"ae", " ", 
           SuperscriptBox["\[ExponentialE]", 
            FractionBox[
             RowBox[{"2", " ", "R"}], "ae"]]}], "+", "R", "-", 
          RowBox[{"2", " ", 
           SuperscriptBox["\[ExponentialE]", 
            FractionBox[
             RowBox[{"2", " ", "R"}], "ae"]], " ", "R"}]}], ")"}]}], ")"}]}], 
     
     RowBox[{
      SuperscriptBox["ae", "2"], " ", 
      SuperscriptBox[
       RowBox[{"(", 
        RowBox[{"1", "+", 
         SuperscriptBox["\[ExponentialE]", 
          FractionBox[
           RowBox[{"2", " ", "R"}], "ae"]]}], ")"}], "3"], " ", "R"}]]}]}], 
  ";"}]}], "Input",
 InitializationCell->True,
 CellChangeTimes->{{3.745659098648385*^9, 3.7456591737655697`*^9}, {
   3.745664223052477*^9, 3.745664233530035*^9}, 3.745664966121207*^9, 
   3.7457302204177437`*^9, {3.745730263182864*^9, 3.745730266039158*^9}, {
   3.745730453776804*^9, 3.7457304652402277`*^9}, {3.7459106509803133`*^9, 
   3.745910662203517*^9}},
 CellLabel->"In[10]:=",ExpressionUUID->"f82fb002-950d-4641-bd68-206883d8c16e"]
}, Open  ]]
}, Open  ]]
}, Open  ]],

Cell[CellGroupData[{

Cell[TextData[{
 "Ion density, ",
 Cell[BoxData[
  FormBox[
   RowBox[{
    SubscriptBox["\[Rho]", "i"], "(", 
    RowBox[{
     RowBox[{
      SubscriptBox[
       StyleBox["r",
        FontWeight->"Bold"], "i"], ";", "c"}], ",", 
     SubscriptBox["a", "e"]}]}], TraditionalForm]],
  FormatType->"TraditionalForm",ExpressionUUID->
  "9a1a50ec-e537-40db-834c-ed65c6fe8cd9"],
 ")"
}], "Subchapter",
 CellChangeTimes->{{3.740392645882118*^9, 3.740392657954241*^9}, {
  3.741322834632092*^9, 3.7413228354321136`*^9}, {3.745646796042145*^9, 
  3.745646820643837*^9}},ExpressionUUID->"6ddf65bf-2c95-44a6-b195-\
d21e368f4afd"],

Cell[CellGroupData[{

Cell[TextData[{
 "Exact ",
 Cell[BoxData[
  FormBox[
   RowBox[{
    SuperscriptBox["\[Del]", "2"], 
    RowBox[{
     SubscriptBox["V", "i"], "(", 
     RowBox[{
      RowBox[{
       SubscriptBox[
        StyleBox["r",
         FontWeight->"Bold"], "i"], ";", "c"}], ",", 
      SubscriptBox["a", "e"]}], ")"}]}], TraditionalForm]],ExpressionUUID->
  "6ff8acfb-5931-41ba-a5e8-50025c99f052"],
 " (NB: ",
 Cell[BoxData[
  FormBox[
   RowBox[{
    RowBox[{"\[Delta]", "(", 
     SubscriptBox["r", "i"], ")"}], "->", 
    RowBox[{
     RowBox[{"\[Delta]", "(", 
      SubscriptBox["r", "i"], ")"}], "/", "2"}]}], TraditionalForm]],
  FormatType->"TraditionalForm",ExpressionUUID->
  "392bbfe9-2b3b-4883-965f-a6e1ff444728"],
 ")"
}], "Subsection",
 CellChangeTimes->{{3.742706086041141*^9, 3.7427061133615017`*^9}, {
  3.7456486764578733`*^9, 3.745648681801464*^9}, {3.7456493186309423`*^9, 
  3.745649323351104*^9}, {3.745649388543709*^9, 3.745649388959725*^9}, {
  3.745649433407641*^9, 3.745649457746111*^9}, {3.7456495132565393`*^9, 
  3.745649601370172*^9}, {3.745649821499557*^9, 3.745649824507272*^9}, {
  3.745650838200859*^9, 
  3.745650839429978*^9}},ExpressionUUID->"708e76b5-6118-4775-a9b5-\
f8f3e1e53494"],

Cell[CellGroupData[{

Cell[BoxData[
 RowBox[{
  RowBox[{"exactLapVi", "[", 
   RowBox[{"ri_", ",", "c_", ",", "ae_"}], "]"}], "=", 
  RowBox[{"FullSimplify", "[", 
   RowBox[{
    RowBox[{
     RowBox[{
      RowBox[{
       RowBox[{
        RowBox[{
         RowBox[{"Simplify", "[", 
          RowBox[{
           RowBox[{
            FractionBox["1", 
             SuperscriptBox["ri", "2"]], 
            RowBox[{"D", "[", 
             RowBox[{
              RowBox[{
               SuperscriptBox["ri", "2"], 
               RowBox[{"D", "[", 
                RowBox[{
                 RowBox[{"exactVi", "[", 
                  RowBox[{
                   RowBox[{"GAbs", "[", "ri", "]"}], ",", "c", ",", "ae"}], 
                  "]"}], ",", "ri"}], "]"}]}], ",", "ri"}], "]"}]}], ",", 
           RowBox[{"Assumptions", "\[Rule]", 
            RowBox[{"{", 
             RowBox[{"ri", ">=", "0"}], "}"}]}]}], "]"}], "/.", 
         RowBox[{
          RowBox[{"(", 
           RowBox[{
            RowBox[{"HeavisideTheta", "[", 
             RowBox[{"-", "ri"}], "]"}], "-", 
            RowBox[{"HeavisideTheta", "[", "ri", "]"}]}], ")"}], "\[Rule]", 
          "  ", 
          RowBox[{"-", "1"}]}]}], "/.", 
        RowBox[{
         RowBox[{"(", 
          RowBox[{
           RowBox[{"-", 
            RowBox[{"HeavisideTheta", "[", 
             RowBox[{"-", "ri"}], "]"}]}], "+", 
           RowBox[{"HeavisideTheta", "[", "ri", "]"}]}], ")"}], "\[Rule]", 
         " ", "1"}]}], "/.", 
       RowBox[{
        RowBox[{"(", 
         RowBox[{
          RowBox[{
           RowBox[{"-", "ri"}], " ", 
           RowBox[{"HeavisideTheta", "[", 
            RowBox[{"-", "ri"}], "]"}]}], "+", 
          RowBox[{"ri", " ", 
           RowBox[{"HeavisideTheta", "[", "ri", "]"}]}]}], ")"}], "\[Rule]", 
        " ", "ri"}]}], "/.", 
      RowBox[{
       RowBox[{"(", 
        RowBox[{
         RowBox[{"ri", " ", 
          RowBox[{"HeavisideTheta", "[", 
           RowBox[{"-", "ri"}], "]"}]}], "-", 
         RowBox[{"ri", " ", 
          RowBox[{"HeavisideTheta", "[", "ri", "]"}]}]}], ")"}], "\[Rule]", 
       " ", 
       RowBox[{"-", "ri"}]}]}], "/.", 
     RowBox[{
      RowBox[{"HeavisideTheta", "[", 
       RowBox[{"-", "ri"}], "]"}], "\[Rule]", " ", "0"}]}], "/.", 
    RowBox[{
     RowBox[{"HeavisideTheta", "[", "ri", "]"}], "\[Rule]", " ", "1"}]}], " ",
    "]"}]}]], "Input",
 InitializationCell->True,
 CellChangeTimes->{{3.7409102179818583`*^9, 3.740910282741868*^9}, 
   3.7409103152283783`*^9, {3.740910374252706*^9, 3.740910429807721*^9}, {
   3.740910745133957*^9, 3.740910849852448*^9}, 3.7409110189388037`*^9, {
   3.741063763771858*^9, 3.74106376572145*^9}, {3.742706511758595*^9, 
   3.742706514878005*^9}, {3.745478665182377*^9, 3.745478674980233*^9}, {
   3.745478751368231*^9, 3.7454787540451813`*^9}, {3.745644873694644*^9, 
   3.7456448796443167`*^9}, {3.7456487458048563`*^9, 3.745648746582346*^9}, {
   3.745649332562262*^9, 3.745649347927524*^9}, 3.745649384852063*^9, {
   3.745664522526926*^9, 3.745664523195826*^9}, {3.745729338259699*^9, 
   3.7457293390768023`*^9}, {3.745730293033236*^9, 3.745730293766798*^9}, {
   3.745730471803638*^9, 3.7457304772798986`*^9}},
 CellLabel->"In[12]:=",ExpressionUUID->"505b0cc7-d0d7-498b-9e52-4c3b6f37b543"],

Cell[BoxData[
 RowBox[{
  FractionBox["1", 
   SuperscriptBox["ri", "2"]], 
  RowBox[{"(", 
   RowBox[{
    RowBox[{"-", 
     FractionBox[
      RowBox[{
       RowBox[{"2", " ", "a0", " ", 
        SuperscriptBox["ae", "2"], " ", 
        SuperscriptBox["\[ExponentialE]", 
         FractionBox[
          RowBox[{"6", " ", "ri"}], "ae"]]}], "+", 
       RowBox[{"2", " ", "a0", " ", 
        SuperscriptBox["\[ExponentialE]", 
         FractionBox[
          RowBox[{"2", " ", 
           RowBox[{"(", 
            RowBox[{
             RowBox[{"2", " ", "c"}], "+", "ri"}], ")"}]}], "ae"]], " ", 
        RowBox[{"(", 
         RowBox[{
          SuperscriptBox["ae", "2"], "-", 
          RowBox[{"2", " ", "ae", " ", "ri"}], "-", 
          RowBox[{"2", " ", 
           SuperscriptBox["ri", "2"]}]}], ")"}]}], "+", 
       RowBox[{"4", " ", "a0", " ", 
        SuperscriptBox["\[ExponentialE]", 
         FractionBox[
          RowBox[{"2", " ", 
           RowBox[{"(", 
            RowBox[{"c", "+", 
             RowBox[{"2", " ", "ri"}]}], ")"}]}], "ae"]], " ", 
        RowBox[{"(", 
         RowBox[{
          SuperscriptBox["ae", "2"], "-", 
          RowBox[{"ae", " ", "ri"}], "+", 
          RowBox[{"2", " ", 
           SuperscriptBox["ri", "2"]}]}], ")"}]}]}], 
      RowBox[{
       SuperscriptBox["ae", "3"], " ", 
       SuperscriptBox[
        RowBox[{"(", 
         RowBox[{
          SuperscriptBox["\[ExponentialE]", 
           FractionBox[
            RowBox[{"2", " ", "c"}], "ae"]], "+", 
          SuperscriptBox["\[ExponentialE]", 
           FractionBox[
            RowBox[{"2", " ", "ri"}], "ae"]]}], ")"}], "3"], " ", "ri"}]]}], 
    "+", 
    RowBox[{
     SuperscriptBox["ri", "2"], " ", 
     RowBox[{"(", 
      RowBox[{
       FractionBox[
        RowBox[{"2", " ", "a0", " ", 
         SuperscriptBox["\[ExponentialE]", 
          FractionBox[
           RowBox[{"2", " ", "ri"}], "ae"]], " ", 
         RowBox[{"(", 
          RowBox[{
           RowBox[{"ae", " ", 
            SuperscriptBox["\[ExponentialE]", 
             FractionBox[
              RowBox[{"2", " ", 
               RowBox[{"(", 
                RowBox[{"c", "+", 
                 RowBox[{"2", " ", "ri"}]}], ")"}]}], "ae"]], " ", 
            RowBox[{"(", 
             RowBox[{
              RowBox[{"3", " ", 
               SuperscriptBox["ae", "2"]}], "-", 
              RowBox[{"2", " ", "ae", " ", "ri"}], "-", 
              RowBox[{"24", " ", 
               SuperscriptBox["ri", "2"]}]}], ")"}]}], "+", 
           RowBox[{"ae", " ", 
            SuperscriptBox["\[ExponentialE]", 
             FractionBox[
              RowBox[{"6", " ", "ri"}], "ae"]], " ", 
            RowBox[{"(", 
             RowBox[{
              SuperscriptBox["ae", "2"], "-", 
              RowBox[{"8", " ", 
               SuperscriptBox["ri", "2"]}]}], ")"}]}], "+", 
           RowBox[{
            SuperscriptBox["\[ExponentialE]", 
             FractionBox[
              RowBox[{"2", " ", 
               RowBox[{"(", 
                RowBox[{
                 RowBox[{"2", " ", "c"}], "+", "ri"}], ")"}]}], "ae"]], " ", 
            RowBox[{"(", 
             RowBox[{
              RowBox[{"3", " ", 
               SuperscriptBox["ae", "3"]}], "-", 
              RowBox[{"4", " ", 
               SuperscriptBox["ae", "2"], " ", "ri"}], "-", 
              RowBox[{"20", " ", "ae", " ", 
               SuperscriptBox["ri", "2"]}], "-", 
              RowBox[{"20", " ", 
               SuperscriptBox["ri", "3"]}]}], ")"}]}], "+", 
           RowBox[{
            SuperscriptBox["\[ExponentialE]", 
             FractionBox[
              RowBox[{"6", " ", "c"}], "ae"]], " ", 
            RowBox[{"(", 
             RowBox[{
              SuperscriptBox["ae", "3"], "-", 
              RowBox[{"2", " ", 
               SuperscriptBox["ae", "2"], " ", "ri"}], "-", 
              RowBox[{"4", " ", "ae", " ", 
               SuperscriptBox["ri", "2"]}], "-", 
              RowBox[{"2", " ", 
               SuperscriptBox["ri", "3"]}]}], ")"}]}]}], ")"}]}], 
        RowBox[{
         SuperscriptBox["ae", "4"], " ", 
         SuperscriptBox[
          RowBox[{"(", 
           RowBox[{
            SuperscriptBox["\[ExponentialE]", 
             FractionBox[
              RowBox[{"2", " ", "c"}], "ae"]], "+", 
            SuperscriptBox["\[ExponentialE]", 
             FractionBox[
              RowBox[{"2", " ", "ri"}], "ae"]]}], ")"}], "4"], " ", 
         SuperscriptBox["ri", "3"]}]], "+", 
       FractionBox[
        RowBox[{"a0", " ", 
         RowBox[{"(", 
          RowBox[{
           RowBox[{
            RowBox[{"-", "2"}], " ", "ae", " ", 
            SuperscriptBox["\[ExponentialE]", 
             FractionBox[
              RowBox[{"4", " ", "ri"}], "ae"]]}], "-", 
           RowBox[{
            SuperscriptBox["\[ExponentialE]", 
             FractionBox[
              RowBox[{"4", " ", "c"}], "ae"]], " ", "ri"}], "-", 
           RowBox[{"2", " ", 
            SuperscriptBox["\[ExponentialE]", 
             FractionBox[
              RowBox[{"2", " ", 
               RowBox[{"(", 
                RowBox[{"c", "+", "ri"}], ")"}]}], "ae"]], " ", 
            RowBox[{"(", 
             RowBox[{"ae", "+", 
              RowBox[{"2", " ", "ri"}]}], ")"}]}]}], ")"}], " ", 
         RowBox[{"DiracDelta", "[", "ri", "]"}]}], 
        RowBox[{
         SuperscriptBox["ae", "2"], " ", 
         SuperscriptBox[
          RowBox[{"(", 
           RowBox[{
            SuperscriptBox["\[ExponentialE]", 
             FractionBox[
              RowBox[{"2", " ", "c"}], "ae"]], "+", 
            SuperscriptBox["\[ExponentialE]", 
             FractionBox[
              RowBox[{"2", " ", "ri"}], "ae"]]}], ")"}], "2"], " ", 
         SuperscriptBox["ri", "2"]}]], "-", 
       FractionBox[
        RowBox[{
         RowBox[{"(", 
          RowBox[{
           RowBox[{"8", " ", "a0", " ", "ae", " ", 
            SuperscriptBox["\[ExponentialE]", 
             FractionBox[
              RowBox[{"6", " ", "ri"}], "ae"]]}], "+", 
           RowBox[{"4", " ", "a0", " ", 
            SuperscriptBox["\[ExponentialE]", 
             FractionBox[
              RowBox[{"2", " ", 
               RowBox[{"(", 
                RowBox[{
                 RowBox[{"2", " ", "c"}], "+", "ri"}], ")"}]}], "ae"]], " ", 
            "ri"}], "+", 
           RowBox[{"8", " ", "a0", " ", 
            SuperscriptBox["\[ExponentialE]", 
             FractionBox[
              RowBox[{"2", " ", 
               RowBox[{"(", 
                RowBox[{"c", "+", 
                 RowBox[{"2", " ", "ri"}]}], ")"}]}], "ae"]], " ", 
            RowBox[{"(", 
             RowBox[{"ae", "+", 
              RowBox[{"2", " ", "ri"}]}], ")"}]}]}], ")"}], " ", 
         RowBox[{"DiracDelta", "[", "ri", "]"}]}], 
        RowBox[{
         SuperscriptBox["ae", "3"], " ", 
         SuperscriptBox[
          RowBox[{"(", 
           RowBox[{
            SuperscriptBox["\[ExponentialE]", 
             FractionBox[
              RowBox[{"2", " ", "c"}], "ae"]], "+", 
            SuperscriptBox["\[ExponentialE]", 
             FractionBox[
              RowBox[{"2", " ", "ri"}], "ae"]]}], ")"}], "3"], " ", "ri"}]], 
       "+", 
       FractionBox[
        RowBox[{"a0", " ", 
         RowBox[{"(", 
          RowBox[{
           FractionBox[
            RowBox[{
             RowBox[{"32", " ", "ae", " ", 
              SuperscriptBox["\[ExponentialE]", 
               FractionBox[
                RowBox[{"4", " ", "ri"}], "ae"]]}], "+", 
             RowBox[{"8", " ", 
              SuperscriptBox["\[ExponentialE]", 
               FractionBox[
                RowBox[{"2", " ", 
                 RowBox[{"(", 
                  RowBox[{"c", "+", "ri"}], ")"}]}], "ae"]], " ", 
              RowBox[{"(", 
               RowBox[{
                RowBox[{"3", " ", "ae"}], "+", 
                RowBox[{"2", " ", "ri"}]}], ")"}]}]}], 
            SuperscriptBox["ae", "2"]], "+", 
           RowBox[{"16", " ", 
            RowBox[{"DiracDelta", "[", "ri", "]"}]}], "+", 
           RowBox[{"16", " ", 
            SuperscriptBox["\[ExponentialE]", 
             FractionBox[
              RowBox[{"2", " ", "c"}], "ae"]], " ", 
            RowBox[{"DiracDelta", "[", "ri", "]"}]}], "+", 
           RowBox[{"2", " ", 
            SuperscriptBox["\[ExponentialE]", 
             FractionBox[
              RowBox[{"4", " ", "c"}], "ae"]], " ", 
            RowBox[{"DiracDelta", "[", "ri", "]"}]}]}], ")"}]}], 
        RowBox[{"2", " ", 
         SuperscriptBox["ae", "2"], " ", 
         SuperscriptBox[
          RowBox[{"(", 
           RowBox[{
            SuperscriptBox["\[ExponentialE]", 
             FractionBox[
              RowBox[{"2", " ", "c"}], "ae"]], "+", 
            SuperscriptBox["\[ExponentialE]", 
             FractionBox[
              RowBox[{"2", " ", "ri"}], "ae"]]}], ")"}], "2"], " ", "ri"}]]}],
       ")"}]}]}], ")"}]}]], "Output",
 CellChangeTimes->{{3.740910294824132*^9, 3.740910318534349*^9}, {
   3.740910379124311*^9, 3.740910411461831*^9}, {3.7409107342861567`*^9, 
   3.740910757274065*^9}, 3.740910789724544*^9, 3.740910851064947*^9, 
   3.740911026685945*^9, 3.740911111105888*^9, {3.741063714880018*^9, 
   3.7410637173745537`*^9}, 3.74106386945088*^9, 3.7410639510026827`*^9, 
   3.742703344053472*^9, 3.742706522925535*^9, 3.745473450101231*^9, 
   3.745478098430359*^9, 3.745478700452729*^9, 3.7454787648013487`*^9, 
   3.745485379078663*^9, 3.7454869872499313`*^9, 3.7456427230000067`*^9, 
   3.745644906163639*^9, 3.745648776102499*^9, 3.745649377937982*^9, 
   3.745649410025688*^9, 3.745658527555751*^9, 3.745663407968781*^9, 
   3.745664530425899*^9, 3.745729313347596*^9, 3.74572934981022*^9, 
   3.745730318800116*^9, {3.745730472829978*^9, 3.7457304845446787`*^9}, 
   3.7457383271231213`*^9, 3.745752163027606*^9, 3.7457532898013563`*^9, 
   3.7459106833124533`*^9, 3.745918806291835*^9, 3.746511010262514*^9, 
   3.746943962101509*^9, 3.7470240442102623`*^9, 3.7472880860953903`*^9, 
   3.7472914760311327`*^9, 3.747637928958827*^9},
 CellLabel->"Out[12]=",ExpressionUUID->"584ceaa3-4721-4364-93c3-240fc0f02bae"]
}, Open  ]]
}, Open  ]],

Cell[CellGroupData[{

Cell[TextData[{
 "Approx ",
 Cell[BoxData[
  FormBox[
   RowBox[{
    SuperscriptBox["\[Del]", "2"], 
    RowBox[{
     SubscriptBox["V", "i"], "(", 
     RowBox[{
      RowBox[{
       SubscriptBox[
        StyleBox["r",
         FontWeight->"Bold"], "i"], ";", "ratio"}], ",", 
      SubscriptBox["a", "e"]}], ")"}]}], TraditionalForm]],ExpressionUUID->
  "e4668e9e-db34-46c5-9fb2-98979a18b5db"],
 " [",
 Cell[BoxData[
  FormBox[
   RowBox[{
    SuperscriptBox["1", "st"], " ", "order", " ", "in", " ", "ratio"}], 
   TraditionalForm]],ExpressionUUID->"3c9bb1bf-0082-4622-9f89-76be33e908d8"],
 "] (NB: ",
 Cell[BoxData[
  FormBox[
   RowBox[{
    RowBox[{"\[Delta]", "(", 
     SubscriptBox["r", "i"], ")"}], "->", 
    RowBox[{
     RowBox[{"\[Delta]", "(", 
      SubscriptBox["r", "i"], ")"}], "/", "2"}]}], TraditionalForm]],
  FormatType->"TraditionalForm",ExpressionUUID->
  "bcf40304-81b1-4ce6-9bdf-8f1ffed8ef6d"],
 ")"
}], "Subsection",
 InitializationCell->True,
 CellChangeTimes->{{3.741324633105854*^9, 3.7413246570661497`*^9}, {
   3.7427061488739777`*^9, 3.742706163626566*^9}, {3.7456449172126703`*^9, 
   3.745644920069425*^9}, {3.74564870727396*^9, 3.745648719362274*^9}, 
   3.745649614920574*^9, {3.745649829859273*^9, 3.745649833419216*^9}, {
   3.74565085335612*^9, 
   3.7456508582141438`*^9}},ExpressionUUID->"cc69226b-5a5f-4d4a-9113-\
d1c9847f3df9"],

Cell[CellGroupData[{

Cell[BoxData[
 RowBox[{
  RowBox[{"approxLapVi", "[", 
   RowBox[{"ri_", ",", "ratio_", ",", "ae_"}], "]"}], "=", 
  RowBox[{"FullSimplify", "[", 
   RowBox[{"Series", "[", 
    RowBox[{
     RowBox[{
      RowBox[{"exactLapVi", "[", 
       RowBox[{"ri", ",", "c", ",", "ae"}], "]"}], "/.", 
      RowBox[{"c", "\[Rule]", 
       RowBox[{"ratio", "*", "ae"}]}]}], ",", 
     RowBox[{"{", 
      RowBox[{"ratio", ",", "0", ",", "1"}], "}"}]}], "]"}], "]"}]}]], "Input",\

 InitializationCell->True,
 CellChangeTimes->{
  3.740911772010375*^9, {3.7427065373502493`*^9, 3.7427065387737913`*^9}, {
   3.745473485020906*^9, 3.745473485098534*^9}, {3.745478105337368*^9, 
   3.745478105425218*^9}, {3.74547864738118*^9, 3.745478650610888*^9}, {
   3.745648733529027*^9, 3.745648738146483*^9}, {3.745649242520788*^9, 
   3.745649243182146*^9}, {3.745650897111746*^9, 3.7456508981250343`*^9}, {
   3.745664542765963*^9, 3.7456645433713093`*^9}, {3.7457303391457167`*^9, 
   3.745730339878573*^9}},
 CellLabel->"In[13]:=",ExpressionUUID->"418c4990-6413-4006-8fdc-13a4e0a3ee11"],

Cell[BoxData[
 InterpretationBox[
  RowBox[{
   RowBox[{"-", 
    FractionBox[
     RowBox[{"2", " ", 
      RowBox[{"(", 
       RowBox[{
        RowBox[{"2", " ", "a0", " ", 
         SuperscriptBox["\[ExponentialE]", 
          FractionBox[
           RowBox[{"2", " ", "ri"}], "ae"]], " ", "ri", " ", 
         RowBox[{"(", 
          RowBox[{
           RowBox[{
            RowBox[{"-", "2"}], " ", "ae"}], "+", 
           RowBox[{
            SuperscriptBox["\[ExponentialE]", 
             FractionBox[
              RowBox[{"4", " ", "ri"}], "ae"]], " ", 
            RowBox[{"(", 
             RowBox[{
              RowBox[{"3", " ", "ae"}], "-", 
              RowBox[{"2", " ", "ri"}]}], ")"}]}], "-", "ri", "+", 
           RowBox[{
            SuperscriptBox["\[ExponentialE]", 
             FractionBox[
              RowBox[{"2", " ", "ri"}], "ae"]], " ", 
            RowBox[{"(", 
             RowBox[{"ae", "+", 
              RowBox[{"6", " ", "ri"}]}], ")"}]}]}], ")"}]}], "+", 
        RowBox[{"8", " ", "a0", " ", 
         SuperscriptBox["ae", "3"], " ", 
         RowBox[{"DiracDelta", "[", "ri", "]"}]}]}], ")"}]}], 
     RowBox[{
      SuperscriptBox["ae", "4"], " ", 
      SuperscriptBox[
       RowBox[{"(", 
        RowBox[{"1", "+", 
         SuperscriptBox["\[ExponentialE]", 
          FractionBox[
           RowBox[{"2", " ", "ri"}], "ae"]]}], ")"}], "4"], " ", 
      SuperscriptBox["ri", "2"]}]]}], "+", 
   FractionBox[
    RowBox[{"4", " ", "a0", " ", 
     RowBox[{"(", 
      RowBox[{
       RowBox[{"2", " ", 
        SuperscriptBox["\[ExponentialE]", 
         FractionBox[
          RowBox[{"2", " ", "ri"}], "ae"]], " ", "ri", " ", 
        RowBox[{"(", 
         RowBox[{
          RowBox[{
           RowBox[{"-", "2"}], " ", "ae"}], "+", 
          RowBox[{
           SuperscriptBox["\[ExponentialE]", 
            FractionBox[
             RowBox[{"4", " ", "ri"}], "ae"]], " ", 
           RowBox[{"(", 
            RowBox[{
             RowBox[{"7", " ", "ae"}], "-", 
             RowBox[{"18", " ", "ri"}]}], ")"}]}], "-", "ri", "+", 
          RowBox[{
           SuperscriptBox["\[ExponentialE]", 
            FractionBox[
             RowBox[{"6", " ", "ri"}], "ae"]], " ", 
           RowBox[{"(", 
            RowBox[{
             RowBox[{
              RowBox[{"-", "3"}], " ", "ae"}], "+", 
             RowBox[{"2", " ", "ri"}]}], ")"}]}], "+", 
          RowBox[{
           SuperscriptBox["\[ExponentialE]", 
            FractionBox[
             RowBox[{"2", " ", "ri"}], "ae"]], " ", 
           RowBox[{"(", 
            RowBox[{
             RowBox[{"8", " ", "ae"}], "+", 
             RowBox[{"15", " ", "ri"}]}], ")"}]}]}], ")"}]}], "+", 
       RowBox[{"8", " ", 
        SuperscriptBox["ae", "3"], " ", 
        RowBox[{"DiracDelta", "[", "ri", "]"}]}]}], ")"}], " ", "ratio"}], 
    RowBox[{
     SuperscriptBox["ae", "4"], " ", 
     SuperscriptBox[
      RowBox[{"(", 
       RowBox[{"1", "+", 
        SuperscriptBox["\[ExponentialE]", 
         FractionBox[
          RowBox[{"2", " ", "ri"}], "ae"]]}], ")"}], "5"], " ", 
     SuperscriptBox["ri", "2"]}]], "+", 
   InterpretationBox[
    SuperscriptBox[
     RowBox[{"O", "[", "ratio", "]"}], "2"],
    SeriesData[$CellContext`ratio, 0, {}, 0, 2, 1],
    Editable->False]}],
  SeriesData[$CellContext`ratio, 
   0, {(-2) $CellContext`ae^(-4) (1 + 
      E^(2 $CellContext`ae^(-1) $CellContext`ri))^(-4) $CellContext`ri^(-2) (
     2 $CellContext`a0 
      E^(2 $CellContext`ae^(-1) $CellContext`ri) $CellContext`ri ((-2) \
$CellContext`ae + 
       E^(4 $CellContext`ae^(-1) $CellContext`ri) (3 $CellContext`ae - 
         2 $CellContext`ri) - $CellContext`ri + 
       E^(2 $CellContext`ae^(-1) $CellContext`ri) ($CellContext`ae + 
         6 $CellContext`ri)) + 
     8 $CellContext`a0 $CellContext`ae^3 DiracDelta[$CellContext`ri]), 
    4 $CellContext`a0 $CellContext`ae^(-4) (1 + 
      E^(2 $CellContext`ae^(-1) $CellContext`ri))^(-5) $CellContext`ri^(-2) (
     2 E^(2 $CellContext`ae^(-1) $CellContext`ri) $CellContext`ri ((-2) \
$CellContext`ae + 
       E^(4 $CellContext`ae^(-1) $CellContext`ri) (7 $CellContext`ae - 
         18 $CellContext`ri) - $CellContext`ri + 
       E^(6 $CellContext`ae^(-1) $CellContext`ri) ((-3) $CellContext`ae + 
         2 $CellContext`ri) + 
       E^(2 $CellContext`ae^(-1) $CellContext`ri) (8 $CellContext`ae + 
         15 $CellContext`ri)) + 
     8 $CellContext`ae^3 DiracDelta[$CellContext`ri])}, 0, 2, 1],
  Editable->False]], "Output",
 CellChangeTimes->{
  3.7409117766025248`*^9, 3.742706540505234*^9, {3.745473478687316*^9, 
   3.745473486001369*^9}, 3.7454781086328783`*^9, 3.745478169843369*^9, 
   3.745478652679689*^9, 3.7454853794056883`*^9, 3.7454870037122927`*^9, 
   3.745644957576949*^9, 3.745648797982892*^9, 3.7456492528279963`*^9, 
   3.745650907080854*^9, 3.74565853762908*^9, 3.745663416851729*^9, 
   3.745664544337188*^9, 3.745729313496191*^9, 3.745729360365048*^9, 
   3.745730355282202*^9, 3.745730493842947*^9, 3.745738328584735*^9, 
   3.7457521647318163`*^9, 3.745753290325987*^9, 3.745910699971364*^9, 
   3.745918807280179*^9, 3.7465110117334223`*^9, 3.746943963048579*^9, 
   3.747024045907934*^9, 3.7472880875903263`*^9, 3.747291476962721*^9, 
   3.747637930673854*^9},
 CellLabel->"Out[13]=",ExpressionUUID->"0b1034bb-d644-4649-8503-ef69022c6c33"]
}, Open  ]]
}, Open  ]],

Cell[CellGroupData[{

Cell[TextData[{
 "Exact ",
 Cell[BoxData[
  FormBox[
   RowBox[{
    SubscriptBox["\[Rho]", "i"], "(", 
    RowBox[{
     RowBox[{
      SubscriptBox[
       StyleBox["r",
        FontWeight->"Bold"], "i"], ";", "c"}], ",", 
     SubscriptBox["a", "e"]}], ")"}], TraditionalForm]],
  FormatType->"TraditionalForm",ExpressionUUID->
  "ab3311a0-2bd6-464f-8060-9d97d643ef22"],
 " (NB: ",
 Cell[BoxData[
  FormBox[
   RowBox[{
    RowBox[{"\[Delta]", "(", 
     SubscriptBox["r", "i"], ")"}], "->", 
    RowBox[{
     RowBox[{"\[Delta]", "(", 
      SubscriptBox["r", "i"], ")"}], "/", "2"}]}], TraditionalForm]],
  FormatType->"TraditionalForm",ExpressionUUID->
  "1bd7be42-fc49-4c3d-b1d1-90ac508d8be3"],
 ")"
}], "Subsection",
 CellChangeTimes->{
  3.7413248751890182`*^9, {3.7456451252047462`*^9, 3.745645137301283*^9}, {
   3.7456451800939493`*^9, 3.745645187813225*^9}, {3.7456489032518167`*^9, 
   3.745648909461275*^9}, {3.74564970389841*^9, 3.7456497147305393`*^9}, {
   3.745649835691307*^9, 3.745649838019533*^9}, {3.74565087350729*^9, 
   3.7456508779347563`*^9}},ExpressionUUID->"97779be3-f08c-4ee4-88e8-\
d2a8fa220102"],

Cell[CellGroupData[{

Cell[BoxData[
 RowBox[{
  RowBox[{"exact\[Rho]i", "[", 
   RowBox[{"ri_", ",", "c_", ",", "ae_"}], "]"}], "=", 
  RowBox[{
   FractionBox[
    RowBox[{"-", "1"}], 
    RowBox[{"4", "\[Pi]"}]], 
   RowBox[{"exactLapVi", "[", 
    RowBox[{"ri", ",", "c", ",", "ae"}], "]"}]}]}]], "Input",
 InitializationCell->True,
 CellChangeTimes->{{3.7403927239582567`*^9, 3.74039272404537*^9}, {
   3.7408912192041187`*^9, 3.7408912276093607`*^9}, 3.740910964390251*^9, {
   3.7427064145192204`*^9, 3.742706418199441*^9}, {3.742706449022297*^9, 
   3.7427064504851637`*^9}, {3.7454781984424133`*^9, 3.745478198674617*^9}, {
   3.7454783537153378`*^9, 3.745478357992413*^9}, {3.745478597325778*^9, 
   3.745478606562811*^9}, {3.745645193544828*^9, 3.745645199301704*^9}, {
   3.745645289712644*^9, 3.745645289998633*^9}, 3.7456454532674217`*^9, {
   3.745648956583057*^9, 3.74564895721206*^9}, {3.745649205312566*^9, 
   3.745649207190132*^9}, {3.745649730165357*^9, 3.745649744874414*^9}, 
   3.745649847046914*^9, {3.745659001211174*^9, 3.745659003831746*^9}},
 CellLabel->"In[14]:=",ExpressionUUID->"9a329e33-364e-47a7-a14d-6bd3c4490f8f"],

Cell[BoxData[
 RowBox[{"-", 
  RowBox[{
   FractionBox["1", 
    RowBox[{"4", " ", "\[Pi]", " ", 
     SuperscriptBox["ri", "2"]}]], 
   RowBox[{"(", 
    RowBox[{
     RowBox[{"-", 
      FractionBox[
       RowBox[{
        RowBox[{"2", " ", "a0", " ", 
         SuperscriptBox["ae", "2"], " ", 
         SuperscriptBox["\[ExponentialE]", 
          FractionBox[
           RowBox[{"6", " ", "ri"}], "ae"]]}], "+", 
        RowBox[{"2", " ", "a0", " ", 
         SuperscriptBox["\[ExponentialE]", 
          FractionBox[
           RowBox[{"2", " ", 
            RowBox[{"(", 
             RowBox[{
              RowBox[{"2", " ", "c"}], "+", "ri"}], ")"}]}], "ae"]], " ", 
         RowBox[{"(", 
          RowBox[{
           SuperscriptBox["ae", "2"], "-", 
           RowBox[{"2", " ", "ae", " ", "ri"}], "-", 
           RowBox[{"2", " ", 
            SuperscriptBox["ri", "2"]}]}], ")"}]}], "+", 
        RowBox[{"4", " ", "a0", " ", 
         SuperscriptBox["\[ExponentialE]", 
          FractionBox[
           RowBox[{"2", " ", 
            RowBox[{"(", 
             RowBox[{"c", "+", 
              RowBox[{"2", " ", "ri"}]}], ")"}]}], "ae"]], " ", 
         RowBox[{"(", 
          RowBox[{
           SuperscriptBox["ae", "2"], "-", 
           RowBox[{"ae", " ", "ri"}], "+", 
           RowBox[{"2", " ", 
            SuperscriptBox["ri", "2"]}]}], ")"}]}]}], 
       RowBox[{
        SuperscriptBox["ae", "3"], " ", 
        SuperscriptBox[
         RowBox[{"(", 
          RowBox[{
           SuperscriptBox["\[ExponentialE]", 
            FractionBox[
             RowBox[{"2", " ", "c"}], "ae"]], "+", 
           SuperscriptBox["\[ExponentialE]", 
            FractionBox[
             RowBox[{"2", " ", "ri"}], "ae"]]}], ")"}], "3"], " ", "ri"}]]}], 
     "+", 
     RowBox[{
      SuperscriptBox["ri", "2"], " ", 
      RowBox[{"(", 
       RowBox[{
        FractionBox[
         RowBox[{"2", " ", "a0", " ", 
          SuperscriptBox["\[ExponentialE]", 
           FractionBox[
            RowBox[{"2", " ", "ri"}], "ae"]], " ", 
          RowBox[{"(", 
           RowBox[{
            RowBox[{"ae", " ", 
             SuperscriptBox["\[ExponentialE]", 
              FractionBox[
               RowBox[{"2", " ", 
                RowBox[{"(", 
                 RowBox[{"c", "+", 
                  RowBox[{"2", " ", "ri"}]}], ")"}]}], "ae"]], " ", 
             RowBox[{"(", 
              RowBox[{
               RowBox[{"3", " ", 
                SuperscriptBox["ae", "2"]}], "-", 
               RowBox[{"2", " ", "ae", " ", "ri"}], "-", 
               RowBox[{"24", " ", 
                SuperscriptBox["ri", "2"]}]}], ")"}]}], "+", 
            RowBox[{"ae", " ", 
             SuperscriptBox["\[ExponentialE]", 
              FractionBox[
               RowBox[{"6", " ", "ri"}], "ae"]], " ", 
             RowBox[{"(", 
              RowBox[{
               SuperscriptBox["ae", "2"], "-", 
               RowBox[{"8", " ", 
                SuperscriptBox["ri", "2"]}]}], ")"}]}], "+", 
            RowBox[{
             SuperscriptBox["\[ExponentialE]", 
              FractionBox[
               RowBox[{"2", " ", 
                RowBox[{"(", 
                 RowBox[{
                  RowBox[{"2", " ", "c"}], "+", "ri"}], ")"}]}], "ae"]], " ", 
             
             RowBox[{"(", 
              RowBox[{
               RowBox[{"3", " ", 
                SuperscriptBox["ae", "3"]}], "-", 
               RowBox[{"4", " ", 
                SuperscriptBox["ae", "2"], " ", "ri"}], "-", 
               RowBox[{"20", " ", "ae", " ", 
                SuperscriptBox["ri", "2"]}], "-", 
               RowBox[{"20", " ", 
                SuperscriptBox["ri", "3"]}]}], ")"}]}], "+", 
            RowBox[{
             SuperscriptBox["\[ExponentialE]", 
              FractionBox[
               RowBox[{"6", " ", "c"}], "ae"]], " ", 
             RowBox[{"(", 
              RowBox[{
               SuperscriptBox["ae", "3"], "-", 
               RowBox[{"2", " ", 
                SuperscriptBox["ae", "2"], " ", "ri"}], "-", 
               RowBox[{"4", " ", "ae", " ", 
                SuperscriptBox["ri", "2"]}], "-", 
               RowBox[{"2", " ", 
                SuperscriptBox["ri", "3"]}]}], ")"}]}]}], ")"}]}], 
         RowBox[{
          SuperscriptBox["ae", "4"], " ", 
          SuperscriptBox[
           RowBox[{"(", 
            RowBox[{
             SuperscriptBox["\[ExponentialE]", 
              FractionBox[
               RowBox[{"2", " ", "c"}], "ae"]], "+", 
             SuperscriptBox["\[ExponentialE]", 
              FractionBox[
               RowBox[{"2", " ", "ri"}], "ae"]]}], ")"}], "4"], " ", 
          SuperscriptBox["ri", "3"]}]], "+", 
        FractionBox[
         RowBox[{"a0", " ", 
          RowBox[{"(", 
           RowBox[{
            RowBox[{
             RowBox[{"-", "2"}], " ", "ae", " ", 
             SuperscriptBox["\[ExponentialE]", 
              FractionBox[
               RowBox[{"4", " ", "ri"}], "ae"]]}], "-", 
            RowBox[{
             SuperscriptBox["\[ExponentialE]", 
              FractionBox[
               RowBox[{"4", " ", "c"}], "ae"]], " ", "ri"}], "-", 
            RowBox[{"2", " ", 
             SuperscriptBox["\[ExponentialE]", 
              FractionBox[
               RowBox[{"2", " ", 
                RowBox[{"(", 
                 RowBox[{"c", "+", "ri"}], ")"}]}], "ae"]], " ", 
             RowBox[{"(", 
              RowBox[{"ae", "+", 
               RowBox[{"2", " ", "ri"}]}], ")"}]}]}], ")"}], " ", 
          RowBox[{"DiracDelta", "[", "ri", "]"}]}], 
         RowBox[{
          SuperscriptBox["ae", "2"], " ", 
          SuperscriptBox[
           RowBox[{"(", 
            RowBox[{
             SuperscriptBox["\[ExponentialE]", 
              FractionBox[
               RowBox[{"2", " ", "c"}], "ae"]], "+", 
             SuperscriptBox["\[ExponentialE]", 
              FractionBox[
               RowBox[{"2", " ", "ri"}], "ae"]]}], ")"}], "2"], " ", 
          SuperscriptBox["ri", "2"]}]], "-", 
        FractionBox[
         RowBox[{
          RowBox[{"(", 
           RowBox[{
            RowBox[{"8", " ", "a0", " ", "ae", " ", 
             SuperscriptBox["\[ExponentialE]", 
              FractionBox[
               RowBox[{"6", " ", "ri"}], "ae"]]}], "+", 
            RowBox[{"4", " ", "a0", " ", 
             SuperscriptBox["\[ExponentialE]", 
              FractionBox[
               RowBox[{"2", " ", 
                RowBox[{"(", 
                 RowBox[{
                  RowBox[{"2", " ", "c"}], "+", "ri"}], ")"}]}], "ae"]], " ", 
             "ri"}], "+", 
            RowBox[{"8", " ", "a0", " ", 
             SuperscriptBox["\[ExponentialE]", 
              FractionBox[
               RowBox[{"2", " ", 
                RowBox[{"(", 
                 RowBox[{"c", "+", 
                  RowBox[{"2", " ", "ri"}]}], ")"}]}], "ae"]], " ", 
             RowBox[{"(", 
              RowBox[{"ae", "+", 
               RowBox[{"2", " ", "ri"}]}], ")"}]}]}], ")"}], " ", 
          RowBox[{"DiracDelta", "[", "ri", "]"}]}], 
         RowBox[{
          SuperscriptBox["ae", "3"], " ", 
          SuperscriptBox[
           RowBox[{"(", 
            RowBox[{
             SuperscriptBox["\[ExponentialE]", 
              FractionBox[
               RowBox[{"2", " ", "c"}], "ae"]], "+", 
             SuperscriptBox["\[ExponentialE]", 
              FractionBox[
               RowBox[{"2", " ", "ri"}], "ae"]]}], ")"}], "3"], " ", "ri"}]], 
        "+", 
        FractionBox[
         RowBox[{"a0", " ", 
          RowBox[{"(", 
           RowBox[{
            FractionBox[
             RowBox[{
              RowBox[{"32", " ", "ae", " ", 
               SuperscriptBox["\[ExponentialE]", 
                FractionBox[
                 RowBox[{"4", " ", "ri"}], "ae"]]}], "+", 
              RowBox[{"8", " ", 
               SuperscriptBox["\[ExponentialE]", 
                FractionBox[
                 RowBox[{"2", " ", 
                  RowBox[{"(", 
                   RowBox[{"c", "+", "ri"}], ")"}]}], "ae"]], " ", 
               RowBox[{"(", 
                RowBox[{
                 RowBox[{"3", " ", "ae"}], "+", 
                 RowBox[{"2", " ", "ri"}]}], ")"}]}]}], 
             SuperscriptBox["ae", "2"]], "+", 
            RowBox[{"16", " ", 
             RowBox[{"DiracDelta", "[", "ri", "]"}]}], "+", 
            RowBox[{"16", " ", 
             SuperscriptBox["\[ExponentialE]", 
              FractionBox[
               RowBox[{"2", " ", "c"}], "ae"]], " ", 
             RowBox[{"DiracDelta", "[", "ri", "]"}]}], "+", 
            RowBox[{"2", " ", 
             SuperscriptBox["\[ExponentialE]", 
              FractionBox[
               RowBox[{"4", " ", "c"}], "ae"]], " ", 
             RowBox[{"DiracDelta", "[", "ri", "]"}]}]}], ")"}]}], 
         RowBox[{"2", " ", 
          SuperscriptBox["ae", "2"], " ", 
          SuperscriptBox[
           RowBox[{"(", 
            RowBox[{
             SuperscriptBox["\[ExponentialE]", 
              FractionBox[
               RowBox[{"2", " ", "c"}], "ae"]], "+", 
             SuperscriptBox["\[ExponentialE]", 
              FractionBox[
               RowBox[{"2", " ", "ri"}], "ae"]]}], ")"}], "2"], " ", 
          "ri"}]]}], ")"}]}]}], ")"}]}]}]], "Output",
 CellChangeTimes->{{3.740392720451543*^9, 3.740392724588931*^9}, 
   3.74089123332652*^9, 3.740910967832553*^9, 3.7409110327465897`*^9, {
   3.7409111152840242`*^9, 3.74091113054488*^9}, {3.7427064229868*^9, 
   3.7427064514293547`*^9}, {3.745478192879076*^9, 3.7454781992673273`*^9}, 
   3.745478244791201*^9, 3.745478358844387*^9, 3.745478607329286*^9, 
   3.7454853795400343`*^9, 3.745487099274585*^9, {3.745642725493627*^9, 
   3.7456427500775347`*^9}, 3.745645214925129*^9, 3.7456452963743973`*^9, 
   3.745645457017503*^9, 3.745648962479224*^9, 3.745649207416094*^9, 
   3.745649747064543*^9, 3.745649847352632*^9, 3.745658537804429*^9, 
   3.745659006464102*^9, 3.745663417041521*^9, 3.7456645623095417`*^9, 
   3.745729313969183*^9, 3.745729373953369*^9, 3.745730396207453*^9, 
   3.74573049896867*^9, 3.745738328830961*^9, 3.745752164917349*^9, 
   3.745753290459714*^9, 3.745910709458403*^9, 3.745918807312851*^9, 
   3.746511011925087*^9, 3.746943963057234*^9, 3.747024046133944*^9, 
   3.747288087790045*^9, 3.747291476997716*^9, 3.747637930864459*^9},
 CellLabel->"Out[14]=",ExpressionUUID->"5947902a-d1e9-46ea-867e-c1c1b37ec018"]
}, Open  ]],

Cell[CellGroupData[{

Cell[BoxData[
 RowBox[{
  RowBox[{
   RowBox[{"-", 
    FractionBox["1", 
     RowBox[{"4", " ", "\[Pi]", " ", 
      SuperscriptBox["ri", "2"]}]]}], 
   RowBox[{"(", 
    RowBox[{
     RowBox[{"-", 
      FractionBox[
       RowBox[{
        RowBox[{"2", " ", "a0", " ", 
         SuperscriptBox["ae", "2"], " ", 
         SuperscriptBox["\[ExponentialE]", 
          FractionBox[
           RowBox[{"6", " ", "ri"}], "ae"]]}], "+", 
        RowBox[{"2", " ", "a0", " ", 
         SuperscriptBox["\[ExponentialE]", 
          FractionBox[
           RowBox[{"2", " ", 
            RowBox[{"(", 
             RowBox[{
              RowBox[{"2", " ", "c"}], "+", "ri"}], ")"}]}], "ae"]], " ", 
         RowBox[{"(", 
          RowBox[{
           SuperscriptBox["ae", "2"], "-", 
           RowBox[{"2", " ", "ae", " ", "ri"}], "-", 
           RowBox[{"2", " ", 
            SuperscriptBox["ri", "2"]}]}], ")"}]}], "+", 
        RowBox[{"4", " ", "a0", " ", 
         SuperscriptBox["\[ExponentialE]", 
          FractionBox[
           RowBox[{"2", " ", 
            RowBox[{"(", 
             RowBox[{"c", "+", 
              RowBox[{"2", " ", "ri"}]}], ")"}]}], "ae"]], " ", 
         RowBox[{"(", 
          RowBox[{
           SuperscriptBox["ae", "2"], "-", 
           RowBox[{"ae", " ", "ri"}], "+", 
           RowBox[{"2", " ", 
            SuperscriptBox["ri", "2"]}]}], ")"}]}]}], 
       RowBox[{
        SuperscriptBox["ae", "3"], " ", 
        SuperscriptBox[
         RowBox[{"(", 
          RowBox[{
           SuperscriptBox["\[ExponentialE]", 
            FractionBox[
             RowBox[{"2", " ", "c"}], "ae"]], "+", 
           SuperscriptBox["\[ExponentialE]", 
            FractionBox[
             RowBox[{"2", " ", "ri"}], "ae"]]}], ")"}], "3"], " ", "ri"}]]}], 
     "+", 
     RowBox[{
      SuperscriptBox["ri", "2"], " ", 
      RowBox[{"(", 
       RowBox[{
        FractionBox[
         RowBox[{"2", " ", "a0", " ", 
          SuperscriptBox["\[ExponentialE]", 
           FractionBox[
            RowBox[{"2", " ", "ri"}], "ae"]], " ", 
          RowBox[{"(", 
           RowBox[{
            RowBox[{"ae", " ", 
             SuperscriptBox["\[ExponentialE]", 
              FractionBox[
               RowBox[{"2", " ", 
                RowBox[{"(", 
                 RowBox[{"c", "+", 
                  RowBox[{"2", " ", "ri"}]}], ")"}]}], "ae"]], " ", 
             RowBox[{"(", 
              RowBox[{
               RowBox[{"3", " ", 
                SuperscriptBox["ae", "2"]}], "-", 
               RowBox[{"2", " ", "ae", " ", "ri"}], "-", 
               RowBox[{"24", " ", 
                SuperscriptBox["ri", "2"]}]}], ")"}]}], "+", 
            RowBox[{"ae", " ", 
             SuperscriptBox["\[ExponentialE]", 
              FractionBox[
               RowBox[{"6", " ", "ri"}], "ae"]], " ", 
             RowBox[{"(", 
              RowBox[{
               SuperscriptBox["ae", "2"], "-", 
               RowBox[{"8", " ", 
                SuperscriptBox["ri", "2"]}]}], ")"}]}], "+", 
            RowBox[{
             SuperscriptBox["\[ExponentialE]", 
              FractionBox[
               RowBox[{"2", " ", 
                RowBox[{"(", 
                 RowBox[{
                  RowBox[{"2", " ", "c"}], "+", "ri"}], ")"}]}], "ae"]], " ", 
             
             RowBox[{"(", 
              RowBox[{
               RowBox[{"3", " ", 
                SuperscriptBox["ae", "3"]}], "-", 
               RowBox[{"4", " ", 
                SuperscriptBox["ae", "2"], " ", "ri"}], "-", 
               RowBox[{"20", " ", "ae", " ", 
                SuperscriptBox["ri", "2"]}], "-", 
               RowBox[{"20", " ", 
                SuperscriptBox["ri", "3"]}]}], ")"}]}], "+", 
            RowBox[{
             SuperscriptBox["\[ExponentialE]", 
              FractionBox[
               RowBox[{"6", " ", "c"}], "ae"]], " ", 
             RowBox[{"(", 
              RowBox[{
               SuperscriptBox["ae", "3"], "-", 
               RowBox[{"2", " ", 
                SuperscriptBox["ae", "2"], " ", "ri"}], "-", 
               RowBox[{"4", " ", "ae", " ", 
                SuperscriptBox["ri", "2"]}], "-", 
               RowBox[{"2", " ", 
                SuperscriptBox["ri", "3"]}]}], ")"}]}]}], ")"}]}], 
         RowBox[{
          SuperscriptBox["ae", "4"], " ", 
          SuperscriptBox[
           RowBox[{"(", 
            RowBox[{
             SuperscriptBox["\[ExponentialE]", 
              FractionBox[
               RowBox[{"2", " ", "c"}], "ae"]], "+", 
             SuperscriptBox["\[ExponentialE]", 
              FractionBox[
               RowBox[{"2", " ", "ri"}], "ae"]]}], ")"}], "4"], " ", 
          SuperscriptBox["ri", "3"]}]], "+", 
        FractionBox[
         RowBox[{"a0", " ", 
          RowBox[{"(", 
           RowBox[{
            RowBox[{
             RowBox[{"-", "2"}], " ", "ae", " ", 
             SuperscriptBox["\[ExponentialE]", 
              FractionBox[
               RowBox[{"4", " ", "ri"}], "ae"]]}], "-", 
            RowBox[{
             SuperscriptBox["\[ExponentialE]", 
              FractionBox[
               RowBox[{"4", " ", "c"}], "ae"]], " ", "ri"}], "-", 
            RowBox[{"2", " ", 
             SuperscriptBox["\[ExponentialE]", 
              FractionBox[
               RowBox[{"2", " ", 
                RowBox[{"(", 
                 RowBox[{"c", "+", "ri"}], ")"}]}], "ae"]], " ", 
             RowBox[{"(", 
              RowBox[{"ae", "+", 
               RowBox[{"2", " ", "ri"}]}], ")"}]}]}], ")"}], " ", 
          RowBox[{"DiracDelta", "[", "ri", "]"}]}], 
         RowBox[{
          SuperscriptBox["ae", "2"], " ", 
          SuperscriptBox[
           RowBox[{"(", 
            RowBox[{
             SuperscriptBox["\[ExponentialE]", 
              FractionBox[
               RowBox[{"2", " ", "c"}], "ae"]], "+", 
             SuperscriptBox["\[ExponentialE]", 
              FractionBox[
               RowBox[{"2", " ", "ri"}], "ae"]]}], ")"}], "2"], " ", 
          SuperscriptBox["ri", "2"]}]], "-", 
        FractionBox[
         RowBox[{
          RowBox[{"(", 
           RowBox[{
            RowBox[{"8", " ", "a0", " ", "ae", " ", 
             SuperscriptBox["\[ExponentialE]", 
              FractionBox[
               RowBox[{"6", " ", "ri"}], "ae"]]}], "+", 
            RowBox[{"4", " ", "a0", " ", 
             SuperscriptBox["\[ExponentialE]", 
              FractionBox[
               RowBox[{"2", " ", 
                RowBox[{"(", 
                 RowBox[{
                  RowBox[{"2", " ", "c"}], "+", "ri"}], ")"}]}], "ae"]], " ", 
             "ri"}], "+", 
            RowBox[{"8", " ", "a0", " ", 
             SuperscriptBox["\[ExponentialE]", 
              FractionBox[
               RowBox[{"2", " ", 
                RowBox[{"(", 
                 RowBox[{"c", "+", 
                  RowBox[{"2", " ", "ri"}]}], ")"}]}], "ae"]], " ", 
             RowBox[{"(", 
              RowBox[{"ae", "+", 
               RowBox[{"2", " ", "ri"}]}], ")"}]}]}], ")"}], " ", 
          RowBox[{"DiracDelta", "[", "ri", "]"}]}], 
         RowBox[{
          SuperscriptBox["ae", "3"], " ", 
          SuperscriptBox[
           RowBox[{"(", 
            RowBox[{
             SuperscriptBox["\[ExponentialE]", 
              FractionBox[
               RowBox[{"2", " ", "c"}], "ae"]], "+", 
             SuperscriptBox["\[ExponentialE]", 
              FractionBox[
               RowBox[{"2", " ", "ri"}], "ae"]]}], ")"}], "3"], " ", "ri"}]], 
        "+", 
        FractionBox[
         RowBox[{"a0", " ", 
          RowBox[{"(", 
           RowBox[{
            FractionBox[
             RowBox[{
              RowBox[{"32", " ", "ae", " ", 
               SuperscriptBox["\[ExponentialE]", 
                FractionBox[
                 RowBox[{"4", " ", "ri"}], "ae"]]}], "+", 
              RowBox[{"8", " ", 
               SuperscriptBox["\[ExponentialE]", 
                FractionBox[
                 RowBox[{"2", " ", 
                  RowBox[{"(", 
                   RowBox[{"c", "+", "ri"}], ")"}]}], "ae"]], " ", 
               RowBox[{"(", 
                RowBox[{
                 RowBox[{"3", " ", "ae"}], "+", 
                 RowBox[{"2", " ", "ri"}]}], ")"}]}]}], 
             SuperscriptBox["ae", "2"]], "+", 
            RowBox[{"16", " ", 
             RowBox[{"DiracDelta", "[", "ri", "]"}]}], "+", 
            RowBox[{"16", " ", 
             SuperscriptBox["\[ExponentialE]", 
              FractionBox[
               RowBox[{"2", " ", "c"}], "ae"]], " ", 
             RowBox[{"DiracDelta", "[", "ri", "]"}]}], "+", 
            RowBox[{"2", " ", 
             SuperscriptBox["\[ExponentialE]", 
              FractionBox[
               RowBox[{"4", " ", "c"}], "ae"]], " ", 
             RowBox[{"DiracDelta", "[", "ri", "]"}]}]}], ")"}]}], 
         RowBox[{"2", " ", 
          SuperscriptBox["ae", "2"], " ", 
          SuperscriptBox[
           RowBox[{"(", 
            RowBox[{
             SuperscriptBox["\[ExponentialE]", 
              FractionBox[
               RowBox[{"2", " ", "c"}], "ae"]], "+", 
             SuperscriptBox["\[ExponentialE]", 
              FractionBox[
               RowBox[{"2", " ", "ri"}], "ae"]]}], ")"}], "2"], " ", 
          "ri"}]]}], ")"}]}]}], ")"}]}], "//", "FullSimplify"}]], "Input",
 CellChangeTimes->{{3.746684001469706*^9, 3.746684003552785*^9}},
 CellLabel->
  "In[110]:=",ExpressionUUID->"45e745d9-b377-4135-b5de-8cc2b435e82f"],

Cell[BoxData[
 RowBox[{"-", 
  RowBox[{
   FractionBox["1", 
    RowBox[{"4", " ", "\[Pi]", " ", 
     SuperscriptBox["ri", "2"]}]], 
   RowBox[{"(", 
    RowBox[{
     RowBox[{"-", 
      FractionBox[
       RowBox[{
        RowBox[{"2", " ", "a0", " ", 
         SuperscriptBox["ae", "2"], " ", 
         SuperscriptBox["\[ExponentialE]", 
          FractionBox[
           RowBox[{"6", " ", "ri"}], "ae"]]}], "+", 
        RowBox[{"2", " ", "a0", " ", 
         SuperscriptBox["\[ExponentialE]", 
          FractionBox[
           RowBox[{"2", " ", 
            RowBox[{"(", 
             RowBox[{
              RowBox[{"2", " ", "c"}], "+", "ri"}], ")"}]}], "ae"]], " ", 
         RowBox[{"(", 
          RowBox[{
           SuperscriptBox["ae", "2"], "-", 
           RowBox[{"2", " ", "ae", " ", "ri"}], "-", 
           RowBox[{"2", " ", 
            SuperscriptBox["ri", "2"]}]}], ")"}]}], "+", 
        RowBox[{"4", " ", "a0", " ", 
         SuperscriptBox["\[ExponentialE]", 
          FractionBox[
           RowBox[{"2", " ", 
            RowBox[{"(", 
             RowBox[{"c", "+", 
              RowBox[{"2", " ", "ri"}]}], ")"}]}], "ae"]], " ", 
         RowBox[{"(", 
          RowBox[{
           SuperscriptBox["ae", "2"], "-", 
           RowBox[{"ae", " ", "ri"}], "+", 
           RowBox[{"2", " ", 
            SuperscriptBox["ri", "2"]}]}], ")"}]}]}], 
       RowBox[{
        SuperscriptBox["ae", "3"], " ", 
        SuperscriptBox[
         RowBox[{"(", 
          RowBox[{
           SuperscriptBox["\[ExponentialE]", 
            FractionBox[
             RowBox[{"2", " ", "c"}], "ae"]], "+", 
           SuperscriptBox["\[ExponentialE]", 
            FractionBox[
             RowBox[{"2", " ", "ri"}], "ae"]]}], ")"}], "3"], " ", "ri"}]]}], 
     "+", 
     RowBox[{
      SuperscriptBox["ri", "2"], " ", 
      RowBox[{"(", 
       RowBox[{
        FractionBox[
         RowBox[{"2", " ", "a0", " ", 
          SuperscriptBox["\[ExponentialE]", 
           FractionBox[
            RowBox[{"2", " ", "ri"}], "ae"]], " ", 
          RowBox[{"(", 
           RowBox[{
            RowBox[{"ae", " ", 
             SuperscriptBox["\[ExponentialE]", 
              FractionBox[
               RowBox[{"2", " ", 
                RowBox[{"(", 
                 RowBox[{"c", "+", 
                  RowBox[{"2", " ", "ri"}]}], ")"}]}], "ae"]], " ", 
             RowBox[{"(", 
              RowBox[{
               RowBox[{"3", " ", 
                SuperscriptBox["ae", "2"]}], "-", 
               RowBox[{"2", " ", "ae", " ", "ri"}], "-", 
               RowBox[{"24", " ", 
                SuperscriptBox["ri", "2"]}]}], ")"}]}], "+", 
            RowBox[{"ae", " ", 
             SuperscriptBox["\[ExponentialE]", 
              FractionBox[
               RowBox[{"6", " ", "ri"}], "ae"]], " ", 
             RowBox[{"(", 
              RowBox[{
               SuperscriptBox["ae", "2"], "-", 
               RowBox[{"8", " ", 
                SuperscriptBox["ri", "2"]}]}], ")"}]}], "+", 
            RowBox[{
             SuperscriptBox["\[ExponentialE]", 
              FractionBox[
               RowBox[{"2", " ", 
                RowBox[{"(", 
                 RowBox[{
                  RowBox[{"2", " ", "c"}], "+", "ri"}], ")"}]}], "ae"]], " ", 
             
             RowBox[{"(", 
              RowBox[{
               RowBox[{"3", " ", 
                SuperscriptBox["ae", "3"]}], "-", 
               RowBox[{"4", " ", 
                SuperscriptBox["ae", "2"], " ", "ri"}], "-", 
               RowBox[{"20", " ", "ae", " ", 
                SuperscriptBox["ri", "2"]}], "-", 
               RowBox[{"20", " ", 
                SuperscriptBox["ri", "3"]}]}], ")"}]}], "+", 
            RowBox[{
             SuperscriptBox["\[ExponentialE]", 
              FractionBox[
               RowBox[{"6", " ", "c"}], "ae"]], " ", 
             RowBox[{"(", 
              RowBox[{
               SuperscriptBox["ae", "3"], "-", 
               RowBox[{"2", " ", 
                SuperscriptBox["ae", "2"], " ", "ri"}], "-", 
               RowBox[{"4", " ", "ae", " ", 
                SuperscriptBox["ri", "2"]}], "-", 
               RowBox[{"2", " ", 
                SuperscriptBox["ri", "3"]}]}], ")"}]}]}], ")"}]}], 
         RowBox[{
          SuperscriptBox["ae", "4"], " ", 
          SuperscriptBox[
           RowBox[{"(", 
            RowBox[{
             SuperscriptBox["\[ExponentialE]", 
              FractionBox[
               RowBox[{"2", " ", "c"}], "ae"]], "+", 
             SuperscriptBox["\[ExponentialE]", 
              FractionBox[
               RowBox[{"2", " ", "ri"}], "ae"]]}], ")"}], "4"], " ", 
          SuperscriptBox["ri", "3"]}]], "+", 
        FractionBox[
         RowBox[{"a0", " ", 
          RowBox[{"(", 
           RowBox[{
            RowBox[{
             RowBox[{"-", "2"}], " ", "ae", " ", 
             SuperscriptBox["\[ExponentialE]", 
              FractionBox[
               RowBox[{"4", " ", "ri"}], "ae"]]}], "-", 
            RowBox[{
             SuperscriptBox["\[ExponentialE]", 
              FractionBox[
               RowBox[{"4", " ", "c"}], "ae"]], " ", "ri"}], "-", 
            RowBox[{"2", " ", 
             SuperscriptBox["\[ExponentialE]", 
              FractionBox[
               RowBox[{"2", " ", 
                RowBox[{"(", 
                 RowBox[{"c", "+", "ri"}], ")"}]}], "ae"]], " ", 
             RowBox[{"(", 
              RowBox[{"ae", "+", 
               RowBox[{"2", " ", "ri"}]}], ")"}]}]}], ")"}], " ", 
          RowBox[{"DiracDelta", "[", "ri", "]"}]}], 
         RowBox[{
          SuperscriptBox["ae", "2"], " ", 
          SuperscriptBox[
           RowBox[{"(", 
            RowBox[{
             SuperscriptBox["\[ExponentialE]", 
              FractionBox[
               RowBox[{"2", " ", "c"}], "ae"]], "+", 
             SuperscriptBox["\[ExponentialE]", 
              FractionBox[
               RowBox[{"2", " ", "ri"}], "ae"]]}], ")"}], "2"], " ", 
          SuperscriptBox["ri", "2"]}]], "-", 
        FractionBox[
         RowBox[{
          RowBox[{"(", 
           RowBox[{
            RowBox[{"8", " ", "a0", " ", "ae", " ", 
             SuperscriptBox["\[ExponentialE]", 
              FractionBox[
               RowBox[{"6", " ", "ri"}], "ae"]]}], "+", 
            RowBox[{"4", " ", "a0", " ", 
             SuperscriptBox["\[ExponentialE]", 
              FractionBox[
               RowBox[{"2", " ", 
                RowBox[{"(", 
                 RowBox[{
                  RowBox[{"2", " ", "c"}], "+", "ri"}], ")"}]}], "ae"]], " ", 
             "ri"}], "+", 
            RowBox[{"8", " ", "a0", " ", 
             SuperscriptBox["\[ExponentialE]", 
              FractionBox[
               RowBox[{"2", " ", 
                RowBox[{"(", 
                 RowBox[{"c", "+", 
                  RowBox[{"2", " ", "ri"}]}], ")"}]}], "ae"]], " ", 
             RowBox[{"(", 
              RowBox[{"ae", "+", 
               RowBox[{"2", " ", "ri"}]}], ")"}]}]}], ")"}], " ", 
          RowBox[{"DiracDelta", "[", "ri", "]"}]}], 
         RowBox[{
          SuperscriptBox["ae", "3"], " ", 
          SuperscriptBox[
           RowBox[{"(", 
            RowBox[{
             SuperscriptBox["\[ExponentialE]", 
              FractionBox[
               RowBox[{"2", " ", "c"}], "ae"]], "+", 
             SuperscriptBox["\[ExponentialE]", 
              FractionBox[
               RowBox[{"2", " ", "ri"}], "ae"]]}], ")"}], "3"], " ", "ri"}]], 
        "+", 
        FractionBox[
         RowBox[{"a0", " ", 
          RowBox[{"(", 
           RowBox[{
            FractionBox[
             RowBox[{
              RowBox[{"32", " ", "ae", " ", 
               SuperscriptBox["\[ExponentialE]", 
                FractionBox[
                 RowBox[{"4", " ", "ri"}], "ae"]]}], "+", 
              RowBox[{"8", " ", 
               SuperscriptBox["\[ExponentialE]", 
                FractionBox[
                 RowBox[{"2", " ", 
                  RowBox[{"(", 
                   RowBox[{"c", "+", "ri"}], ")"}]}], "ae"]], " ", 
               RowBox[{"(", 
                RowBox[{
                 RowBox[{"3", " ", "ae"}], "+", 
                 RowBox[{"2", " ", "ri"}]}], ")"}]}]}], 
             SuperscriptBox["ae", "2"]], "+", 
            RowBox[{"16", " ", 
             RowBox[{"DiracDelta", "[", "ri", "]"}]}], "+", 
            RowBox[{"16", " ", 
             SuperscriptBox["\[ExponentialE]", 
              FractionBox[
               RowBox[{"2", " ", "c"}], "ae"]], " ", 
             RowBox[{"DiracDelta", "[", "ri", "]"}]}], "+", 
            RowBox[{"2", " ", 
             SuperscriptBox["\[ExponentialE]", 
              FractionBox[
               RowBox[{"4", " ", "c"}], "ae"]], " ", 
             RowBox[{"DiracDelta", "[", "ri", "]"}]}]}], ")"}]}], 
         RowBox[{"2", " ", 
          SuperscriptBox["ae", "2"], " ", 
          SuperscriptBox[
           RowBox[{"(", 
            RowBox[{
             SuperscriptBox["\[ExponentialE]", 
              FractionBox[
               RowBox[{"2", " ", "c"}], "ae"]], "+", 
             SuperscriptBox["\[ExponentialE]", 
              FractionBox[
               RowBox[{"2", " ", "ri"}], "ae"]]}], ")"}], "2"], " ", 
          "ri"}]]}], ")"}]}]}], ")"}]}]}]], "Output",
 CellChangeTimes->{3.746684004790882*^9},
 CellLabel->
  "Out[110]=",ExpressionUUID->"c938454b-464c-4954-b9dd-9b1c27471350"]
}, Open  ]]
}, Open  ]],

Cell[CellGroupData[{

Cell[TextData[{
 "Approx ",
 Cell[BoxData[
  FormBox[
   RowBox[{
    SubscriptBox["\[Rho]", "i"], "(", 
    RowBox[{
     RowBox[{
      SubscriptBox[
       StyleBox["r",
        FontWeight->"Bold"], "i"], ";", "ratio"}], ",", 
     SubscriptBox["a", "e"]}], ")"}], TraditionalForm]],
  FormatType->"TraditionalForm",ExpressionUUID->
  "2a2b90e7-a2d9-427e-b6d3-c775fc7f2b25"],
 " [",
 Cell[BoxData[
  FormBox[
   SuperscriptBox["1", "st"], TraditionalForm]],
  FormatType->"TraditionalForm",ExpressionUUID->
  "23cc1dd1-79ca-407d-88f4-f2b8d66fea90"],
 "order in ratio] (NB: ",
 Cell[BoxData[
  FormBox[
   RowBox[{
    RowBox[{"\[Delta]", "(", 
     SubscriptBox["r", "i"], ")"}], "->", 
    RowBox[{
     RowBox[{"\[Delta]", "(", 
      SubscriptBox["r", "i"], ")"}], "/", "2"}]}], TraditionalForm]],
  FormatType->"TraditionalForm",ExpressionUUID->
  "59afb7dd-56c7-4975-b2d9-e3a628186e05"],
 ")"
}], "Subsection",
 CellChangeTimes->{{3.745645218405322*^9, 3.745645232021668*^9}, {
  3.745645333326899*^9, 3.745645336648075*^9}, {3.7456489204116573`*^9, 
  3.745648950035549*^9}, {3.745649722666381*^9, 3.7456497228256598`*^9}, {
  3.745649841563888*^9, 3.7456498435313883`*^9}, {3.745650883206893*^9, 
  3.745650886499247*^9}},ExpressionUUID->"60f07383-d6bc-4ae0-ba2e-\
120f7ce096cd"],

Cell[CellGroupData[{

Cell[BoxData[
 RowBox[{
  RowBox[{"approx\[Rho]i", "[", 
   RowBox[{"ri_", ",", "ratio_", ",", "ae_"}], "]"}], "=", 
  RowBox[{"Simplify", "[", 
   RowBox[{"Series", "[", 
    RowBox[{
     RowBox[{
      RowBox[{"exact\[Rho]i", "[", 
       RowBox[{"ri", ",", "c", ",", "ae"}], "]"}], "/.", 
      RowBox[{"c", "\[Rule]", 
       RowBox[{"ratio", " ", "ae"}]}]}], ",", 
     RowBox[{"{", 
      RowBox[{"ratio", ",", "0", ",", "1"}], "}"}]}], "]"}], "]"}]}]], "Input",\

 InitializationCell->True,
 CellChangeTimes->{{3.745642816644002*^9, 3.7456428410514393`*^9}, {
  3.7456452482889223`*^9, 3.745645318233736*^9}, {3.745645364264125*^9, 
  3.745645430383696*^9}, {3.745645464338026*^9, 3.745645471728118*^9}, {
  3.745648978093334*^9, 3.7456489829728117`*^9}, {3.745649227568328*^9, 
  3.745649228238494*^9}, {3.745650921864108*^9, 3.745650922869062*^9}, {
  3.745664569238467*^9, 3.745664569771328*^9}},
 CellLabel->"In[15]:=",ExpressionUUID->"f6b8c1d0-f6ad-485c-87b4-5970998fac6c"],

Cell[BoxData[
 InterpretationBox[
  RowBox[{
   FractionBox[
    RowBox[{
     RowBox[{
      RowBox[{"-", "2"}], " ", "a0", " ", 
      SuperscriptBox["\[ExponentialE]", 
       FractionBox[
        RowBox[{"2", " ", "ri"}], "ae"]], " ", "ri", " ", 
      RowBox[{"(", 
       RowBox[{
        RowBox[{
         RowBox[{"-", "ae"}], " ", 
         RowBox[{"(", 
          RowBox[{
           RowBox[{"-", "2"}], "+", 
           SuperscriptBox["\[ExponentialE]", 
            FractionBox[
             RowBox[{"2", " ", "ri"}], "ae"]], "+", 
           RowBox[{"3", " ", 
            SuperscriptBox["\[ExponentialE]", 
             FractionBox[
              RowBox[{"4", " ", "ri"}], "ae"]]}]}], ")"}]}], "+", 
        RowBox[{
         RowBox[{"(", 
          RowBox[{"1", "-", 
           RowBox[{"6", " ", 
            SuperscriptBox["\[ExponentialE]", 
             FractionBox[
              RowBox[{"2", " ", "ri"}], "ae"]]}], "+", 
           RowBox[{"2", " ", 
            SuperscriptBox["\[ExponentialE]", 
             FractionBox[
              RowBox[{"4", " ", "ri"}], "ae"]]}]}], ")"}], " ", "ri"}]}], 
       ")"}]}], "+", 
     RowBox[{"8", " ", "a0", " ", 
      SuperscriptBox["ae", "3"], " ", 
      RowBox[{"DiracDelta", "[", "ri", "]"}]}]}], 
    RowBox[{"2", " ", 
     SuperscriptBox["ae", "4"], " ", 
     SuperscriptBox[
      RowBox[{"(", 
       RowBox[{"1", "+", 
        SuperscriptBox["\[ExponentialE]", 
         FractionBox[
          RowBox[{"2", " ", "ri"}], "ae"]]}], ")"}], "4"], " ", "\[Pi]", " ", 
     
     SuperscriptBox["ri", "2"]}]], "-", 
   FractionBox[
    RowBox[{"a0", " ", 
     RowBox[{"(", 
      RowBox[{
       RowBox[{
        RowBox[{"-", "2"}], " ", 
        SuperscriptBox["\[ExponentialE]", 
         FractionBox[
          RowBox[{"2", " ", "ri"}], "ae"]], " ", "ri", " ", 
        RowBox[{"(", 
         RowBox[{
          RowBox[{"ae", " ", 
           RowBox[{"(", 
            RowBox[{"2", "-", 
             RowBox[{"8", " ", 
              SuperscriptBox["\[ExponentialE]", 
               FractionBox[
                RowBox[{"2", " ", "ri"}], "ae"]]}], "-", 
             RowBox[{"7", " ", 
              SuperscriptBox["\[ExponentialE]", 
               FractionBox[
                RowBox[{"4", " ", "ri"}], "ae"]]}], "+", 
             RowBox[{"3", " ", 
              SuperscriptBox["\[ExponentialE]", 
               FractionBox[
                RowBox[{"6", " ", "ri"}], "ae"]]}]}], ")"}]}], "+", 
          RowBox[{
           RowBox[{"(", 
            RowBox[{"1", "-", 
             RowBox[{"15", " ", 
              SuperscriptBox["\[ExponentialE]", 
               FractionBox[
                RowBox[{"2", " ", "ri"}], "ae"]]}], "+", 
             RowBox[{"18", " ", 
              SuperscriptBox["\[ExponentialE]", 
               FractionBox[
                RowBox[{"4", " ", "ri"}], "ae"]]}], "-", 
             RowBox[{"2", " ", 
              SuperscriptBox["\[ExponentialE]", 
               FractionBox[
                RowBox[{"6", " ", "ri"}], "ae"]]}]}], ")"}], " ", "ri"}]}], 
         ")"}]}], "+", 
       RowBox[{"8", " ", 
        SuperscriptBox["ae", "3"], " ", 
        RowBox[{"DiracDelta", "[", "ri", "]"}]}]}], ")"}], " ", "ratio"}], 
    RowBox[{
     SuperscriptBox["ae", "4"], " ", 
     SuperscriptBox[
      RowBox[{"(", 
       RowBox[{"1", "+", 
        SuperscriptBox["\[ExponentialE]", 
         FractionBox[
          RowBox[{"2", " ", "ri"}], "ae"]]}], ")"}], "5"], " ", "\[Pi]", " ", 
     
     SuperscriptBox["ri", "2"]}]], "+", 
   InterpretationBox[
    SuperscriptBox[
     RowBox[{"O", "[", "ratio", "]"}], "2"],
    SeriesData[$CellContext`ratio, 0, {}, 0, 2, 1],
    Editable->False]}],
  SeriesData[$CellContext`ratio, 0, {
   Rational[
     1, 2] $CellContext`ae^(-4) (1 + 
      E^(2 $CellContext`ae^(-1) $CellContext`ri))^(-4) 
    Pi^(-1) $CellContext`ri^(-2) ((-2) $CellContext`a0 
      E^(2 $CellContext`ae^(-1) $CellContext`ri) $CellContext`ri \
(-$CellContext`ae (-2 + E^(2 $CellContext`ae^(-1) $CellContext`ri) + 
         3 E^(4 $CellContext`ae^(-1) $CellContext`ri)) + (1 - 6 
         E^(2 $CellContext`ae^(-1) $CellContext`ri) + 
         2 E^(4 $CellContext`ae^(-1) $CellContext`ri)) $CellContext`ri) + 
     8 $CellContext`a0 $CellContext`ae^3 
      DiracDelta[$CellContext`ri]), -$CellContext`a0 $CellContext`ae^(-4) (1 + 
      E^(2 $CellContext`ae^(-1) $CellContext`ri))^(-5) 
    Pi^(-1) $CellContext`ri^(-2) ((-2) 
      E^(2 $CellContext`ae^(-1) $CellContext`ri) $CellContext`ri \
($CellContext`ae (2 - 8 E^(2 $CellContext`ae^(-1) $CellContext`ri) - 7 
         E^(4 $CellContext`ae^(-1) $CellContext`ri) + 
         3 E^(6 $CellContext`ae^(-1) $CellContext`ri)) + (1 - 15 
         E^(2 $CellContext`ae^(-1) $CellContext`ri) + 
         18 E^(4 $CellContext`ae^(-1) $CellContext`ri) - 2 
         E^(6 $CellContext`ae^(-1) $CellContext`ri)) $CellContext`ri) + 
     8 $CellContext`ae^3 DiracDelta[$CellContext`ri])}, 0, 2, 1],
  Editable->False]], "Output",
 CellChangeTimes->{{3.7456428224209538`*^9, 3.745642844741605*^9}, {
   3.745645310033946*^9, 3.745645318796821*^9}, {3.745645393113347*^9, 
   3.745645442618648*^9}, 3.7456454996601343`*^9, 3.745648999543623*^9, {
   3.745649224517213*^9, 3.7456492373932533`*^9}, 3.745649783290251*^9, 
   3.745649861544602*^9, 3.745650931508272*^9, 3.745658537916849*^9, 
   3.745659019410425*^9, 3.745663421842547*^9, 3.745664878634243*^9, 
   3.745729314106329*^9, 3.7457293872417707`*^9, 3.745730403419957*^9, 
   3.745730505423053*^9, 3.745738329022153*^9, 3.745752165113276*^9, 
   3.745753290629393*^9, 3.745910716050712*^9, 3.745918807429226*^9, 
   3.746511012079131*^9, 3.746943963145883*^9, 3.747024046311418*^9, 
   3.7472880879579573`*^9, 3.74729147709193*^9, 3.747637931053863*^9},
 CellLabel->"Out[15]=",ExpressionUUID->"87f7c5ac-88d3-40a5-9b7d-e0f417497699"]
}, Open  ]]
}, Open  ]],

Cell[CellGroupData[{

Cell[TextData[{
 "Verify approx normalization ",
 Cell[BoxData[
  FormBox[
   RowBox[{"(", 
    RowBox[{
     RowBox[{"\[Integral]", 
      RowBox[{
       SubscriptBox["\[Rho]", "i"], 
       SubscriptBox[
        StyleBox[
         RowBox[{"d", 
          StyleBox["r",
           FontWeight->"Bold"]}]], "i"]}]}], "=", 
     FractionBox[
      SubscriptBox["a", "0"], 
      SubscriptBox["a", "e"]]}]}], TraditionalForm]],
  FormatType->"TraditionalForm",ExpressionUUID->
  "a937868d-ea0c-413e-a484-1792d22df62e"],
 ")"
}], "Subsection",
 CellChangeTimes->{{3.7427063210674*^9, 3.742706326379444*^9}, {
  3.745646143301021*^9, 3.74564614362103*^9}, {3.745649022300499*^9, 
  3.745649047638188*^9}, {3.745649092965352*^9, 
  3.745649094445058*^9}},ExpressionUUID->"fabd9b92-5001-40f4-adc3-\
ff2fea3b402d"],

Cell[CellGroupData[{

Cell[BoxData[
 RowBox[{
  RowBox[{"Integrate", "[", 
   RowBox[{
    RowBox[{
     RowBox[{"approx\[Rho]i", "[", 
      RowBox[{"ri", ",", "ratio", ",", "ae"}], "]"}], "4", "\[Pi]", " ", 
     SuperscriptBox["ri", "2"]}], ",", 
    RowBox[{"{", 
     RowBox[{"ri", ",", "0", ",", "\[Infinity]"}], "}"}], ",", 
    RowBox[{"Assumptions", "\[Rule]", 
     RowBox[{"{", 
      RowBox[{
       RowBox[{"0", "<", "ratio", "<", "1"}], ",", 
       RowBox[{"0", "<", "ae", "<", "1"}]}], "}"}]}]}], "]"}], "/.", 
  RowBox[{
   RowBox[{"HeavisideTheta", "[", "0", "]"}], "\[Rule]", 
   FractionBox["1", "2"]}]}]], "Input",
 CellChangeTimes->{{3.74039633010872*^9, 3.740396336732218*^9}, {
   3.740891248661188*^9, 3.740891277457274*^9}, 3.74091099577242*^9, 
   3.742706563310614*^9, {3.745645542576436*^9, 3.745645560752437*^9}, {
   3.745645635004105*^9, 3.745645654201689*^9}, 3.745645876460712*^9, {
   3.7456490121989813`*^9, 3.745649013276774*^9}, {3.7457294208581133`*^9, 
   3.745729433391735*^9}},
 CellLabel->"In[30]:=",ExpressionUUID->"1ab40d16-07f3-4989-b19a-cf2e42a41073"],

Cell[BoxData[
 InterpretationBox[
  RowBox[{
   FractionBox["a0", "ae"], "+", 
   InterpretationBox[
    SuperscriptBox[
     RowBox[{"O", "[", "ratio", "]"}], "2"],
    SeriesData[$CellContext`ratio, 0, {}, 0, 2, 1],
    Editable->False]}],
  SeriesData[$CellContext`ratio, 0, {$CellContext`a0/$CellContext`ae}, 0, 2, 
   1],
  Editable->False]], "Output",
 CellChangeTimes->{
  3.740392757186397*^9, {3.740396331367361*^9, 3.740396338211359*^9}, 
   3.7408912817852097`*^9, 3.74091099942428*^9, 3.740911035995379*^9, 
   3.740911118520402*^9, 3.742706567433361*^9, 3.7454788492431393`*^9, 
   3.745485393041644*^9, 3.7456456328068857`*^9, 3.7456458135957603`*^9, 
   3.745645973920178*^9, 3.745649039718994*^9, 3.74564980555966*^9, 
   3.745649881636488*^9, 3.745729410699298*^9, 3.745729446912087*^9, 
   3.7459107336930017`*^9},
 CellLabel->"Out[30]=",ExpressionUUID->"1eeeb5f3-22c6-4529-afd8-e32adc998c16"]
}, Open  ]]
}, Open  ]]
}, Open  ]],

Cell[CellGroupData[{

Cell[TextData[{
 "Electron potential (repulsive) and density, ",
 Cell[BoxData[
  FormBox[
   SubscriptBox["V", "e"], TraditionalForm]],
  FormatType->"TraditionalForm",ExpressionUUID->
  "1bf81216-3332-4c98-98f8-fd48e7cbf022"],
 "(",
 StyleBox["R",
  FontWeight->"Bold"],
 ") and ",
 Cell[BoxData[
  FormBox[
   RowBox[{
    SubscriptBox["\[Rho]", "e"], "(", 
    StyleBox["R",
     FontWeight->"Bold"], ")"}], TraditionalForm]],
  FormatType->"TraditionalForm",ExpressionUUID->
  "006435d2-1435-423a-ba01-6dcac900156f"]
}], "Subchapter",
 CellChangeTimes->{{3.740892516762336*^9, 3.7408925249626827`*^9}, {
  3.745646768609907*^9, 3.745646779525681*^9}, {3.745653120296555*^9, 
  3.7456531399540453`*^9}},ExpressionUUID->"8aff43a5-1b4f-4cf5-9944-\
c1a675ab5618"],

Cell[CellGroupData[{

Cell[TextData[{
 "Exact ",
 Cell[BoxData[
  FormBox[
   SubscriptBox["V", "e"], TraditionalForm]],
  FormatType->"TraditionalForm",ExpressionUUID->
  "c200958e-e317-42e4-920a-64c83604f253"],
 "(",
 StyleBox["R",
  FontWeight->"Bold"],
 ")"
}], "Subsection",
 CellChangeTimes->{{3.745649954604162*^9, 
  3.7456499562959747`*^9}},ExpressionUUID->"1faf1f94-e7cd-4f1f-a31a-\
5268554b2584"],

Cell[BoxData[
 RowBox[{
  RowBox[{
   RowBox[{"Ve", "[", "R_", "]"}], "=", 
   RowBox[{"1", "/", "R"}]}], ";"}]], "Input",
 InitializationCell->True,
 CellChangeTimes->{{3.74089253724212*^9, 3.7408925465547523`*^9}, {
  3.7408925796357813`*^9, 3.740892589478485*^9}, {3.740898721119285*^9, 
  3.740898754708623*^9}, {3.7456467385795383`*^9, 3.745646740089779*^9}},
 CellLabel->"In[16]:=",ExpressionUUID->"4dbfa0e9-be64-475f-b367-0cad8f5304bf"]
}, Open  ]],

Cell[CellGroupData[{

Cell[TextData[{
 "Exact ",
 Cell[BoxData[
  FormBox[
   RowBox[{
    SubscriptBox["\[Rho]", "e"], "(", 
    StyleBox["R",
     FontWeight->"Bold"], ")"}], TraditionalForm]],
  FormatType->"TraditionalForm",ExpressionUUID->
  "6043b2e6-cbf5-4115-b45e-102051943aca"],
 " (NB: ",
 Cell[BoxData[
  FormBox[
   RowBox[{
    RowBox[{"\[Delta]", "(", 
     SubscriptBox["r", "i"], ")"}], "->", 
    RowBox[{
     RowBox[{"\[Delta]", "(", 
      SubscriptBox["r", "i"], ")"}], "/", "2"}]}], TraditionalForm]],
  FormatType->"TraditionalForm",ExpressionUUID->
  "3f7e6974-4700-465f-817c-982f84d8440d"],
 ")"
}], "Subsection",
 CellChangeTimes->{
  3.741325150399514*^9, {3.7456457431134787`*^9, 3.745645751817709*^9}, {
   3.745649998404641*^9, 3.745650029486198*^9}, {3.745650143398014*^9, 
   3.745650150237877*^9}},ExpressionUUID->"e7ceec79-50c4-44c9-a5bf-\
47d0cc298087"],

Cell[CellGroupData[{

Cell[BoxData[
 RowBox[{
  RowBox[{"\[Rho]e", "[", "R_", "]"}], "=", 
  RowBox[{
   RowBox[{"Simplify", "[", 
    RowBox[{
     RowBox[{
      FractionBox[
       RowBox[{"-", "1"}], 
       RowBox[{"4", "Pi"}]], 
      FractionBox["1", 
       SuperscriptBox["R", "2"]], 
      RowBox[{"D", "[", 
       RowBox[{
        RowBox[{
         SuperscriptBox["R", "2"], 
         RowBox[{"D", "[", 
          RowBox[{
           RowBox[{"Ve", "[", 
            RowBox[{"GAbs", "[", "R", "]"}], "]"}], ",", "R"}], "]"}]}], ",", 
        "R"}], "]"}]}], ",", 
     RowBox[{"Assumptions", "\[Rule]", 
      RowBox[{"{", 
       RowBox[{"R", ">=", "0"}], "}"}]}]}], "]"}], "/.", 
   RowBox[{
    RowBox[{"(", 
     RowBox[{
      RowBox[{"HeavisideTheta", "[", 
       RowBox[{"-", "R"}], "]"}], "-", 
      RowBox[{"HeavisideTheta", "[", "R", "]"}]}], ")"}], "\[Rule]", " ", 
    RowBox[{"-", "1"}]}]}]}]], "Input",
 InitializationCell->True,
 CellChangeTimes->{{3.74046816307668*^9, 3.740468196947812*^9}, {
   3.740468298739108*^9, 3.740468304340828*^9}, {3.740468632504689*^9, 
   3.740468646261714*^9}, 3.740909004610441*^9, {3.740909126389318*^9, 
   3.740909136253764*^9}, {3.740909182826807*^9, 3.7409091934622583`*^9}, {
   3.740909350962579*^9, 3.740909363376803*^9}, {3.740909490097826*^9, 
   3.740909511695962*^9}, {3.7413251577679033`*^9, 3.741325158823285*^9}, {
   3.745646744922743*^9, 3.745646749722314*^9}, {3.7456500376160707`*^9, 
   3.7456500541660852`*^9}, {3.745650113694469*^9, 3.7456501271101418`*^9}},
 CellLabel->"In[17]:=",ExpressionUUID->"157589b9-6760-47a5-877a-d3789ac50acc"],

Cell[BoxData[
 FractionBox[
  RowBox[{"DiracDelta", "[", "R", "]"}], 
  RowBox[{"2", " ", "\[Pi]", " ", 
   SuperscriptBox["R", "2"]}]]], "Output",
 CellChangeTimes->{
  3.7409089745960903`*^9, 3.740909007909614*^9, 3.7409091369944*^9, 
   3.7409091940288267`*^9, {3.74090935232448*^9, 3.740909363746421*^9}, 
   3.7409095131275253`*^9, 3.7413251596794577`*^9, 3.745646759101385*^9, 
   3.745650130810792*^9, 3.745658538205291*^9, 3.7456634221495447`*^9, 
   3.7457293143987083`*^9, 3.745738329264018*^9, 3.745752165335085*^9, 
   3.7457532908738947`*^9, 3.745910746964052*^9, 3.745918807481056*^9, 
   3.746511012308833*^9, 3.746943963189157*^9, 3.7470240465874*^9, 
   3.747288088192778*^9, 3.747291477147894*^9, 3.7476379312596817`*^9},
 CellLabel->"Out[17]=",ExpressionUUID->"9f61f7ed-1800-461b-b397-b16f809ed175"]
}, Open  ]]
}, Open  ]]
}, Closed]]
}, Closed]],

Cell[CellGroupData[{

Cell[TextData[{
 "Electron-ion contribution ",
 Cell[BoxData[
  FormBox[
   RowBox[{"(", 
    RowBox[{
     SubscriptBox["E", "ei"], "=", 
     RowBox[{"\[Integral]", 
      RowBox[{
       SubscriptBox["V", "i"], 
       SubscriptBox["\[Rho]", "E"], 
       SubscriptBox[
        StyleBox[
         RowBox[{"d", 
          StyleBox["r",
           FontWeight->"Bold"]}]], "e"]}]}]}]}], TraditionalForm]],
  ExpressionUUID->"9db08e5c-4844-4996-b145-48bfc4a4c9c8"],
 ")"
}], "Chapter",
 CellChangeTimes->{{3.741063514614438*^9, 3.741063519870398*^9}, {
  3.741325559283102*^9, 3.741325576003248*^9}, {3.7456433184151297`*^9, 
  3.745643389943334*^9}, {3.745645994654112*^9, 3.745645995062233*^9}, {
  3.7456480193764353`*^9, 
  3.745648022430532*^9}},ExpressionUUID->"a2c0adde-b1c8-444d-9000-\
a98650c278b5"],

Cell[CellGroupData[{

Cell["Evaluate the dot product", "Section",
 CellChangeTimes->{{3.745651374216408*^9, 
  3.745651379456974*^9}},ExpressionUUID->"f268cdbd-8f0d-4cc1-8500-\
fdbe4e860acc"],

Cell[CellGroupData[{

Cell[BoxData[
 RowBox[{
  RowBox[{"approxVi", "[", 
   RowBox[{"R_", ",", "re_", ",", "\[Theta]_", ",", "ratio_", ",", "ae_"}], 
   "]"}], "=", 
  RowBox[{
   RowBox[{"(", 
    RowBox[{
     RowBox[{"approxVi1", "[", 
      RowBox[{"R", ",", "ae"}], "]"}], "+", 
     RowBox[{"ratio", " ", 
      RowBox[{"approxVi2", "[", 
       RowBox[{"R", ",", "ae"}], "]"}]}]}], ")"}], "/.", 
   RowBox[{"{", 
    RowBox[{"R", "\[Rule]", 
     SqrtBox[
      RowBox[{
       SuperscriptBox["re", "2"], "+", 
       SuperscriptBox["R", "2"], "+", 
       RowBox[{"2", " ", "re", " ", "R", " ", 
        RowBox[{"Cos", "[", "\[Theta]", "]"}]}]}]]}], "}"}]}]}]], "Input",
 CellChangeTimes->{{3.745490217151812*^9, 3.745490258836452*^9}, {
  3.7456632238837013`*^9, 3.7456632586725616`*^9}, {3.745663577277627*^9, 
  3.745663636164229*^9}, {3.745663695062812*^9, 3.745663701332477*^9}, {
  3.745663760172999*^9, 3.745663763333198*^9}, {3.745663883370268*^9, 
  3.7456639066949797`*^9}, {3.745729294757568*^9, 3.745729300350494*^9}, {
  3.7457295517877903`*^9, 3.745729555095375*^9}, {3.7457305335236807`*^9, 
  3.745730566520281*^9}},
 CellLabel->"In[33]:=",ExpressionUUID->"757de573-222e-4e07-82d1-15a73c989357"],

Cell[BoxData[
 RowBox[{
  RowBox[{"-", 
   FractionBox[
    RowBox[{"2", " ", "a0", " ", 
     SuperscriptBox["\[ExponentialE]", 
      FractionBox[
       RowBox[{"2", " ", 
        SqrtBox[
         RowBox[{
          SuperscriptBox["R", "2"], "+", 
          SuperscriptBox["re", "2"], "+", 
          RowBox[{"2", " ", "R", " ", "re", " ", 
           RowBox[{"Cos", "[", "\[Theta]", "]"}]}]}]]}], "ae"]], " ", "ratio",
      " ", 
     RowBox[{"(", 
      RowBox[{"ae", "+", 
       RowBox[{"ae", " ", 
        SuperscriptBox["\[ExponentialE]", 
         FractionBox[
          RowBox[{"2", " ", 
           SqrtBox[
            RowBox[{
             SuperscriptBox["R", "2"], "+", 
             SuperscriptBox["re", "2"], "+", 
             RowBox[{"2", " ", "R", " ", "re", " ", 
              RowBox[{"Cos", "[", "\[Theta]", "]"}]}]}]]}], "ae"]]}], "+", 
       SqrtBox[
        RowBox[{
         SuperscriptBox["R", "2"], "+", 
         SuperscriptBox["re", "2"], "+", 
         RowBox[{"2", " ", "R", " ", "re", " ", 
          RowBox[{"Cos", "[", "\[Theta]", "]"}]}]}]], "-", 
       RowBox[{"2", " ", 
        SuperscriptBox["\[ExponentialE]", 
         FractionBox[
          RowBox[{"2", " ", 
           SqrtBox[
            RowBox[{
             SuperscriptBox["R", "2"], "+", 
             SuperscriptBox["re", "2"], "+", 
             RowBox[{"2", " ", "R", " ", "re", " ", 
              RowBox[{"Cos", "[", "\[Theta]", "]"}]}]}]]}], "ae"]], " ", 
        SqrtBox[
         RowBox[{
          SuperscriptBox["R", "2"], "+", 
          SuperscriptBox["re", "2"], "+", 
          RowBox[{"2", " ", "R", " ", "re", " ", 
           RowBox[{"Cos", "[", "\[Theta]", "]"}]}]}]]}]}], ")"}]}], 
    RowBox[{
     SuperscriptBox["ae", "2"], " ", 
     SuperscriptBox[
      RowBox[{"(", 
       RowBox[{"1", "+", 
        SuperscriptBox["\[ExponentialE]", 
         FractionBox[
          RowBox[{"2", " ", 
           SqrtBox[
            RowBox[{
             SuperscriptBox["R", "2"], "+", 
             SuperscriptBox["re", "2"], "+", 
             RowBox[{"2", " ", "R", " ", "re", " ", 
              RowBox[{"Cos", "[", "\[Theta]", "]"}]}]}]]}], "ae"]]}], ")"}], 
      "3"], " ", 
     SqrtBox[
      RowBox[{
       SuperscriptBox["R", "2"], "+", 
       SuperscriptBox["re", "2"], "+", 
       RowBox[{"2", " ", "R", " ", "re", " ", 
        RowBox[{"Cos", "[", "\[Theta]", "]"}]}]}]]}]]}], "+", 
  FractionBox[
   RowBox[{"a0", " ", 
    RowBox[{"(", 
     RowBox[{
      RowBox[{"2", " ", "ae", " ", 
       SuperscriptBox["\[ExponentialE]", 
        FractionBox[
         RowBox[{"2", " ", 
          SqrtBox[
           RowBox[{
            SuperscriptBox["R", "2"], "+", 
            SuperscriptBox["re", "2"], "+", 
            RowBox[{"2", " ", "R", " ", "re", " ", 
             RowBox[{"Cos", "[", "\[Theta]", "]"}]}]}]]}], "ae"]], " ", 
       RowBox[{"(", 
        RowBox[{"1", "+", 
         SuperscriptBox["\[ExponentialE]", 
          FractionBox[
           RowBox[{"2", " ", 
            SqrtBox[
             RowBox[{
              SuperscriptBox["R", "2"], "+", 
              SuperscriptBox["re", "2"], "+", 
              RowBox[{"2", " ", "R", " ", "re", " ", 
               RowBox[{"Cos", "[", "\[Theta]", "]"}]}]}]]}], "ae"]]}], 
        ")"}]}], "+", 
      SqrtBox[
       RowBox[{
        SuperscriptBox["R", "2"], "+", 
        SuperscriptBox["re", "2"], "+", 
        RowBox[{"2", " ", "R", " ", "re", " ", 
         RowBox[{"Cos", "[", "\[Theta]", "]"}]}]}]], "+", 
      RowBox[{"4", " ", 
       SuperscriptBox["\[ExponentialE]", 
        FractionBox[
         RowBox[{"2", " ", 
          SqrtBox[
           RowBox[{
            SuperscriptBox["R", "2"], "+", 
            SuperscriptBox["re", "2"], "+", 
            RowBox[{"2", " ", "R", " ", "re", " ", 
             RowBox[{"Cos", "[", "\[Theta]", "]"}]}]}]]}], "ae"]], " ", 
       SqrtBox[
        RowBox[{
         SuperscriptBox["R", "2"], "+", 
         SuperscriptBox["re", "2"], "+", 
         RowBox[{"2", " ", "R", " ", "re", " ", 
          RowBox[{"Cos", "[", "\[Theta]", "]"}]}]}]]}]}], ")"}]}], 
   RowBox[{"2", " ", 
    SuperscriptBox["ae", "2"], " ", 
    SuperscriptBox[
     RowBox[{"(", 
      RowBox[{"1", "+", 
       SuperscriptBox["\[ExponentialE]", 
        FractionBox[
         RowBox[{"2", " ", 
          SqrtBox[
           RowBox[{
            SuperscriptBox["R", "2"], "+", 
            SuperscriptBox["re", "2"], "+", 
            RowBox[{"2", " ", "R", " ", "re", " ", 
             RowBox[{"Cos", "[", "\[Theta]", "]"}]}]}]]}], "ae"]]}], ")"}], 
     "2"], " ", 
    SqrtBox[
     RowBox[{
      SuperscriptBox["R", "2"], "+", 
      SuperscriptBox["re", "2"], "+", 
      RowBox[{"2", " ", "R", " ", "re", " ", 
       RowBox[{"Cos", "[", "\[Theta]", "]"}]}]}]]}]]}]], "Output",
 CellChangeTimes->{
  3.7454902606464148`*^9, 3.745663422449952*^9, {3.745663610816024*^9, 
   3.745663636949491*^9}, {3.745663764166893*^9, 3.745663785131518*^9}, {
   3.7456638934728622`*^9, 3.745663907870841*^9}, 3.7457293147954693`*^9, 
   3.745729555945023*^9, {3.74573055280163*^9, 3.745730567691985*^9}, 
   3.745751477490378*^9, 3.745910763255042*^9},
 CellLabel->"Out[33]=",ExpressionUUID->"db3aa625-efbf-462e-8f72-f5203cf6228f"]
}, Open  ]]
}, Closed]],

Cell[CellGroupData[{

Cell[TextData[{
 "Taylor expand ",
 Cell[BoxData[
  FormBox[
   RowBox[{
    SubscriptBox["V", "i"], "(", 
    RowBox[{
     StyleBox["R",
      FontWeight->"Bold"], ",", 
     SubscriptBox["r", "e"], ",", 
     RowBox[{"\[Theta]", ";", "ratio"}], ",", 
     SubscriptBox["a", "e"]}], ")"}], TraditionalForm]],
  FormatType->"TraditionalForm",ExpressionUUID->
  "6f00b35b-3079-4610-b29e-e789b5038a2c"],
 " up to ",
 Cell[BoxData[
  FormBox[
   SuperscriptBox["2", "nd"], TraditionalForm]],
  FormatType->"TraditionalForm",ExpressionUUID->
  "92d92d3b-98cb-409f-94b3-b6d61f68a1e2"],
 " order in ",
 Cell[BoxData[
  FormBox[
   SubscriptBox["r", "e"], TraditionalForm]],
  FormatType->"TraditionalForm",ExpressionUUID->
  "308bcef2-3be7-401b-8fcf-e02a9d3c7fde"]
}], "Section",
 CellChangeTimes->{{3.745651411745236*^9, 3.7456514755376472`*^9}, {
  3.7456637251256313`*^9, 
  3.7456637306698427`*^9}},ExpressionUUID->"5ed8b502-f77c-47a9-a94c-\
acf365b038c1"],

Cell[CellGroupData[{

Cell[BoxData[
 RowBox[{"Collect", "[", 
  RowBox[{
   RowBox[{"Series", "[", 
    RowBox[{
     RowBox[{"approxVi", "[", 
      RowBox[{"R", ",", "re", ",", "\[Theta]", ",", "ratio", ",", "ae"}], 
      "]"}], ",", 
     RowBox[{"{", 
      RowBox[{"re", ",", "0", ",", "2"}], "}"}]}], "]"}], ",", "re"}], 
  "]"}]], "Input",
 CellChangeTimes->{{3.745490271106513*^9, 3.745490318507554*^9}, {
   3.7454904452220373`*^9, 3.745490447476853*^9}, {3.745490486214696*^9, 
   3.745490486468093*^9}, {3.745490594960732*^9, 3.745490595197967*^9}, 
   3.745490884370122*^9, 3.745663652400069*^9, {3.745729576946015*^9, 
   3.7457296670177383`*^9}, {3.745730606826668*^9, 3.745730639944531*^9}},
 CellLabel->"In[34]:=",ExpressionUUID->"7f0b2403-4df6-4ee7-8e30-7b1d2cc16bff"],

Cell[BoxData[
 RowBox[{
  FractionBox["a0", 
   RowBox[{"2", " ", 
    SuperscriptBox["ae", "2"], " ", 
    SuperscriptBox[
     RowBox[{"(", 
      RowBox[{"1", "+", 
       SuperscriptBox["\[ExponentialE]", 
        FractionBox[
         RowBox[{"2", " ", 
          SqrtBox[
           SuperscriptBox["R", "2"]]}], "ae"]]}], ")"}], "2"]}]], "+", 
  FractionBox[
   RowBox[{"2", " ", "a0", " ", 
    SuperscriptBox["\[ExponentialE]", 
     FractionBox[
      RowBox[{"2", " ", 
       SqrtBox[
        SuperscriptBox["R", "2"]]}], "ae"]]}], 
   RowBox[{
    SuperscriptBox["ae", "2"], " ", 
    SuperscriptBox[
     RowBox[{"(", 
      RowBox[{"1", "+", 
       SuperscriptBox["\[ExponentialE]", 
        FractionBox[
         RowBox[{"2", " ", 
          SqrtBox[
           SuperscriptBox["R", "2"]]}], "ae"]]}], ")"}], "2"]}]], "+", 
  FractionBox[
   RowBox[{"a0", " ", 
    SuperscriptBox["\[ExponentialE]", 
     FractionBox[
      RowBox[{"2", " ", 
       SqrtBox[
        SuperscriptBox["R", "2"]]}], "ae"]]}], 
   RowBox[{"ae", " ", 
    SuperscriptBox[
     RowBox[{"(", 
      RowBox[{"1", "+", 
       SuperscriptBox["\[ExponentialE]", 
        FractionBox[
         RowBox[{"2", " ", 
          SqrtBox[
           SuperscriptBox["R", "2"]]}], "ae"]]}], ")"}], "2"], " ", 
    SqrtBox[
     SuperscriptBox["R", "2"]]}]], "+", 
  FractionBox[
   RowBox[{"a0", " ", 
    SuperscriptBox["\[ExponentialE]", 
     FractionBox[
      RowBox[{"4", " ", 
       SqrtBox[
        SuperscriptBox["R", "2"]]}], "ae"]]}], 
   RowBox[{"ae", " ", 
    SuperscriptBox[
     RowBox[{"(", 
      RowBox[{"1", "+", 
       SuperscriptBox["\[ExponentialE]", 
        FractionBox[
         RowBox[{"2", " ", 
          SqrtBox[
           SuperscriptBox["R", "2"]]}], "ae"]]}], ")"}], "2"], " ", 
    SqrtBox[
     SuperscriptBox["R", "2"]]}]], "-", 
  FractionBox[
   RowBox[{"2", " ", "a0", " ", 
    SuperscriptBox["\[ExponentialE]", 
     FractionBox[
      RowBox[{"2", " ", 
       SqrtBox[
        SuperscriptBox["R", "2"]]}], "ae"]], " ", "ratio"}], 
   RowBox[{
    SuperscriptBox["ae", "2"], " ", 
    SuperscriptBox[
     RowBox[{"(", 
      RowBox[{"1", "+", 
       SuperscriptBox["\[ExponentialE]", 
        FractionBox[
         RowBox[{"2", " ", 
          SqrtBox[
           SuperscriptBox["R", "2"]]}], "ae"]]}], ")"}], "3"]}]], "+", 
  FractionBox[
   RowBox[{"4", " ", "a0", " ", 
    SuperscriptBox["\[ExponentialE]", 
     FractionBox[
      RowBox[{"4", " ", 
       SqrtBox[
        SuperscriptBox["R", "2"]]}], "ae"]], " ", "ratio"}], 
   RowBox[{
    SuperscriptBox["ae", "2"], " ", 
    SuperscriptBox[
     RowBox[{"(", 
      RowBox[{"1", "+", 
       SuperscriptBox["\[ExponentialE]", 
        FractionBox[
         RowBox[{"2", " ", 
          SqrtBox[
           SuperscriptBox["R", "2"]]}], "ae"]]}], ")"}], "3"]}]], "-", 
  FractionBox[
   RowBox[{"2", " ", "a0", " ", 
    SuperscriptBox["\[ExponentialE]", 
     FractionBox[
      RowBox[{"2", " ", 
       SqrtBox[
        SuperscriptBox["R", "2"]]}], "ae"]], " ", "ratio"}], 
   RowBox[{"ae", " ", 
    SuperscriptBox[
     RowBox[{"(", 
      RowBox[{"1", "+", 
       SuperscriptBox["\[ExponentialE]", 
        FractionBox[
         RowBox[{"2", " ", 
          SqrtBox[
           SuperscriptBox["R", "2"]]}], "ae"]]}], ")"}], "3"], " ", 
    SqrtBox[
     SuperscriptBox["R", "2"]]}]], "-", 
  FractionBox[
   RowBox[{"2", " ", "a0", " ", 
    SuperscriptBox["\[ExponentialE]", 
     FractionBox[
      RowBox[{"4", " ", 
       SqrtBox[
        SuperscriptBox["R", "2"]]}], "ae"]], " ", "ratio"}], 
   RowBox[{"ae", " ", 
    SuperscriptBox[
     RowBox[{"(", 
      RowBox[{"1", "+", 
       SuperscriptBox["\[ExponentialE]", 
        FractionBox[
         RowBox[{"2", " ", 
          SqrtBox[
           SuperscriptBox["R", "2"]]}], "ae"]]}], ")"}], "3"], " ", 
    SqrtBox[
     SuperscriptBox["R", "2"]]}]], "+", 
  RowBox[{"re", " ", 
   RowBox[{"(", 
    RowBox[{
     FractionBox[
      RowBox[{"2", " ", "a0", " ", 
       SuperscriptBox["\[ExponentialE]", 
        FractionBox[
         RowBox[{"2", " ", 
          SqrtBox[
           SuperscriptBox["R", "2"]]}], "ae"]], " ", 
       RowBox[{"Cos", "[", "\[Theta]", "]"}]}], 
      RowBox[{
       SuperscriptBox["ae", "2"], " ", 
       SuperscriptBox[
        RowBox[{"(", 
         RowBox[{"1", "+", 
          SuperscriptBox["\[ExponentialE]", 
           FractionBox[
            RowBox[{"2", " ", 
             SqrtBox[
              SuperscriptBox["R", "2"]]}], "ae"]]}], ")"}], "3"], " ", "R"}]],
      "+", 
     FractionBox[
      RowBox[{"2", " ", "a0", " ", 
       SuperscriptBox["\[ExponentialE]", 
        FractionBox[
         RowBox[{"4", " ", 
          SqrtBox[
           SuperscriptBox["R", "2"]]}], "ae"]], " ", 
       RowBox[{"Cos", "[", "\[Theta]", "]"}]}], 
      RowBox[{
       SuperscriptBox["ae", "2"], " ", 
       SuperscriptBox[
        RowBox[{"(", 
         RowBox[{"1", "+", 
          SuperscriptBox["\[ExponentialE]", 
           FractionBox[
            RowBox[{"2", " ", 
             SqrtBox[
              SuperscriptBox["R", "2"]]}], "ae"]]}], ")"}], "3"], " ", "R"}]],
      "-", 
     FractionBox[
      RowBox[{"a0", " ", 
       SuperscriptBox["\[ExponentialE]", 
        FractionBox[
         RowBox[{"2", " ", 
          SqrtBox[
           SuperscriptBox["R", "2"]]}], "ae"]], " ", 
       SqrtBox[
        SuperscriptBox["R", "2"]], " ", 
       RowBox[{"Cos", "[", "\[Theta]", "]"}]}], 
      RowBox[{"ae", " ", 
       SuperscriptBox[
        RowBox[{"(", 
         RowBox[{"1", "+", 
          SuperscriptBox["\[ExponentialE]", 
           FractionBox[
            RowBox[{"2", " ", 
             SqrtBox[
              SuperscriptBox["R", "2"]]}], "ae"]]}], ")"}], "3"], " ", 
       SuperscriptBox["R", "3"]}]], "-", 
     FractionBox[
      RowBox[{"2", " ", "a0", " ", 
       SuperscriptBox["\[ExponentialE]", 
        FractionBox[
         RowBox[{"4", " ", 
          SqrtBox[
           SuperscriptBox["R", "2"]]}], "ae"]], " ", 
       SqrtBox[
        SuperscriptBox["R", "2"]], " ", 
       RowBox[{"Cos", "[", "\[Theta]", "]"}]}], 
      RowBox[{"ae", " ", 
       SuperscriptBox[
        RowBox[{"(", 
         RowBox[{"1", "+", 
          SuperscriptBox["\[ExponentialE]", 
           FractionBox[
            RowBox[{"2", " ", 
             SqrtBox[
              SuperscriptBox["R", "2"]]}], "ae"]]}], ")"}], "3"], " ", 
       SuperscriptBox["R", "3"]}]], "-", 
     FractionBox[
      RowBox[{"a0", " ", 
       SuperscriptBox["\[ExponentialE]", 
        FractionBox[
         RowBox[{"6", " ", 
          SqrtBox[
           SuperscriptBox["R", "2"]]}], "ae"]], " ", 
       SqrtBox[
        SuperscriptBox["R", "2"]], " ", 
       RowBox[{"Cos", "[", "\[Theta]", "]"}]}], 
      RowBox[{"ae", " ", 
       SuperscriptBox[
        RowBox[{"(", 
         RowBox[{"1", "+", 
          SuperscriptBox["\[ExponentialE]", 
           FractionBox[
            RowBox[{"2", " ", 
             SqrtBox[
              SuperscriptBox["R", "2"]]}], "ae"]]}], ")"}], "3"], " ", 
       SuperscriptBox["R", "3"]}]], "+", 
     FractionBox[
      RowBox[{"2", " ", "a0", " ", 
       SuperscriptBox["\[ExponentialE]", 
        FractionBox[
         RowBox[{"2", " ", 
          SqrtBox[
           SuperscriptBox["R", "2"]]}], "ae"]], " ", 
       SqrtBox[
        SuperscriptBox["R", "2"]], " ", 
       RowBox[{"Cos", "[", "\[Theta]", "]"}]}], 
      RowBox[{
       SuperscriptBox["ae", "3"], " ", 
       SuperscriptBox[
        RowBox[{"(", 
         RowBox[{"1", "+", 
          SuperscriptBox["\[ExponentialE]", 
           FractionBox[
            RowBox[{"2", " ", 
             SqrtBox[
              SuperscriptBox["R", "2"]]}], "ae"]]}], ")"}], "3"], " ", "R"}]],
      "-", 
     FractionBox[
      RowBox[{"4", " ", "a0", " ", 
       SuperscriptBox["\[ExponentialE]", 
        FractionBox[
         RowBox[{"4", " ", 
          SqrtBox[
           SuperscriptBox["R", "2"]]}], "ae"]], " ", 
       SqrtBox[
        SuperscriptBox["R", "2"]], " ", 
       RowBox[{"Cos", "[", "\[Theta]", "]"}]}], 
      RowBox[{
       SuperscriptBox["ae", "3"], " ", 
       SuperscriptBox[
        RowBox[{"(", 
         RowBox[{"1", "+", 
          SuperscriptBox["\[ExponentialE]", 
           FractionBox[
            RowBox[{"2", " ", 
             SqrtBox[
              SuperscriptBox["R", "2"]]}], "ae"]]}], ")"}], "3"], " ", "R"}]],
      "-", 
     FractionBox[
      RowBox[{"4", " ", "a0", " ", 
       SuperscriptBox["\[ExponentialE]", 
        FractionBox[
         RowBox[{"2", " ", 
          SqrtBox[
           SuperscriptBox["R", "2"]]}], "ae"]], " ", "ratio", " ", 
       RowBox[{"Cos", "[", "\[Theta]", "]"}]}], 
      RowBox[{
       SuperscriptBox["ae", "2"], " ", 
       SuperscriptBox[
        RowBox[{"(", 
         RowBox[{"1", "+", 
          SuperscriptBox["\[ExponentialE]", 
           FractionBox[
            RowBox[{"2", " ", 
             SqrtBox[
              SuperscriptBox["R", "2"]]}], "ae"]]}], ")"}], "4"], " ", "R"}]],
      "+", 
     FractionBox[
      RowBox[{"4", " ", "a0", " ", 
       SuperscriptBox["\[ExponentialE]", 
        FractionBox[
         RowBox[{"6", " ", 
          SqrtBox[
           SuperscriptBox["R", "2"]]}], "ae"]], " ", "ratio", " ", 
       RowBox[{"Cos", "[", "\[Theta]", "]"}]}], 
      RowBox[{
       SuperscriptBox["ae", "2"], " ", 
       SuperscriptBox[
        RowBox[{"(", 
         RowBox[{"1", "+", 
          SuperscriptBox["\[ExponentialE]", 
           FractionBox[
            RowBox[{"2", " ", 
             SqrtBox[
              SuperscriptBox["R", "2"]]}], "ae"]]}], ")"}], "4"], " ", "R"}]],
      "+", 
     FractionBox[
      RowBox[{"2", " ", "a0", " ", 
       SuperscriptBox["\[ExponentialE]", 
        FractionBox[
         RowBox[{"2", " ", 
          SqrtBox[
           SuperscriptBox["R", "2"]]}], "ae"]], " ", 
       SqrtBox[
        SuperscriptBox["R", "2"]], " ", "ratio", " ", 
       RowBox[{"Cos", "[", "\[Theta]", "]"}]}], 
      RowBox[{"ae", " ", 
       SuperscriptBox[
        RowBox[{"(", 
         RowBox[{"1", "+", 
          SuperscriptBox["\[ExponentialE]", 
           FractionBox[
            RowBox[{"2", " ", 
             SqrtBox[
              SuperscriptBox["R", "2"]]}], "ae"]]}], ")"}], "4"], " ", 
       SuperscriptBox["R", "3"]}]], "+", 
     FractionBox[
      RowBox[{"4", " ", "a0", " ", 
       SuperscriptBox["\[ExponentialE]", 
        FractionBox[
         RowBox[{"4", " ", 
          SqrtBox[
           SuperscriptBox["R", "2"]]}], "ae"]], " ", 
       SqrtBox[
        SuperscriptBox["R", "2"]], " ", "ratio", " ", 
       RowBox[{"Cos", "[", "\[Theta]", "]"}]}], 
      RowBox[{"ae", " ", 
       SuperscriptBox[
        RowBox[{"(", 
         RowBox[{"1", "+", 
          SuperscriptBox["\[ExponentialE]", 
           FractionBox[
            RowBox[{"2", " ", 
             SqrtBox[
              SuperscriptBox["R", "2"]]}], "ae"]]}], ")"}], "4"], " ", 
       SuperscriptBox["R", "3"]}]], "+", 
     FractionBox[
      RowBox[{"2", " ", "a0", " ", 
       SuperscriptBox["\[ExponentialE]", 
        FractionBox[
         RowBox[{"6", " ", 
          SqrtBox[
           SuperscriptBox["R", "2"]]}], "ae"]], " ", 
       SqrtBox[
        SuperscriptBox["R", "2"]], " ", "ratio", " ", 
       RowBox[{"Cos", "[", "\[Theta]", "]"}]}], 
      RowBox[{"ae", " ", 
       SuperscriptBox[
        RowBox[{"(", 
         RowBox[{"1", "+", 
          SuperscriptBox["\[ExponentialE]", 
           FractionBox[
            RowBox[{"2", " ", 
             SqrtBox[
              SuperscriptBox["R", "2"]]}], "ae"]]}], ")"}], "4"], " ", 
       SuperscriptBox["R", "3"]}]], "-", 
     FractionBox[
      RowBox[{"4", " ", "a0", " ", 
       SuperscriptBox["\[ExponentialE]", 
        FractionBox[
         RowBox[{"2", " ", 
          SqrtBox[
           SuperscriptBox["R", "2"]]}], "ae"]], " ", 
       SqrtBox[
        SuperscriptBox["R", "2"]], " ", "ratio", " ", 
       RowBox[{"Cos", "[", "\[Theta]", "]"}]}], 
      RowBox[{
       SuperscriptBox["ae", "3"], " ", 
       SuperscriptBox[
        RowBox[{"(", 
         RowBox[{"1", "+", 
          SuperscriptBox["\[ExponentialE]", 
           FractionBox[
            RowBox[{"2", " ", 
             SqrtBox[
              SuperscriptBox["R", "2"]]}], "ae"]]}], ")"}], "4"], " ", "R"}]],
      "+", 
     FractionBox[
      RowBox[{"24", " ", "a0", " ", 
       SuperscriptBox["\[ExponentialE]", 
        FractionBox[
         RowBox[{"4", " ", 
          SqrtBox[
           SuperscriptBox["R", "2"]]}], "ae"]], " ", 
       SqrtBox[
        SuperscriptBox["R", "2"]], " ", "ratio", " ", 
       RowBox[{"Cos", "[", "\[Theta]", "]"}]}], 
      RowBox[{
       SuperscriptBox["ae", "3"], " ", 
       SuperscriptBox[
        RowBox[{"(", 
         RowBox[{"1", "+", 
          SuperscriptBox["\[ExponentialE]", 
           FractionBox[
            RowBox[{"2", " ", 
             SqrtBox[
              SuperscriptBox["R", "2"]]}], "ae"]]}], ")"}], "4"], " ", "R"}]],
      "-", 
     FractionBox[
      RowBox[{"8", " ", "a0", " ", 
       SuperscriptBox["\[ExponentialE]", 
        FractionBox[
         RowBox[{"6", " ", 
          SqrtBox[
           SuperscriptBox["R", "2"]]}], "ae"]], " ", 
       SqrtBox[
        SuperscriptBox["R", "2"]], " ", "ratio", " ", 
       RowBox[{"Cos", "[", "\[Theta]", "]"}]}], 
      RowBox[{
       SuperscriptBox["ae", "3"], " ", 
       SuperscriptBox[
        RowBox[{"(", 
         RowBox[{"1", "+", 
          SuperscriptBox["\[ExponentialE]", 
           FractionBox[
            RowBox[{"2", " ", 
             SqrtBox[
              SuperscriptBox["R", "2"]]}], "ae"]]}], ")"}], "4"], " ", 
       "R"}]]}], ")"}]}], "+", 
  RowBox[{
   SuperscriptBox["re", "2"], " ", 
   RowBox[{"(", 
    RowBox[{
     FractionBox[
      RowBox[{"a0", " ", 
       SuperscriptBox["\[ExponentialE]", 
        FractionBox[
         RowBox[{"2", " ", 
          SqrtBox[
           SuperscriptBox["R", "2"]]}], "ae"]]}], 
      RowBox[{
       SuperscriptBox["ae", "2"], " ", 
       SuperscriptBox[
        RowBox[{"(", 
         RowBox[{"1", "+", 
          SuperscriptBox["\[ExponentialE]", 
           FractionBox[
            RowBox[{"2", " ", 
             SqrtBox[
              SuperscriptBox["R", "2"]]}], "ae"]]}], ")"}], "4"], " ", 
       SuperscriptBox["R", "2"]}]], "+", 
     FractionBox[
      RowBox[{"2", " ", "a0", " ", 
       SuperscriptBox["\[ExponentialE]", 
        FractionBox[
         RowBox[{"4", " ", 
          SqrtBox[
           SuperscriptBox["R", "2"]]}], "ae"]]}], 
      RowBox[{
       SuperscriptBox["ae", "2"], " ", 
       SuperscriptBox[
        RowBox[{"(", 
         RowBox[{"1", "+", 
          SuperscriptBox["\[ExponentialE]", 
           FractionBox[
            RowBox[{"2", " ", 
             SqrtBox[
              SuperscriptBox["R", "2"]]}], "ae"]]}], ")"}], "4"], " ", 
       SuperscriptBox["R", "2"]}]], "+", 
     FractionBox[
      RowBox[{"a0", " ", 
       SuperscriptBox["\[ExponentialE]", 
        FractionBox[
         RowBox[{"6", " ", 
          SqrtBox[
           SuperscriptBox["R", "2"]]}], "ae"]]}], 
      RowBox[{
       SuperscriptBox["ae", "2"], " ", 
       SuperscriptBox[
        RowBox[{"(", 
         RowBox[{"1", "+", 
          SuperscriptBox["\[ExponentialE]", 
           FractionBox[
            RowBox[{"2", " ", 
             SqrtBox[
              SuperscriptBox["R", "2"]]}], "ae"]]}], ")"}], "4"], " ", 
       SuperscriptBox["R", "2"]}]], "+", 
     FractionBox[
      RowBox[{"a0", " ", 
       SuperscriptBox["\[ExponentialE]", 
        FractionBox[
         RowBox[{"2", " ", 
          SqrtBox[
           SuperscriptBox["R", "2"]]}], "ae"]]}], 
      RowBox[{
       SuperscriptBox["ae", "3"], " ", 
       SuperscriptBox[
        RowBox[{"(", 
         RowBox[{"1", "+", 
          SuperscriptBox["\[ExponentialE]", 
           FractionBox[
            RowBox[{"2", " ", 
             SqrtBox[
              SuperscriptBox["R", "2"]]}], "ae"]]}], ")"}], "4"], " ", 
       SqrtBox[
        SuperscriptBox["R", "2"]]}]], "-", 
     FractionBox[
      RowBox[{"a0", " ", 
       SuperscriptBox["\[ExponentialE]", 
        FractionBox[
         RowBox[{"4", " ", 
          SqrtBox[
           SuperscriptBox["R", "2"]]}], "ae"]]}], 
      RowBox[{
       SuperscriptBox["ae", "3"], " ", 
       SuperscriptBox[
        RowBox[{"(", 
         RowBox[{"1", "+", 
          SuperscriptBox["\[ExponentialE]", 
           FractionBox[
            RowBox[{"2", " ", 
             SqrtBox[
              SuperscriptBox["R", "2"]]}], "ae"]]}], ")"}], "4"], " ", 
       SqrtBox[
        SuperscriptBox["R", "2"]]}]], "-", 
     FractionBox[
      RowBox[{"2", " ", "a0", " ", 
       SuperscriptBox["\[ExponentialE]", 
        FractionBox[
         RowBox[{"6", " ", 
          SqrtBox[
           SuperscriptBox["R", "2"]]}], "ae"]]}], 
      RowBox[{
       SuperscriptBox["ae", "3"], " ", 
       SuperscriptBox[
        RowBox[{"(", 
         RowBox[{"1", "+", 
          SuperscriptBox["\[ExponentialE]", 
           FractionBox[
            RowBox[{"2", " ", 
             SqrtBox[
              SuperscriptBox["R", "2"]]}], "ae"]]}], ")"}], "4"], " ", 
       SqrtBox[
        SuperscriptBox["R", "2"]]}]], "-", 
     FractionBox[
      RowBox[{"a0", " ", 
       SuperscriptBox["\[ExponentialE]", 
        FractionBox[
         RowBox[{"2", " ", 
          SqrtBox[
           SuperscriptBox["R", "2"]]}], "ae"]], " ", 
       SqrtBox[
        SuperscriptBox["R", "2"]]}], 
      RowBox[{"2", " ", "ae", " ", 
       SuperscriptBox[
        RowBox[{"(", 
         RowBox[{"1", "+", 
          SuperscriptBox["\[ExponentialE]", 
           FractionBox[
            RowBox[{"2", " ", 
             SqrtBox[
              SuperscriptBox["R", "2"]]}], "ae"]]}], ")"}], "4"], " ", 
       SuperscriptBox["R", "4"]}]], "-", 
     FractionBox[
      RowBox[{"3", " ", "a0", " ", 
       SuperscriptBox["\[ExponentialE]", 
        FractionBox[
         RowBox[{"4", " ", 
          SqrtBox[
           SuperscriptBox["R", "2"]]}], "ae"]], " ", 
       SqrtBox[
        SuperscriptBox["R", "2"]]}], 
      RowBox[{"2", " ", "ae", " ", 
       SuperscriptBox[
        RowBox[{"(", 
         RowBox[{"1", "+", 
          SuperscriptBox["\[ExponentialE]", 
           FractionBox[
            RowBox[{"2", " ", 
             SqrtBox[
              SuperscriptBox["R", "2"]]}], "ae"]]}], ")"}], "4"], " ", 
       SuperscriptBox["R", "4"]}]], "-", 
     FractionBox[
      RowBox[{"3", " ", "a0", " ", 
       SuperscriptBox["\[ExponentialE]", 
        FractionBox[
         RowBox[{"6", " ", 
          SqrtBox[
           SuperscriptBox["R", "2"]]}], "ae"]], " ", 
       SqrtBox[
        SuperscriptBox["R", "2"]]}], 
      RowBox[{"2", " ", "ae", " ", 
       SuperscriptBox[
        RowBox[{"(", 
         RowBox[{"1", "+", 
          SuperscriptBox["\[ExponentialE]", 
           FractionBox[
            RowBox[{"2", " ", 
             SqrtBox[
              SuperscriptBox["R", "2"]]}], "ae"]]}], ")"}], "4"], " ", 
       SuperscriptBox["R", "4"]}]], "-", 
     FractionBox[
      RowBox[{"a0", " ", 
       SuperscriptBox["\[ExponentialE]", 
        FractionBox[
         RowBox[{"8", " ", 
          SqrtBox[
           SuperscriptBox["R", "2"]]}], "ae"]], " ", 
       SqrtBox[
        SuperscriptBox["R", "2"]]}], 
      RowBox[{"2", " ", "ae", " ", 
       SuperscriptBox[
        RowBox[{"(", 
         RowBox[{"1", "+", 
          SuperscriptBox["\[ExponentialE]", 
           FractionBox[
            RowBox[{"2", " ", 
             SqrtBox[
              SuperscriptBox["R", "2"]]}], "ae"]]}], ")"}], "4"], " ", 
       SuperscriptBox["R", "4"]}]], "-", 
     FractionBox[
      RowBox[{"2", " ", "a0", " ", 
       SuperscriptBox["\[ExponentialE]", 
        FractionBox[
         RowBox[{"2", " ", 
          SqrtBox[
           SuperscriptBox["R", "2"]]}], "ae"]], " ", "ratio"}], 
      RowBox[{
       SuperscriptBox["ae", "2"], " ", 
       SuperscriptBox[
        RowBox[{"(", 
         RowBox[{"1", "+", 
          SuperscriptBox["\[ExponentialE]", 
           FractionBox[
            RowBox[{"2", " ", 
             SqrtBox[
              SuperscriptBox["R", "2"]]}], "ae"]]}], ")"}], "5"], " ", 
       SuperscriptBox["R", "2"]}]], "-", 
     FractionBox[
      RowBox[{"2", " ", "a0", " ", 
       SuperscriptBox["\[ExponentialE]", 
        FractionBox[
         RowBox[{"4", " ", 
          SqrtBox[
           SuperscriptBox["R", "2"]]}], "ae"]], " ", "ratio"}], 
      RowBox[{
       SuperscriptBox["ae", "2"], " ", 
       SuperscriptBox[
        RowBox[{"(", 
         RowBox[{"1", "+", 
          SuperscriptBox["\[ExponentialE]", 
           FractionBox[
            RowBox[{"2", " ", 
             SqrtBox[
              SuperscriptBox["R", "2"]]}], "ae"]]}], ")"}], "5"], " ", 
       SuperscriptBox["R", "2"]}]], "+", 
     FractionBox[
      RowBox[{"2", " ", "a0", " ", 
       SuperscriptBox["\[ExponentialE]", 
        FractionBox[
         RowBox[{"6", " ", 
          SqrtBox[
           SuperscriptBox["R", "2"]]}], "ae"]], " ", "ratio"}], 
      RowBox[{
       SuperscriptBox["ae", "2"], " ", 
       SuperscriptBox[
        RowBox[{"(", 
         RowBox[{"1", "+", 
          SuperscriptBox["\[ExponentialE]", 
           FractionBox[
            RowBox[{"2", " ", 
             SqrtBox[
              SuperscriptBox["R", "2"]]}], "ae"]]}], ")"}], "5"], " ", 
       SuperscriptBox["R", "2"]}]], "+", 
     FractionBox[
      RowBox[{"2", " ", "a0", " ", 
       SuperscriptBox["\[ExponentialE]", 
        FractionBox[
         RowBox[{"8", " ", 
          SqrtBox[
           SuperscriptBox["R", "2"]]}], "ae"]], " ", "ratio"}], 
      RowBox[{
       SuperscriptBox["ae", "2"], " ", 
       SuperscriptBox[
        RowBox[{"(", 
         RowBox[{"1", "+", 
          SuperscriptBox["\[ExponentialE]", 
           FractionBox[
            RowBox[{"2", " ", 
             SqrtBox[
              SuperscriptBox["R", "2"]]}], "ae"]]}], ")"}], "5"], " ", 
       SuperscriptBox["R", "2"]}]], "-", 
     FractionBox[
      RowBox[{"2", " ", "a0", " ", 
       SuperscriptBox["\[ExponentialE]", 
        FractionBox[
         RowBox[{"2", " ", 
          SqrtBox[
           SuperscriptBox["R", "2"]]}], "ae"]], " ", "ratio"}], 
      RowBox[{
       SuperscriptBox["ae", "3"], " ", 
       SuperscriptBox[
        RowBox[{"(", 
         RowBox[{"1", "+", 
          SuperscriptBox["\[ExponentialE]", 
           FractionBox[
            RowBox[{"2", " ", 
             SqrtBox[
              SuperscriptBox["R", "2"]]}], "ae"]]}], ")"}], "5"], " ", 
       SqrtBox[
        SuperscriptBox["R", "2"]]}]], "+", 
     FractionBox[
      RowBox[{"10", " ", "a0", " ", 
       SuperscriptBox["\[ExponentialE]", 
        FractionBox[
         RowBox[{"4", " ", 
          SqrtBox[
           SuperscriptBox["R", "2"]]}], "ae"]], " ", "ratio"}], 
      RowBox[{
       SuperscriptBox["ae", "3"], " ", 
       SuperscriptBox[
        RowBox[{"(", 
         RowBox[{"1", "+", 
          SuperscriptBox["\[ExponentialE]", 
           FractionBox[
            RowBox[{"2", " ", 
             SqrtBox[
              SuperscriptBox["R", "2"]]}], "ae"]]}], ")"}], "5"], " ", 
       SqrtBox[
        SuperscriptBox["R", "2"]]}]], "+", 
     FractionBox[
      RowBox[{"8", " ", "a0", " ", 
       SuperscriptBox["\[ExponentialE]", 
        FractionBox[
         RowBox[{"6", " ", 
          SqrtBox[
           SuperscriptBox["R", "2"]]}], "ae"]], " ", "ratio"}], 
      RowBox[{
       SuperscriptBox["ae", "3"], " ", 
       SuperscriptBox[
        RowBox[{"(", 
         RowBox[{"1", "+", 
          SuperscriptBox["\[ExponentialE]", 
           FractionBox[
            RowBox[{"2", " ", 
             SqrtBox[
              SuperscriptBox["R", "2"]]}], "ae"]]}], ")"}], "5"], " ", 
       SqrtBox[
        SuperscriptBox["R", "2"]]}]], "-", 
     FractionBox[
      RowBox[{"4", " ", "a0", " ", 
       SuperscriptBox["\[ExponentialE]", 
        FractionBox[
         RowBox[{"8", " ", 
          SqrtBox[
           SuperscriptBox["R", "2"]]}], "ae"]], " ", "ratio"}], 
      RowBox[{
       SuperscriptBox["ae", "3"], " ", 
       SuperscriptBox[
        RowBox[{"(", 
         RowBox[{"1", "+", 
          SuperscriptBox["\[ExponentialE]", 
           FractionBox[
            RowBox[{"2", " ", 
             SqrtBox[
              SuperscriptBox["R", "2"]]}], "ae"]]}], ")"}], "5"], " ", 
       SqrtBox[
        SuperscriptBox["R", "2"]]}]], "+", 
     FractionBox[
      RowBox[{"a0", " ", 
       SuperscriptBox["\[ExponentialE]", 
        FractionBox[
         RowBox[{"2", " ", 
          SqrtBox[
           SuperscriptBox["R", "2"]]}], "ae"]], " ", 
       SqrtBox[
        SuperscriptBox["R", "2"]], " ", "ratio"}], 
      RowBox[{"ae", " ", 
       SuperscriptBox[
        RowBox[{"(", 
         RowBox[{"1", "+", 
          SuperscriptBox["\[ExponentialE]", 
           FractionBox[
            RowBox[{"2", " ", 
             SqrtBox[
              SuperscriptBox["R", "2"]]}], "ae"]]}], ")"}], "5"], " ", 
       SuperscriptBox["R", "4"]}]], "+", 
     FractionBox[
      RowBox[{"3", " ", "a0", " ", 
       SuperscriptBox["\[ExponentialE]", 
        FractionBox[
         RowBox[{"4", " ", 
          SqrtBox[
           SuperscriptBox["R", "2"]]}], "ae"]], " ", 
       SqrtBox[
        SuperscriptBox["R", "2"]], " ", "ratio"}], 
      RowBox[{"ae", " ", 
       SuperscriptBox[
        RowBox[{"(", 
         RowBox[{"1", "+", 
          SuperscriptBox["\[ExponentialE]", 
           FractionBox[
            RowBox[{"2", " ", 
             SqrtBox[
              SuperscriptBox["R", "2"]]}], "ae"]]}], ")"}], "5"], " ", 
       SuperscriptBox["R", "4"]}]], "+", 
     FractionBox[
      RowBox[{"3", " ", "a0", " ", 
       SuperscriptBox["\[ExponentialE]", 
        FractionBox[
         RowBox[{"6", " ", 
          SqrtBox[
           SuperscriptBox["R", "2"]]}], "ae"]], " ", 
       SqrtBox[
        SuperscriptBox["R", "2"]], " ", "ratio"}], 
      RowBox[{"ae", " ", 
       SuperscriptBox[
        RowBox[{"(", 
         RowBox[{"1", "+", 
          SuperscriptBox["\[ExponentialE]", 
           FractionBox[
            RowBox[{"2", " ", 
             SqrtBox[
              SuperscriptBox["R", "2"]]}], "ae"]]}], ")"}], "5"], " ", 
       SuperscriptBox["R", "4"]}]], "+", 
     FractionBox[
      RowBox[{"a0", " ", 
       SuperscriptBox["\[ExponentialE]", 
        FractionBox[
         RowBox[{"8", " ", 
          SqrtBox[
           SuperscriptBox["R", "2"]]}], "ae"]], " ", 
       SqrtBox[
        SuperscriptBox["R", "2"]], " ", "ratio"}], 
      RowBox[{"ae", " ", 
       SuperscriptBox[
        RowBox[{"(", 
         RowBox[{"1", "+", 
          SuperscriptBox["\[ExponentialE]", 
           FractionBox[
            RowBox[{"2", " ", 
             SqrtBox[
              SuperscriptBox["R", "2"]]}], "ae"]]}], ")"}], "5"], " ", 
       SuperscriptBox["R", "4"]}]], "+", 
     FractionBox[
      RowBox[{"2", " ", "a0", " ", 
       SuperscriptBox["\[ExponentialE]", 
        FractionBox[
         RowBox[{"2", " ", 
          SqrtBox[
           SuperscriptBox["R", "2"]]}], "ae"]], " ", 
       SuperscriptBox[
        RowBox[{"Cos", "[", "\[Theta]", "]"}], "2"]}], 
      RowBox[{
       SuperscriptBox["ae", "4"], " ", 
       SuperscriptBox[
        RowBox[{"(", 
         RowBox[{"1", "+", 
          SuperscriptBox["\[ExponentialE]", 
           FractionBox[
            RowBox[{"2", " ", 
             SqrtBox[
              SuperscriptBox["R", "2"]]}], "ae"]]}], ")"}], "4"]}]], "-", 
     FractionBox[
      RowBox[{"12", " ", "a0", " ", 
       SuperscriptBox["\[ExponentialE]", 
        FractionBox[
         RowBox[{"4", " ", 
          SqrtBox[
           SuperscriptBox["R", "2"]]}], "ae"]], " ", 
       SuperscriptBox[
        RowBox[{"Cos", "[", "\[Theta]", "]"}], "2"]}], 
      RowBox[{
       SuperscriptBox["ae", "4"], " ", 
       SuperscriptBox[
        RowBox[{"(", 
         RowBox[{"1", "+", 
          SuperscriptBox["\[ExponentialE]", 
           FractionBox[
            RowBox[{"2", " ", 
             SqrtBox[
              SuperscriptBox["R", "2"]]}], "ae"]]}], ")"}], "4"]}]], "+", 
     FractionBox[
      RowBox[{"4", " ", "a0", " ", 
       SuperscriptBox["\[ExponentialE]", 
        FractionBox[
         RowBox[{"6", " ", 
          SqrtBox[
           SuperscriptBox["R", "2"]]}], "ae"]], " ", 
       SuperscriptBox[
        RowBox[{"Cos", "[", "\[Theta]", "]"}], "2"]}], 
      RowBox[{
       SuperscriptBox["ae", "4"], " ", 
       SuperscriptBox[
        RowBox[{"(", 
         RowBox[{"1", "+", 
          SuperscriptBox["\[ExponentialE]", 
           FractionBox[
            RowBox[{"2", " ", 
             SqrtBox[
              SuperscriptBox["R", "2"]]}], "ae"]]}], ")"}], "4"]}]], "-", 
     FractionBox[
      RowBox[{"3", " ", "a0", " ", 
       SuperscriptBox["\[ExponentialE]", 
        FractionBox[
         RowBox[{"2", " ", 
          SqrtBox[
           SuperscriptBox["R", "2"]]}], "ae"]], " ", 
       SuperscriptBox[
        RowBox[{"Cos", "[", "\[Theta]", "]"}], "2"]}], 
      RowBox[{
       SuperscriptBox["ae", "2"], " ", 
       SuperscriptBox[
        RowBox[{"(", 
         RowBox[{"1", "+", 
          SuperscriptBox["\[ExponentialE]", 
           FractionBox[
            RowBox[{"2", " ", 
             SqrtBox[
              SuperscriptBox["R", "2"]]}], "ae"]]}], ")"}], "4"], " ", 
       SuperscriptBox["R", "2"]}]], "-", 
     FractionBox[
      RowBox[{"6", " ", "a0", " ", 
       SuperscriptBox["\[ExponentialE]", 
        FractionBox[
         RowBox[{"4", " ", 
          SqrtBox[
           SuperscriptBox["R", "2"]]}], "ae"]], " ", 
       SuperscriptBox[
        RowBox[{"Cos", "[", "\[Theta]", "]"}], "2"]}], 
      RowBox[{
       SuperscriptBox["ae", "2"], " ", 
       SuperscriptBox[
        RowBox[{"(", 
         RowBox[{"1", "+", 
          SuperscriptBox["\[ExponentialE]", 
           FractionBox[
            RowBox[{"2", " ", 
             SqrtBox[
              SuperscriptBox["R", "2"]]}], "ae"]]}], ")"}], "4"], " ", 
       SuperscriptBox["R", "2"]}]], "-", 
     FractionBox[
      RowBox[{"3", " ", "a0", " ", 
       SuperscriptBox["\[ExponentialE]", 
        FractionBox[
         RowBox[{"6", " ", 
          SqrtBox[
           SuperscriptBox["R", "2"]]}], "ae"]], " ", 
       SuperscriptBox[
        RowBox[{"Cos", "[", "\[Theta]", "]"}], "2"]}], 
      RowBox[{
       SuperscriptBox["ae", "2"], " ", 
       SuperscriptBox[
        RowBox[{"(", 
         RowBox[{"1", "+", 
          SuperscriptBox["\[ExponentialE]", 
           FractionBox[
            RowBox[{"2", " ", 
             SqrtBox[
              SuperscriptBox["R", "2"]]}], "ae"]]}], ")"}], "4"], " ", 
       SuperscriptBox["R", "2"]}]], "+", 
     FractionBox[
      RowBox[{"a0", " ", 
       SuperscriptBox["\[ExponentialE]", 
        FractionBox[
         RowBox[{"2", " ", 
          SqrtBox[
           SuperscriptBox["R", "2"]]}], "ae"]], " ", 
       SuperscriptBox[
        RowBox[{"Cos", "[", "\[Theta]", "]"}], "2"]}], 
      RowBox[{
       SuperscriptBox["ae", "3"], " ", 
       SuperscriptBox[
        RowBox[{"(", 
         RowBox[{"1", "+", 
          SuperscriptBox["\[ExponentialE]", 
           FractionBox[
            RowBox[{"2", " ", 
             SqrtBox[
              SuperscriptBox["R", "2"]]}], "ae"]]}], ")"}], "4"], " ", 
       SqrtBox[
        SuperscriptBox["R", "2"]]}]], "+", 
     FractionBox[
      RowBox[{"a0", " ", 
       SuperscriptBox["\[ExponentialE]", 
        FractionBox[
         RowBox[{"4", " ", 
          SqrtBox[
           SuperscriptBox["R", "2"]]}], "ae"]], " ", 
       SuperscriptBox[
        RowBox[{"Cos", "[", "\[Theta]", "]"}], "2"]}], 
      RowBox[{
       SuperscriptBox["ae", "3"], " ", 
       SuperscriptBox[
        RowBox[{"(", 
         RowBox[{"1", "+", 
          SuperscriptBox["\[ExponentialE]", 
           FractionBox[
            RowBox[{"2", " ", 
             SqrtBox[
              SuperscriptBox["R", "2"]]}], "ae"]]}], ")"}], "4"], " ", 
       SqrtBox[
        SuperscriptBox["R", "2"]]}]], "+", 
     FractionBox[
      RowBox[{"3", " ", "a0", " ", 
       SuperscriptBox["\[ExponentialE]", 
        FractionBox[
         RowBox[{"2", " ", 
          SqrtBox[
           SuperscriptBox["R", "2"]]}], "ae"]], " ", 
       SqrtBox[
        SuperscriptBox["R", "2"]], " ", 
       SuperscriptBox[
        RowBox[{"Cos", "[", "\[Theta]", "]"}], "2"]}], 
      RowBox[{"2", " ", "ae", " ", 
       SuperscriptBox[
        RowBox[{"(", 
         RowBox[{"1", "+", 
          SuperscriptBox["\[ExponentialE]", 
           FractionBox[
            RowBox[{"2", " ", 
             SqrtBox[
              SuperscriptBox["R", "2"]]}], "ae"]]}], ")"}], "4"], " ", 
       SuperscriptBox["R", "4"]}]], "+", 
     FractionBox[
      RowBox[{"9", " ", "a0", " ", 
       SuperscriptBox["\[ExponentialE]", 
        FractionBox[
         RowBox[{"4", " ", 
          SqrtBox[
           SuperscriptBox["R", "2"]]}], "ae"]], " ", 
       SqrtBox[
        SuperscriptBox["R", "2"]], " ", 
       SuperscriptBox[
        RowBox[{"Cos", "[", "\[Theta]", "]"}], "2"]}], 
      RowBox[{"2", " ", "ae", " ", 
       SuperscriptBox[
        RowBox[{"(", 
         RowBox[{"1", "+", 
          SuperscriptBox["\[ExponentialE]", 
           FractionBox[
            RowBox[{"2", " ", 
             SqrtBox[
              SuperscriptBox["R", "2"]]}], "ae"]]}], ")"}], "4"], " ", 
       SuperscriptBox["R", "4"]}]], "+", 
     FractionBox[
      RowBox[{"9", " ", "a0", " ", 
       SuperscriptBox["\[ExponentialE]", 
        FractionBox[
         RowBox[{"6", " ", 
          SqrtBox[
           SuperscriptBox["R", "2"]]}], "ae"]], " ", 
       SqrtBox[
        SuperscriptBox["R", "2"]], " ", 
       SuperscriptBox[
        RowBox[{"Cos", "[", "\[Theta]", "]"}], "2"]}], 
      RowBox[{"2", " ", "ae", " ", 
       SuperscriptBox[
        RowBox[{"(", 
         RowBox[{"1", "+", 
          SuperscriptBox["\[ExponentialE]", 
           FractionBox[
            RowBox[{"2", " ", 
             SqrtBox[
              SuperscriptBox["R", "2"]]}], "ae"]]}], ")"}], "4"], " ", 
       SuperscriptBox["R", "4"]}]], "+", 
     FractionBox[
      RowBox[{"3", " ", "a0", " ", 
       SuperscriptBox["\[ExponentialE]", 
        FractionBox[
         RowBox[{"8", " ", 
          SqrtBox[
           SuperscriptBox["R", "2"]]}], "ae"]], " ", 
       SqrtBox[
        SuperscriptBox["R", "2"]], " ", 
       SuperscriptBox[
        RowBox[{"Cos", "[", "\[Theta]", "]"}], "2"]}], 
      RowBox[{"2", " ", "ae", " ", 
       SuperscriptBox[
        RowBox[{"(", 
         RowBox[{"1", "+", 
          SuperscriptBox["\[ExponentialE]", 
           FractionBox[
            RowBox[{"2", " ", 
             SqrtBox[
              SuperscriptBox["R", "2"]]}], "ae"]]}], ")"}], "4"], " ", 
       SuperscriptBox["R", "4"]}]], "-", 
     FractionBox[
      RowBox[{"4", " ", "a0", " ", 
       SuperscriptBox["\[ExponentialE]", 
        FractionBox[
         RowBox[{"2", " ", 
          SqrtBox[
           SuperscriptBox["R", "2"]]}], "ae"]], " ", "ratio", " ", 
       SuperscriptBox[
        RowBox[{"Cos", "[", "\[Theta]", "]"}], "2"]}], 
      RowBox[{
       SuperscriptBox["ae", "4"], " ", 
       SuperscriptBox[
        RowBox[{"(", 
         RowBox[{"1", "+", 
          SuperscriptBox["\[ExponentialE]", 
           FractionBox[
            RowBox[{"2", " ", 
             SqrtBox[
              SuperscriptBox["R", "2"]]}], "ae"]]}], ")"}], "5"]}]], "+", 
     FractionBox[
      RowBox[{"60", " ", "a0", " ", 
       SuperscriptBox["\[ExponentialE]", 
        FractionBox[
         RowBox[{"4", " ", 
          SqrtBox[
           SuperscriptBox["R", "2"]]}], "ae"]], " ", "ratio", " ", 
       SuperscriptBox[
        RowBox[{"Cos", "[", "\[Theta]", "]"}], "2"]}], 
      RowBox[{
       SuperscriptBox["ae", "4"], " ", 
       SuperscriptBox[
        RowBox[{"(", 
         RowBox[{"1", "+", 
          SuperscriptBox["\[ExponentialE]", 
           FractionBox[
            RowBox[{"2", " ", 
             SqrtBox[
              SuperscriptBox["R", "2"]]}], "ae"]]}], ")"}], "5"]}]], "-", 
     FractionBox[
      RowBox[{"72", " ", "a0", " ", 
       SuperscriptBox["\[ExponentialE]", 
        FractionBox[
         RowBox[{"6", " ", 
          SqrtBox[
           SuperscriptBox["R", "2"]]}], "ae"]], " ", "ratio", " ", 
       SuperscriptBox[
        RowBox[{"Cos", "[", "\[Theta]", "]"}], "2"]}], 
      RowBox[{
       SuperscriptBox["ae", "4"], " ", 
       SuperscriptBox[
        RowBox[{"(", 
         RowBox[{"1", "+", 
          SuperscriptBox["\[ExponentialE]", 
           FractionBox[
            RowBox[{"2", " ", 
             SqrtBox[
              SuperscriptBox["R", "2"]]}], "ae"]]}], ")"}], "5"]}]], "+", 
     FractionBox[
      RowBox[{"8", " ", "a0", " ", 
       SuperscriptBox["\[ExponentialE]", 
        FractionBox[
         RowBox[{"8", " ", 
          SqrtBox[
           SuperscriptBox["R", "2"]]}], "ae"]], " ", "ratio", " ", 
       SuperscriptBox[
        RowBox[{"Cos", "[", "\[Theta]", "]"}], "2"]}], 
      RowBox[{
       SuperscriptBox["ae", "4"], " ", 
       SuperscriptBox[
        RowBox[{"(", 
         RowBox[{"1", "+", 
          SuperscriptBox["\[ExponentialE]", 
           FractionBox[
            RowBox[{"2", " ", 
             SqrtBox[
              SuperscriptBox["R", "2"]]}], "ae"]]}], ")"}], "5"]}]], "+", 
     FractionBox[
      RowBox[{"6", " ", "a0", " ", 
       SuperscriptBox["\[ExponentialE]", 
        FractionBox[
         RowBox[{"2", " ", 
          SqrtBox[
           SuperscriptBox["R", "2"]]}], "ae"]], " ", "ratio", " ", 
       SuperscriptBox[
        RowBox[{"Cos", "[", "\[Theta]", "]"}], "2"]}], 
      RowBox[{
       SuperscriptBox["ae", "2"], " ", 
       SuperscriptBox[
        RowBox[{"(", 
         RowBox[{"1", "+", 
          SuperscriptBox["\[ExponentialE]", 
           FractionBox[
            RowBox[{"2", " ", 
             SqrtBox[
              SuperscriptBox["R", "2"]]}], "ae"]]}], ")"}], "5"], " ", 
       SuperscriptBox["R", "2"]}]], "+", 
     FractionBox[
      RowBox[{"6", " ", "a0", " ", 
       SuperscriptBox["\[ExponentialE]", 
        FractionBox[
         RowBox[{"4", " ", 
          SqrtBox[
           SuperscriptBox["R", "2"]]}], "ae"]], " ", "ratio", " ", 
       SuperscriptBox[
        RowBox[{"Cos", "[", "\[Theta]", "]"}], "2"]}], 
      RowBox[{
       SuperscriptBox["ae", "2"], " ", 
       SuperscriptBox[
        RowBox[{"(", 
         RowBox[{"1", "+", 
          SuperscriptBox["\[ExponentialE]", 
           FractionBox[
            RowBox[{"2", " ", 
             SqrtBox[
              SuperscriptBox["R", "2"]]}], "ae"]]}], ")"}], "5"], " ", 
       SuperscriptBox["R", "2"]}]], "-", 
     FractionBox[
      RowBox[{"6", " ", "a0", " ", 
       SuperscriptBox["\[ExponentialE]", 
        FractionBox[
         RowBox[{"6", " ", 
          SqrtBox[
           SuperscriptBox["R", "2"]]}], "ae"]], " ", "ratio", " ", 
       SuperscriptBox[
        RowBox[{"Cos", "[", "\[Theta]", "]"}], "2"]}], 
      RowBox[{
       SuperscriptBox["ae", "2"], " ", 
       SuperscriptBox[
        RowBox[{"(", 
         RowBox[{"1", "+", 
          SuperscriptBox["\[ExponentialE]", 
           FractionBox[
            RowBox[{"2", " ", 
             SqrtBox[
              SuperscriptBox["R", "2"]]}], "ae"]]}], ")"}], "5"], " ", 
       SuperscriptBox["R", "2"]}]], "-", 
     FractionBox[
      RowBox[{"6", " ", "a0", " ", 
       SuperscriptBox["\[ExponentialE]", 
        FractionBox[
         RowBox[{"8", " ", 
          SqrtBox[
           SuperscriptBox["R", "2"]]}], "ae"]], " ", "ratio", " ", 
       SuperscriptBox[
        RowBox[{"Cos", "[", "\[Theta]", "]"}], "2"]}], 
      RowBox[{
       SuperscriptBox["ae", "2"], " ", 
       SuperscriptBox[
        RowBox[{"(", 
         RowBox[{"1", "+", 
          SuperscriptBox["\[ExponentialE]", 
           FractionBox[
            RowBox[{"2", " ", 
             SqrtBox[
              SuperscriptBox["R", "2"]]}], "ae"]]}], ")"}], "5"], " ", 
       SuperscriptBox["R", "2"]}]], "-", 
     FractionBox[
      RowBox[{"2", " ", "a0", " ", 
       SuperscriptBox["\[ExponentialE]", 
        FractionBox[
         RowBox[{"2", " ", 
          SqrtBox[
           SuperscriptBox["R", "2"]]}], "ae"]], " ", "ratio", " ", 
       SuperscriptBox[
        RowBox[{"Cos", "[", "\[Theta]", "]"}], "2"]}], 
      RowBox[{
       SuperscriptBox["ae", "3"], " ", 
       SuperscriptBox[
        RowBox[{"(", 
         RowBox[{"1", "+", 
          SuperscriptBox["\[ExponentialE]", 
           FractionBox[
            RowBox[{"2", " ", 
             SqrtBox[
              SuperscriptBox["R", "2"]]}], "ae"]]}], ")"}], "5"], " ", 
       SqrtBox[
        SuperscriptBox["R", "2"]]}]], "+", 
     FractionBox[
      RowBox[{"2", " ", "a0", " ", 
       SuperscriptBox["\[ExponentialE]", 
        FractionBox[
         RowBox[{"4", " ", 
          SqrtBox[
           SuperscriptBox["R", "2"]]}], "ae"]], " ", "ratio", " ", 
       SuperscriptBox[
        RowBox[{"Cos", "[", "\[Theta]", "]"}], "2"]}], 
      RowBox[{
       SuperscriptBox["ae", "3"], " ", 
       SuperscriptBox[
        RowBox[{"(", 
         RowBox[{"1", "+", 
          SuperscriptBox["\[ExponentialE]", 
           FractionBox[
            RowBox[{"2", " ", 
             SqrtBox[
              SuperscriptBox["R", "2"]]}], "ae"]]}], ")"}], "5"], " ", 
       SqrtBox[
        SuperscriptBox["R", "2"]]}]], "+", 
     FractionBox[
      RowBox[{"4", " ", "a0", " ", 
       SuperscriptBox["\[ExponentialE]", 
        FractionBox[
         RowBox[{"6", " ", 
          SqrtBox[
           SuperscriptBox["R", "2"]]}], "ae"]], " ", "ratio", " ", 
       SuperscriptBox[
        RowBox[{"Cos", "[", "\[Theta]", "]"}], "2"]}], 
      RowBox[{
       SuperscriptBox["ae", "3"], " ", 
       SuperscriptBox[
        RowBox[{"(", 
         RowBox[{"1", "+", 
          SuperscriptBox["\[ExponentialE]", 
           FractionBox[
            RowBox[{"2", " ", 
             SqrtBox[
              SuperscriptBox["R", "2"]]}], "ae"]]}], ")"}], "5"], " ", 
       SqrtBox[
        SuperscriptBox["R", "2"]]}]], "-", 
     FractionBox[
      RowBox[{"3", " ", "a0", " ", 
       SuperscriptBox["\[ExponentialE]", 
        FractionBox[
         RowBox[{"2", " ", 
          SqrtBox[
           SuperscriptBox["R", "2"]]}], "ae"]], " ", 
       SqrtBox[
        SuperscriptBox["R", "2"]], " ", "ratio", " ", 
       SuperscriptBox[
        RowBox[{"Cos", "[", "\[Theta]", "]"}], "2"]}], 
      RowBox[{"ae", " ", 
       SuperscriptBox[
        RowBox[{"(", 
         RowBox[{"1", "+", 
          SuperscriptBox["\[ExponentialE]", 
           FractionBox[
            RowBox[{"2", " ", 
             SqrtBox[
              SuperscriptBox["R", "2"]]}], "ae"]]}], ")"}], "5"], " ", 
       SuperscriptBox["R", "4"]}]], "-", 
     FractionBox[
      RowBox[{"9", " ", "a0", " ", 
       SuperscriptBox["\[ExponentialE]", 
        FractionBox[
         RowBox[{"4", " ", 
          SqrtBox[
           SuperscriptBox["R", "2"]]}], "ae"]], " ", 
       SqrtBox[
        SuperscriptBox["R", "2"]], " ", "ratio", " ", 
       SuperscriptBox[
        RowBox[{"Cos", "[", "\[Theta]", "]"}], "2"]}], 
      RowBox[{"ae", " ", 
       SuperscriptBox[
        RowBox[{"(", 
         RowBox[{"1", "+", 
          SuperscriptBox["\[ExponentialE]", 
           FractionBox[
            RowBox[{"2", " ", 
             SqrtBox[
              SuperscriptBox["R", "2"]]}], "ae"]]}], ")"}], "5"], " ", 
       SuperscriptBox["R", "4"]}]], "-", 
     FractionBox[
      RowBox[{"9", " ", "a0", " ", 
       SuperscriptBox["\[ExponentialE]", 
        FractionBox[
         RowBox[{"6", " ", 
          SqrtBox[
           SuperscriptBox["R", "2"]]}], "ae"]], " ", 
       SqrtBox[
        SuperscriptBox["R", "2"]], " ", "ratio", " ", 
       SuperscriptBox[
        RowBox[{"Cos", "[", "\[Theta]", "]"}], "2"]}], 
      RowBox[{"ae", " ", 
       SuperscriptBox[
        RowBox[{"(", 
         RowBox[{"1", "+", 
          SuperscriptBox["\[ExponentialE]", 
           FractionBox[
            RowBox[{"2", " ", 
             SqrtBox[
              SuperscriptBox["R", "2"]]}], "ae"]]}], ")"}], "5"], " ", 
       SuperscriptBox["R", "4"]}]], "-", 
     FractionBox[
      RowBox[{"3", " ", "a0", " ", 
       SuperscriptBox["\[ExponentialE]", 
        FractionBox[
         RowBox[{"8", " ", 
          SqrtBox[
           SuperscriptBox["R", "2"]]}], "ae"]], " ", 
       SqrtBox[
        SuperscriptBox["R", "2"]], " ", "ratio", " ", 
       SuperscriptBox[
        RowBox[{"Cos", "[", "\[Theta]", "]"}], "2"]}], 
      RowBox[{"ae", " ", 
       SuperscriptBox[
        RowBox[{"(", 
         RowBox[{"1", "+", 
          SuperscriptBox["\[ExponentialE]", 
           FractionBox[
            RowBox[{"2", " ", 
             SqrtBox[
              SuperscriptBox["R", "2"]]}], "ae"]]}], ")"}], "5"], " ", 
       SuperscriptBox["R", "4"]}]]}], ")"}]}]}]], "Output",
 CellChangeTimes->{
  3.745663653706687*^9, {3.7457295867083397`*^9, 3.745729670258834*^9}, {
   3.745730616751298*^9, 3.74573064043224*^9}, 3.745910795510154*^9},
 CellLabel->"Out[34]=",ExpressionUUID->"45f098d2-9b45-4313-8598-3fd69fe8a1be"]
}, Closed]],

Cell["\<\
Since there is a Cos[\[Theta]] in every term for re, this contribution \
vanishes.\
\>", "Text",
 CellChangeTimes->{{3.745730687672925*^9, 
  3.7457307125289288`*^9}},ExpressionUUID->"73614371-0a7f-49bf-a7e0-\
138e93a975cc"],

Cell[CellGroupData[{

Cell["Simplifications", "Subsection",
 CellChangeTimes->{{3.745731733432934*^9, 3.745731737032329*^9}, {
  3.745917619090232*^9, 
  3.7459176195298233`*^9}},ExpressionUUID->"50c7e475-3f1b-46c9-b534-\
4f4cb62454be"],

Cell[CellGroupData[{

Cell[BoxData[
 RowBox[{"FullSimplify", "[", 
  RowBox[{
   RowBox[{
    FractionBox["a0", 
     RowBox[{"2", " ", 
      SuperscriptBox["ae", "2"], " ", 
      SuperscriptBox[
       RowBox[{"(", 
        RowBox[{"1", "+", 
         SuperscriptBox["\[ExponentialE]", 
          FractionBox[
           RowBox[{"2", " ", 
            SqrtBox[
             SuperscriptBox["R", "2"]]}], "ae"]]}], ")"}], "2"]}]], "+", 
    FractionBox[
     RowBox[{"2", " ", "a0", " ", 
      SuperscriptBox["\[ExponentialE]", 
       FractionBox[
        RowBox[{"2", " ", 
         SqrtBox[
          SuperscriptBox["R", "2"]]}], "ae"]]}], 
     RowBox[{
      SuperscriptBox["ae", "2"], " ", 
      SuperscriptBox[
       RowBox[{"(", 
        RowBox[{"1", "+", 
         SuperscriptBox["\[ExponentialE]", 
          FractionBox[
           RowBox[{"2", " ", 
            SqrtBox[
             SuperscriptBox["R", "2"]]}], "ae"]]}], ")"}], "2"]}]], "+", 
    FractionBox[
     RowBox[{"a0", " ", 
      SuperscriptBox["\[ExponentialE]", 
       FractionBox[
        RowBox[{"2", " ", 
         SqrtBox[
          SuperscriptBox["R", "2"]]}], "ae"]]}], 
     RowBox[{"ae", " ", 
      SuperscriptBox[
       RowBox[{"(", 
        RowBox[{"1", "+", 
         SuperscriptBox["\[ExponentialE]", 
          FractionBox[
           RowBox[{"2", " ", 
            SqrtBox[
             SuperscriptBox["R", "2"]]}], "ae"]]}], ")"}], "2"], " ", 
      SqrtBox[
       SuperscriptBox["R", "2"]]}]], "+", 
    FractionBox[
     RowBox[{"a0", " ", 
      SuperscriptBox["\[ExponentialE]", 
       FractionBox[
        RowBox[{"4", " ", 
         SqrtBox[
          SuperscriptBox["R", "2"]]}], "ae"]]}], 
     RowBox[{"ae", " ", 
      SuperscriptBox[
       RowBox[{"(", 
        RowBox[{"1", "+", 
         SuperscriptBox["\[ExponentialE]", 
          FractionBox[
           RowBox[{"2", " ", 
            SqrtBox[
             SuperscriptBox["R", "2"]]}], "ae"]]}], ")"}], "2"], " ", 
      SqrtBox[
       SuperscriptBox["R", "2"]]}]], "-", 
    FractionBox[
     RowBox[{"2", " ", "a0", " ", 
      SuperscriptBox["\[ExponentialE]", 
       FractionBox[
        RowBox[{"2", " ", 
         SqrtBox[
          SuperscriptBox["R", "2"]]}], "ae"]], " ", "ratio"}], 
     RowBox[{
      SuperscriptBox["ae", "2"], " ", 
      SuperscriptBox[
       RowBox[{"(", 
        RowBox[{"1", "+", 
         SuperscriptBox["\[ExponentialE]", 
          FractionBox[
           RowBox[{"2", " ", 
            SqrtBox[
             SuperscriptBox["R", "2"]]}], "ae"]]}], ")"}], "3"]}]], "+", 
    FractionBox[
     RowBox[{"4", " ", "a0", " ", 
      SuperscriptBox["\[ExponentialE]", 
       FractionBox[
        RowBox[{"4", " ", 
         SqrtBox[
          SuperscriptBox["R", "2"]]}], "ae"]], " ", "ratio"}], 
     RowBox[{
      SuperscriptBox["ae", "2"], " ", 
      SuperscriptBox[
       RowBox[{"(", 
        RowBox[{"1", "+", 
         SuperscriptBox["\[ExponentialE]", 
          FractionBox[
           RowBox[{"2", " ", 
            SqrtBox[
             SuperscriptBox["R", "2"]]}], "ae"]]}], ")"}], "3"]}]], "-", 
    FractionBox[
     RowBox[{"2", " ", "a0", " ", 
      SuperscriptBox["\[ExponentialE]", 
       FractionBox[
        RowBox[{"2", " ", 
         SqrtBox[
          SuperscriptBox["R", "2"]]}], "ae"]], " ", "ratio"}], 
     RowBox[{"ae", " ", 
      SuperscriptBox[
       RowBox[{"(", 
        RowBox[{"1", "+", 
         SuperscriptBox["\[ExponentialE]", 
          FractionBox[
           RowBox[{"2", " ", 
            SqrtBox[
             SuperscriptBox["R", "2"]]}], "ae"]]}], ")"}], "3"], " ", 
      SqrtBox[
       SuperscriptBox["R", "2"]]}]], "-", 
    FractionBox[
     RowBox[{"2", " ", "a0", " ", 
      SuperscriptBox["\[ExponentialE]", 
       FractionBox[
        RowBox[{"4", " ", 
         SqrtBox[
          SuperscriptBox["R", "2"]]}], "ae"]], " ", "ratio"}], 
     RowBox[{"ae", " ", 
      SuperscriptBox[
       RowBox[{"(", 
        RowBox[{"1", "+", 
         SuperscriptBox["\[ExponentialE]", 
          FractionBox[
           RowBox[{"2", " ", 
            SqrtBox[
             SuperscriptBox["R", "2"]]}], "ae"]]}], ")"}], "3"], " ", 
      SqrtBox[
       SuperscriptBox["R", "2"]]}]]}], ",", 
   RowBox[{"Assumptions", "\[Rule]", 
    RowBox[{"{", 
     RowBox[{
      RowBox[{"R", ">=", "0"}], ",", 
      RowBox[{"0", "<", "ae", "<", "1"}], ",", 
      RowBox[{"0", "<", "ratio", "<", "1"}], ",", 
      RowBox[{"0", "\[LessEqual]", "\[Theta]", "<", "\[Pi]"}]}], "}"}]}]}], 
  "]"}]], "Input",
 CellChangeTimes->{{3.7457316452432013`*^9, 3.745731671610137*^9}, 
   3.745910822328795*^9},
 CellLabel->"In[35]:=",ExpressionUUID->"dfa37e01-5e98-4b79-a939-ebe1b727a760"],

Cell[BoxData[
 FractionBox[
  RowBox[{"a0", " ", 
   RowBox[{"(", 
    RowBox[{"R", "+", 
     RowBox[{
      SuperscriptBox["\[ExponentialE]", 
       FractionBox[
        RowBox[{"2", " ", "R"}], "ae"]], " ", 
      RowBox[{"(", 
       RowBox[{
        RowBox[{"2", " ", "ae", " ", 
         RowBox[{"(", 
          RowBox[{"1", "+", 
           SuperscriptBox["\[ExponentialE]", 
            FractionBox[
             RowBox[{"2", " ", "R"}], "ae"]]}], ")"}], " ", 
         RowBox[{"(", 
          RowBox[{"1", "+", 
           SuperscriptBox["\[ExponentialE]", 
            FractionBox[
             RowBox[{"2", " ", "R"}], "ae"]], "-", 
           RowBox[{"2", " ", "ratio"}]}], ")"}]}], "+", 
        RowBox[{"R", " ", 
         RowBox[{"(", 
          RowBox[{"5", "-", 
           RowBox[{"4", " ", "ratio"}], "+", 
           RowBox[{
            SuperscriptBox["\[ExponentialE]", 
             FractionBox[
              RowBox[{"2", " ", "R"}], "ae"]], " ", 
            RowBox[{"(", 
             RowBox[{"4", "+", 
              RowBox[{"8", " ", "ratio"}]}], ")"}]}]}], ")"}]}]}], ")"}]}]}], 
    ")"}]}], 
  RowBox[{"2", " ", 
   SuperscriptBox["ae", "2"], " ", 
   SuperscriptBox[
    RowBox[{"(", 
     RowBox[{"1", "+", 
      SuperscriptBox["\[ExponentialE]", 
       FractionBox[
        RowBox[{"2", " ", "R"}], "ae"]]}], ")"}], "3"], " ", "R"}]]], "Output",\

 CellChangeTimes->{3.7457316769053097`*^9, 3.74591082897577*^9},
 CellLabel->"Out[35]=",ExpressionUUID->"c995a48b-fb32-4501-856a-02a93ed75f71"]
}, Open  ]],

Cell[CellGroupData[{

Cell[BoxData[
 RowBox[{"Simplify", "[", 
  RowBox[{
   RowBox[{"(", 
    RowBox[{
     FractionBox[
      RowBox[{"a0", " ", 
       SuperscriptBox["\[ExponentialE]", 
        FractionBox[
         RowBox[{"2", " ", 
          SqrtBox[
           SuperscriptBox["R", "2"]]}], "ae"]]}], 
      RowBox[{
       SuperscriptBox["ae", "2"], " ", 
       SuperscriptBox[
        RowBox[{"(", 
         RowBox[{"1", "+", 
          SuperscriptBox["\[ExponentialE]", 
           FractionBox[
            RowBox[{"2", " ", 
             SqrtBox[
              SuperscriptBox["R", "2"]]}], "ae"]]}], ")"}], "4"], " ", 
       SuperscriptBox["R", "2"]}]], "+", 
     FractionBox[
      RowBox[{"2", " ", "a0", " ", 
       SuperscriptBox["\[ExponentialE]", 
        FractionBox[
         RowBox[{"4", " ", 
          SqrtBox[
           SuperscriptBox["R", "2"]]}], "ae"]]}], 
      RowBox[{
       SuperscriptBox["ae", "2"], " ", 
       SuperscriptBox[
        RowBox[{"(", 
         RowBox[{"1", "+", 
          SuperscriptBox["\[ExponentialE]", 
           FractionBox[
            RowBox[{"2", " ", 
             SqrtBox[
              SuperscriptBox["R", "2"]]}], "ae"]]}], ")"}], "4"], " ", 
       SuperscriptBox["R", "2"]}]], "+", 
     FractionBox[
      RowBox[{"a0", " ", 
       SuperscriptBox["\[ExponentialE]", 
        FractionBox[
         RowBox[{"6", " ", 
          SqrtBox[
           SuperscriptBox["R", "2"]]}], "ae"]]}], 
      RowBox[{
       SuperscriptBox["ae", "2"], " ", 
       SuperscriptBox[
        RowBox[{"(", 
         RowBox[{"1", "+", 
          SuperscriptBox["\[ExponentialE]", 
           FractionBox[
            RowBox[{"2", " ", 
             SqrtBox[
              SuperscriptBox["R", "2"]]}], "ae"]]}], ")"}], "4"], " ", 
       SuperscriptBox["R", "2"]}]], "+", 
     FractionBox[
      RowBox[{"a0", " ", 
       SuperscriptBox["\[ExponentialE]", 
        FractionBox[
         RowBox[{"2", " ", 
          SqrtBox[
           SuperscriptBox["R", "2"]]}], "ae"]]}], 
      RowBox[{
       SuperscriptBox["ae", "3"], " ", 
       SuperscriptBox[
        RowBox[{"(", 
         RowBox[{"1", "+", 
          SuperscriptBox["\[ExponentialE]", 
           FractionBox[
            RowBox[{"2", " ", 
             SqrtBox[
              SuperscriptBox["R", "2"]]}], "ae"]]}], ")"}], "4"], " ", 
       SqrtBox[
        SuperscriptBox["R", "2"]]}]], "-", 
     FractionBox[
      RowBox[{"a0", " ", 
       SuperscriptBox["\[ExponentialE]", 
        FractionBox[
         RowBox[{"4", " ", 
          SqrtBox[
           SuperscriptBox["R", "2"]]}], "ae"]]}], 
      RowBox[{
       SuperscriptBox["ae", "3"], " ", 
       SuperscriptBox[
        RowBox[{"(", 
         RowBox[{"1", "+", 
          SuperscriptBox["\[ExponentialE]", 
           FractionBox[
            RowBox[{"2", " ", 
             SqrtBox[
              SuperscriptBox["R", "2"]]}], "ae"]]}], ")"}], "4"], " ", 
       SqrtBox[
        SuperscriptBox["R", "2"]]}]], "-", 
     FractionBox[
      RowBox[{"2", " ", "a0", " ", 
       SuperscriptBox["\[ExponentialE]", 
        FractionBox[
         RowBox[{"6", " ", 
          SqrtBox[
           SuperscriptBox["R", "2"]]}], "ae"]]}], 
      RowBox[{
       SuperscriptBox["ae", "3"], " ", 
       SuperscriptBox[
        RowBox[{"(", 
         RowBox[{"1", "+", 
          SuperscriptBox["\[ExponentialE]", 
           FractionBox[
            RowBox[{"2", " ", 
             SqrtBox[
              SuperscriptBox["R", "2"]]}], "ae"]]}], ")"}], "4"], " ", 
       SqrtBox[
        SuperscriptBox["R", "2"]]}]], "-", 
     FractionBox[
      RowBox[{"a0", " ", 
       SuperscriptBox["\[ExponentialE]", 
        FractionBox[
         RowBox[{"2", " ", 
          SqrtBox[
           SuperscriptBox["R", "2"]]}], "ae"]], " ", 
       SqrtBox[
        SuperscriptBox["R", "2"]]}], 
      RowBox[{"2", " ", "ae", " ", 
       SuperscriptBox[
        RowBox[{"(", 
         RowBox[{"1", "+", 
          SuperscriptBox["\[ExponentialE]", 
           FractionBox[
            RowBox[{"2", " ", 
             SqrtBox[
              SuperscriptBox["R", "2"]]}], "ae"]]}], ")"}], "4"], " ", 
       SuperscriptBox["R", "4"]}]], "-", 
     FractionBox[
      RowBox[{"3", " ", "a0", " ", 
       SuperscriptBox["\[ExponentialE]", 
        FractionBox[
         RowBox[{"4", " ", 
          SqrtBox[
           SuperscriptBox["R", "2"]]}], "ae"]], " ", 
       SqrtBox[
        SuperscriptBox["R", "2"]]}], 
      RowBox[{"2", " ", "ae", " ", 
       SuperscriptBox[
        RowBox[{"(", 
         RowBox[{"1", "+", 
          SuperscriptBox["\[ExponentialE]", 
           FractionBox[
            RowBox[{"2", " ", 
             SqrtBox[
              SuperscriptBox["R", "2"]]}], "ae"]]}], ")"}], "4"], " ", 
       SuperscriptBox["R", "4"]}]], "-", 
     FractionBox[
      RowBox[{"3", " ", "a0", " ", 
       SuperscriptBox["\[ExponentialE]", 
        FractionBox[
         RowBox[{"6", " ", 
          SqrtBox[
           SuperscriptBox["R", "2"]]}], "ae"]], " ", 
       SqrtBox[
        SuperscriptBox["R", "2"]]}], 
      RowBox[{"2", " ", "ae", " ", 
       SuperscriptBox[
        RowBox[{"(", 
         RowBox[{"1", "+", 
          SuperscriptBox["\[ExponentialE]", 
           FractionBox[
            RowBox[{"2", " ", 
             SqrtBox[
              SuperscriptBox["R", "2"]]}], "ae"]]}], ")"}], "4"], " ", 
       SuperscriptBox["R", "4"]}]], "-", 
     FractionBox[
      RowBox[{"a0", " ", 
       SuperscriptBox["\[ExponentialE]", 
        FractionBox[
         RowBox[{"8", " ", 
          SqrtBox[
           SuperscriptBox["R", "2"]]}], "ae"]], " ", 
       SqrtBox[
        SuperscriptBox["R", "2"]]}], 
      RowBox[{"2", " ", "ae", " ", 
       SuperscriptBox[
        RowBox[{"(", 
         RowBox[{"1", "+", 
          SuperscriptBox["\[ExponentialE]", 
           FractionBox[
            RowBox[{"2", " ", 
             SqrtBox[
              SuperscriptBox["R", "2"]]}], "ae"]]}], ")"}], "4"], " ", 
       SuperscriptBox["R", "4"]}]], "-", 
     FractionBox[
      RowBox[{"2", " ", "a0", " ", 
       SuperscriptBox["\[ExponentialE]", 
        FractionBox[
         RowBox[{"2", " ", 
          SqrtBox[
           SuperscriptBox["R", "2"]]}], "ae"]], " ", "ratio"}], 
      RowBox[{
       SuperscriptBox["ae", "2"], " ", 
       SuperscriptBox[
        RowBox[{"(", 
         RowBox[{"1", "+", 
          SuperscriptBox["\[ExponentialE]", 
           FractionBox[
            RowBox[{"2", " ", 
             SqrtBox[
              SuperscriptBox["R", "2"]]}], "ae"]]}], ")"}], "5"], " ", 
       SuperscriptBox["R", "2"]}]], "-", 
     FractionBox[
      RowBox[{"2", " ", "a0", " ", 
       SuperscriptBox["\[ExponentialE]", 
        FractionBox[
         RowBox[{"4", " ", 
          SqrtBox[
           SuperscriptBox["R", "2"]]}], "ae"]], " ", "ratio"}], 
      RowBox[{
       SuperscriptBox["ae", "2"], " ", 
       SuperscriptBox[
        RowBox[{"(", 
         RowBox[{"1", "+", 
          SuperscriptBox["\[ExponentialE]", 
           FractionBox[
            RowBox[{"2", " ", 
             SqrtBox[
              SuperscriptBox["R", "2"]]}], "ae"]]}], ")"}], "5"], " ", 
       SuperscriptBox["R", "2"]}]], "+", 
     FractionBox[
      RowBox[{"2", " ", "a0", " ", 
       SuperscriptBox["\[ExponentialE]", 
        FractionBox[
         RowBox[{"6", " ", 
          SqrtBox[
           SuperscriptBox["R", "2"]]}], "ae"]], " ", "ratio"}], 
      RowBox[{
       SuperscriptBox["ae", "2"], " ", 
       SuperscriptBox[
        RowBox[{"(", 
         RowBox[{"1", "+", 
          SuperscriptBox["\[ExponentialE]", 
           FractionBox[
            RowBox[{"2", " ", 
             SqrtBox[
              SuperscriptBox["R", "2"]]}], "ae"]]}], ")"}], "5"], " ", 
       SuperscriptBox["R", "2"]}]], "+", 
     FractionBox[
      RowBox[{"2", " ", "a0", " ", 
       SuperscriptBox["\[ExponentialE]", 
        FractionBox[
         RowBox[{"8", " ", 
          SqrtBox[
           SuperscriptBox["R", "2"]]}], "ae"]], " ", "ratio"}], 
      RowBox[{
       SuperscriptBox["ae", "2"], " ", 
       SuperscriptBox[
        RowBox[{"(", 
         RowBox[{"1", "+", 
          SuperscriptBox["\[ExponentialE]", 
           FractionBox[
            RowBox[{"2", " ", 
             SqrtBox[
              SuperscriptBox["R", "2"]]}], "ae"]]}], ")"}], "5"], " ", 
       SuperscriptBox["R", "2"]}]], "-", 
     FractionBox[
      RowBox[{"2", " ", "a0", " ", 
       SuperscriptBox["\[ExponentialE]", 
        FractionBox[
         RowBox[{"2", " ", 
          SqrtBox[
           SuperscriptBox["R", "2"]]}], "ae"]], " ", "ratio"}], 
      RowBox[{
       SuperscriptBox["ae", "3"], " ", 
       SuperscriptBox[
        RowBox[{"(", 
         RowBox[{"1", "+", 
          SuperscriptBox["\[ExponentialE]", 
           FractionBox[
            RowBox[{"2", " ", 
             SqrtBox[
              SuperscriptBox["R", "2"]]}], "ae"]]}], ")"}], "5"], " ", 
       SqrtBox[
        SuperscriptBox["R", "2"]]}]], "+", 
     FractionBox[
      RowBox[{"10", " ", "a0", " ", 
       SuperscriptBox["\[ExponentialE]", 
        FractionBox[
         RowBox[{"4", " ", 
          SqrtBox[
           SuperscriptBox["R", "2"]]}], "ae"]], " ", "ratio"}], 
      RowBox[{
       SuperscriptBox["ae", "3"], " ", 
       SuperscriptBox[
        RowBox[{"(", 
         RowBox[{"1", "+", 
          SuperscriptBox["\[ExponentialE]", 
           FractionBox[
            RowBox[{"2", " ", 
             SqrtBox[
              SuperscriptBox["R", "2"]]}], "ae"]]}], ")"}], "5"], " ", 
       SqrtBox[
        SuperscriptBox["R", "2"]]}]], "+", 
     FractionBox[
      RowBox[{"8", " ", "a0", " ", 
       SuperscriptBox["\[ExponentialE]", 
        FractionBox[
         RowBox[{"6", " ", 
          SqrtBox[
           SuperscriptBox["R", "2"]]}], "ae"]], " ", "ratio"}], 
      RowBox[{
       SuperscriptBox["ae", "3"], " ", 
       SuperscriptBox[
        RowBox[{"(", 
         RowBox[{"1", "+", 
          SuperscriptBox["\[ExponentialE]", 
           FractionBox[
            RowBox[{"2", " ", 
             SqrtBox[
              SuperscriptBox["R", "2"]]}], "ae"]]}], ")"}], "5"], " ", 
       SqrtBox[
        SuperscriptBox["R", "2"]]}]], "-", 
     FractionBox[
      RowBox[{"4", " ", "a0", " ", 
       SuperscriptBox["\[ExponentialE]", 
        FractionBox[
         RowBox[{"8", " ", 
          SqrtBox[
           SuperscriptBox["R", "2"]]}], "ae"]], " ", "ratio"}], 
      RowBox[{
       SuperscriptBox["ae", "3"], " ", 
       SuperscriptBox[
        RowBox[{"(", 
         RowBox[{"1", "+", 
          SuperscriptBox["\[ExponentialE]", 
           FractionBox[
            RowBox[{"2", " ", 
             SqrtBox[
              SuperscriptBox["R", "2"]]}], "ae"]]}], ")"}], "5"], " ", 
       SqrtBox[
        SuperscriptBox["R", "2"]]}]], "+", 
     FractionBox[
      RowBox[{"a0", " ", 
       SuperscriptBox["\[ExponentialE]", 
        FractionBox[
         RowBox[{"2", " ", 
          SqrtBox[
           SuperscriptBox["R", "2"]]}], "ae"]], " ", 
       SqrtBox[
        SuperscriptBox["R", "2"]], " ", "ratio"}], 
      RowBox[{"ae", " ", 
       SuperscriptBox[
        RowBox[{"(", 
         RowBox[{"1", "+", 
          SuperscriptBox["\[ExponentialE]", 
           FractionBox[
            RowBox[{"2", " ", 
             SqrtBox[
              SuperscriptBox["R", "2"]]}], "ae"]]}], ")"}], "5"], " ", 
       SuperscriptBox["R", "4"]}]], "+", 
     FractionBox[
      RowBox[{"3", " ", "a0", " ", 
       SuperscriptBox["\[ExponentialE]", 
        FractionBox[
         RowBox[{"4", " ", 
          SqrtBox[
           SuperscriptBox["R", "2"]]}], "ae"]], " ", 
       SqrtBox[
        SuperscriptBox["R", "2"]], " ", "ratio"}], 
      RowBox[{"ae", " ", 
       SuperscriptBox[
        RowBox[{"(", 
         RowBox[{"1", "+", 
          SuperscriptBox["\[ExponentialE]", 
           FractionBox[
            RowBox[{"2", " ", 
             SqrtBox[
              SuperscriptBox["R", "2"]]}], "ae"]]}], ")"}], "5"], " ", 
       SuperscriptBox["R", "4"]}]], "+", 
     FractionBox[
      RowBox[{"3", " ", "a0", " ", 
       SuperscriptBox["\[ExponentialE]", 
        FractionBox[
         RowBox[{"6", " ", 
          SqrtBox[
           SuperscriptBox["R", "2"]]}], "ae"]], " ", 
       SqrtBox[
        SuperscriptBox["R", "2"]], " ", "ratio"}], 
      RowBox[{"ae", " ", 
       SuperscriptBox[
        RowBox[{"(", 
         RowBox[{"1", "+", 
          SuperscriptBox["\[ExponentialE]", 
           FractionBox[
            RowBox[{"2", " ", 
             SqrtBox[
              SuperscriptBox["R", "2"]]}], "ae"]]}], ")"}], "5"], " ", 
       SuperscriptBox["R", "4"]}]], "+", 
     FractionBox[
      RowBox[{"a0", " ", 
       SuperscriptBox["\[ExponentialE]", 
        FractionBox[
         RowBox[{"8", " ", 
          SqrtBox[
           SuperscriptBox["R", "2"]]}], "ae"]], " ", 
       SqrtBox[
        SuperscriptBox["R", "2"]], " ", "ratio"}], 
      RowBox[{"ae", " ", 
       SuperscriptBox[
        RowBox[{"(", 
         RowBox[{"1", "+", 
          SuperscriptBox["\[ExponentialE]", 
           FractionBox[
            RowBox[{"2", " ", 
             SqrtBox[
              SuperscriptBox["R", "2"]]}], "ae"]]}], ")"}], "5"], " ", 
       SuperscriptBox["R", "4"]}]], "+", 
     FractionBox[
      RowBox[{"2", " ", "a0", " ", 
       SuperscriptBox["\[ExponentialE]", 
        FractionBox[
         RowBox[{"2", " ", 
          SqrtBox[
           SuperscriptBox["R", "2"]]}], "ae"]], " ", 
       SuperscriptBox[
        RowBox[{"Cos", "[", "\[Theta]", "]"}], "2"]}], 
      RowBox[{
       SuperscriptBox["ae", "4"], " ", 
       SuperscriptBox[
        RowBox[{"(", 
         RowBox[{"1", "+", 
          SuperscriptBox["\[ExponentialE]", 
           FractionBox[
            RowBox[{"2", " ", 
             SqrtBox[
              SuperscriptBox["R", "2"]]}], "ae"]]}], ")"}], "4"]}]], "-", 
     FractionBox[
      RowBox[{"12", " ", "a0", " ", 
       SuperscriptBox["\[ExponentialE]", 
        FractionBox[
         RowBox[{"4", " ", 
          SqrtBox[
           SuperscriptBox["R", "2"]]}], "ae"]], " ", 
       SuperscriptBox[
        RowBox[{"Cos", "[", "\[Theta]", "]"}], "2"]}], 
      RowBox[{
       SuperscriptBox["ae", "4"], " ", 
       SuperscriptBox[
        RowBox[{"(", 
         RowBox[{"1", "+", 
          SuperscriptBox["\[ExponentialE]", 
           FractionBox[
            RowBox[{"2", " ", 
             SqrtBox[
              SuperscriptBox["R", "2"]]}], "ae"]]}], ")"}], "4"]}]], "+", 
     FractionBox[
      RowBox[{"4", " ", "a0", " ", 
       SuperscriptBox["\[ExponentialE]", 
        FractionBox[
         RowBox[{"6", " ", 
          SqrtBox[
           SuperscriptBox["R", "2"]]}], "ae"]], " ", 
       SuperscriptBox[
        RowBox[{"Cos", "[", "\[Theta]", "]"}], "2"]}], 
      RowBox[{
       SuperscriptBox["ae", "4"], " ", 
       SuperscriptBox[
        RowBox[{"(", 
         RowBox[{"1", "+", 
          SuperscriptBox["\[ExponentialE]", 
           FractionBox[
            RowBox[{"2", " ", 
             SqrtBox[
              SuperscriptBox["R", "2"]]}], "ae"]]}], ")"}], "4"]}]], "-", 
     FractionBox[
      RowBox[{"3", " ", "a0", " ", 
       SuperscriptBox["\[ExponentialE]", 
        FractionBox[
         RowBox[{"2", " ", 
          SqrtBox[
           SuperscriptBox["R", "2"]]}], "ae"]], " ", 
       SuperscriptBox[
        RowBox[{"Cos", "[", "\[Theta]", "]"}], "2"]}], 
      RowBox[{
       SuperscriptBox["ae", "2"], " ", 
       SuperscriptBox[
        RowBox[{"(", 
         RowBox[{"1", "+", 
          SuperscriptBox["\[ExponentialE]", 
           FractionBox[
            RowBox[{"2", " ", 
             SqrtBox[
              SuperscriptBox["R", "2"]]}], "ae"]]}], ")"}], "4"], " ", 
       SuperscriptBox["R", "2"]}]], "-", 
     FractionBox[
      RowBox[{"6", " ", "a0", " ", 
       SuperscriptBox["\[ExponentialE]", 
        FractionBox[
         RowBox[{"4", " ", 
          SqrtBox[
           SuperscriptBox["R", "2"]]}], "ae"]], " ", 
       SuperscriptBox[
        RowBox[{"Cos", "[", "\[Theta]", "]"}], "2"]}], 
      RowBox[{
       SuperscriptBox["ae", "2"], " ", 
       SuperscriptBox[
        RowBox[{"(", 
         RowBox[{"1", "+", 
          SuperscriptBox["\[ExponentialE]", 
           FractionBox[
            RowBox[{"2", " ", 
             SqrtBox[
              SuperscriptBox["R", "2"]]}], "ae"]]}], ")"}], "4"], " ", 
       SuperscriptBox["R", "2"]}]], "-", 
     FractionBox[
      RowBox[{"3", " ", "a0", " ", 
       SuperscriptBox["\[ExponentialE]", 
        FractionBox[
         RowBox[{"6", " ", 
          SqrtBox[
           SuperscriptBox["R", "2"]]}], "ae"]], " ", 
       SuperscriptBox[
        RowBox[{"Cos", "[", "\[Theta]", "]"}], "2"]}], 
      RowBox[{
       SuperscriptBox["ae", "2"], " ", 
       SuperscriptBox[
        RowBox[{"(", 
         RowBox[{"1", "+", 
          SuperscriptBox["\[ExponentialE]", 
           FractionBox[
            RowBox[{"2", " ", 
             SqrtBox[
              SuperscriptBox["R", "2"]]}], "ae"]]}], ")"}], "4"], " ", 
       SuperscriptBox["R", "2"]}]], "+", 
     FractionBox[
      RowBox[{"a0", " ", 
       SuperscriptBox["\[ExponentialE]", 
        FractionBox[
         RowBox[{"2", " ", 
          SqrtBox[
           SuperscriptBox["R", "2"]]}], "ae"]], " ", 
       SuperscriptBox[
        RowBox[{"Cos", "[", "\[Theta]", "]"}], "2"]}], 
      RowBox[{
       SuperscriptBox["ae", "3"], " ", 
       SuperscriptBox[
        RowBox[{"(", 
         RowBox[{"1", "+", 
          SuperscriptBox["\[ExponentialE]", 
           FractionBox[
            RowBox[{"2", " ", 
             SqrtBox[
              SuperscriptBox["R", "2"]]}], "ae"]]}], ")"}], "4"], " ", 
       SqrtBox[
        SuperscriptBox["R", "2"]]}]], "+", 
     FractionBox[
      RowBox[{"a0", " ", 
       SuperscriptBox["\[ExponentialE]", 
        FractionBox[
         RowBox[{"4", " ", 
          SqrtBox[
           SuperscriptBox["R", "2"]]}], "ae"]], " ", 
       SuperscriptBox[
        RowBox[{"Cos", "[", "\[Theta]", "]"}], "2"]}], 
      RowBox[{
       SuperscriptBox["ae", "3"], " ", 
       SuperscriptBox[
        RowBox[{"(", 
         RowBox[{"1", "+", 
          SuperscriptBox["\[ExponentialE]", 
           FractionBox[
            RowBox[{"2", " ", 
             SqrtBox[
              SuperscriptBox["R", "2"]]}], "ae"]]}], ")"}], "4"], " ", 
       SqrtBox[
        SuperscriptBox["R", "2"]]}]], "+", 
     FractionBox[
      RowBox[{"3", " ", "a0", " ", 
       SuperscriptBox["\[ExponentialE]", 
        FractionBox[
         RowBox[{"2", " ", 
          SqrtBox[
           SuperscriptBox["R", "2"]]}], "ae"]], " ", 
       SqrtBox[
        SuperscriptBox["R", "2"]], " ", 
       SuperscriptBox[
        RowBox[{"Cos", "[", "\[Theta]", "]"}], "2"]}], 
      RowBox[{"2", " ", "ae", " ", 
       SuperscriptBox[
        RowBox[{"(", 
         RowBox[{"1", "+", 
          SuperscriptBox["\[ExponentialE]", 
           FractionBox[
            RowBox[{"2", " ", 
             SqrtBox[
              SuperscriptBox["R", "2"]]}], "ae"]]}], ")"}], "4"], " ", 
       SuperscriptBox["R", "4"]}]], "+", 
     FractionBox[
      RowBox[{"9", " ", "a0", " ", 
       SuperscriptBox["\[ExponentialE]", 
        FractionBox[
         RowBox[{"4", " ", 
          SqrtBox[
           SuperscriptBox["R", "2"]]}], "ae"]], " ", 
       SqrtBox[
        SuperscriptBox["R", "2"]], " ", 
       SuperscriptBox[
        RowBox[{"Cos", "[", "\[Theta]", "]"}], "2"]}], 
      RowBox[{"2", " ", "ae", " ", 
       SuperscriptBox[
        RowBox[{"(", 
         RowBox[{"1", "+", 
          SuperscriptBox["\[ExponentialE]", 
           FractionBox[
            RowBox[{"2", " ", 
             SqrtBox[
              SuperscriptBox["R", "2"]]}], "ae"]]}], ")"}], "4"], " ", 
       SuperscriptBox["R", "4"]}]], "+", 
     FractionBox[
      RowBox[{"9", " ", "a0", " ", 
       SuperscriptBox["\[ExponentialE]", 
        FractionBox[
         RowBox[{"6", " ", 
          SqrtBox[
           SuperscriptBox["R", "2"]]}], "ae"]], " ", 
       SqrtBox[
        SuperscriptBox["R", "2"]], " ", 
       SuperscriptBox[
        RowBox[{"Cos", "[", "\[Theta]", "]"}], "2"]}], 
      RowBox[{"2", " ", "ae", " ", 
       SuperscriptBox[
        RowBox[{"(", 
         RowBox[{"1", "+", 
          SuperscriptBox["\[ExponentialE]", 
           FractionBox[
            RowBox[{"2", " ", 
             SqrtBox[
              SuperscriptBox["R", "2"]]}], "ae"]]}], ")"}], "4"], " ", 
       SuperscriptBox["R", "4"]}]], "+", 
     FractionBox[
      RowBox[{"3", " ", "a0", " ", 
       SuperscriptBox["\[ExponentialE]", 
        FractionBox[
         RowBox[{"8", " ", 
          SqrtBox[
           SuperscriptBox["R", "2"]]}], "ae"]], " ", 
       SqrtBox[
        SuperscriptBox["R", "2"]], " ", 
       SuperscriptBox[
        RowBox[{"Cos", "[", "\[Theta]", "]"}], "2"]}], 
      RowBox[{"2", " ", "ae", " ", 
       SuperscriptBox[
        RowBox[{"(", 
         RowBox[{"1", "+", 
          SuperscriptBox["\[ExponentialE]", 
           FractionBox[
            RowBox[{"2", " ", 
             SqrtBox[
              SuperscriptBox["R", "2"]]}], "ae"]]}], ")"}], "4"], " ", 
       SuperscriptBox["R", "4"]}]], "-", 
     FractionBox[
      RowBox[{"4", " ", "a0", " ", 
       SuperscriptBox["\[ExponentialE]", 
        FractionBox[
         RowBox[{"2", " ", 
          SqrtBox[
           SuperscriptBox["R", "2"]]}], "ae"]], " ", "ratio", " ", 
       SuperscriptBox[
        RowBox[{"Cos", "[", "\[Theta]", "]"}], "2"]}], 
      RowBox[{
       SuperscriptBox["ae", "4"], " ", 
       SuperscriptBox[
        RowBox[{"(", 
         RowBox[{"1", "+", 
          SuperscriptBox["\[ExponentialE]", 
           FractionBox[
            RowBox[{"2", " ", 
             SqrtBox[
              SuperscriptBox["R", "2"]]}], "ae"]]}], ")"}], "5"]}]], "+", 
     FractionBox[
      RowBox[{"60", " ", "a0", " ", 
       SuperscriptBox["\[ExponentialE]", 
        FractionBox[
         RowBox[{"4", " ", 
          SqrtBox[
           SuperscriptBox["R", "2"]]}], "ae"]], " ", "ratio", " ", 
       SuperscriptBox[
        RowBox[{"Cos", "[", "\[Theta]", "]"}], "2"]}], 
      RowBox[{
       SuperscriptBox["ae", "4"], " ", 
       SuperscriptBox[
        RowBox[{"(", 
         RowBox[{"1", "+", 
          SuperscriptBox["\[ExponentialE]", 
           FractionBox[
            RowBox[{"2", " ", 
             SqrtBox[
              SuperscriptBox["R", "2"]]}], "ae"]]}], ")"}], "5"]}]], "-", 
     FractionBox[
      RowBox[{"72", " ", "a0", " ", 
       SuperscriptBox["\[ExponentialE]", 
        FractionBox[
         RowBox[{"6", " ", 
          SqrtBox[
           SuperscriptBox["R", "2"]]}], "ae"]], " ", "ratio", " ", 
       SuperscriptBox[
        RowBox[{"Cos", "[", "\[Theta]", "]"}], "2"]}], 
      RowBox[{
       SuperscriptBox["ae", "4"], " ", 
       SuperscriptBox[
        RowBox[{"(", 
         RowBox[{"1", "+", 
          SuperscriptBox["\[ExponentialE]", 
           FractionBox[
            RowBox[{"2", " ", 
             SqrtBox[
              SuperscriptBox["R", "2"]]}], "ae"]]}], ")"}], "5"]}]], "+", 
     FractionBox[
      RowBox[{"8", " ", "a0", " ", 
       SuperscriptBox["\[ExponentialE]", 
        FractionBox[
         RowBox[{"8", " ", 
          SqrtBox[
           SuperscriptBox["R", "2"]]}], "ae"]], " ", "ratio", " ", 
       SuperscriptBox[
        RowBox[{"Cos", "[", "\[Theta]", "]"}], "2"]}], 
      RowBox[{
       SuperscriptBox["ae", "4"], " ", 
       SuperscriptBox[
        RowBox[{"(", 
         RowBox[{"1", "+", 
          SuperscriptBox["\[ExponentialE]", 
           FractionBox[
            RowBox[{"2", " ", 
             SqrtBox[
              SuperscriptBox["R", "2"]]}], "ae"]]}], ")"}], "5"]}]], "+", 
     FractionBox[
      RowBox[{"6", " ", "a0", " ", 
       SuperscriptBox["\[ExponentialE]", 
        FractionBox[
         RowBox[{"2", " ", 
          SqrtBox[
           SuperscriptBox["R", "2"]]}], "ae"]], " ", "ratio", " ", 
       SuperscriptBox[
        RowBox[{"Cos", "[", "\[Theta]", "]"}], "2"]}], 
      RowBox[{
       SuperscriptBox["ae", "2"], " ", 
       SuperscriptBox[
        RowBox[{"(", 
         RowBox[{"1", "+", 
          SuperscriptBox["\[ExponentialE]", 
           FractionBox[
            RowBox[{"2", " ", 
             SqrtBox[
              SuperscriptBox["R", "2"]]}], "ae"]]}], ")"}], "5"], " ", 
       SuperscriptBox["R", "2"]}]], "+", 
     FractionBox[
      RowBox[{"6", " ", "a0", " ", 
       SuperscriptBox["\[ExponentialE]", 
        FractionBox[
         RowBox[{"4", " ", 
          SqrtBox[
           SuperscriptBox["R", "2"]]}], "ae"]], " ", "ratio", " ", 
       SuperscriptBox[
        RowBox[{"Cos", "[", "\[Theta]", "]"}], "2"]}], 
      RowBox[{
       SuperscriptBox["ae", "2"], " ", 
       SuperscriptBox[
        RowBox[{"(", 
         RowBox[{"1", "+", 
          SuperscriptBox["\[ExponentialE]", 
           FractionBox[
            RowBox[{"2", " ", 
             SqrtBox[
              SuperscriptBox["R", "2"]]}], "ae"]]}], ")"}], "5"], " ", 
       SuperscriptBox["R", "2"]}]], "-", 
     FractionBox[
      RowBox[{"6", " ", "a0", " ", 
       SuperscriptBox["\[ExponentialE]", 
        FractionBox[
         RowBox[{"6", " ", 
          SqrtBox[
           SuperscriptBox["R", "2"]]}], "ae"]], " ", "ratio", " ", 
       SuperscriptBox[
        RowBox[{"Cos", "[", "\[Theta]", "]"}], "2"]}], 
      RowBox[{
       SuperscriptBox["ae", "2"], " ", 
       SuperscriptBox[
        RowBox[{"(", 
         RowBox[{"1", "+", 
          SuperscriptBox["\[ExponentialE]", 
           FractionBox[
            RowBox[{"2", " ", 
             SqrtBox[
              SuperscriptBox["R", "2"]]}], "ae"]]}], ")"}], "5"], " ", 
       SuperscriptBox["R", "2"]}]], "-", 
     FractionBox[
      RowBox[{"6", " ", "a0", " ", 
       SuperscriptBox["\[ExponentialE]", 
        FractionBox[
         RowBox[{"8", " ", 
          SqrtBox[
           SuperscriptBox["R", "2"]]}], "ae"]], " ", "ratio", " ", 
       SuperscriptBox[
        RowBox[{"Cos", "[", "\[Theta]", "]"}], "2"]}], 
      RowBox[{
       SuperscriptBox["ae", "2"], " ", 
       SuperscriptBox[
        RowBox[{"(", 
         RowBox[{"1", "+", 
          SuperscriptBox["\[ExponentialE]", 
           FractionBox[
            RowBox[{"2", " ", 
             SqrtBox[
              SuperscriptBox["R", "2"]]}], "ae"]]}], ")"}], "5"], " ", 
       SuperscriptBox["R", "2"]}]], "-", 
     FractionBox[
      RowBox[{"2", " ", "a0", " ", 
       SuperscriptBox["\[ExponentialE]", 
        FractionBox[
         RowBox[{"2", " ", 
          SqrtBox[
           SuperscriptBox["R", "2"]]}], "ae"]], " ", "ratio", " ", 
       SuperscriptBox[
        RowBox[{"Cos", "[", "\[Theta]", "]"}], "2"]}], 
      RowBox[{
       SuperscriptBox["ae", "3"], " ", 
       SuperscriptBox[
        RowBox[{"(", 
         RowBox[{"1", "+", 
          SuperscriptBox["\[ExponentialE]", 
           FractionBox[
            RowBox[{"2", " ", 
             SqrtBox[
              SuperscriptBox["R", "2"]]}], "ae"]]}], ")"}], "5"], " ", 
       SqrtBox[
        SuperscriptBox["R", "2"]]}]], "+", 
     FractionBox[
      RowBox[{"2", " ", "a0", " ", 
       SuperscriptBox["\[ExponentialE]", 
        FractionBox[
         RowBox[{"4", " ", 
          SqrtBox[
           SuperscriptBox["R", "2"]]}], "ae"]], " ", "ratio", " ", 
       SuperscriptBox[
        RowBox[{"Cos", "[", "\[Theta]", "]"}], "2"]}], 
      RowBox[{
       SuperscriptBox["ae", "3"], " ", 
       SuperscriptBox[
        RowBox[{"(", 
         RowBox[{"1", "+", 
          SuperscriptBox["\[ExponentialE]", 
           FractionBox[
            RowBox[{"2", " ", 
             SqrtBox[
              SuperscriptBox["R", "2"]]}], "ae"]]}], ")"}], "5"], " ", 
       SqrtBox[
        SuperscriptBox["R", "2"]]}]], "+", 
     FractionBox[
      RowBox[{"4", " ", "a0", " ", 
       SuperscriptBox["\[ExponentialE]", 
        FractionBox[
         RowBox[{"6", " ", 
          SqrtBox[
           SuperscriptBox["R", "2"]]}], "ae"]], " ", "ratio", " ", 
       SuperscriptBox[
        RowBox[{"Cos", "[", "\[Theta]", "]"}], "2"]}], 
      RowBox[{
       SuperscriptBox["ae", "3"], " ", 
       SuperscriptBox[
        RowBox[{"(", 
         RowBox[{"1", "+", 
          SuperscriptBox["\[ExponentialE]", 
           FractionBox[
            RowBox[{"2", " ", 
             SqrtBox[
              SuperscriptBox["R", "2"]]}], "ae"]]}], ")"}], "5"], " ", 
       SqrtBox[
        SuperscriptBox["R", "2"]]}]], "-", 
     FractionBox[
      RowBox[{"3", " ", "a0", " ", 
       SuperscriptBox["\[ExponentialE]", 
        FractionBox[
         RowBox[{"2", " ", 
          SqrtBox[
           SuperscriptBox["R", "2"]]}], "ae"]], " ", 
       SqrtBox[
        SuperscriptBox["R", "2"]], " ", "ratio", " ", 
       SuperscriptBox[
        RowBox[{"Cos", "[", "\[Theta]", "]"}], "2"]}], 
      RowBox[{"ae", " ", 
       SuperscriptBox[
        RowBox[{"(", 
         RowBox[{"1", "+", 
          SuperscriptBox["\[ExponentialE]", 
           FractionBox[
            RowBox[{"2", " ", 
             SqrtBox[
              SuperscriptBox["R", "2"]]}], "ae"]]}], ")"}], "5"], " ", 
       SuperscriptBox["R", "4"]}]], "-", 
     FractionBox[
      RowBox[{"9", " ", "a0", " ", 
       SuperscriptBox["\[ExponentialE]", 
        FractionBox[
         RowBox[{"4", " ", 
          SqrtBox[
           SuperscriptBox["R", "2"]]}], "ae"]], " ", 
       SqrtBox[
        SuperscriptBox["R", "2"]], " ", "ratio", " ", 
       SuperscriptBox[
        RowBox[{"Cos", "[", "\[Theta]", "]"}], "2"]}], 
      RowBox[{"ae", " ", 
       SuperscriptBox[
        RowBox[{"(", 
         RowBox[{"1", "+", 
          SuperscriptBox["\[ExponentialE]", 
           FractionBox[
            RowBox[{"2", " ", 
             SqrtBox[
              SuperscriptBox["R", "2"]]}], "ae"]]}], ")"}], "5"], " ", 
       SuperscriptBox["R", "4"]}]], "-", 
     FractionBox[
      RowBox[{"9", " ", "a0", " ", 
       SuperscriptBox["\[ExponentialE]", 
        FractionBox[
         RowBox[{"6", " ", 
          SqrtBox[
           SuperscriptBox["R", "2"]]}], "ae"]], " ", 
       SqrtBox[
        SuperscriptBox["R", "2"]], " ", "ratio", " ", 
       SuperscriptBox[
        RowBox[{"Cos", "[", "\[Theta]", "]"}], "2"]}], 
      RowBox[{"ae", " ", 
       SuperscriptBox[
        RowBox[{"(", 
         RowBox[{"1", "+", 
          SuperscriptBox["\[ExponentialE]", 
           FractionBox[
            RowBox[{"2", " ", 
             SqrtBox[
              SuperscriptBox["R", "2"]]}], "ae"]]}], ")"}], "5"], " ", 
       SuperscriptBox["R", "4"]}]], "-", 
     FractionBox[
      RowBox[{"3", " ", "a0", " ", 
       SuperscriptBox["\[ExponentialE]", 
        FractionBox[
         RowBox[{"8", " ", 
          SqrtBox[
           SuperscriptBox["R", "2"]]}], "ae"]], " ", 
       SqrtBox[
        SuperscriptBox["R", "2"]], " ", "ratio", " ", 
       SuperscriptBox[
        RowBox[{"Cos", "[", "\[Theta]", "]"}], "2"]}], 
      RowBox[{"ae", " ", 
       SuperscriptBox[
        RowBox[{"(", 
         RowBox[{"1", "+", 
          SuperscriptBox["\[ExponentialE]", 
           FractionBox[
            RowBox[{"2", " ", 
             SqrtBox[
              SuperscriptBox["R", "2"]]}], "ae"]]}], ")"}], "5"], " ", 
       SuperscriptBox["R", "4"]}]]}], ")"}], ",", 
   RowBox[{"Assumptions", "\[Rule]", 
    RowBox[{"{", 
     RowBox[{
      RowBox[{"R", ">=", "0"}], ",", 
      RowBox[{"0", "<", "ae", "<", "1"}], ",", 
      RowBox[{"0", "<", "ratio", "<", "1"}], ",", 
      RowBox[{"0", "\[LessEqual]", "\[Theta]", "<", "\[Pi]"}]}], "}"}]}]}], 
  "]"}]], "Input",
 CellChangeTimes->{
  3.745731693303063*^9, {3.745751204548794*^9, 3.745751210749074*^9}, 
   3.745910854809432*^9},
 CellLabel->"In[36]:=",ExpressionUUID->"59ea9430-84db-4223-92e9-1ec140986068"],

Cell[BoxData[
 RowBox[{
  FractionBox["1", 
   RowBox[{"2", " ", 
    SuperscriptBox["ae", "4"], " ", 
    SuperscriptBox[
     RowBox[{"(", 
      RowBox[{"1", "+", 
       SuperscriptBox["\[ExponentialE]", 
        FractionBox[
         RowBox[{"2", " ", "R"}], "ae"]]}], ")"}], "5"], " ", 
    SuperscriptBox["R", "3"]}]], 
  RowBox[{"a0", " ", 
   SuperscriptBox["\[ExponentialE]", 
    FractionBox[
     RowBox[{"2", " ", "R"}], "ae"]], " ", 
   RowBox[{"(", 
    RowBox[{
     RowBox[{
      RowBox[{"-", "ae"}], " ", 
      RowBox[{"(", 
       RowBox[{"1", "+", 
        SuperscriptBox["\[ExponentialE]", 
         FractionBox[
          RowBox[{"2", " ", "R"}], "ae"]]}], ")"}], " ", 
      RowBox[{"(", 
       RowBox[{
        RowBox[{
         SuperscriptBox["ae", "2"], " ", 
         SuperscriptBox[
          RowBox[{"(", 
           RowBox[{"1", "+", 
            SuperscriptBox["\[ExponentialE]", 
             FractionBox[
              RowBox[{"2", " ", "R"}], "ae"]]}], ")"}], "2"], " ", 
         RowBox[{"(", 
          RowBox[{"1", "+", 
           SuperscriptBox["\[ExponentialE]", 
            FractionBox[
             RowBox[{"2", " ", "R"}], "ae"]], "-", 
           RowBox[{"2", " ", "ratio"}]}], ")"}]}], "-", 
        RowBox[{"2", " ", "ae", " ", 
         RowBox[{"(", 
          RowBox[{"1", "+", 
           SuperscriptBox["\[ExponentialE]", 
            FractionBox[
             RowBox[{"2", " ", "R"}], "ae"]]}], ")"}], " ", "R", " ", 
         RowBox[{"(", 
          RowBox[{"1", "-", 
           RowBox[{"2", " ", "ratio"}], "+", 
           RowBox[{
            SuperscriptBox["\[ExponentialE]", 
             FractionBox[
              RowBox[{"2", " ", "R"}], "ae"]], " ", 
            RowBox[{"(", 
             RowBox[{"1", "+", 
              RowBox[{"2", " ", "ratio"}]}], ")"}]}]}], ")"}]}], "+", 
        RowBox[{"2", " ", 
         SuperscriptBox["R", "2"], " ", 
         RowBox[{"(", 
          RowBox[{
           RowBox[{"-", "1"}], "+", 
           RowBox[{
            SuperscriptBox["\[ExponentialE]", 
             FractionBox[
              RowBox[{"2", " ", "R"}], "ae"]], " ", 
            RowBox[{"(", 
             RowBox[{"1", "-", 
              RowBox[{"12", " ", "ratio"}]}], ")"}]}], "+", 
           RowBox[{"2", " ", "ratio"}], "+", 
           RowBox[{
            SuperscriptBox["\[ExponentialE]", 
             FractionBox[
              RowBox[{"4", " ", "R"}], "ae"]], " ", 
            RowBox[{"(", 
             RowBox[{"2", "+", 
              RowBox[{"4", " ", "ratio"}]}], ")"}]}]}], ")"}]}]}], ")"}]}], 
     "+", 
     RowBox[{
      RowBox[{"(", 
       RowBox[{
        RowBox[{"3", " ", 
         SuperscriptBox["ae", "3"], " ", 
         SuperscriptBox[
          RowBox[{"(", 
           RowBox[{"1", "+", 
            SuperscriptBox["\[ExponentialE]", 
             FractionBox[
              RowBox[{"2", " ", "R"}], "ae"]]}], ")"}], "3"], " ", 
         RowBox[{"(", 
          RowBox[{"1", "+", 
           SuperscriptBox["\[ExponentialE]", 
            FractionBox[
             RowBox[{"2", " ", "R"}], "ae"]], "-", 
           RowBox[{"2", " ", "ratio"}]}], ")"}]}], "-", 
        RowBox[{"6", " ", 
         SuperscriptBox["ae", "2"], " ", 
         SuperscriptBox[
          RowBox[{"(", 
           RowBox[{"1", "+", 
            SuperscriptBox["\[ExponentialE]", 
             FractionBox[
              RowBox[{"2", " ", "R"}], "ae"]]}], ")"}], "2"], " ", "R", " ", 
         RowBox[{"(", 
          RowBox[{"1", "-", 
           RowBox[{"2", " ", "ratio"}], "+", 
           RowBox[{
            SuperscriptBox["\[ExponentialE]", 
             FractionBox[
              RowBox[{"2", " ", "R"}], "ae"]], " ", 
            RowBox[{"(", 
             RowBox[{"1", "+", 
              RowBox[{"2", " ", "ratio"}]}], ")"}]}]}], ")"}]}], "+", 
        RowBox[{"2", " ", "ae", " ", 
         RowBox[{"(", 
          RowBox[{"1", "+", 
           SuperscriptBox["\[ExponentialE]", 
            FractionBox[
             RowBox[{"2", " ", "R"}], "ae"]]}], ")"}], " ", 
         SuperscriptBox["R", "2"], " ", 
         RowBox[{"(", 
          RowBox[{"1", "-", 
           RowBox[{"2", " ", "ratio"}], "+", 
           RowBox[{
            SuperscriptBox["\[ExponentialE]", 
             FractionBox[
              RowBox[{"2", " ", "R"}], "ae"]], " ", 
            RowBox[{"(", 
             RowBox[{"1", "+", 
              RowBox[{"4", " ", "ratio"}]}], ")"}]}]}], ")"}]}], "+", 
        RowBox[{"4", " ", 
         SuperscriptBox["R", "3"], " ", 
         RowBox[{"(", 
          RowBox[{"1", "-", 
           RowBox[{"2", " ", "ratio"}], "+", 
           RowBox[{
            SuperscriptBox["\[ExponentialE]", 
             FractionBox[
              RowBox[{"6", " ", "R"}], "ae"]], " ", 
            RowBox[{"(", 
             RowBox[{"2", "+", 
              RowBox[{"4", " ", "ratio"}]}], ")"}]}], "+", 
           RowBox[{"5", " ", 
            SuperscriptBox["\[ExponentialE]", 
             FractionBox[
              RowBox[{"2", " ", "R"}], "ae"]], " ", 
            RowBox[{"(", 
             RowBox[{
              RowBox[{"-", "1"}], "+", 
              RowBox[{"6", " ", "ratio"}]}], ")"}]}], "-", 
           RowBox[{"4", " ", 
            SuperscriptBox["\[ExponentialE]", 
             FractionBox[
              RowBox[{"4", " ", "R"}], "ae"]], " ", 
            RowBox[{"(", 
             RowBox[{"1", "+", 
              RowBox[{"9", " ", "ratio"}]}], ")"}]}]}], ")"}]}]}], ")"}], " ", 
      SuperscriptBox[
       RowBox[{"Cos", "[", "\[Theta]", "]"}], "2"]}]}], ")"}]}]}]], "Output",
 CellChangeTimes->{3.7457317228949623`*^9, 3.745751213134453*^9, 
  3.745910861286618*^9},
 CellLabel->"Out[36]=",ExpressionUUID->"ac515b5a-3de3-4080-bbaf-f93fe0704743"]
}, Open  ]]
}, Closed]],

Cell[CellGroupData[{

Cell["Definitions", "Subsection",
 CellChangeTimes->{{3.745729792978413*^9, 3.745729799378098*^9}, {
  3.745917603650155*^9, 
  3.7459176040499573`*^9}},ExpressionUUID->"675b6264-d0d5-48a1-903d-\
9142316f36ab"],

Cell[BoxData[{
 RowBox[{
  RowBox[{
   RowBox[{"expandapproxVi0", "[", 
    RowBox[{"R_", ",", "ratio_", ",", "ae_"}], "]"}], "=", 
   FractionBox[
    RowBox[{"a0", " ", 
     RowBox[{"(", 
      RowBox[{"R", "+", 
       RowBox[{
        SuperscriptBox["\[ExponentialE]", 
         FractionBox[
          RowBox[{"2", " ", "R"}], "ae"]], " ", 
        RowBox[{"(", 
         RowBox[{
          RowBox[{"2", " ", "ae", " ", 
           RowBox[{"(", 
            RowBox[{"1", "+", 
             SuperscriptBox["\[ExponentialE]", 
              FractionBox[
               RowBox[{"2", " ", "R"}], "ae"]]}], ")"}], " ", 
           RowBox[{"(", 
            RowBox[{"1", "+", 
             SuperscriptBox["\[ExponentialE]", 
              FractionBox[
               RowBox[{"2", " ", "R"}], "ae"]], "-", 
             RowBox[{"2", " ", "ratio"}]}], ")"}]}], "+", 
          RowBox[{"R", " ", 
           RowBox[{"(", 
            RowBox[{"5", "-", 
             RowBox[{"4", " ", "ratio"}], "+", 
             RowBox[{
              SuperscriptBox["\[ExponentialE]", 
               FractionBox[
                RowBox[{"2", " ", "R"}], "ae"]], " ", 
              RowBox[{"(", 
               RowBox[{"4", "+", 
                RowBox[{"8", " ", "ratio"}]}], ")"}]}]}], ")"}]}]}], 
         ")"}]}]}], ")"}]}], 
    RowBox[{"2", " ", 
     SuperscriptBox["ae", "2"], " ", 
     SuperscriptBox[
      RowBox[{"(", 
       RowBox[{"1", "+", 
        SuperscriptBox["\[ExponentialE]", 
         FractionBox[
          RowBox[{"2", " ", "R"}], "ae"]]}], ")"}], "3"], " ", "R"}]]}], 
  ";"}], "\[IndentingNewLine]", 
 RowBox[{
  RowBox[{
   RowBox[{"expandapproxVi2", "[", 
    RowBox[{"R_", ",", "\[Theta]_", ",", "ratio_", ",", "ae_"}], "]"}], "=", 
   RowBox[{
    FractionBox["1", 
     RowBox[{"2", " ", 
      SuperscriptBox["ae", "4"], " ", 
      SuperscriptBox[
       RowBox[{"(", 
        RowBox[{"1", "+", 
         SuperscriptBox["\[ExponentialE]", 
          FractionBox[
           RowBox[{"2", " ", "R"}], "ae"]]}], ")"}], "5"], " ", 
      SuperscriptBox["R", "3"]}]], "a0", " ", 
    SuperscriptBox["\[ExponentialE]", 
     FractionBox[
      RowBox[{"2", " ", "R"}], "ae"]], " ", 
    RowBox[{"(", 
     RowBox[{
      RowBox[{
       RowBox[{"-", "ae"}], " ", 
       RowBox[{"(", 
        RowBox[{"1", "+", 
         SuperscriptBox["\[ExponentialE]", 
          FractionBox[
           RowBox[{"2", " ", "R"}], "ae"]]}], ")"}], " ", 
       RowBox[{"(", 
        RowBox[{
         RowBox[{
          SuperscriptBox["ae", "2"], " ", 
          SuperscriptBox[
           RowBox[{"(", 
            RowBox[{"1", "+", 
             SuperscriptBox["\[ExponentialE]", 
              FractionBox[
               RowBox[{"2", " ", "R"}], "ae"]]}], ")"}], "2"], " ", 
          RowBox[{"(", 
           RowBox[{"1", "+", 
            SuperscriptBox["\[ExponentialE]", 
             FractionBox[
              RowBox[{"2", " ", "R"}], "ae"]], "-", 
            RowBox[{"2", " ", "ratio"}]}], ")"}]}], "-", 
         RowBox[{"2", " ", "ae", " ", 
          RowBox[{"(", 
           RowBox[{"1", "+", 
            SuperscriptBox["\[ExponentialE]", 
             FractionBox[
              RowBox[{"2", " ", "R"}], "ae"]]}], ")"}], " ", "R", " ", 
          RowBox[{"(", 
           RowBox[{"1", "-", 
            RowBox[{"2", " ", "ratio"}], "+", 
            RowBox[{
             SuperscriptBox["\[ExponentialE]", 
              FractionBox[
               RowBox[{"2", " ", "R"}], "ae"]], " ", 
             RowBox[{"(", 
              RowBox[{"1", "+", 
               RowBox[{"2", " ", "ratio"}]}], ")"}]}]}], ")"}]}], "+", 
         RowBox[{"2", " ", 
          SuperscriptBox["R", "2"], " ", 
          RowBox[{"(", 
           RowBox[{
            RowBox[{"-", "1"}], "+", 
            RowBox[{
             SuperscriptBox["\[ExponentialE]", 
              FractionBox[
               RowBox[{"2", " ", "R"}], "ae"]], " ", 
             RowBox[{"(", 
              RowBox[{"1", "-", 
               RowBox[{"12", " ", "ratio"}]}], ")"}]}], "+", 
            RowBox[{"2", " ", "ratio"}], "+", 
            RowBox[{
             SuperscriptBox["\[ExponentialE]", 
              FractionBox[
               RowBox[{"4", " ", "R"}], "ae"]], " ", 
             RowBox[{"(", 
              RowBox[{"2", "+", 
               RowBox[{"4", " ", "ratio"}]}], ")"}]}]}], ")"}]}]}], ")"}]}], 
      "+", 
      RowBox[{
       RowBox[{"(", 
        RowBox[{
         RowBox[{"3", " ", 
          SuperscriptBox["ae", "3"], " ", 
          SuperscriptBox[
           RowBox[{"(", 
            RowBox[{"1", "+", 
             SuperscriptBox["\[ExponentialE]", 
              FractionBox[
               RowBox[{"2", " ", "R"}], "ae"]]}], ")"}], "3"], " ", 
          RowBox[{"(", 
           RowBox[{"1", "+", 
            SuperscriptBox["\[ExponentialE]", 
             FractionBox[
              RowBox[{"2", " ", "R"}], "ae"]], "-", 
            RowBox[{"2", " ", "ratio"}]}], ")"}]}], "-", 
         RowBox[{"6", " ", 
          SuperscriptBox["ae", "2"], " ", 
          SuperscriptBox[
           RowBox[{"(", 
            RowBox[{"1", "+", 
             SuperscriptBox["\[ExponentialE]", 
              FractionBox[
               RowBox[{"2", " ", "R"}], "ae"]]}], ")"}], "2"], " ", "R", " ", 
          
          RowBox[{"(", 
           RowBox[{"1", "-", 
            RowBox[{"2", " ", "ratio"}], "+", 
            RowBox[{
             SuperscriptBox["\[ExponentialE]", 
              FractionBox[
               RowBox[{"2", " ", "R"}], "ae"]], " ", 
             RowBox[{"(", 
              RowBox[{"1", "+", 
               RowBox[{"2", " ", "ratio"}]}], ")"}]}]}], ")"}]}], "+", 
         RowBox[{"2", " ", "ae", " ", 
          RowBox[{"(", 
           RowBox[{"1", "+", 
            SuperscriptBox["\[ExponentialE]", 
             FractionBox[
              RowBox[{"2", " ", "R"}], "ae"]]}], ")"}], " ", 
          SuperscriptBox["R", "2"], " ", 
          RowBox[{"(", 
           RowBox[{"1", "-", 
            RowBox[{"2", " ", "ratio"}], "+", 
            RowBox[{
             SuperscriptBox["\[ExponentialE]", 
              FractionBox[
               RowBox[{"2", " ", "R"}], "ae"]], " ", 
             RowBox[{"(", 
              RowBox[{"1", "+", 
               RowBox[{"4", " ", "ratio"}]}], ")"}]}]}], ")"}]}], "+", 
         RowBox[{"4", " ", 
          SuperscriptBox["R", "3"], " ", 
          RowBox[{"(", 
           RowBox[{"1", "-", 
            RowBox[{"2", " ", "ratio"}], "+", 
            RowBox[{
             SuperscriptBox["\[ExponentialE]", 
              FractionBox[
               RowBox[{"6", " ", "R"}], "ae"]], " ", 
             RowBox[{"(", 
              RowBox[{"2", "+", 
               RowBox[{"4", " ", "ratio"}]}], ")"}]}], "+", 
            RowBox[{"5", " ", 
             SuperscriptBox["\[ExponentialE]", 
              FractionBox[
               RowBox[{"2", " ", "R"}], "ae"]], " ", 
             RowBox[{"(", 
              RowBox[{
               RowBox[{"-", "1"}], "+", 
               RowBox[{"6", " ", "ratio"}]}], ")"}]}], "-", 
            RowBox[{"4", " ", 
             SuperscriptBox["\[ExponentialE]", 
              FractionBox[
               RowBox[{"4", " ", "R"}], "ae"]], " ", 
             RowBox[{"(", 
              RowBox[{"1", "+", 
               RowBox[{"9", " ", "ratio"}]}], ")"}]}]}], ")"}]}]}], ")"}], 
       " ", 
       SuperscriptBox[
        RowBox[{"Cos", "[", "\[Theta]", "]"}], "2"]}]}], ")"}]}]}], 
  ";"}]}], "Input",
 InitializationCell->True,
 CellChangeTimes->{{3.745729802729604*^9, 3.745729809594262*^9}, {
  3.7457308015540037`*^9, 3.745730801625523*^9}, {3.7457309472746067`*^9, 
  3.7457309576516113`*^9}, {3.745731160815673*^9, 3.7457312089447947`*^9}, {
  3.745731535694768*^9, 3.745731538994648*^9}, {3.7457317482868977`*^9, 
  3.7457317586682*^9}, {3.7459108839774637`*^9, 3.7459108998182907`*^9}},
 CellLabel->"In[18]:=",ExpressionUUID->"87190694-8e38-4319-b357-84fb7f1734b1"]
}, Open  ]]
}, Open  ]],

Cell[CellGroupData[{

Cell[TextData[{
 Cell[BoxData[
  FormBox[
   SuperscriptBox["0", "th"], TraditionalForm]],ExpressionUUID->
  "dc2ee5e2-bbce-4e5e-9d06-6253ed45fa49"],
 " order term in ",
 Cell[BoxData[
  FormBox[
   SubscriptBox["r", "e"], TraditionalForm]],
  FormatType->"TraditionalForm",ExpressionUUID->
  "3df0f3f0-aab6-445f-8de8-091b95366c24"]
}], "Section",
 CellChangeTimes->{{3.7454907181958923`*^9, 3.745490720555777*^9}, {
  3.7456515353222437`*^9, 3.745651543825897*^9}, {3.7457314183105373`*^9, 
  3.745731418871292*^9}},ExpressionUUID->"b413df83-625b-4b3f-a19f-\
03af85a297f2"],

Cell[TextData[{
 "FullSimplify ",
 Cell[BoxData[
  FormBox[
   SuperscriptBox["0", "th"], TraditionalForm]],
  FormatType->"TraditionalForm",ExpressionUUID->
  "5bbb4b8e-9fa5-46fc-8a22-12bfe6887838"],
 "order term under assumptions and collect ratio."
}], "Text",
 CellChangeTimes->{{3.74573131203738*^9, 
  3.745731370606021*^9}},ExpressionUUID->"37c83053-04df-44b5-8bef-\
def84836a469"],

Cell[CellGroupData[{

Cell[BoxData[
 RowBox[{"Collect", "[", 
  RowBox[{
   RowBox[{"expandapproxVi0", "[", 
    RowBox[{"R", ",", "ratio", ",", "ae"}], "]"}], ",", "ratio"}], 
  "]"}]], "Input",
 CellChangeTimes->{{3.745491078325074*^9, 3.745491088767815*^9}, 
   3.745730999745824*^9, {3.745731794787673*^9, 3.745731798169622*^9}},
 CellLabel->"In[39]:=",ExpressionUUID->"091bb591-0066-49ae-ab58-11f19f7d30c8"],

Cell[BoxData[
 RowBox[{
  FractionBox[
   RowBox[{"a0", " ", 
    RowBox[{"(", 
     RowBox[{
      RowBox[{"2", " ", "ae", " ", 
       SuperscriptBox["\[ExponentialE]", 
        FractionBox[
         RowBox[{"2", " ", "R"}], "ae"]], " ", 
       RowBox[{"(", 
        RowBox[{"1", "+", 
         SuperscriptBox["\[ExponentialE]", 
          FractionBox[
           RowBox[{"2", " ", "R"}], "ae"]]}], ")"}]}], "+", 
      RowBox[{"2", " ", "ae", " ", 
       SuperscriptBox["\[ExponentialE]", 
        FractionBox[
         RowBox[{"4", " ", "R"}], "ae"]], " ", 
       RowBox[{"(", 
        RowBox[{"1", "+", 
         SuperscriptBox["\[ExponentialE]", 
          FractionBox[
           RowBox[{"2", " ", "R"}], "ae"]]}], ")"}]}], "+", "R", "+", 
      RowBox[{"5", " ", 
       SuperscriptBox["\[ExponentialE]", 
        FractionBox[
         RowBox[{"2", " ", "R"}], "ae"]], " ", "R"}], "+", 
      RowBox[{"4", " ", 
       SuperscriptBox["\[ExponentialE]", 
        FractionBox[
         RowBox[{"4", " ", "R"}], "ae"]], " ", "R"}]}], ")"}]}], 
   RowBox[{"2", " ", 
    SuperscriptBox["ae", "2"], " ", 
    SuperscriptBox[
     RowBox[{"(", 
      RowBox[{"1", "+", 
       SuperscriptBox["\[ExponentialE]", 
        FractionBox[
         RowBox[{"2", " ", "R"}], "ae"]]}], ")"}], "3"], " ", "R"}]], "+", 
  FractionBox[
   RowBox[{"a0", " ", 
    RowBox[{"(", 
     RowBox[{
      RowBox[{
       RowBox[{"-", "4"}], " ", "ae", " ", 
       SuperscriptBox["\[ExponentialE]", 
        FractionBox[
         RowBox[{"2", " ", "R"}], "ae"]], " ", 
       RowBox[{"(", 
        RowBox[{"1", "+", 
         SuperscriptBox["\[ExponentialE]", 
          FractionBox[
           RowBox[{"2", " ", "R"}], "ae"]]}], ")"}]}], "-", 
      RowBox[{"4", " ", 
       SuperscriptBox["\[ExponentialE]", 
        FractionBox[
         RowBox[{"2", " ", "R"}], "ae"]], " ", "R"}], "+", 
      RowBox[{"8", " ", 
       SuperscriptBox["\[ExponentialE]", 
        FractionBox[
         RowBox[{"4", " ", "R"}], "ae"]], " ", "R"}]}], ")"}], " ", "ratio"}], 
   RowBox[{"2", " ", 
    SuperscriptBox["ae", "2"], " ", 
    SuperscriptBox[
     RowBox[{"(", 
      RowBox[{"1", "+", 
       SuperscriptBox["\[ExponentialE]", 
        FractionBox[
         RowBox[{"2", " ", "R"}], "ae"]]}], ")"}], "3"], " ", 
    "R"}]]}]], "Output",
 CellChangeTimes->{3.745491089061163*^9, 3.7457310014660997`*^9, 
  3.745731799284646*^9, 3.745910932155881*^9},
 CellLabel->"Out[39]=",ExpressionUUID->"284ccc0e-4b01-475d-a1aa-6d000e51de5f"]
}, Open  ]],

Cell[CellGroupData[{

Cell["Simplifications", "Subsection",
 CellChangeTimes->{{3.745910942643753*^9, 3.745910945635222*^9}, {
  3.745917591153191*^9, 
  3.74591759163351*^9}},ExpressionUUID->"d7dcac27-b529-4414-b9e6-\
90b0ba6474ba"],

Cell[CellGroupData[{

Cell[BoxData[
 RowBox[{
  FractionBox[
   RowBox[{"a0", " ", 
    RowBox[{"(", 
     RowBox[{
      RowBox[{"2", " ", "ae", " ", 
       SuperscriptBox["\[ExponentialE]", 
        FractionBox[
         RowBox[{"2", " ", "R"}], "ae"]], " ", 
       RowBox[{"(", 
        RowBox[{"1", "+", 
         SuperscriptBox["\[ExponentialE]", 
          FractionBox[
           RowBox[{"2", " ", "R"}], "ae"]]}], ")"}]}], "+", 
      RowBox[{"2", " ", "ae", " ", 
       SuperscriptBox["\[ExponentialE]", 
        FractionBox[
         RowBox[{"4", " ", "R"}], "ae"]], " ", 
       RowBox[{"(", 
        RowBox[{"1", "+", 
         SuperscriptBox["\[ExponentialE]", 
          FractionBox[
           RowBox[{"2", " ", "R"}], "ae"]]}], ")"}]}], "+", "R", "+", 
      RowBox[{"5", " ", 
       SuperscriptBox["\[ExponentialE]", 
        FractionBox[
         RowBox[{"2", " ", "R"}], "ae"]], " ", "R"}], "+", 
      RowBox[{"4", " ", 
       SuperscriptBox["\[ExponentialE]", 
        FractionBox[
         RowBox[{"4", " ", "R"}], "ae"]], " ", "R"}]}], ")"}]}], 
   RowBox[{"2", " ", 
    SuperscriptBox["ae", "2"], " ", 
    SuperscriptBox[
     RowBox[{"(", 
      RowBox[{"1", "+", 
       SuperscriptBox["\[ExponentialE]", 
        FractionBox[
         RowBox[{"2", " ", "R"}], "ae"]]}], ")"}], "3"], " ", "R"}]], "//", 
  "FullSimplify"}]], "Input",
 CellChangeTimes->{{3.745910952915066*^9, 3.745910955580255*^9}},
 CellLabel->"In[40]:=",ExpressionUUID->"9136aade-24e0-4c16-b991-172c6eb76e17"],

Cell[BoxData[
 FractionBox[
  RowBox[{"a0", " ", 
   RowBox[{"(", 
    RowBox[{"R", "+", 
     RowBox[{"2", " ", 
      SuperscriptBox["\[ExponentialE]", 
       FractionBox[
        RowBox[{"2", " ", "R"}], "ae"]], " ", 
      RowBox[{"(", 
       RowBox[{"ae", "+", 
        RowBox[{"ae", " ", 
         SuperscriptBox["\[ExponentialE]", 
          FractionBox[
           RowBox[{"2", " ", "R"}], "ae"]]}], "+", 
        RowBox[{"2", " ", "R"}]}], ")"}]}]}], ")"}]}], 
  RowBox[{"2", " ", 
   SuperscriptBox["ae", "2"], " ", 
   SuperscriptBox[
    RowBox[{"(", 
     RowBox[{"1", "+", 
      SuperscriptBox["\[ExponentialE]", 
       FractionBox[
        RowBox[{"2", " ", "R"}], "ae"]]}], ")"}], "2"], " ", "R"}]]], "Output",\

 CellChangeTimes->{3.7459109560527554`*^9},
 CellLabel->"Out[40]=",ExpressionUUID->"0b570934-dc85-4c80-aa04-d9d482e79728"]
}, Open  ]],

Cell[CellGroupData[{

Cell[BoxData[
 RowBox[{
  FractionBox[
   RowBox[{"a0", " ", 
    RowBox[{"(", 
     RowBox[{
      RowBox[{
       RowBox[{"-", "4"}], " ", "ae", " ", 
       SuperscriptBox["\[ExponentialE]", 
        FractionBox[
         RowBox[{"2", " ", "R"}], "ae"]], " ", 
       RowBox[{"(", 
        RowBox[{"1", "+", 
         SuperscriptBox["\[ExponentialE]", 
          FractionBox[
           RowBox[{"2", " ", "R"}], "ae"]]}], ")"}]}], "-", 
      RowBox[{"4", " ", 
       SuperscriptBox["\[ExponentialE]", 
        FractionBox[
         RowBox[{"2", " ", "R"}], "ae"]], " ", "R"}], "+", 
      RowBox[{"8", " ", 
       SuperscriptBox["\[ExponentialE]", 
        FractionBox[
         RowBox[{"4", " ", "R"}], "ae"]], " ", "R"}]}], ")"}]}], 
   RowBox[{"2", " ", 
    SuperscriptBox["ae", "2"], " ", 
    SuperscriptBox[
     RowBox[{"(", 
      RowBox[{"1", "+", 
       SuperscriptBox["\[ExponentialE]", 
        FractionBox[
         RowBox[{"2", " ", "R"}], "ae"]]}], ")"}], "3"], " ", "R"}]], "//", 
  "FullSimplify"}]], "Input",
 CellChangeTimes->{{3.7459109760138197`*^9, 3.745910981207058*^9}},
 CellLabel->"In[41]:=",ExpressionUUID->"a11f57a1-7848-4d96-9a68-0fe5ad3cb0c6"],

Cell[BoxData[
 FractionBox[
  RowBox[{"a0", " ", 
   SuperscriptBox[
    RowBox[{"Sech", "[", 
     FractionBox["R", "ae"], "]"}], "2"], " ", 
   RowBox[{"(", 
    RowBox[{
     RowBox[{
      RowBox[{"-", "2"}], " ", "ae"}], "+", "R", "+", 
     RowBox[{"3", " ", "R", " ", 
      RowBox[{"Tanh", "[", 
       FractionBox["R", "ae"], "]"}]}]}], ")"}]}], 
  RowBox[{"4", " ", 
   SuperscriptBox["ae", "2"], " ", "R"}]]], "Output",
 CellChangeTimes->{3.745910981780299*^9},
 CellLabel->"Out[41]=",ExpressionUUID->"abb4f7a5-39a5-451a-b8ef-05a69014c305"]
}, Open  ]]
}, Closed]],

Cell[CellGroupData[{

Cell["Definitions", "Subsection",
 CellChangeTimes->{{3.745733772287888*^9, 3.74573377703161*^9}, {
  3.745917587449132*^9, 
  3.745917587865152*^9}},ExpressionUUID->"ad96f6c5-af6d-485c-b7d8-\
67d18efca943"],

Cell[BoxData[{
 RowBox[{
  RowBox[{
   RowBox[{"Eei01", "[", 
    RowBox[{"R_", ",", "ae_"}], "]"}], "=", 
   FractionBox[
    RowBox[{"a0", " ", 
     RowBox[{"(", 
      RowBox[{"R", "+", 
       RowBox[{"2", " ", 
        SuperscriptBox["\[ExponentialE]", 
         FractionBox[
          RowBox[{"2", " ", "R"}], "ae"]], " ", 
        RowBox[{"(", 
         RowBox[{"ae", "+", 
          RowBox[{"ae", " ", 
           SuperscriptBox["\[ExponentialE]", 
            FractionBox[
             RowBox[{"2", " ", "R"}], "ae"]]}], "+", 
          RowBox[{"2", " ", "R"}]}], ")"}]}]}], ")"}]}], 
    RowBox[{"2", " ", 
     SuperscriptBox["ae", "2"], " ", 
     SuperscriptBox[
      RowBox[{"(", 
       RowBox[{"1", "+", 
        SuperscriptBox["\[ExponentialE]", 
         FractionBox[
          RowBox[{"2", " ", "R"}], "ae"]]}], ")"}], "2"], " ", "R"}]]}], 
  ";"}], "\[IndentingNewLine]", 
 RowBox[{
  RowBox[{
   RowBox[{"Eei02", "[", 
    RowBox[{"R_", ",", "ae_"}], "]"}], "=", 
   FractionBox[
    RowBox[{"a0", " ", 
     SuperscriptBox[
      RowBox[{"Sech", "[", 
       FractionBox["R", "ae"], "]"}], "2"], " ", 
     RowBox[{"(", 
      RowBox[{
       RowBox[{
        RowBox[{"-", "2"}], " ", "ae"}], "+", "R", "+", 
       RowBox[{"3", " ", "R", " ", 
        RowBox[{"Tanh", "[", 
         FractionBox["R", "ae"], "]"}]}]}], ")"}]}], 
    RowBox[{"4", " ", 
     SuperscriptBox["ae", "2"], " ", "R"}]]}], ";"}]}], "Input",
 InitializationCell->True,
 CellChangeTimes->{{3.7457337804291763`*^9, 3.745733828745076*^9}, {
  3.745910966590575*^9, 3.7459109907278137`*^9}},
 CellLabel->"In[20]:=",ExpressionUUID->"d5e0beef-0afc-483b-b49c-b684588a8c09"]
}, Open  ]]
}, Open  ]],

Cell[CellGroupData[{

Cell[TextData[{
 Cell[BoxData[
  FormBox[
   SuperscriptBox["2", "nd"], TraditionalForm]],ExpressionUUID->
  "39d18758-978b-4e5d-a2e3-e8ac823ef408"],
 " order term in ",
 Cell[BoxData[
  FormBox[
   SubscriptBox["r", "e"], TraditionalForm]],
  FormatType->"TraditionalForm",ExpressionUUID->
  "ba99305b-ee71-493d-8d22-a00c801f707b"]
}], "Section",
 CellChangeTimes->{{3.745490704748148*^9, 3.7454907079956493`*^9}, {
  3.745651554234171*^9, 3.7456515595384693`*^9}, {3.745731431656536*^9, 
  3.745731432079742*^9}},ExpressionUUID->"45c8ff34-d432-4617-83ae-\
789c86bb9c0b"],

Cell[CellGroupData[{

Cell[TextData[{
 "Evaluate the \[Theta] integral (include \[Phi] integral and two ",
 Cell[BoxData[
  FormBox[
   SuperscriptBox[
    SubscriptBox["r", "e"], "2"], TraditionalForm]],
  FormatType->"TraditionalForm",ExpressionUUID->
  "ce72052c-834d-43db-aa7c-0418c1793a16"],
 " factors)"
}], "Subsection",
 CellChangeTimes->{{3.745493503473735*^9, 3.745493506145905*^9}, {
  3.7456515752343273`*^9, 3.745651580475822*^9}, {3.74573329606824*^9, 
  3.7457333569330053`*^9}},ExpressionUUID->"b9f6b0cf-279a-4182-bc76-\
3149b58c2e33"],

Cell[CellGroupData[{

Cell[BoxData[
 RowBox[{
  RowBox[{"Eei2", "[", 
   RowBox[{"R_", ",", "re_", ",", "ratio_", ",", "ae_"}], "]"}], "=", 
  RowBox[{"Integrate", "[", 
   RowBox[{
    RowBox[{
     RowBox[{"expandapproxVi2", "[", 
      RowBox[{"R", ",", "\[Theta]", ",", "ratio", ",", "ae"}], "]"}], 
     SuperscriptBox["re", "2"], 
     RowBox[{"approx\[Rho]E", "[", 
      RowBox[{"re", ",", "ratio", ",", "ae"}], "]"}], " ", "2", "\[Pi]", " ", 
     
     SuperscriptBox["re", "2"], 
     RowBox[{"Sin", "[", "\[Theta]", "]"}]}], ",", 
    RowBox[{"{", 
     RowBox[{"\[Theta]", ",", "0", ",", "\[Pi]"}], "}"}]}], "]"}]}]], "Input",\

 CellChangeTimes->{{3.7457318870662317`*^9, 3.745731887561887*^9}, {
  3.745731928493414*^9, 3.745731953026209*^9}, {3.74573198499791*^9, 
  3.745732012611107*^9}, {3.745732082366262*^9, 3.745732106643725*^9}},
 CellLabel->"In[44]:=",ExpressionUUID->"86f18720-99dd-4e02-ba0c-72ad256442f7"],

Cell[BoxData[
 FractionBox[
  RowBox[{"8", " ", "a0", " ", 
   SuperscriptBox["\[ExponentialE]", 
    FractionBox[
     RowBox[{"2", " ", "R"}], "ae"]], " ", 
   RowBox[{"(", 
    RowBox[{
     RowBox[{
      RowBox[{"-", "ae"}], " ", 
      RowBox[{"(", 
       RowBox[{"1", "+", 
        SuperscriptBox["\[ExponentialE]", 
         FractionBox[
          RowBox[{"2", " ", "R"}], "ae"]]}], ")"}], " ", 
      RowBox[{"(", 
       RowBox[{
        RowBox[{"-", "2"}], "+", 
        RowBox[{
         SuperscriptBox["\[ExponentialE]", 
          FractionBox[
           RowBox[{"2", " ", "R"}], "ae"]], " ", 
         RowBox[{"(", 
          RowBox[{"1", "-", 
           RowBox[{"20", " ", "ratio"}]}], ")"}]}], "+", 
        RowBox[{"4", " ", "ratio"}], "+", 
        RowBox[{
         SuperscriptBox["\[ExponentialE]", 
          FractionBox[
           RowBox[{"4", " ", "R"}], "ae"]], " ", 
         RowBox[{"(", 
          RowBox[{"3", "+", 
           RowBox[{"6", " ", "ratio"}]}], ")"}]}]}], ")"}]}], "+", 
     RowBox[{"R", " ", 
      RowBox[{"(", 
       RowBox[{"1", "-", 
        RowBox[{"2", " ", "ratio"}], "+", 
        RowBox[{
         SuperscriptBox["\[ExponentialE]", 
          FractionBox[
           RowBox[{"6", " ", "R"}], "ae"]], " ", 
         RowBox[{"(", 
          RowBox[{"2", "+", 
           RowBox[{"4", " ", "ratio"}]}], ")"}]}], "+", 
        RowBox[{"5", " ", 
         SuperscriptBox["\[ExponentialE]", 
          FractionBox[
           RowBox[{"2", " ", "R"}], "ae"]], " ", 
         RowBox[{"(", 
          RowBox[{
           RowBox[{"-", "1"}], "+", 
           RowBox[{"6", " ", "ratio"}]}], ")"}]}], "-", 
        RowBox[{"4", " ", 
         SuperscriptBox["\[ExponentialE]", 
          FractionBox[
           RowBox[{"4", " ", "R"}], "ae"]], " ", 
         RowBox[{"(", 
          RowBox[{"1", "+", 
           RowBox[{"9", " ", "ratio"}]}], ")"}]}]}], ")"}]}]}], ")"}], " ", 
   SuperscriptBox["re", "4"], " ", 
   RowBox[{"(", 
    RowBox[{
     RowBox[{
      RowBox[{"-", "8"}], " ", "a0", " ", 
      RowBox[{"(", 
       RowBox[{"1", "+", 
        SuperscriptBox["\[ExponentialE]", 
         FractionBox[
          RowBox[{"2", " ", "re"}], "ae"]]}], ")"}], " ", 
      SuperscriptBox["\[Pi]", "2"], " ", "ratio"}], "+", 
     RowBox[{"36", " ", "a0", " ", 
      RowBox[{"(", 
       RowBox[{"1", "+", 
        RowBox[{
         SuperscriptBox["\[ExponentialE]", 
          FractionBox[
           RowBox[{"2", " ", "re"}], "ae"]], " ", 
         RowBox[{"(", 
          RowBox[{"1", "+", 
           RowBox[{"2", " ", "ratio"}]}], ")"}]}]}], ")"}], " ", 
      RowBox[{"Zeta", "[", "3", "]"}]}]}], ")"}]}], 
  RowBox[{"81", " ", 
   SuperscriptBox["ae", "8"], " ", 
   SuperscriptBox[
    RowBox[{"(", 
     RowBox[{"1", "+", 
      SuperscriptBox["\[ExponentialE]", 
       FractionBox[
        RowBox[{"2", " ", "R"}], "ae"]]}], ")"}], "5"], " ", 
   SuperscriptBox[
    RowBox[{"(", 
     RowBox[{"1", "+", 
      SuperscriptBox["\[ExponentialE]", 
       FractionBox[
        RowBox[{"2", " ", "re"}], "ae"]]}], ")"}], "2"], " ", "R", " ", 
   SuperscriptBox[
    RowBox[{"Zeta", "[", "3", "]"}], "2"]}]]], "Output",
 CellChangeTimes->{
  3.74573190579403*^9, {3.745731938292616*^9, 3.7457319621706877`*^9}, 
   3.745732021774291*^9, 3.7457321175732613`*^9, 3.745911024334832*^9},
 CellLabel->"Out[44]=",ExpressionUUID->"d99d2dd8-9166-4313-ba62-6cc66ba54445"]
}, Open  ]]
}, Closed]],

Cell[CellGroupData[{

Cell[TextData[{
 "Evaluate the ",
 Cell[BoxData[
  FormBox[
   SubscriptBox["r", "e"], TraditionalForm]],
  FormatType->"TraditionalForm",ExpressionUUID->
  "109e91ce-2a22-427b-8f08-14e42b3670a0"],
 " integral"
}], "Subsection",
 CellChangeTimes->{{3.745651594362328*^9, 
  3.745651607946351*^9}},ExpressionUUID->"fd73e3bf-1c60-4081-b7b7-\
ef3e5b2da89c"],

Cell[CellGroupData[{

Cell["indefinite integral", "Subsubsection",
 CellChangeTimes->{{3.745493140775169*^9, 3.745493143535047*^9}, {
  3.745493496905819*^9, 3.7454934973135366`*^9}, {3.745651620851041*^9, 
  3.74565162379471*^9}, {3.745917577433454*^9, 
  3.7459175775210648`*^9}},ExpressionUUID->"9459caa6-311b-44df-a0bf-\
38a107d918ad"],

Cell[CellGroupData[{

Cell[BoxData[
 RowBox[{"indefiniteEei2", "=", 
  RowBox[{"Integrate", "[", 
   RowBox[{
    RowBox[{"Eei2", "[", 
     RowBox[{"R", ",", "re", ",", "ratio", ",", "ae"}], "]"}], ",", "re"}], 
   "]"}]}]], "Input",
 CellChangeTimes->{{3.7454915898812532`*^9, 3.745491611677092*^9}, 
   3.74549207341501*^9, 3.745492215237129*^9, 3.745492274850602*^9, {
   3.745492674303076*^9, 3.745492685356227*^9}, 3.7454927395172462`*^9, {
   3.745732138770644*^9, 3.745732151811799*^9}, {3.745732197335232*^9, 
   3.745732204684721*^9}, 3.745732316391206*^9, 3.745732369665238*^9},
 CellLabel->"In[45]:=",ExpressionUUID->"235df5ca-ee69-4ede-bf1f-25ea02af3842"],

Cell[BoxData[
 RowBox[{
  FractionBox["1", 
   RowBox[{"405", " ", 
    SuperscriptBox["ae", "8"], " ", 
    SuperscriptBox[
     RowBox[{"(", 
      RowBox[{"1", "+", 
       SuperscriptBox["\[ExponentialE]", 
        FractionBox[
         RowBox[{"2", " ", "R"}], "ae"]]}], ")"}], "5"], " ", "R", " ", 
    SuperscriptBox[
     RowBox[{"Zeta", "[", "3", "]"}], "2"]}]], 
  RowBox[{"8", " ", 
   SuperscriptBox["a0", "2"], " ", 
   SuperscriptBox["\[ExponentialE]", 
    FractionBox[
     RowBox[{"2", " ", "R"}], "ae"]], " ", 
   RowBox[{"(", 
    RowBox[{
     RowBox[{
      RowBox[{"-", "ae"}], " ", 
      RowBox[{"(", 
       RowBox[{"1", "+", 
        SuperscriptBox["\[ExponentialE]", 
         FractionBox[
          RowBox[{"2", " ", "R"}], "ae"]]}], ")"}], " ", 
      RowBox[{"(", 
       RowBox[{
        RowBox[{"-", "2"}], "+", 
        RowBox[{
         SuperscriptBox["\[ExponentialE]", 
          FractionBox[
           RowBox[{"2", " ", "R"}], "ae"]], " ", 
         RowBox[{"(", 
          RowBox[{"1", "-", 
           RowBox[{"20", " ", "ratio"}]}], ")"}]}], "+", 
        RowBox[{"4", " ", "ratio"}], "+", 
        RowBox[{
         SuperscriptBox["\[ExponentialE]", 
          FractionBox[
           RowBox[{"4", " ", "R"}], "ae"]], " ", 
         RowBox[{"(", 
          RowBox[{"3", "+", 
           RowBox[{"6", " ", "ratio"}]}], ")"}]}]}], ")"}]}], "+", 
     RowBox[{"R", " ", 
      RowBox[{"(", 
       RowBox[{"1", "-", 
        RowBox[{"2", " ", "ratio"}], "+", 
        RowBox[{
         SuperscriptBox["\[ExponentialE]", 
          FractionBox[
           RowBox[{"6", " ", "R"}], "ae"]], " ", 
         RowBox[{"(", 
          RowBox[{"2", "+", 
           RowBox[{"4", " ", "ratio"}]}], ")"}]}], "+", 
        RowBox[{"5", " ", 
         SuperscriptBox["\[ExponentialE]", 
          FractionBox[
           RowBox[{"2", " ", "R"}], "ae"]], " ", 
         RowBox[{"(", 
          RowBox[{
           RowBox[{"-", "1"}], "+", 
           RowBox[{"6", " ", "ratio"}]}], ")"}]}], "-", 
        RowBox[{"4", " ", 
         SuperscriptBox["\[ExponentialE]", 
          FractionBox[
           RowBox[{"4", " ", "R"}], "ae"]], " ", 
         RowBox[{"(", 
          RowBox[{"1", "+", 
           RowBox[{"9", " ", "ratio"}]}], ")"}]}]}], ")"}]}]}], ")"}], " ", 
   RowBox[{"(", 
    RowBox[{
     RowBox[{
      RowBox[{"-", "8"}], " ", 
      SuperscriptBox["\[Pi]", "2"], " ", "ratio", " ", 
      SuperscriptBox["re", "5"]}], "+", 
     RowBox[{"20", " ", "ae", " ", 
      SuperscriptBox["\[Pi]", "2"], " ", "ratio", " ", 
      SuperscriptBox["re", "4"], " ", 
      RowBox[{"Log", "[", 
       RowBox[{"1", "+", 
        SuperscriptBox["\[ExponentialE]", 
         FractionBox[
          RowBox[{"2", " ", "re"}], "ae"]]}], "]"}]}], "+", 
     RowBox[{"60", " ", 
      SuperscriptBox["ae", "4"], " ", 
      SuperscriptBox["\[Pi]", "2"], " ", "ratio", " ", "re", " ", 
      RowBox[{"PolyLog", "[", 
       RowBox[{"4", ",", 
        RowBox[{"-", 
         SuperscriptBox["\[ExponentialE]", 
          FractionBox[
           RowBox[{"2", " ", "re"}], "ae"]]}]}], "]"}]}], "-", 
     RowBox[{"30", " ", 
      SuperscriptBox["ae", "5"], " ", 
      SuperscriptBox["\[Pi]", "2"], " ", "ratio", " ", 
      RowBox[{"PolyLog", "[", 
       RowBox[{"5", ",", 
        RowBox[{"-", 
         SuperscriptBox["\[ExponentialE]", 
          FractionBox[
           RowBox[{"2", " ", "re"}], "ae"]]}]}], "]"}]}], "+", 
     RowBox[{"180", " ", "ae", " ", "ratio", " ", 
      SuperscriptBox["re", "4"], " ", 
      RowBox[{"Zeta", "[", "3", "]"}]}], "-", 
     FractionBox[
      RowBox[{"180", " ", "ae", " ", "ratio", " ", 
       SuperscriptBox["re", "4"], " ", 
       RowBox[{"Zeta", "[", "3", "]"}]}], 
      RowBox[{"1", "+", 
       SuperscriptBox["\[ExponentialE]", 
        FractionBox[
         RowBox[{"2", " ", "re"}], "ae"]]}]], "+", 
     RowBox[{"36", " ", 
      SuperscriptBox["re", "5"], " ", 
      RowBox[{"Zeta", "[", "3", "]"}]}], "-", 
     RowBox[{"360", " ", 
      SuperscriptBox["ae", "2"], " ", "ratio", " ", 
      SuperscriptBox["re", "3"], " ", 
      RowBox[{"Log", "[", 
       RowBox[{"1", "+", 
        SuperscriptBox["\[ExponentialE]", 
         FractionBox[
          RowBox[{"2", " ", "re"}], "ae"]]}], "]"}], " ", 
      RowBox[{"Zeta", "[", "3", "]"}]}], "-", 
     RowBox[{"90", " ", "ae", " ", 
      SuperscriptBox["re", "4"], " ", 
      RowBox[{"Log", "[", 
       RowBox[{"1", "+", 
        SuperscriptBox["\[ExponentialE]", 
         FractionBox[
          RowBox[{"2", " ", "re"}], "ae"]]}], "]"}], " ", 
      RowBox[{"Zeta", "[", "3", "]"}]}], "-", 
     RowBox[{"270", " ", 
      SuperscriptBox["ae", "5"], " ", "ratio", " ", 
      RowBox[{"PolyLog", "[", 
       RowBox[{"4", ",", 
        RowBox[{"-", 
         SuperscriptBox["\[ExponentialE]", 
          FractionBox[
           RowBox[{"2", " ", "re"}], "ae"]]}]}], "]"}], " ", 
      RowBox[{"Zeta", "[", "3", "]"}]}], "-", 
     RowBox[{"270", " ", 
      SuperscriptBox["ae", "4"], " ", "re", " ", 
      RowBox[{"PolyLog", "[", 
       RowBox[{"4", ",", 
        RowBox[{"-", 
         SuperscriptBox["\[ExponentialE]", 
          FractionBox[
           RowBox[{"2", " ", "re"}], "ae"]]}]}], "]"}], " ", 
      RowBox[{"Zeta", "[", "3", "]"}]}], "+", 
     RowBox[{"135", " ", 
      SuperscriptBox["ae", "5"], " ", 
      RowBox[{"PolyLog", "[", 
       RowBox[{"5", ",", 
        RowBox[{"-", 
         SuperscriptBox["\[ExponentialE]", 
          FractionBox[
           RowBox[{"2", " ", "re"}], "ae"]]}]}], "]"}], " ", 
      RowBox[{"Zeta", "[", "3", "]"}]}], "-", 
     RowBox[{"30", " ", 
      SuperscriptBox["ae", "3"], " ", "re", " ", 
      RowBox[{"PolyLog", "[", 
       RowBox[{"3", ",", 
        RowBox[{"-", 
         SuperscriptBox["\[ExponentialE]", 
          FractionBox[
           RowBox[{"2", " ", "re"}], "ae"]]}]}], "]"}], " ", 
      RowBox[{"(", 
       RowBox[{
        RowBox[{"2", " ", 
         SuperscriptBox["\[Pi]", "2"], " ", "ratio", " ", "re"}], "-", 
        RowBox[{"9", " ", 
         RowBox[{"(", 
          RowBox[{
           RowBox[{"2", " ", "ae", " ", "ratio"}], "+", "re"}], ")"}], " ", 
         RowBox[{"Zeta", "[", "3", "]"}]}]}], ")"}]}], "+", 
     RowBox[{"20", " ", 
      SuperscriptBox["ae", "2"], " ", 
      SuperscriptBox["re", "2"], " ", 
      RowBox[{"PolyLog", "[", 
       RowBox[{"2", ",", 
        RowBox[{"-", 
         SuperscriptBox["\[ExponentialE]", 
          FractionBox[
           RowBox[{"2", " ", "re"}], "ae"]]}]}], "]"}], " ", 
      RowBox[{"(", 
       RowBox[{
        RowBox[{"2", " ", 
         SuperscriptBox["\[Pi]", "2"], " ", "ratio", " ", "re"}], "-", 
        RowBox[{"9", " ", 
         RowBox[{"(", 
          RowBox[{
           RowBox[{"3", " ", "ae", " ", "ratio"}], "+", "re"}], ")"}], " ", 
         RowBox[{"Zeta", "[", "3", "]"}]}]}], ")"}]}]}], ")"}]}]}]], "Output",\

 CellChangeTimes->{
  3.7454919889299717`*^9, 3.7454921986906233`*^9, {3.745492670405263*^9, 
   3.745492690514739*^9}, 3.7454927411356907`*^9, 3.745732161065646*^9, {
   3.745732299944868*^9, 3.745732326564883*^9}, 3.745732371655443*^9, 
   3.7459110611850977`*^9},
 CellLabel->"Out[45]=",ExpressionUUID->"c7474690-2703-4a3b-8769-e0c57ffca1f9"]
}, Open  ]]
}, Open  ]],

Cell[CellGroupData[{

Cell["definite integral", "Subsubsection",
 CellChangeTimes->{{3.745732175763957*^9, 3.7457321796599417`*^9}, {
  3.7459175806099358`*^9, 
  3.745917580697695*^9}},ExpressionUUID->"67b26fd9-1a8a-46f4-94e8-\
4042ab58f5d1"],

Cell["upper limit", "Text",
 CellChangeTimes->{{3.74573246999012*^9, 
  3.745732471613946*^9}},ExpressionUUID->"fb82d6ce-86a7-4098-bfc1-\
ee1694e868fb"],

Cell[CellGroupData[{

Cell[BoxData[
 RowBox[{"upperEei2", "=", 
  RowBox[{"Limit", "[", 
   RowBox[{"indefiniteEei2", ",", 
    RowBox[{"re", "\[Rule]", "\[Infinity]"}], ",", 
    RowBox[{"Assumptions", "\[Rule]", 
     RowBox[{"{", 
      RowBox[{
       RowBox[{
        RowBox[{"(", 
         RowBox[{
          SuperscriptBox["a0", "2"], "|", 
          SuperscriptBox["\[ExponentialE]", 
           FractionBox[
            RowBox[{"2", " ", "R"}], "ae"]], "|", 
          FractionBox["1", "R"], "|", 
          RowBox[{
           RowBox[{
            RowBox[{"-", "ae"}], " ", 
            RowBox[{"(", 
             RowBox[{"1", "+", 
              SuperscriptBox["\[ExponentialE]", 
               FractionBox[
                RowBox[{"2", " ", "R"}], "ae"]]}], ")"}], " ", 
            RowBox[{"(", 
             RowBox[{
              RowBox[{"-", "2"}], "+", 
              RowBox[{
               SuperscriptBox["\[ExponentialE]", 
                FractionBox[
                 RowBox[{"2", " ", "R"}], "ae"]], " ", 
               RowBox[{"(", 
                RowBox[{"1", "-", 
                 RowBox[{"20", " ", "ratio"}]}], ")"}]}], "+", 
              RowBox[{"4", " ", "ratio"}], "+", 
              RowBox[{
               SuperscriptBox["\[ExponentialE]", 
                FractionBox[
                 RowBox[{"4", " ", "R"}], "ae"]], " ", 
               RowBox[{"(", 
                RowBox[{"3", "+", 
                 RowBox[{"6", " ", "ratio"}]}], ")"}]}]}], ")"}]}], "+", 
           RowBox[{"R", " ", 
            RowBox[{"(", 
             RowBox[{"1", "-", 
              RowBox[{"2", " ", "ratio"}], "+", 
              RowBox[{
               SuperscriptBox["\[ExponentialE]", 
                FractionBox[
                 RowBox[{"6", " ", "R"}], "ae"]], " ", 
               RowBox[{"(", 
                RowBox[{"2", "+", 
                 RowBox[{"4", " ", "ratio"}]}], ")"}]}], "+", 
              RowBox[{"5", " ", 
               SuperscriptBox["\[ExponentialE]", 
                FractionBox[
                 RowBox[{"2", " ", "R"}], "ae"]], " ", 
               RowBox[{"(", 
                RowBox[{
                 RowBox[{"-", "1"}], "+", 
                 RowBox[{"6", " ", "ratio"}]}], ")"}]}], "-", 
              RowBox[{"4", " ", 
               SuperscriptBox["\[ExponentialE]", 
                FractionBox[
                 RowBox[{"4", " ", "R"}], "ae"]], " ", 
               RowBox[{"(", 
                RowBox[{"1", "+", 
                 RowBox[{"9", " ", "ratio"}]}], ")"}]}]}], ")"}]}]}], "|", 
          "ratio"}], ")"}], "\[Element]", 
        TemplateBox[{},
         "Reals"]}], "&&", 
       RowBox[{"ae", ">", "0"}]}], "}"}]}]}], "]"}]}]], "Input",
 CellChangeTimes->{{3.7457324945295763`*^9, 3.7457325032686*^9}, {
   3.745732673250369*^9, 3.745732687183961*^9}, 3.745911085431712*^9, {
   3.7459111457497168`*^9, 3.745911167771297*^9}},
 CellLabel->"In[47]:=",ExpressionUUID->"dd2ec3dd-0914-4d2d-85b1-ac4dd6032d21"],

Cell[BoxData[
 FractionBox[
  RowBox[{"14", " ", 
   SuperscriptBox["a0", "2"], " ", 
   SuperscriptBox["\[ExponentialE]", 
    FractionBox[
     RowBox[{"2", " ", "R"}], "ae"]], " ", 
   SuperscriptBox["\[Pi]", "4"], " ", "ratio", " ", 
   RowBox[{"(", 
    RowBox[{
     RowBox[{
      RowBox[{"-", "ae"}], " ", 
      RowBox[{"(", 
       RowBox[{"1", "+", 
        SuperscriptBox["\[ExponentialE]", 
         FractionBox[
          RowBox[{"2", " ", "R"}], "ae"]]}], ")"}], " ", 
      RowBox[{"(", 
       RowBox[{
        RowBox[{"-", "2"}], "+", 
        RowBox[{
         SuperscriptBox["\[ExponentialE]", 
          FractionBox[
           RowBox[{"2", " ", "R"}], "ae"]], " ", 
         RowBox[{"(", 
          RowBox[{"1", "-", 
           RowBox[{"20", " ", "ratio"}]}], ")"}]}], "+", 
        RowBox[{"4", " ", "ratio"}], "+", 
        RowBox[{
         SuperscriptBox["\[ExponentialE]", 
          FractionBox[
           RowBox[{"4", " ", "R"}], "ae"]], " ", 
         RowBox[{"(", 
          RowBox[{"3", "+", 
           RowBox[{"6", " ", "ratio"}]}], ")"}]}]}], ")"}]}], "+", 
     RowBox[{"R", " ", 
      RowBox[{"(", 
       RowBox[{"1", "-", 
        RowBox[{"2", " ", "ratio"}], "+", 
        RowBox[{
         SuperscriptBox["\[ExponentialE]", 
          FractionBox[
           RowBox[{"6", " ", "R"}], "ae"]], " ", 
         RowBox[{"(", 
          RowBox[{"2", "+", 
           RowBox[{"4", " ", "ratio"}]}], ")"}]}], "+", 
        RowBox[{"5", " ", 
         SuperscriptBox["\[ExponentialE]", 
          FractionBox[
           RowBox[{"2", " ", "R"}], "ae"]], " ", 
         RowBox[{"(", 
          RowBox[{
           RowBox[{"-", "1"}], "+", 
           RowBox[{"6", " ", "ratio"}]}], ")"}]}], "-", 
        RowBox[{"4", " ", 
         SuperscriptBox["\[ExponentialE]", 
          FractionBox[
           RowBox[{"4", " ", "R"}], "ae"]], " ", 
         RowBox[{"(", 
          RowBox[{"1", "+", 
           RowBox[{"9", " ", "ratio"}]}], ")"}]}]}], ")"}]}]}], ")"}]}], 
  RowBox[{"135", " ", 
   SuperscriptBox["ae", "3"], " ", 
   SuperscriptBox[
    RowBox[{"(", 
     RowBox[{"1", "+", 
      SuperscriptBox["\[ExponentialE]", 
       FractionBox[
        RowBox[{"2", " ", "R"}], "ae"]]}], ")"}], "5"], " ", "R", " ", 
   RowBox[{"Zeta", "[", "3", "]"}]}]]], "Output",
 CellChangeTimes->{3.745732657645385*^9, 3.745733003585072*^9, 
  3.7459111343152723`*^9, 3.745911634456716*^9},
 CellLabel->"Out[47]=",ExpressionUUID->"3423a562-6f63-4000-90b9-6c8f5a576310"]
}, Open  ]],

Cell["lower limit", "Text",
 CellChangeTimes->{{3.74573247638229*^9, 
  3.745732477886025*^9}},ExpressionUUID->"f28dc3ca-2c0e-4f06-84cf-\
117d9d565314"],

Cell[CellGroupData[{

Cell[BoxData[
 RowBox[{"lowerEei2", "=", 
  RowBox[{"Limit", "[", 
   RowBox[{"indefiniteEei2", ",", 
    RowBox[{"re", "\[Rule]", "0"}]}], "]"}]}]], "Input",
 CellChangeTimes->{{3.745732512792633*^9, 3.745732517075238*^9}},
 CellLabel->"In[48]:=",ExpressionUUID->"4d43008e-b564-485b-b5f6-42d89c4e23f7"],

Cell[BoxData[
 FractionBox[
  RowBox[{"8", " ", 
   SuperscriptBox["a0", "2"], " ", 
   SuperscriptBox["\[ExponentialE]", 
    FractionBox[
     RowBox[{"2", " ", "R"}], "ae"]], " ", 
   RowBox[{"(", 
    RowBox[{
     RowBox[{
      RowBox[{"-", "ae"}], " ", 
      RowBox[{"(", 
       RowBox[{"1", "+", 
        SuperscriptBox["\[ExponentialE]", 
         FractionBox[
          RowBox[{"2", " ", "R"}], "ae"]]}], ")"}], " ", 
      RowBox[{"(", 
       RowBox[{
        RowBox[{"-", "2"}], "+", 
        RowBox[{
         SuperscriptBox["\[ExponentialE]", 
          FractionBox[
           RowBox[{"2", " ", "R"}], "ae"]], " ", 
         RowBox[{"(", 
          RowBox[{"1", "-", 
           RowBox[{"20", " ", "ratio"}]}], ")"}]}], "+", 
        RowBox[{"4", " ", "ratio"}], "+", 
        RowBox[{
         SuperscriptBox["\[ExponentialE]", 
          FractionBox[
           RowBox[{"4", " ", "R"}], "ae"]], " ", 
         RowBox[{"(", 
          RowBox[{"3", "+", 
           RowBox[{"6", " ", "ratio"}]}], ")"}]}]}], ")"}]}], "+", 
     RowBox[{"R", " ", 
      RowBox[{"(", 
       RowBox[{"1", "-", 
        RowBox[{"2", " ", "ratio"}], "+", 
        RowBox[{
         SuperscriptBox["\[ExponentialE]", 
          FractionBox[
           RowBox[{"6", " ", "R"}], "ae"]], " ", 
         RowBox[{"(", 
          RowBox[{"2", "+", 
           RowBox[{"4", " ", "ratio"}]}], ")"}]}], "+", 
        RowBox[{"5", " ", 
         SuperscriptBox["\[ExponentialE]", 
          FractionBox[
           RowBox[{"2", " ", "R"}], "ae"]], " ", 
         RowBox[{"(", 
          RowBox[{
           RowBox[{"-", "1"}], "+", 
           RowBox[{"6", " ", "ratio"}]}], ")"}]}], "-", 
        RowBox[{"4", " ", 
         SuperscriptBox["\[ExponentialE]", 
          FractionBox[
           RowBox[{"4", " ", "R"}], "ae"]], " ", 
         RowBox[{"(", 
          RowBox[{"1", "+", 
           RowBox[{"9", " ", "ratio"}]}], ")"}]}]}], ")"}]}]}], ")"}], " ", 
   RowBox[{"(", 
    RowBox[{
     RowBox[{
      FractionBox["21", "8"], " ", 
      SuperscriptBox["ae", "5"], " ", 
      SuperscriptBox["\[Pi]", "4"], " ", "ratio", " ", 
      RowBox[{"Zeta", "[", "3", "]"}]}], "+", 
     RowBox[{
      FractionBox["225", "8"], " ", 
      SuperscriptBox["ae", "5"], " ", 
      SuperscriptBox["\[Pi]", "2"], " ", "ratio", " ", 
      RowBox[{"Zeta", "[", "5", "]"}]}], "-", 
     RowBox[{
      FractionBox["2025", "16"], " ", 
      SuperscriptBox["ae", "5"], " ", 
      RowBox[{"Zeta", "[", "3", "]"}], " ", 
      RowBox[{"Zeta", "[", "5", "]"}]}]}], ")"}]}], 
  RowBox[{"405", " ", 
   SuperscriptBox["ae", "8"], " ", 
   SuperscriptBox[
    RowBox[{"(", 
     RowBox[{"1", "+", 
      SuperscriptBox["\[ExponentialE]", 
       FractionBox[
        RowBox[{"2", " ", "R"}], "ae"]]}], ")"}], "5"], " ", "R", " ", 
   SuperscriptBox[
    RowBox[{"Zeta", "[", "3", "]"}], "2"]}]]], "Output",
 CellChangeTimes->{3.745732658024559*^9, 3.745911691169161*^9},
 CellLabel->"Out[48]=",ExpressionUUID->"d201febc-32cd-4a9a-bb2c-13240ca1070a"]
}, Open  ]],

Cell["definite integral", "Text",
 CellChangeTimes->{{3.745732483269956*^9, 
  3.745732486118034*^9}},ExpressionUUID->"6b453f4a-edde-472b-9326-\
195d7a9c2da0"],

Cell[CellGroupData[{

Cell[BoxData[
 RowBox[{
  RowBox[{"definiteEei2", "[", 
   RowBox[{"R_", ",", "ratio_", ",", "ae_"}], "]"}], "=", 
  RowBox[{"FullSimplify", "[", 
   RowBox[{"upperEei2", "-", "lowerEei2"}], "]"}]}]], "Input",
 CellChangeTimes->{{3.7457321836110287`*^9, 3.745732287268887*^9}, {
  3.7457323773694*^9, 3.74573238959756*^9}, {3.745733028838112*^9, 
  3.74573306351448*^9}},
 CellLabel->"In[49]:=",ExpressionUUID->"c5ea9cc0-f6e5-40c9-b299-33b67768e469"],

Cell[BoxData[
 RowBox[{"-", 
  FractionBox[
   RowBox[{
    SuperscriptBox["a0", "2"], " ", 
    SuperscriptBox["\[ExponentialE]", 
     FractionBox[
      RowBox[{"2", " ", "R"}], "ae"]], " ", 
    RowBox[{"(", 
     RowBox[{
      RowBox[{
       RowBox[{"(", 
        RowBox[{
         RowBox[{"2", " ", "ae"}], "+", "R"}], ")"}], " ", 
       RowBox[{"(", 
        RowBox[{
         RowBox[{"-", "1"}], "+", 
         RowBox[{"2", " ", "ratio"}]}], ")"}]}], "+", 
      RowBox[{
       SuperscriptBox["\[ExponentialE]", 
        FractionBox[
         RowBox[{"6", " ", "R"}], "ae"]], " ", 
       RowBox[{"(", 
        RowBox[{
         RowBox[{"3", " ", "ae"}], "-", 
         RowBox[{"2", " ", "R"}]}], ")"}], " ", 
       RowBox[{"(", 
        RowBox[{"1", "+", 
         RowBox[{"2", " ", "ratio"}]}], ")"}]}], "-", 
      RowBox[{
       SuperscriptBox["\[ExponentialE]", 
        FractionBox[
         RowBox[{"2", " ", "R"}], "ae"]], " ", 
       RowBox[{"(", 
        RowBox[{"ae", "+", 
         RowBox[{"16", " ", "ae", " ", "ratio"}], "+", 
         RowBox[{"5", " ", "R", " ", 
          RowBox[{"(", 
           RowBox[{
            RowBox[{"-", "1"}], "+", 
            RowBox[{"6", " ", "ratio"}]}], ")"}]}]}], ")"}]}], "-", 
      RowBox[{"2", " ", 
       SuperscriptBox["\[ExponentialE]", 
        FractionBox[
         RowBox[{"4", " ", "R"}], "ae"]], " ", 
       RowBox[{"(", 
        RowBox[{
         RowBox[{"ae", " ", 
          RowBox[{"(", 
           RowBox[{
            RowBox[{"-", "2"}], "+", 
            RowBox[{"7", " ", "ratio"}]}], ")"}]}], "-", 
         RowBox[{"2", " ", 
          RowBox[{"(", 
           RowBox[{"R", "+", 
            RowBox[{"9", " ", "R", " ", "ratio"}]}], ")"}]}]}], ")"}]}]}], 
     ")"}], " ", 
    RowBox[{"(", 
     RowBox[{
      RowBox[{"14", " ", 
       SuperscriptBox["\[Pi]", "4"], " ", "ratio", " ", 
       RowBox[{"Zeta", "[", "3", "]"}]}], "+", 
      RowBox[{"75", " ", 
       RowBox[{"(", 
        RowBox[{
         RowBox[{
          RowBox[{"-", "2"}], " ", 
          SuperscriptBox["\[Pi]", "2"], " ", "ratio"}], "+", 
         RowBox[{"9", " ", 
          RowBox[{"Zeta", "[", "3", "]"}]}]}], ")"}], " ", 
       RowBox[{"Zeta", "[", "5", "]"}]}]}], ")"}]}], 
   RowBox[{"270", " ", 
    SuperscriptBox["ae", "3"], " ", 
    SuperscriptBox[
     RowBox[{"(", 
      RowBox[{"1", "+", 
       SuperscriptBox["\[ExponentialE]", 
        FractionBox[
         RowBox[{"2", " ", "R"}], "ae"]]}], ")"}], "5"], " ", "R", " ", 
    SuperscriptBox[
     RowBox[{"Zeta", "[", "3", "]"}], "2"]}]]}]], "Output",
 CellChangeTimes->{3.7457323358564262`*^9, 3.745732464741556*^9, 
  3.7457330745674763`*^9, 3.745911705752638*^9},
 CellLabel->"Out[49]=",ExpressionUUID->"ef834416-08e7-45bb-b6a3-e11bc78a6623"]
}, Open  ]],

Cell["expand definite integral in ratio", "Text",
 CellChangeTimes->{{3.745733128922656*^9, 
  3.745733135346737*^9}},ExpressionUUID->"21c52c34-a1ab-4b17-8de2-\
67b1baa024b3"],

Cell[CellGroupData[{

Cell[BoxData[
 RowBox[{"Series", "[", 
  RowBox[{
   RowBox[{"definiteEei2", "[", 
    RowBox[{"R", ",", "ratio", ",", "ae"}], "]"}], ",", 
   RowBox[{"{", 
    RowBox[{"ratio", ",", "0", ",", "1"}], "}"}]}], "]"}]], "Input",
 CellChangeTimes->{{3.745733162638487*^9, 3.74573318070728*^9}},
 CellLabel->"In[50]:=",ExpressionUUID->"2626a0fc-7833-455a-b56b-663758e219c0"],

Cell[BoxData[
 InterpretationBox[
  RowBox[{
   RowBox[{"-", 
    FractionBox[
     RowBox[{"5", " ", 
      RowBox[{"(", 
       RowBox[{
        SuperscriptBox["a0", "2"], " ", 
        SuperscriptBox["\[ExponentialE]", 
         FractionBox[
          RowBox[{"2", " ", "R"}], "ae"]], " ", 
        RowBox[{"(", 
         RowBox[{
          RowBox[{
           RowBox[{"-", "2"}], " ", "ae"}], "+", 
          RowBox[{"ae", " ", 
           SuperscriptBox["\[ExponentialE]", 
            FractionBox[
             RowBox[{"2", " ", "R"}], "ae"]]}], "+", 
          RowBox[{"3", " ", "ae", " ", 
           SuperscriptBox["\[ExponentialE]", 
            FractionBox[
             RowBox[{"4", " ", "R"}], "ae"]]}], "-", "R", "+", 
          RowBox[{"6", " ", 
           SuperscriptBox["\[ExponentialE]", 
            FractionBox[
             RowBox[{"2", " ", "R"}], "ae"]], " ", "R"}], "-", 
          RowBox[{"2", " ", 
           SuperscriptBox["\[ExponentialE]", 
            FractionBox[
             RowBox[{"4", " ", "R"}], "ae"]], " ", "R"}]}], ")"}], " ", 
        RowBox[{"Zeta", "[", "5", "]"}]}], ")"}]}], 
     RowBox[{"2", " ", 
      RowBox[{"(", 
       RowBox[{
        SuperscriptBox["ae", "3"], " ", 
        SuperscriptBox[
         RowBox[{"(", 
          RowBox[{"1", "+", 
           SuperscriptBox["\[ExponentialE]", 
            FractionBox[
             RowBox[{"2", " ", "R"}], "ae"]]}], ")"}], "4"], " ", "R", " ", 
        RowBox[{"Zeta", "[", "3", "]"}]}], ")"}]}]]}], "+", 
   FractionBox[
    RowBox[{
     SuperscriptBox["a0", "2"], " ", 
     SuperscriptBox["\[ExponentialE]", 
      FractionBox[
       RowBox[{"2", " ", "R"}], "ae"]], " ", 
     RowBox[{"(", 
      RowBox[{
       RowBox[{
        RowBox[{"-", "675"}], " ", 
        RowBox[{"(", 
         RowBox[{
          RowBox[{"4", " ", "ae"}], "+", 
          RowBox[{
           SuperscriptBox["\[ExponentialE]", 
            FractionBox[
             RowBox[{"2", " ", "R"}], "ae"]], " ", 
           RowBox[{"(", 
            RowBox[{
             RowBox[{
              RowBox[{"-", "16"}], " ", "ae"}], "-", 
             RowBox[{"30", " ", "R"}]}], ")"}]}], "-", 
          RowBox[{"2", " ", 
           SuperscriptBox["\[ExponentialE]", 
            FractionBox[
             RowBox[{"4", " ", "R"}], "ae"]], " ", 
           RowBox[{"(", 
            RowBox[{
             RowBox[{"7", " ", "ae"}], "-", 
             RowBox[{"18", " ", "R"}]}], ")"}]}], "+", 
          RowBox[{"2", " ", 
           SuperscriptBox["\[ExponentialE]", 
            FractionBox[
             RowBox[{"6", " ", "R"}], "ae"]], " ", 
           RowBox[{"(", 
            RowBox[{
             RowBox[{"3", " ", "ae"}], "-", 
             RowBox[{"2", " ", "R"}]}], ")"}]}], "+", 
          RowBox[{"2", " ", "R"}]}], ")"}], " ", 
        RowBox[{"Zeta", "[", "3", "]"}], " ", 
        RowBox[{"Zeta", "[", "5", "]"}]}], "-", 
       RowBox[{
        RowBox[{"(", 
         RowBox[{
          RowBox[{
           RowBox[{"-", "2"}], " ", "ae"}], "-", 
          RowBox[{
           SuperscriptBox["\[ExponentialE]", 
            FractionBox[
             RowBox[{"2", " ", "R"}], "ae"]], " ", 
           RowBox[{"(", 
            RowBox[{"ae", "-", 
             RowBox[{"5", " ", "R"}]}], ")"}]}], "+", 
          RowBox[{
           SuperscriptBox["\[ExponentialE]", 
            FractionBox[
             RowBox[{"6", " ", "R"}], "ae"]], " ", 
           RowBox[{"(", 
            RowBox[{
             RowBox[{"3", " ", "ae"}], "-", 
             RowBox[{"2", " ", "R"}]}], ")"}]}], "-", "R", "+", 
          RowBox[{"4", " ", 
           SuperscriptBox["\[ExponentialE]", 
            FractionBox[
             RowBox[{"4", " ", "R"}], "ae"]], " ", 
           RowBox[{"(", 
            RowBox[{"ae", "+", "R"}], ")"}]}]}], ")"}], " ", 
        RowBox[{"(", 
         RowBox[{
          RowBox[{"14", " ", 
           SuperscriptBox["\[Pi]", "4"], " ", 
           RowBox[{"Zeta", "[", "3", "]"}]}], "-", 
          RowBox[{"150", " ", 
           SuperscriptBox["\[Pi]", "2"], " ", 
           RowBox[{"Zeta", "[", "5", "]"}]}]}], ")"}]}]}], ")"}], " ", 
     "ratio"}], 
    RowBox[{"270", " ", 
     SuperscriptBox["ae", "3"], " ", 
     SuperscriptBox[
      RowBox[{"(", 
       RowBox[{"1", "+", 
        SuperscriptBox["\[ExponentialE]", 
         FractionBox[
          RowBox[{"2", " ", "R"}], "ae"]]}], ")"}], "5"], " ", "R", " ", 
     SuperscriptBox[
      RowBox[{"Zeta", "[", "3", "]"}], "2"]}]], "+", 
   InterpretationBox[
    SuperscriptBox[
     RowBox[{"O", "[", "ratio", "]"}], "2"],
    SeriesData[$CellContext`ratio, 0, {}, 0, 2, 1],
    Editable->False]}],
  SeriesData[$CellContext`ratio, 0, {
   Rational[-5, 2] $CellContext`a0^2 $CellContext`ae^(-3) 
    E^(2 $CellContext`ae^(-1) $CellContext`R) (1 + 
      E^(2 $CellContext`ae^(-1) $CellContext`R))^(-4) $CellContext`R^(-1) \
((-2) $CellContext`ae + $CellContext`ae 
      E^(2 $CellContext`ae^(-1) $CellContext`R) + 
     3 $CellContext`ae 
      E^(4 $CellContext`ae^(-1) $CellContext`R) - $CellContext`R + 
     6 E^(2 $CellContext`ae^(-1) $CellContext`R) $CellContext`R - 2 
     E^(4 $CellContext`ae^(-1) $CellContext`R) $CellContext`R) Zeta[3]^(-1) 
    Zeta[5], Rational[1, 270] $CellContext`a0^2 $CellContext`ae^(-3) 
    E^(2 $CellContext`ae^(-1) $CellContext`R) (1 + 
      E^(2 $CellContext`ae^(-1) $CellContext`R))^(-5) $CellContext`R^(-1) 
    Zeta[3]^(-2) ((-675) (4 $CellContext`ae + 
       E^(2 $CellContext`ae^(-1) $CellContext`R) ((-16) $CellContext`ae - 
         30 $CellContext`R) - 2 
       E^(4 $CellContext`ae^(-1) $CellContext`R) (7 $CellContext`ae - 
        18 $CellContext`R) + 
       2 E^(6 $CellContext`ae^(-1) $CellContext`R) (3 $CellContext`ae - 
         2 $CellContext`R) + 2 $CellContext`R) Zeta[3] 
      Zeta[5] - ((-2) $CellContext`ae - 
      E^(2 $CellContext`ae^(-1) $CellContext`R) ($CellContext`ae - 
       5 $CellContext`R) + 
      E^(6 $CellContext`ae^(-1) $CellContext`R) (3 $CellContext`ae - 
        2 $CellContext`R) - $CellContext`R + 
      4 E^(4 $CellContext`ae^(-1) $CellContext`R) ($CellContext`ae + \
$CellContext`R)) (14 Pi^4 Zeta[3] - 150 Pi^2 Zeta[5]))}, 0, 2, 1],
  Editable->False]], "Output",
 CellChangeTimes->{3.745733185440358*^9, 3.74591171447355*^9},
 CellLabel->"Out[50]=",ExpressionUUID->"44857930-7376-4ec4-8a30-6a0dc87b7996"]
}, Open  ]]
}, Open  ]]
}, Closed]],

Cell[CellGroupData[{

Cell["Simplifications", "Subsection",
 CellChangeTimes->{{3.745917417904644*^9, 3.745917420335617*^9}, {
  3.7459175725777082`*^9, 
  3.745917573057816*^9}},ExpressionUUID->"da28e435-b25d-405e-b1e9-\
7ebee5a025ee"],

Cell[CellGroupData[{

Cell[BoxData[
 RowBox[{
  RowBox[{"-", 
   FractionBox[
    RowBox[{"5", " ", 
     RowBox[{"(", 
      RowBox[{
       SuperscriptBox["a0", "2"], " ", 
       SuperscriptBox["\[ExponentialE]", 
        FractionBox[
         RowBox[{"2", " ", "R"}], "ae"]], " ", 
       RowBox[{"(", 
        RowBox[{
         RowBox[{
          RowBox[{"-", "2"}], " ", "ae"}], "+", 
         RowBox[{"ae", " ", 
          SuperscriptBox["\[ExponentialE]", 
           FractionBox[
            RowBox[{"2", " ", "R"}], "ae"]]}], "+", 
         RowBox[{"3", " ", "ae", " ", 
          SuperscriptBox["\[ExponentialE]", 
           FractionBox[
            RowBox[{"4", " ", "R"}], "ae"]]}], "-", "R", "+", 
         RowBox[{"6", " ", 
          SuperscriptBox["\[ExponentialE]", 
           FractionBox[
            RowBox[{"2", " ", "R"}], "ae"]], " ", "R"}], "-", 
         RowBox[{"2", " ", 
          SuperscriptBox["\[ExponentialE]", 
           FractionBox[
            RowBox[{"4", " ", "R"}], "ae"]], " ", "R"}]}], ")"}], " ", 
       RowBox[{"Zeta", "[", "5", "]"}]}], ")"}]}], 
    RowBox[{"2", " ", 
     RowBox[{"(", 
      RowBox[{
       SuperscriptBox["ae", "3"], " ", 
       SuperscriptBox[
        RowBox[{"(", 
         RowBox[{"1", "+", 
          SuperscriptBox["\[ExponentialE]", 
           FractionBox[
            RowBox[{"2", " ", "R"}], "ae"]]}], ")"}], "4"], " ", "R", " ", 
       RowBox[{"Zeta", "[", "3", "]"}]}], ")"}]}]]}], "//", 
  "FullSimplify"}]], "Input",
 CellChangeTimes->{{3.745917429704295*^9, 3.745917432096733*^9}},
 CellLabel->"In[73]:=",ExpressionUUID->"c28751b1-9832-46c1-9d23-3adf86e0c5d4"],

Cell[BoxData[
 RowBox[{"-", 
  FractionBox[
   RowBox[{"5", " ", 
    SuperscriptBox["a0", "2"], " ", 
    SuperscriptBox[
     RowBox[{"Sech", "[", 
      FractionBox["R", "ae"], "]"}], "4"], " ", 
    RowBox[{"(", 
     RowBox[{"ae", "+", 
      RowBox[{"6", " ", "R"}], "+", 
      RowBox[{
       RowBox[{"(", 
        RowBox[{"ae", "-", 
         RowBox[{"3", " ", "R"}]}], ")"}], " ", 
       RowBox[{"Cosh", "[", 
        FractionBox[
         RowBox[{"2", " ", "R"}], "ae"], "]"}]}], "+", 
      RowBox[{
       RowBox[{"(", 
        RowBox[{
         RowBox[{"5", " ", "ae"}], "-", "R"}], ")"}], " ", 
       RowBox[{"Sinh", "[", 
        FractionBox[
         RowBox[{"2", " ", "R"}], "ae"], "]"}]}]}], ")"}], " ", 
    RowBox[{"Zeta", "[", "5", "]"}]}], 
   RowBox[{"32", " ", 
    SuperscriptBox["ae", "3"], " ", "R", " ", 
    RowBox[{"Zeta", "[", "3", "]"}]}]]}]], "Output",
 CellChangeTimes->{3.745917433045764*^9},
 CellLabel->"Out[73]=",ExpressionUUID->"648204ae-a488-483e-a2e0-8f8f1b9c334d"]
}, Open  ]],

Cell[CellGroupData[{

Cell[BoxData[
 RowBox[{
  FractionBox[
   RowBox[{
    SuperscriptBox["a0", "2"], " ", 
    SuperscriptBox["\[ExponentialE]", 
     FractionBox[
      RowBox[{"2", " ", "R"}], "ae"]], " ", 
    RowBox[{"(", 
     RowBox[{
      RowBox[{
       RowBox[{"-", "675"}], " ", 
       RowBox[{"(", 
        RowBox[{
         RowBox[{"4", " ", "ae"}], "+", 
         RowBox[{
          SuperscriptBox["\[ExponentialE]", 
           FractionBox[
            RowBox[{"2", " ", "R"}], "ae"]], " ", 
          RowBox[{"(", 
           RowBox[{
            RowBox[{
             RowBox[{"-", "16"}], " ", "ae"}], "-", 
            RowBox[{"30", " ", "R"}]}], ")"}]}], "-", 
         RowBox[{"2", " ", 
          SuperscriptBox["\[ExponentialE]", 
           FractionBox[
            RowBox[{"4", " ", "R"}], "ae"]], " ", 
          RowBox[{"(", 
           RowBox[{
            RowBox[{"7", " ", "ae"}], "-", 
            RowBox[{"18", " ", "R"}]}], ")"}]}], "+", 
         RowBox[{"2", " ", 
          SuperscriptBox["\[ExponentialE]", 
           FractionBox[
            RowBox[{"6", " ", "R"}], "ae"]], " ", 
          RowBox[{"(", 
           RowBox[{
            RowBox[{"3", " ", "ae"}], "-", 
            RowBox[{"2", " ", "R"}]}], ")"}]}], "+", 
         RowBox[{"2", " ", "R"}]}], ")"}], " ", 
       RowBox[{"Zeta", "[", "3", "]"}], " ", 
       RowBox[{"Zeta", "[", "5", "]"}]}], "-", 
      RowBox[{
       RowBox[{"(", 
        RowBox[{
         RowBox[{
          RowBox[{"-", "2"}], " ", "ae"}], "-", 
         RowBox[{
          SuperscriptBox["\[ExponentialE]", 
           FractionBox[
            RowBox[{"2", " ", "R"}], "ae"]], " ", 
          RowBox[{"(", 
           RowBox[{"ae", "-", 
            RowBox[{"5", " ", "R"}]}], ")"}]}], "+", 
         RowBox[{
          SuperscriptBox["\[ExponentialE]", 
           FractionBox[
            RowBox[{"6", " ", "R"}], "ae"]], " ", 
          RowBox[{"(", 
           RowBox[{
            RowBox[{"3", " ", "ae"}], "-", 
            RowBox[{"2", " ", "R"}]}], ")"}]}], "-", "R", "+", 
         RowBox[{"4", " ", 
          SuperscriptBox["\[ExponentialE]", 
           FractionBox[
            RowBox[{"4", " ", "R"}], "ae"]], " ", 
          RowBox[{"(", 
           RowBox[{"ae", "+", "R"}], ")"}]}]}], ")"}], " ", 
       RowBox[{"(", 
        RowBox[{
         RowBox[{"14", " ", 
          SuperscriptBox["\[Pi]", "4"], " ", 
          RowBox[{"Zeta", "[", "3", "]"}]}], "-", 
         RowBox[{"150", " ", 
          SuperscriptBox["\[Pi]", "2"], " ", 
          RowBox[{"Zeta", "[", "5", "]"}]}]}], ")"}]}]}], ")"}]}], 
   RowBox[{"270", " ", 
    SuperscriptBox["ae", "3"], " ", 
    SuperscriptBox[
     RowBox[{"(", 
      RowBox[{"1", "+", 
       SuperscriptBox["\[ExponentialE]", 
        FractionBox[
         RowBox[{"2", " ", "R"}], "ae"]]}], ")"}], "5"], " ", "R", " ", 
    SuperscriptBox[
     RowBox[{"Zeta", "[", "3", "]"}], "2"]}]], "//", 
  "FullSimplify"}]], "Input",
 CellChangeTimes->{{3.7459174554652977`*^9, 3.745917469139112*^9}},
 CellLabel->"In[74]:=",ExpressionUUID->"199cf2c7-e596-429f-bd69-c86422ad0976"],

Cell[BoxData[
 FractionBox[
  RowBox[{
   SuperscriptBox["a0", "2"], " ", 
   SuperscriptBox["\[ExponentialE]", 
    FractionBox[
     RowBox[{"2", " ", "R"}], "ae"]], " ", 
   RowBox[{"(", 
    RowBox[{
     RowBox[{
      RowBox[{"-", "2"}], " ", 
      SuperscriptBox["\[Pi]", "2"], " ", 
      RowBox[{"(", 
       RowBox[{
        RowBox[{
         RowBox[{"-", "2"}], " ", "ae"}], "-", 
        RowBox[{
         SuperscriptBox["\[ExponentialE]", 
          FractionBox[
           RowBox[{"2", " ", "R"}], "ae"]], " ", 
         RowBox[{"(", 
          RowBox[{"ae", "-", 
           RowBox[{"5", " ", "R"}]}], ")"}]}], "+", 
        RowBox[{
         SuperscriptBox["\[ExponentialE]", 
          FractionBox[
           RowBox[{"6", " ", "R"}], "ae"]], " ", 
         RowBox[{"(", 
          RowBox[{
           RowBox[{"3", " ", "ae"}], "-", 
           RowBox[{"2", " ", "R"}]}], ")"}]}], "-", "R", "+", 
        RowBox[{"4", " ", 
         SuperscriptBox["\[ExponentialE]", 
          FractionBox[
           RowBox[{"4", " ", "R"}], "ae"]], " ", 
         RowBox[{"(", 
          RowBox[{"ae", "+", "R"}], ")"}]}]}], ")"}], " ", 
      RowBox[{"(", 
       RowBox[{
        RowBox[{"7", " ", 
         SuperscriptBox["\[Pi]", "2"], " ", 
         RowBox[{"Zeta", "[", "3", "]"}]}], "-", 
        RowBox[{"75", " ", 
         RowBox[{"Zeta", "[", "5", "]"}]}]}], ")"}]}], "-", 
     RowBox[{"1350", " ", 
      RowBox[{"(", 
       RowBox[{
        RowBox[{"2", " ", "ae"}], "+", 
        RowBox[{
         SuperscriptBox["\[ExponentialE]", 
          FractionBox[
           RowBox[{"6", " ", "R"}], "ae"]], " ", 
         RowBox[{"(", 
          RowBox[{
           RowBox[{"3", " ", "ae"}], "-", 
           RowBox[{"2", " ", "R"}]}], ")"}]}], "+", "R", "-", 
        RowBox[{
         SuperscriptBox["\[ExponentialE]", 
          FractionBox[
           RowBox[{"2", " ", "R"}], "ae"]], " ", 
         RowBox[{"(", 
          RowBox[{
           RowBox[{"8", " ", "ae"}], "+", 
           RowBox[{"15", " ", "R"}]}], ")"}]}], "+", 
        RowBox[{
         SuperscriptBox["\[ExponentialE]", 
          FractionBox[
           RowBox[{"4", " ", "R"}], "ae"]], " ", 
         RowBox[{"(", 
          RowBox[{
           RowBox[{
            RowBox[{"-", "7"}], " ", "ae"}], "+", 
           RowBox[{"18", " ", "R"}]}], ")"}]}]}], ")"}], " ", 
      RowBox[{"Zeta", "[", "3", "]"}], " ", 
      RowBox[{"Zeta", "[", "5", "]"}]}]}], ")"}]}], 
  RowBox[{"270", " ", 
   SuperscriptBox["ae", "3"], " ", 
   SuperscriptBox[
    RowBox[{"(", 
     RowBox[{"1", "+", 
      SuperscriptBox["\[ExponentialE]", 
       FractionBox[
        RowBox[{"2", " ", "R"}], "ae"]]}], ")"}], "5"], " ", "R", " ", 
   SuperscriptBox[
    RowBox[{"Zeta", "[", "3", "]"}], "2"]}]]], "Output",
 CellChangeTimes->{3.745917473515457*^9},
 CellLabel->"Out[74]=",ExpressionUUID->"2f151e41-6e82-4e88-9307-4802d82d04cc"]
}, Open  ]]
}, Closed]],

Cell[CellGroupData[{

Cell["Definitions", "Subsection",
 CellChangeTimes->{{3.7457338665926123`*^9, 3.745733868320675*^9}, {
  3.745917569417701*^9, 
  3.745917569817243*^9}},ExpressionUUID->"af56bbc8-aa83-45b8-a0be-\
27420b0ac824"],

Cell[BoxData[{
 RowBox[{
  RowBox[{
   RowBox[{"Eei21", "[", 
    RowBox[{"R_", ",", "ae_"}], "]"}], "=", 
   RowBox[{"-", 
    FractionBox[
     RowBox[{"5", " ", 
      SuperscriptBox["a0", "2"], " ", 
      SuperscriptBox[
       RowBox[{"Sech", "[", 
        FractionBox["R", "ae"], "]"}], "4"], " ", 
      RowBox[{"(", 
       RowBox[{"ae", "+", 
        RowBox[{"6", " ", "R"}], "+", 
        RowBox[{
         RowBox[{"(", 
          RowBox[{"ae", "-", 
           RowBox[{"3", " ", "R"}]}], ")"}], " ", 
         RowBox[{"Cosh", "[", 
          FractionBox[
           RowBox[{"2", " ", "R"}], "ae"], "]"}]}], "+", 
        RowBox[{
         RowBox[{"(", 
          RowBox[{
           RowBox[{"5", " ", "ae"}], "-", "R"}], ")"}], " ", 
         RowBox[{"Sinh", "[", 
          FractionBox[
           RowBox[{"2", " ", "R"}], "ae"], "]"}]}]}], ")"}], " ", 
      RowBox[{"Zeta", "[", "5", "]"}]}], 
     RowBox[{"32", " ", 
      SuperscriptBox["ae", "3"], " ", "R", " ", 
      RowBox[{"Zeta", "[", "3", "]"}]}]]}]}], ";"}], "\[IndentingNewLine]", 
 RowBox[{
  RowBox[{
   RowBox[{"Eei22", "[", 
    RowBox[{"R_", ",", "ae_"}], "]"}], "=", 
   FractionBox[
    RowBox[{
     SuperscriptBox["a0", "2"], " ", 
     SuperscriptBox["\[ExponentialE]", 
      FractionBox[
       RowBox[{"2", " ", "R"}], "ae"]], " ", 
     RowBox[{"(", 
      RowBox[{
       RowBox[{
        RowBox[{"-", "2"}], " ", 
        SuperscriptBox["\[Pi]", "2"], " ", 
        RowBox[{"(", 
         RowBox[{
          RowBox[{
           RowBox[{"-", "2"}], " ", "ae"}], "-", 
          RowBox[{
           SuperscriptBox["\[ExponentialE]", 
            FractionBox[
             RowBox[{"2", " ", "R"}], "ae"]], " ", 
           RowBox[{"(", 
            RowBox[{"ae", "-", 
             RowBox[{"5", " ", "R"}]}], ")"}]}], "+", 
          RowBox[{
           SuperscriptBox["\[ExponentialE]", 
            FractionBox[
             RowBox[{"6", " ", "R"}], "ae"]], " ", 
           RowBox[{"(", 
            RowBox[{
             RowBox[{"3", " ", "ae"}], "-", 
             RowBox[{"2", " ", "R"}]}], ")"}]}], "-", "R", "+", 
          RowBox[{"4", " ", 
           SuperscriptBox["\[ExponentialE]", 
            FractionBox[
             RowBox[{"4", " ", "R"}], "ae"]], " ", 
           RowBox[{"(", 
            RowBox[{"ae", "+", "R"}], ")"}]}]}], ")"}], " ", 
        RowBox[{"(", 
         RowBox[{
          RowBox[{"7", " ", 
           SuperscriptBox["\[Pi]", "2"], " ", 
           RowBox[{"Zeta", "[", "3", "]"}]}], "-", 
          RowBox[{"75", " ", 
           RowBox[{"Zeta", "[", "5", "]"}]}]}], ")"}]}], "-", 
       RowBox[{"1350", " ", 
        RowBox[{"(", 
         RowBox[{
          RowBox[{"2", " ", "ae"}], "+", 
          RowBox[{
           SuperscriptBox["\[ExponentialE]", 
            FractionBox[
             RowBox[{"6", " ", "R"}], "ae"]], " ", 
           RowBox[{"(", 
            RowBox[{
             RowBox[{"3", " ", "ae"}], "-", 
             RowBox[{"2", " ", "R"}]}], ")"}]}], "+", "R", "-", 
          RowBox[{
           SuperscriptBox["\[ExponentialE]", 
            FractionBox[
             RowBox[{"2", " ", "R"}], "ae"]], " ", 
           RowBox[{"(", 
            RowBox[{
             RowBox[{"8", " ", "ae"}], "+", 
             RowBox[{"15", " ", "R"}]}], ")"}]}], "+", 
          RowBox[{
           SuperscriptBox["\[ExponentialE]", 
            FractionBox[
             RowBox[{"4", " ", "R"}], "ae"]], " ", 
           RowBox[{"(", 
            RowBox[{
             RowBox[{
              RowBox[{"-", "7"}], " ", "ae"}], "+", 
             RowBox[{"18", " ", "R"}]}], ")"}]}]}], ")"}], " ", 
        RowBox[{"Zeta", "[", "3", "]"}], " ", 
        RowBox[{"Zeta", "[", "5", "]"}]}]}], ")"}]}], 
    RowBox[{"270", " ", 
     SuperscriptBox["ae", "3"], " ", 
     SuperscriptBox[
      RowBox[{"(", 
       RowBox[{"1", "+", 
        SuperscriptBox["\[ExponentialE]", 
         FractionBox[
          RowBox[{"2", " ", "R"}], "ae"]]}], ")"}], "5"], " ", "R", " ", 
     SuperscriptBox[
      RowBox[{"Zeta", "[", "3", "]"}], "2"]}]]}], ";"}]}], "Input",
 InitializationCell->True,
 CellChangeTimes->{{3.74573388425325*^9, 3.745733927434536*^9}, {
   3.7459117360836697`*^9, 3.745911754307523*^9}, 3.745917444438661*^9, 
   3.745917486791519*^9},
 CellLabel->"In[22]:=",ExpressionUUID->"d41e9031-bfed-4c0c-8385-26a65a097493"]
}, Open  ]]
}, Open  ]],

Cell[CellGroupData[{

Cell["Total contribution", "Section",
 CellChangeTimes->{{3.7454935627544527`*^9, 3.7454935678263483`*^9}, {
  3.7459176368656054`*^9, 
  3.745917637593923*^9}},ExpressionUUID->"d63db091-8aef-429b-9f72-\
6f936965af93"],

Cell[CellGroupData[{

Cell[BoxData[
 RowBox[{
  RowBox[{"Eei", "[", 
   RowBox[{"R_", ",", "ratio_", ",", "ae_"}], "]"}], "=", 
  RowBox[{"Collect", "[", 
   RowBox[{
    RowBox[{
     RowBox[{"-", "2"}], 
     FractionBox["a0", "ae"], 
     RowBox[{"(", 
      RowBox[{
       RowBox[{"(", 
        RowBox[{
         RowBox[{"Eei01", "[", 
          RowBox[{"R", ",", "ae"}], "]"}], "+", " ", 
         RowBox[{"ratio", " ", 
          RowBox[{"Eei02", "[", 
           RowBox[{"R", ",", "ae"}], "]"}]}]}], ")"}], "+", 
       RowBox[{
        FractionBox["ae", "a0"], 
        RowBox[{"(", 
         RowBox[{
          RowBox[{"Eei21", "[", 
           RowBox[{"R", ",", "ae"}], "]"}], "+", 
          RowBox[{"ratio", " ", 
           RowBox[{"Eei22", "[", 
            RowBox[{"R", ",", "ae"}], "]"}]}]}], ")"}]}]}], ")"}]}], ",", 
    "ratio"}], "]"}]}]], "Input",
 InitializationCell->True,
 CellChangeTimes->{{3.745733397872669*^9, 3.745733530993558*^9}, {
  3.7457335796442966`*^9, 3.745733638120399*^9}, {3.7457339532959948`*^9, 
  3.745734008227686*^9}, {3.745752578809908*^9, 3.745752594760358*^9}},
 CellLabel->"In[24]:=",ExpressionUUID->"a2cffa44-10fd-4d6f-84c0-c672ecf7ed04"],

Cell[BoxData[
 RowBox[{
  RowBox[{"-", 
   FractionBox[
    RowBox[{"2", " ", "a0", " ", 
     RowBox[{"(", 
      RowBox[{
       FractionBox[
        RowBox[{"a0", " ", 
         RowBox[{"(", 
          RowBox[{"R", "+", 
           RowBox[{"2", " ", 
            SuperscriptBox["\[ExponentialE]", 
             FractionBox[
              RowBox[{"2", " ", "R"}], "ae"]], " ", 
            RowBox[{"(", 
             RowBox[{"ae", "+", 
              RowBox[{"ae", " ", 
               SuperscriptBox["\[ExponentialE]", 
                FractionBox[
                 RowBox[{"2", " ", "R"}], "ae"]]}], "+", 
              RowBox[{"2", " ", "R"}]}], ")"}]}]}], ")"}]}], 
        RowBox[{"2", " ", 
         SuperscriptBox["ae", "2"], " ", 
         SuperscriptBox[
          RowBox[{"(", 
           RowBox[{"1", "+", 
            SuperscriptBox["\[ExponentialE]", 
             FractionBox[
              RowBox[{"2", " ", "R"}], "ae"]]}], ")"}], "2"], " ", "R"}]], 
       "-", 
       FractionBox[
        RowBox[{"5", " ", "a0", " ", 
         SuperscriptBox[
          RowBox[{"Sech", "[", 
           FractionBox["R", "ae"], "]"}], "4"], " ", 
         RowBox[{"(", 
          RowBox[{"ae", "+", 
           RowBox[{"6", " ", "R"}], "+", 
           RowBox[{
            RowBox[{"(", 
             RowBox[{"ae", "-", 
              RowBox[{"3", " ", "R"}]}], ")"}], " ", 
            RowBox[{"Cosh", "[", 
             FractionBox[
              RowBox[{"2", " ", "R"}], "ae"], "]"}]}], "+", 
           RowBox[{
            RowBox[{"(", 
             RowBox[{
              RowBox[{"5", " ", "ae"}], "-", "R"}], ")"}], " ", 
            RowBox[{"Sinh", "[", 
             FractionBox[
              RowBox[{"2", " ", "R"}], "ae"], "]"}]}]}], ")"}], " ", 
         RowBox[{"Zeta", "[", "5", "]"}]}], 
        RowBox[{"32", " ", 
         SuperscriptBox["ae", "2"], " ", "R", " ", 
         RowBox[{"Zeta", "[", "3", "]"}]}]]}], ")"}]}], "ae"]}], "-", 
  FractionBox[
   RowBox[{"2", " ", "a0", " ", "ratio", " ", 
    RowBox[{"(", 
     RowBox[{
      FractionBox[
       RowBox[{"a0", " ", 
        SuperscriptBox[
         RowBox[{"Sech", "[", 
          FractionBox["R", "ae"], "]"}], "2"], " ", 
        RowBox[{"(", 
         RowBox[{
          RowBox[{
           RowBox[{"-", "2"}], " ", "ae"}], "+", "R", "+", 
          RowBox[{"3", " ", "R", " ", 
           RowBox[{"Tanh", "[", 
            FractionBox["R", "ae"], "]"}]}]}], ")"}]}], 
       RowBox[{"4", " ", 
        SuperscriptBox["ae", "2"], " ", "R"}]], "+", 
      FractionBox[
       RowBox[{"a0", " ", 
        SuperscriptBox["\[ExponentialE]", 
         FractionBox[
          RowBox[{"2", " ", "R"}], "ae"]], " ", 
        RowBox[{"(", 
         RowBox[{
          RowBox[{
           RowBox[{"-", "2"}], " ", 
           SuperscriptBox["\[Pi]", "2"], " ", 
           RowBox[{"(", 
            RowBox[{
             RowBox[{
              RowBox[{"-", "2"}], " ", "ae"}], "-", 
             RowBox[{
              SuperscriptBox["\[ExponentialE]", 
               FractionBox[
                RowBox[{"2", " ", "R"}], "ae"]], " ", 
              RowBox[{"(", 
               RowBox[{"ae", "-", 
                RowBox[{"5", " ", "R"}]}], ")"}]}], "+", 
             RowBox[{
              SuperscriptBox["\[ExponentialE]", 
               FractionBox[
                RowBox[{"6", " ", "R"}], "ae"]], " ", 
              RowBox[{"(", 
               RowBox[{
                RowBox[{"3", " ", "ae"}], "-", 
                RowBox[{"2", " ", "R"}]}], ")"}]}], "-", "R", "+", 
             RowBox[{"4", " ", 
              SuperscriptBox["\[ExponentialE]", 
               FractionBox[
                RowBox[{"4", " ", "R"}], "ae"]], " ", 
              RowBox[{"(", 
               RowBox[{"ae", "+", "R"}], ")"}]}]}], ")"}], " ", 
           RowBox[{"(", 
            RowBox[{
             RowBox[{"7", " ", 
              SuperscriptBox["\[Pi]", "2"], " ", 
              RowBox[{"Zeta", "[", "3", "]"}]}], "-", 
             RowBox[{"75", " ", 
              RowBox[{"Zeta", "[", "5", "]"}]}]}], ")"}]}], "-", 
          RowBox[{"1350", " ", 
           RowBox[{"(", 
            RowBox[{
             RowBox[{"2", " ", "ae"}], "+", 
             RowBox[{
              SuperscriptBox["\[ExponentialE]", 
               FractionBox[
                RowBox[{"6", " ", "R"}], "ae"]], " ", 
              RowBox[{"(", 
               RowBox[{
                RowBox[{"3", " ", "ae"}], "-", 
                RowBox[{"2", " ", "R"}]}], ")"}]}], "+", "R", "-", 
             RowBox[{
              SuperscriptBox["\[ExponentialE]", 
               FractionBox[
                RowBox[{"2", " ", "R"}], "ae"]], " ", 
              RowBox[{"(", 
               RowBox[{
                RowBox[{"8", " ", "ae"}], "+", 
                RowBox[{"15", " ", "R"}]}], ")"}]}], "+", 
             RowBox[{
              SuperscriptBox["\[ExponentialE]", 
               FractionBox[
                RowBox[{"4", " ", "R"}], "ae"]], " ", 
              RowBox[{"(", 
               RowBox[{
                RowBox[{
                 RowBox[{"-", "7"}], " ", "ae"}], "+", 
                RowBox[{"18", " ", "R"}]}], ")"}]}]}], ")"}], " ", 
           RowBox[{"Zeta", "[", "3", "]"}], " ", 
           RowBox[{"Zeta", "[", "5", "]"}]}]}], ")"}]}], 
       RowBox[{"270", " ", 
        SuperscriptBox["ae", "2"], " ", 
        SuperscriptBox[
         RowBox[{"(", 
          RowBox[{"1", "+", 
           SuperscriptBox["\[ExponentialE]", 
            FractionBox[
             RowBox[{"2", " ", "R"}], "ae"]]}], ")"}], "5"], " ", "R", " ", 
        SuperscriptBox[
         RowBox[{"Zeta", "[", "3", "]"}], "2"]}]]}], ")"}]}], 
   "ae"]}]], "Output",
 CellChangeTimes->{3.745734008931837*^9, 3.745752610474284*^9, 
  3.745754259916061*^9, 3.7459118248096657`*^9, 3.745917497576819*^9, 
  3.745918821646124*^9, 3.746511012544704*^9, 3.746943963211289*^9, 
  3.7470240468374567`*^9, 3.747288088415112*^9, 3.747291477198978*^9, 
  3.7476379315058117`*^9},
 CellLabel->"Out[24]=",ExpressionUUID->"4135e304-3f7a-4b61-8e57-abd532315adb"]
}, Open  ]],

Cell[CellGroupData[{

Cell[TextData[{
 "Cancelling the ",
 Cell[BoxData[
  FormBox[
   SuperscriptBox["0", "th"], TraditionalForm]],ExpressionUUID->
  "188d378c-5d6c-4d10-86d5-f733f51ba17c"],
 " order from ion-ion contribution"
}], "Subsection",
 CellChangeTimes->{{3.74575346399962*^9, 3.7457534775752697`*^9}, {
  3.745753526839705*^9, 3.745753535663899*^9}, {3.745917659114244*^9, 
  3.7459176595298147`*^9}},ExpressionUUID->"fb4aa3d1-5f41-4fa7-a389-\
027023c95727"],

Cell[CellGroupData[{

Cell[BoxData[
 RowBox[{
  RowBox[{"Eeicancel", "[", 
   RowBox[{"R_", ",", "ratio_", ",", "ae_"}], "]"}], "=", 
  RowBox[{"Collect", "[", 
   RowBox[{
    RowBox[{
     RowBox[{"-", "2"}], 
     FractionBox["a0", "ae"], 
     RowBox[{"(", 
      RowBox[{
       RowBox[{
        FractionBox["1", "2"], 
        RowBox[{"(", 
         RowBox[{
          RowBox[{"Eei01", "[", 
           RowBox[{"R", ",", "ae"}], "]"}], "+", " ", 
          RowBox[{"ratio", " ", 
           RowBox[{"Eei02", "[", 
            RowBox[{"R", ",", "ae"}], "]"}]}]}], ")"}]}], "+", 
       RowBox[{
        FractionBox["ae", "a0"], 
        RowBox[{"(", 
         RowBox[{
          RowBox[{"Eei21", "[", 
           RowBox[{"R", ",", "ae"}], "]"}], "+", 
          RowBox[{"ratio", " ", 
           RowBox[{"Eei22", "[", 
            RowBox[{"R", ",", "ae"}], "]"}]}]}], ")"}]}]}], ")"}]}], ",", 
    "ratio"}], "]"}]}]], "Input",
 InitializationCell->True,
 CellChangeTimes->{{3.7457534370397863`*^9, 3.7457534377112494`*^9}, {
  3.7457535492682543`*^9, 3.7457535500565157`*^9}},
 CellLabel->"In[25]:=",ExpressionUUID->"2cb7801a-f68d-4dd6-a45b-048430da291d"],

Cell[BoxData[
 RowBox[{
  RowBox[{"-", 
   FractionBox[
    RowBox[{"2", " ", "a0", " ", 
     RowBox[{"(", 
      RowBox[{
       FractionBox[
        RowBox[{"a0", " ", 
         RowBox[{"(", 
          RowBox[{"R", "+", 
           RowBox[{"2", " ", 
            SuperscriptBox["\[ExponentialE]", 
             FractionBox[
              RowBox[{"2", " ", "R"}], "ae"]], " ", 
            RowBox[{"(", 
             RowBox[{"ae", "+", 
              RowBox[{"ae", " ", 
               SuperscriptBox["\[ExponentialE]", 
                FractionBox[
                 RowBox[{"2", " ", "R"}], "ae"]]}], "+", 
              RowBox[{"2", " ", "R"}]}], ")"}]}]}], ")"}]}], 
        RowBox[{"4", " ", 
         SuperscriptBox["ae", "2"], " ", 
         SuperscriptBox[
          RowBox[{"(", 
           RowBox[{"1", "+", 
            SuperscriptBox["\[ExponentialE]", 
             FractionBox[
              RowBox[{"2", " ", "R"}], "ae"]]}], ")"}], "2"], " ", "R"}]], 
       "-", 
       FractionBox[
        RowBox[{"5", " ", "a0", " ", 
         SuperscriptBox[
          RowBox[{"Sech", "[", 
           FractionBox["R", "ae"], "]"}], "4"], " ", 
         RowBox[{"(", 
          RowBox[{"ae", "+", 
           RowBox[{"6", " ", "R"}], "+", 
           RowBox[{
            RowBox[{"(", 
             RowBox[{"ae", "-", 
              RowBox[{"3", " ", "R"}]}], ")"}], " ", 
            RowBox[{"Cosh", "[", 
             FractionBox[
              RowBox[{"2", " ", "R"}], "ae"], "]"}]}], "+", 
           RowBox[{
            RowBox[{"(", 
             RowBox[{
              RowBox[{"5", " ", "ae"}], "-", "R"}], ")"}], " ", 
            RowBox[{"Sinh", "[", 
             FractionBox[
              RowBox[{"2", " ", "R"}], "ae"], "]"}]}]}], ")"}], " ", 
         RowBox[{"Zeta", "[", "5", "]"}]}], 
        RowBox[{"32", " ", 
         SuperscriptBox["ae", "2"], " ", "R", " ", 
         RowBox[{"Zeta", "[", "3", "]"}]}]]}], ")"}]}], "ae"]}], "-", 
  FractionBox[
   RowBox[{"2", " ", "a0", " ", "ratio", " ", 
    RowBox[{"(", 
     RowBox[{
      FractionBox[
       RowBox[{"a0", " ", 
        SuperscriptBox[
         RowBox[{"Sech", "[", 
          FractionBox["R", "ae"], "]"}], "2"], " ", 
        RowBox[{"(", 
         RowBox[{
          RowBox[{
           RowBox[{"-", "2"}], " ", "ae"}], "+", "R", "+", 
          RowBox[{"3", " ", "R", " ", 
           RowBox[{"Tanh", "[", 
            FractionBox["R", "ae"], "]"}]}]}], ")"}]}], 
       RowBox[{"8", " ", 
        SuperscriptBox["ae", "2"], " ", "R"}]], "+", 
      FractionBox[
       RowBox[{"a0", " ", 
        SuperscriptBox["\[ExponentialE]", 
         FractionBox[
          RowBox[{"2", " ", "R"}], "ae"]], " ", 
        RowBox[{"(", 
         RowBox[{
          RowBox[{
           RowBox[{"-", "2"}], " ", 
           SuperscriptBox["\[Pi]", "2"], " ", 
           RowBox[{"(", 
            RowBox[{
             RowBox[{
              RowBox[{"-", "2"}], " ", "ae"}], "-", 
             RowBox[{
              SuperscriptBox["\[ExponentialE]", 
               FractionBox[
                RowBox[{"2", " ", "R"}], "ae"]], " ", 
              RowBox[{"(", 
               RowBox[{"ae", "-", 
                RowBox[{"5", " ", "R"}]}], ")"}]}], "+", 
             RowBox[{
              SuperscriptBox["\[ExponentialE]", 
               FractionBox[
                RowBox[{"6", " ", "R"}], "ae"]], " ", 
              RowBox[{"(", 
               RowBox[{
                RowBox[{"3", " ", "ae"}], "-", 
                RowBox[{"2", " ", "R"}]}], ")"}]}], "-", "R", "+", 
             RowBox[{"4", " ", 
              SuperscriptBox["\[ExponentialE]", 
               FractionBox[
                RowBox[{"4", " ", "R"}], "ae"]], " ", 
              RowBox[{"(", 
               RowBox[{"ae", "+", "R"}], ")"}]}]}], ")"}], " ", 
           RowBox[{"(", 
            RowBox[{
             RowBox[{"7", " ", 
              SuperscriptBox["\[Pi]", "2"], " ", 
              RowBox[{"Zeta", "[", "3", "]"}]}], "-", 
             RowBox[{"75", " ", 
              RowBox[{"Zeta", "[", "5", "]"}]}]}], ")"}]}], "-", 
          RowBox[{"1350", " ", 
           RowBox[{"(", 
            RowBox[{
             RowBox[{"2", " ", "ae"}], "+", 
             RowBox[{
              SuperscriptBox["\[ExponentialE]", 
               FractionBox[
                RowBox[{"6", " ", "R"}], "ae"]], " ", 
              RowBox[{"(", 
               RowBox[{
                RowBox[{"3", " ", "ae"}], "-", 
                RowBox[{"2", " ", "R"}]}], ")"}]}], "+", "R", "-", 
             RowBox[{
              SuperscriptBox["\[ExponentialE]", 
               FractionBox[
                RowBox[{"2", " ", "R"}], "ae"]], " ", 
              RowBox[{"(", 
               RowBox[{
                RowBox[{"8", " ", "ae"}], "+", 
                RowBox[{"15", " ", "R"}]}], ")"}]}], "+", 
             RowBox[{
              SuperscriptBox["\[ExponentialE]", 
               FractionBox[
                RowBox[{"4", " ", "R"}], "ae"]], " ", 
              RowBox[{"(", 
               RowBox[{
                RowBox[{
                 RowBox[{"-", "7"}], " ", "ae"}], "+", 
                RowBox[{"18", " ", "R"}]}], ")"}]}]}], ")"}], " ", 
           RowBox[{"Zeta", "[", "3", "]"}], " ", 
           RowBox[{"Zeta", "[", "5", "]"}]}]}], ")"}]}], 
       RowBox[{"270", " ", 
        SuperscriptBox["ae", "2"], " ", 
        SuperscriptBox[
         RowBox[{"(", 
          RowBox[{"1", "+", 
           SuperscriptBox["\[ExponentialE]", 
            FractionBox[
             RowBox[{"2", " ", "R"}], "ae"]]}], ")"}], "5"], " ", "R", " ", 
        SuperscriptBox[
         RowBox[{"Zeta", "[", "3", "]"}], "2"]}]]}], ")"}]}], 
   "ae"]}]], "Output",
 CellChangeTimes->{3.7457534476191187`*^9, 3.745753560641502*^9, 
  3.745911860039357*^9, 3.7459175055142183`*^9, 3.7459188255503902`*^9, 
  3.7465110126561947`*^9, 3.7469439632195168`*^9, 3.747024047010174*^9, 
  3.747288088549914*^9, 3.7472914772307777`*^9, 3.747637931694112*^9},
 CellLabel->"Out[25]=",ExpressionUUID->"97fcdbe8-b8e6-4eb8-b5bf-ba2031a30ff0"]
}, Open  ]]
}, Open  ]],

Cell[CellGroupData[{

Cell[TextData[{
 "Verify that limit R->\[Infinity] of the ",
 Cell[BoxData[
  FormBox[
   SuperscriptBox["0", "th"], TraditionalForm]],ExpressionUUID->
  "96aba1ea-6ca0-45bc-a7cb-66ebb6cd273f"],
 " order term recovers the Coulomb interaction"
}], "Subsection",
 CellChangeTimes->{{3.745745021614168*^9, 
  3.7457450528542233`*^9}},ExpressionUUID->"02b6711f-9026-4dea-b9c8-\
00cc488a93c2"],

Cell[BoxData[
 RowBox[{
  FractionBox["a0", 
   RowBox[{"2", " ", 
    SuperscriptBox["ae", "2"], " ", 
    SuperscriptBox[
     RowBox[{"(", 
      RowBox[{"1", "+", 
       SuperscriptBox["\[ExponentialE]", 
        FractionBox[
         RowBox[{"2", " ", 
          SqrtBox[
           SuperscriptBox["R", "2"]]}], "ae"]]}], ")"}], "2"]}]], "+", 
  FractionBox[
   RowBox[{"2", " ", "a0", " ", 
    SuperscriptBox["\[ExponentialE]", 
     FractionBox[
      RowBox[{"2", " ", 
       SqrtBox[
        SuperscriptBox["R", "2"]]}], "ae"]]}], 
   RowBox[{
    SuperscriptBox["ae", "2"], " ", 
    SuperscriptBox[
     RowBox[{"(", 
      RowBox[{"1", "+", 
       SuperscriptBox["\[ExponentialE]", 
        FractionBox[
         RowBox[{"2", " ", 
          SqrtBox[
           SuperscriptBox["R", "2"]]}], "ae"]]}], ")"}], "2"]}]], "+", 
  FractionBox[
   RowBox[{"a0", " ", 
    SuperscriptBox["\[ExponentialE]", 
     FractionBox[
      RowBox[{"2", " ", 
       SqrtBox[
        SuperscriptBox["R", "2"]]}], "ae"]]}], 
   RowBox[{"ae", " ", 
    SuperscriptBox[
     RowBox[{"(", 
      RowBox[{"1", "+", 
       SuperscriptBox["\[ExponentialE]", 
        FractionBox[
         RowBox[{"2", " ", 
          SqrtBox[
           SuperscriptBox["R", "2"]]}], "ae"]]}], ")"}], "2"], " ", 
    SqrtBox[
     SuperscriptBox["R", "2"]]}]], "+", 
  FractionBox[
   RowBox[{"a0", " ", 
    SuperscriptBox["\[ExponentialE]", 
     FractionBox[
      RowBox[{"4", " ", 
       SqrtBox[
        SuperscriptBox["R", "2"]]}], "ae"]]}], 
   RowBox[{"ae", " ", 
    SuperscriptBox[
     RowBox[{"(", 
      RowBox[{"1", "+", 
       SuperscriptBox["\[ExponentialE]", 
        FractionBox[
         RowBox[{"2", " ", 
          SqrtBox[
           SuperscriptBox["R", "2"]]}], "ae"]]}], ")"}], "2"], " ", 
    SqrtBox[
     SuperscriptBox["R", "2"]]}]], "-", 
  FractionBox[
   RowBox[{"2", " ", "a0", " ", 
    SuperscriptBox["\[ExponentialE]", 
     FractionBox[
      RowBox[{"2", " ", 
       SqrtBox[
        SuperscriptBox["R", "2"]]}], "ae"]], " ", "ratio"}], 
   RowBox[{
    SuperscriptBox["ae", "2"], " ", 
    SuperscriptBox[
     RowBox[{"(", 
      RowBox[{"1", "+", 
       SuperscriptBox["\[ExponentialE]", 
        FractionBox[
         RowBox[{"2", " ", 
          SqrtBox[
           SuperscriptBox["R", "2"]]}], "ae"]]}], ")"}], "3"]}]], "+", 
  FractionBox[
   RowBox[{"4", " ", "a0", " ", 
    SuperscriptBox["\[ExponentialE]", 
     FractionBox[
      RowBox[{"4", " ", 
       SqrtBox[
        SuperscriptBox["R", "2"]]}], "ae"]], " ", "ratio"}], 
   RowBox[{
    SuperscriptBox["ae", "2"], " ", 
    SuperscriptBox[
     RowBox[{"(", 
      RowBox[{"1", "+", 
       SuperscriptBox["\[ExponentialE]", 
        FractionBox[
         RowBox[{"2", " ", 
          SqrtBox[
           SuperscriptBox["R", "2"]]}], "ae"]]}], ")"}], "3"]}]], "-", 
  FractionBox[
   RowBox[{"2", " ", "a0", " ", 
    SuperscriptBox["\[ExponentialE]", 
     FractionBox[
      RowBox[{"2", " ", 
       SqrtBox[
        SuperscriptBox["R", "2"]]}], "ae"]], " ", "ratio"}], 
   RowBox[{"ae", " ", 
    SuperscriptBox[
     RowBox[{"(", 
      RowBox[{"1", "+", 
       SuperscriptBox["\[ExponentialE]", 
        FractionBox[
         RowBox[{"2", " ", 
          SqrtBox[
           SuperscriptBox["R", "2"]]}], "ae"]]}], ")"}], "3"], " ", 
    SqrtBox[
     SuperscriptBox["R", "2"]]}]], "-", 
  FractionBox[
   RowBox[{"2", " ", "a0", " ", 
    SuperscriptBox["\[ExponentialE]", 
     FractionBox[
      RowBox[{"4", " ", 
       SqrtBox[
        SuperscriptBox["R", "2"]]}], "ae"]], " ", "ratio"}], 
   RowBox[{"ae", " ", 
    SuperscriptBox[
     RowBox[{"(", 
      RowBox[{"1", "+", 
       SuperscriptBox["\[ExponentialE]", 
        FractionBox[
         RowBox[{"2", " ", 
          SqrtBox[
           SuperscriptBox["R", "2"]]}], "ae"]]}], ")"}], "3"], " ", 
    SqrtBox[
     SuperscriptBox["R", "2"]]}]]}]], "Input",
 CellChangeTimes->{{3.745745412993422*^9, 3.745745448907802*^9}, 
   3.74591194453568*^9},ExpressionUUID->"ec63b13e-24e6-4440-b10b-\
89cc4743a65a"],

Cell[TextData[{
 "You can see that at large R, all that remains is ",
 Cell[BoxData[
  FormBox[
   RowBox[{
    FractionBox[
     SubscriptBox["a", "0"], 
     SubscriptBox["a", "e"]], 
    FractionBox["1", "R"]}], TraditionalForm]],ExpressionUUID->
  "632618ea-44a4-4e12-a8c0-b38a83378172"],
 " due to the fourth term."
}], "Text",
 CellChangeTimes->{{3.7457455329220867`*^9, 
  3.7457455806184263`*^9}},ExpressionUUID->"637ee198-35b6-4f65-b8f3-\
bf531f04a303"]
}, Closed]]
}, Open  ]]
}, Closed]],

Cell[CellGroupData[{

Cell[TextData[{
 "Ion-ion contribution ",
 Cell[BoxData[
  FormBox[
   RowBox[{"(", 
    RowBox[{
     SubscriptBox["E", "ii"], "=", 
     RowBox[{"\[Integral]", 
      RowBox[{
       SubscriptBox["V", "i"], 
       SubscriptBox["\[Rho]", "i"], 
       SubscriptBox[
        StyleBox[
         RowBox[{"d", 
          StyleBox["r",
           FontWeight->"Bold"]}]], "i"]}]}]}]}], TraditionalForm]],
  ExpressionUUID->"881f6b93-38c1-4b75-8f07-f32d0f1793f8"],
 ")"
}], "Chapter",
 CellChangeTimes->{{3.745645911423788*^9, 3.745645929180789*^9}, {
  3.745648009558199*^9, 3.7456480138056507`*^9}, {3.745734951305369*^9, 
  3.745734966488922*^9}},ExpressionUUID->"e5c2844e-6809-4894-88e7-\
d197c151ecfc"],

Cell[CellGroupData[{

Cell[TextData[{
 Cell[BoxData[
  FormBox[
   SuperscriptBox["0", "th"], TraditionalForm]],
  FormatType->"TraditionalForm",ExpressionUUID->
  "a1bc81e9-3b4f-4b27-a918-ca04c8d62e35"],
 " order term in ",
 Cell[BoxData[
  FormBox[
   SubscriptBox["r", "i"], TraditionalForm]],
  FormatType->"TraditionalForm",ExpressionUUID->
  "3504486f-bb92-4a00-8894-452c7ae191a7"]
}], "Section",
 CellChangeTimes->{{3.745744255464534*^9, 
  3.745744263353669*^9}},ExpressionUUID->"1019bab9-732b-4a62-ae4d-\
f68e8421f448"],

Cell["Same as for electron-ion contribution.", "Text",
 CellChangeTimes->{{3.7457442695124807`*^9, 
  3.745744282968371*^9}},ExpressionUUID->"558ffe27-7da4-4e2d-8aed-\
29f323fefe72"]
}, Closed]],

Cell[CellGroupData[{

Cell[TextData[{
 Cell[BoxData[
  FormBox[
   SuperscriptBox["2", "nd"], TraditionalForm]],ExpressionUUID->
  "b3fc2ac9-d833-4ee4-abaf-759b7984bf9e"],
 " order term in ",
 Cell[BoxData[
  FormBox[
   SubscriptBox["r", "i"], TraditionalForm]],
  FormatType->"TraditionalForm",ExpressionUUID->
  "dfa38b15-67b5-4947-bba4-b4e350923871"]
}], "Section",
 CellChangeTimes->{{3.745490704748148*^9, 3.7454907079956493`*^9}, {
  3.745651554234171*^9, 3.7456515595384693`*^9}, {3.745731431656536*^9, 
  3.745731432079742*^9}, {3.745735035067296*^9, 
  3.745735035163066*^9}},ExpressionUUID->"d6306a2f-c65b-476b-8987-\
81399e7c2f30"],

Cell[CellGroupData[{

Cell[TextData[{
 "Evaluate the \[Theta] integral (include \[Phi] integral and two ",
 Cell[BoxData[
  FormBox[
   SuperscriptBox[
    SubscriptBox["r", "i"], "2"], TraditionalForm]],
  FormatType->"TraditionalForm",ExpressionUUID->
  "ad352843-221f-4d90-8fe3-9d882443cd84"],
 " factors)"
}], "Subsection",
 CellChangeTimes->{{3.745493503473735*^9, 3.745493506145905*^9}, {
  3.7456515752343273`*^9, 3.745651580475822*^9}, {3.74573329606824*^9, 
  3.7457333569330053`*^9}, {3.745749842625395*^9, 
  3.745749842690975*^9}},ExpressionUUID->"1de35ecf-b528-4879-aac9-\
ff15ce9cb0f6"],

Cell[CellGroupData[{

Cell[BoxData[
 RowBox[{
  RowBox[{"integrandEii2", "[", 
   RowBox[{"R_", ",", "ri_", ",", "\[Theta]_", ",", "ratio_", ",", "ae_"}], 
   "]"}], "=", 
  RowBox[{"Normal", "[", 
   RowBox[{"FullSimplify", "[", 
    RowBox[{
     RowBox[{
      RowBox[{"expandapproxVi2", "[", 
       RowBox[{"R", ",", "\[Theta]", ",", "ratio", ",", "ae"}], "]"}], 
      SuperscriptBox["ri", "2"], 
      RowBox[{"approx\[Rho]i", "[", 
       RowBox[{"ri", ",", "ratio", ",", "ae"}], "]"}], " ", "2", "\[Pi]", " ", 
      SuperscriptBox["ri", "2"], 
      RowBox[{"Sin", "[", "\[Theta]", "]"}]}], ",", 
     RowBox[{"Assumptions", "\[Rule]", 
      RowBox[{"{", 
       RowBox[{
        RowBox[{"ri", "\[GreaterEqual]", "0"}], ",", 
        RowBox[{"R", "\[GreaterEqual]", "0"}], ",", 
        RowBox[{"0", "<", "ratio", "<", "1"}], ",", 
        RowBox[{"0", "<", "ae", "<", "1"}], ",", 
        RowBox[{"0", "<", "\[Theta]", "<", "\[Pi]"}]}], "}"}]}]}], "]"}], 
   "]"}]}]], "Input",
 CellChangeTimes->{{3.745735195765205*^9, 3.7457352601655273`*^9}, {
   3.7457353146056433`*^9, 3.745735319010644*^9}, 3.745735765333164*^9, {
   3.745735818546095*^9, 3.745735825615896*^9}, 3.745737798728826*^9, {
   3.745744393772147*^9, 3.745744396914266*^9}, {3.7457444705402517`*^9, 
   3.745744473362782*^9}},
 CellLabel->"In[57]:=",ExpressionUUID->"452423de-2e38-4e97-8638-8dda2e72ec65"],

Cell[BoxData[
 RowBox[{
  RowBox[{
   FractionBox["1", 
    RowBox[{"2", " ", 
     SuperscriptBox["ae", "8"], " ", 
     SuperscriptBox[
      RowBox[{"(", 
       RowBox[{"1", "+", 
        SuperscriptBox["\[ExponentialE]", 
         FractionBox[
          RowBox[{"2", " ", "R"}], "ae"]]}], ")"}], "4"], " ", 
     SuperscriptBox[
      RowBox[{"(", 
       RowBox[{"1", "+", 
        SuperscriptBox["\[ExponentialE]", 
         FractionBox[
          RowBox[{"2", " ", "ri"}], "ae"]]}], ")"}], "4"], " ", 
     SuperscriptBox["R", "3"]}]], 
   RowBox[{"a0", " ", 
    SuperscriptBox["\[ExponentialE]", 
     FractionBox[
      RowBox[{"2", " ", "R"}], "ae"]], " ", 
    SuperscriptBox["ri", "2"], " ", 
    RowBox[{"(", 
     RowBox[{
      RowBox[{
       RowBox[{"-", "ae"}], " ", 
       RowBox[{"(", 
        RowBox[{"1", "+", 
         SuperscriptBox["\[ExponentialE]", 
          FractionBox[
           RowBox[{"2", " ", "R"}], "ae"]]}], ")"}], " ", 
       RowBox[{"(", 
        RowBox[{
         RowBox[{
          SuperscriptBox["ae", "2"], " ", 
          SuperscriptBox[
           RowBox[{"(", 
            RowBox[{"1", "+", 
             SuperscriptBox["\[ExponentialE]", 
              FractionBox[
               RowBox[{"2", " ", "R"}], "ae"]]}], ")"}], "2"]}], "-", 
         RowBox[{"2", " ", "ae", " ", 
          RowBox[{"(", 
           RowBox[{"1", "+", 
            SuperscriptBox["\[ExponentialE]", 
             FractionBox[
              RowBox[{"2", " ", "R"}], "ae"]]}], ")"}], " ", "R"}], "+", 
         RowBox[{"2", " ", 
          RowBox[{"(", 
           RowBox[{
            RowBox[{"-", "1"}], "+", 
            RowBox[{"2", " ", 
             SuperscriptBox["\[ExponentialE]", 
              FractionBox[
               RowBox[{"2", " ", "R"}], "ae"]]}]}], ")"}], " ", 
          SuperscriptBox["R", "2"]}]}], ")"}]}], "+", 
      RowBox[{
       RowBox[{"(", 
        RowBox[{
         RowBox[{"3", " ", 
          SuperscriptBox["ae", "3"], " ", 
          SuperscriptBox[
           RowBox[{"(", 
            RowBox[{"1", "+", 
             SuperscriptBox["\[ExponentialE]", 
              FractionBox[
               RowBox[{"2", " ", "R"}], "ae"]]}], ")"}], "3"]}], "-", 
         RowBox[{"6", " ", 
          SuperscriptBox["ae", "2"], " ", 
          SuperscriptBox[
           RowBox[{"(", 
            RowBox[{"1", "+", 
             SuperscriptBox["\[ExponentialE]", 
              FractionBox[
               RowBox[{"2", " ", "R"}], "ae"]]}], ")"}], "2"], " ", "R"}], 
         "+", 
         RowBox[{"2", " ", "ae", " ", 
          RowBox[{"(", 
           RowBox[{"1", "+", 
            SuperscriptBox["\[ExponentialE]", 
             FractionBox[
              RowBox[{"2", " ", "R"}], "ae"]]}], ")"}], " ", 
          SuperscriptBox["R", "2"]}], "+", 
         RowBox[{"4", " ", 
          RowBox[{"(", 
           RowBox[{"1", "-", 
            RowBox[{"6", " ", 
             SuperscriptBox["\[ExponentialE]", 
              FractionBox[
               RowBox[{"2", " ", "R"}], "ae"]]}], "+", 
            RowBox[{"2", " ", 
             SuperscriptBox["\[ExponentialE]", 
              FractionBox[
               RowBox[{"4", " ", "R"}], "ae"]]}]}], ")"}], " ", 
          SuperscriptBox["R", "3"]}]}], ")"}], " ", 
       SuperscriptBox[
        RowBox[{"Cos", "[", "\[Theta]", "]"}], "2"]}]}], ")"}], " ", 
    RowBox[{"(", 
     RowBox[{
      RowBox[{"2", " ", "a0", " ", 
       SuperscriptBox["\[ExponentialE]", 
        FractionBox[
         RowBox[{"2", " ", "ri"}], "ae"]], " ", "ri", " ", 
       RowBox[{"(", 
        RowBox[{
         RowBox[{
          RowBox[{"-", "2"}], " ", "ae"}], "+", 
         RowBox[{
          SuperscriptBox["\[ExponentialE]", 
           FractionBox[
            RowBox[{"4", " ", "ri"}], "ae"]], " ", 
          RowBox[{"(", 
           RowBox[{
            RowBox[{"3", " ", "ae"}], "-", 
            RowBox[{"2", " ", "ri"}]}], ")"}]}], "-", "ri", "+", 
         RowBox[{
          SuperscriptBox["\[ExponentialE]", 
           FractionBox[
            RowBox[{"2", " ", "ri"}], "ae"]], " ", 
          RowBox[{"(", 
           RowBox[{"ae", "+", 
            RowBox[{"6", " ", "ri"}]}], ")"}]}]}], ")"}]}], "+", 
      RowBox[{"8", " ", "a0", " ", 
       SuperscriptBox["ae", "3"], " ", 
       RowBox[{"DiracDelta", "[", "ri", "]"}]}]}], ")"}], " ", 
    RowBox[{"Sin", "[", "\[Theta]", "]"}]}]}], "+", 
  RowBox[{"ratio", " ", 
   RowBox[{"Sin", "[", "\[Theta]", "]"}], " ", 
   RowBox[{"(", 
    RowBox[{
     RowBox[{
      FractionBox["1", 
       RowBox[{
        SuperscriptBox["ae", "8"], " ", 
        SuperscriptBox[
         RowBox[{"(", 
          RowBox[{"1", "+", 
           SuperscriptBox["\[ExponentialE]", 
            FractionBox[
             RowBox[{"2", " ", "R"}], "ae"]]}], ")"}], "4"], " ", 
        SuperscriptBox[
         RowBox[{"(", 
          RowBox[{"1", "+", 
           SuperscriptBox["\[ExponentialE]", 
            FractionBox[
             RowBox[{"2", " ", "ri"}], "ae"]]}], ")"}], "5"], " ", 
        SuperscriptBox["R", "3"]}]], 
      RowBox[{
       SuperscriptBox["a0", "2"], " ", 
       SuperscriptBox["\[ExponentialE]", 
        FractionBox[
         RowBox[{"2", " ", "R"}], "ae"]], " ", 
       SuperscriptBox["ri", "2"], " ", 
       RowBox[{"(", 
        RowBox[{
         RowBox[{"ae", " ", 
          RowBox[{"(", 
           RowBox[{"1", "+", 
            SuperscriptBox["\[ExponentialE]", 
             FractionBox[
              RowBox[{"2", " ", "R"}], "ae"]]}], ")"}], " ", 
          RowBox[{"(", 
           RowBox[{
            RowBox[{
             SuperscriptBox["ae", "2"], " ", 
             SuperscriptBox[
              RowBox[{"(", 
               RowBox[{"1", "+", 
                SuperscriptBox["\[ExponentialE]", 
                 FractionBox[
                  RowBox[{"2", " ", "R"}], "ae"]]}], ")"}], "2"]}], "-", 
            RowBox[{"2", " ", "ae", " ", 
             RowBox[{"(", 
              RowBox[{"1", "+", 
               SuperscriptBox["\[ExponentialE]", 
                FractionBox[
                 RowBox[{"2", " ", "R"}], "ae"]]}], ")"}], " ", "R"}], "+", 
            RowBox[{"2", " ", 
             RowBox[{"(", 
              RowBox[{
               RowBox[{"-", "1"}], "+", 
               RowBox[{"2", " ", 
                SuperscriptBox["\[ExponentialE]", 
                 FractionBox[
                  RowBox[{"2", " ", "R"}], "ae"]]}]}], ")"}], " ", 
             SuperscriptBox["R", "2"]}]}], ")"}]}], "+", 
         RowBox[{
          RowBox[{"(", 
           RowBox[{
            RowBox[{
             RowBox[{"-", "3"}], " ", 
             SuperscriptBox["ae", "3"], " ", 
             SuperscriptBox[
              RowBox[{"(", 
               RowBox[{"1", "+", 
                SuperscriptBox["\[ExponentialE]", 
                 FractionBox[
                  RowBox[{"2", " ", "R"}], "ae"]]}], ")"}], "3"]}], "+", 
            RowBox[{"6", " ", 
             SuperscriptBox["ae", "2"], " ", 
             SuperscriptBox[
              RowBox[{"(", 
               RowBox[{"1", "+", 
                SuperscriptBox["\[ExponentialE]", 
                 FractionBox[
                  RowBox[{"2", " ", "R"}], "ae"]]}], ")"}], "2"], " ", "R"}], 
            "-", 
            RowBox[{"2", " ", "ae", " ", 
             RowBox[{"(", 
              RowBox[{"1", "+", 
               SuperscriptBox["\[ExponentialE]", 
                FractionBox[
                 RowBox[{"2", " ", "R"}], "ae"]]}], ")"}], " ", 
             SuperscriptBox["R", "2"]}], "-", 
            RowBox[{"4", " ", 
             RowBox[{"(", 
              RowBox[{"1", "-", 
               RowBox[{"6", " ", 
                SuperscriptBox["\[ExponentialE]", 
                 FractionBox[
                  RowBox[{"2", " ", "R"}], "ae"]]}], "+", 
               RowBox[{"2", " ", 
                SuperscriptBox["\[ExponentialE]", 
                 FractionBox[
                  RowBox[{"4", " ", "R"}], "ae"]]}]}], ")"}], " ", 
             SuperscriptBox["R", "3"]}]}], ")"}], " ", 
          SuperscriptBox[
           RowBox[{"Cos", "[", "\[Theta]", "]"}], "2"]}]}], ")"}], " ", 
       RowBox[{"(", 
        RowBox[{
         RowBox[{"2", " ", 
          SuperscriptBox["\[ExponentialE]", 
           FractionBox[
            RowBox[{"2", " ", "ri"}], "ae"]], " ", "ri", " ", 
          RowBox[{"(", 
           RowBox[{
            RowBox[{
             RowBox[{"-", "2"}], " ", "ae"}], "+", 
            RowBox[{
             SuperscriptBox["\[ExponentialE]", 
              FractionBox[
               RowBox[{"4", " ", "ri"}], "ae"]], " ", 
             RowBox[{"(", 
              RowBox[{
               RowBox[{"7", " ", "ae"}], "-", 
               RowBox[{"18", " ", "ri"}]}], ")"}]}], "-", "ri", "+", 
            RowBox[{
             SuperscriptBox["\[ExponentialE]", 
              FractionBox[
               RowBox[{"6", " ", "ri"}], "ae"]], " ", 
             RowBox[{"(", 
              RowBox[{
               RowBox[{
                RowBox[{"-", "3"}], " ", "ae"}], "+", 
               RowBox[{"2", " ", "ri"}]}], ")"}]}], "+", 
            RowBox[{
             SuperscriptBox["\[ExponentialE]", 
              FractionBox[
               RowBox[{"2", " ", "ri"}], "ae"]], " ", 
             RowBox[{"(", 
              RowBox[{
               RowBox[{"8", " ", "ae"}], "+", 
               RowBox[{"15", " ", "ri"}]}], ")"}]}]}], ")"}]}], "+", 
         RowBox[{"8", " ", 
          SuperscriptBox["ae", "3"], " ", 
          RowBox[{"DiracDelta", "[", "ri", "]"}]}]}], ")"}]}]}], "+", 
     RowBox[{
      FractionBox["1", 
       RowBox[{
        SuperscriptBox["ae", "8"], " ", 
        SuperscriptBox[
         RowBox[{"(", 
          RowBox[{"1", "+", 
           SuperscriptBox["\[ExponentialE]", 
            FractionBox[
             RowBox[{"2", " ", "R"}], "ae"]]}], ")"}], "5"], " ", 
        SuperscriptBox[
         RowBox[{"(", 
          RowBox[{"1", "+", 
           SuperscriptBox["\[ExponentialE]", 
            FractionBox[
             RowBox[{"2", " ", "ri"}], "ae"]]}], ")"}], "4"], " ", 
        SuperscriptBox["R", "3"]}]], 
      RowBox[{"a0", " ", 
       SuperscriptBox["\[ExponentialE]", 
        FractionBox[
         RowBox[{"2", " ", "R"}], "ae"]], " ", 
       SuperscriptBox["ri", "2"], " ", 
       RowBox[{"(", 
        RowBox[{
         RowBox[{"2", " ", "a0", " ", 
          SuperscriptBox["\[ExponentialE]", 
           FractionBox[
            RowBox[{"2", " ", "ri"}], "ae"]], " ", "ri", " ", 
          RowBox[{"(", 
           RowBox[{
            RowBox[{
             RowBox[{"-", "2"}], " ", "ae"}], "+", 
            RowBox[{
             SuperscriptBox["\[ExponentialE]", 
              FractionBox[
               RowBox[{"4", " ", "ri"}], "ae"]], " ", 
             RowBox[{"(", 
              RowBox[{
               RowBox[{"3", " ", "ae"}], "-", 
               RowBox[{"2", " ", "ri"}]}], ")"}]}], "-", "ri", "+", 
            RowBox[{
             SuperscriptBox["\[ExponentialE]", 
              FractionBox[
               RowBox[{"2", " ", "ri"}], "ae"]], " ", 
             RowBox[{"(", 
              RowBox[{"ae", "+", 
               RowBox[{"6", " ", "ri"}]}], ")"}]}]}], ")"}]}], "+", 
         RowBox[{"8", " ", "a0", " ", 
          SuperscriptBox["ae", "3"], " ", 
          RowBox[{"DiracDelta", "[", "ri", "]"}]}]}], ")"}], " ", 
       RowBox[{"(", 
        RowBox[{
         RowBox[{
          RowBox[{"(", 
           RowBox[{
            RowBox[{
             RowBox[{"-", "3"}], " ", 
             SuperscriptBox["ae", "3"], " ", 
             SuperscriptBox[
              RowBox[{"(", 
               RowBox[{"1", "+", 
                SuperscriptBox["\[ExponentialE]", 
                 FractionBox[
                  RowBox[{"2", " ", "R"}], "ae"]]}], ")"}], "3"]}], "-", 
            RowBox[{"6", " ", 
             SuperscriptBox["ae", "2"], " ", 
             RowBox[{"(", 
              RowBox[{
               RowBox[{"-", "1"}], "+", 
               SuperscriptBox["\[ExponentialE]", 
                FractionBox[
                 RowBox[{"2", " ", "R"}], "ae"]]}], ")"}], " ", 
             SuperscriptBox[
              RowBox[{"(", 
               RowBox[{"1", "+", 
                SuperscriptBox["\[ExponentialE]", 
                 FractionBox[
                  RowBox[{"2", " ", "R"}], "ae"]]}], ")"}], "2"], " ", "R"}], 
            "+", 
            RowBox[{"2", " ", "ae", " ", 
             RowBox[{"(", 
              RowBox[{
               RowBox[{"-", "1"}], "+", 
               SuperscriptBox["\[ExponentialE]", 
                FractionBox[
                 RowBox[{"2", " ", "R"}], "ae"]], "+", 
               RowBox[{"2", " ", 
                SuperscriptBox["\[ExponentialE]", 
                 FractionBox[
                  RowBox[{"4", " ", "R"}], "ae"]]}]}], ")"}], " ", 
             SuperscriptBox["R", "2"]}], "+", 
            RowBox[{"4", " ", 
             RowBox[{"(", 
              RowBox[{
               RowBox[{"-", "1"}], "+", 
               RowBox[{"15", " ", 
                SuperscriptBox["\[ExponentialE]", 
                 FractionBox[
                  RowBox[{"2", " ", "R"}], "ae"]]}], "-", 
               RowBox[{"18", " ", 
                SuperscriptBox["\[ExponentialE]", 
                 FractionBox[
                  RowBox[{"4", " ", "R"}], "ae"]]}], "+", 
               RowBox[{"2", " ", 
                SuperscriptBox["\[ExponentialE]", 
                 FractionBox[
                  RowBox[{"6", " ", "R"}], "ae"]]}]}], ")"}], " ", 
             SuperscriptBox["R", "3"]}]}], ")"}], " ", 
          SuperscriptBox[
           RowBox[{"Cos", "[", "\[Theta]", "]"}], "2"]}], "+", 
         RowBox[{"4", " ", "ae", " ", 
          SuperscriptBox["\[ExponentialE]", 
           FractionBox[
            RowBox[{"3", " ", "R"}], "ae"]], " ", 
          RowBox[{"Cosh", "[", 
           FractionBox["R", "ae"], "]"}], " ", 
          RowBox[{"(", 
           RowBox[{
            SuperscriptBox["ae", "2"], "+", 
            RowBox[{"6", " ", 
             SuperscriptBox["R", "2"]}], "+", 
            RowBox[{
             RowBox[{"(", 
              RowBox[{
               SuperscriptBox["ae", "2"], "-", 
               RowBox[{"3", " ", 
                SuperscriptBox["R", "2"]}]}], ")"}], " ", 
             RowBox[{"Cosh", "[", 
              FractionBox[
               RowBox[{"2", " ", "R"}], "ae"], "]"}]}], "+", 
            RowBox[{
             RowBox[{"(", 
              RowBox[{
               RowBox[{"2", " ", "ae"}], "-", "R"}], ")"}], " ", "R", " ", 
             RowBox[{"Sinh", "[", 
              FractionBox[
               RowBox[{"2", " ", "R"}], "ae"], "]"}]}]}], ")"}]}]}], 
        ")"}]}]}]}], ")"}]}]}]], "Output",
 CellChangeTimes->{3.745735264028813*^9, 3.745735437302079*^9, 
  3.745735816346559*^9, 3.745735940247902*^9, 3.745737977386713*^9, 
  3.745738389915304*^9, 3.7457444175307627`*^9, 3.7457445027998037`*^9, 
  3.7459122689304733`*^9},
 CellLabel->"Out[57]=",ExpressionUUID->"d621ced1-9af5-40cd-8c14-ff7568b41e05"]
}, Open  ]],

Cell[CellGroupData[{

Cell[BoxData[
 RowBox[{
  RowBox[{"Eii2", "[", 
   RowBox[{"R_", ",", "ri_", ",", "ratio_", ",", "ae_"}], "]"}], "=", 
  RowBox[{"FullSimplify", "[", 
   RowBox[{"Integrate", "[", 
    RowBox[{
     RowBox[{"integrandEii2", "[", 
      RowBox[{"R", ",", "ri", ",", "\[Theta]", ",", "ratio", ",", "ae"}], 
      "]"}], ",", 
     RowBox[{"{", 
      RowBox[{"\[Theta]", ",", "0", ",", "\[Pi]"}], "}"}]}], "]"}], 
   "]"}]}]], "Input",
 CellChangeTimes->{{3.74573501514615*^9, 3.7457350283777447`*^9}, {
   3.745735095309813*^9, 3.745735102730412*^9}, 3.7457354712718153`*^9, {
   3.74573794412123*^9, 3.7457379515673437`*^9}, {3.7457444536861277`*^9, 
   3.7457444897225533`*^9}},
 CellLabel->"In[58]:=",ExpressionUUID->"8f22723d-997b-4e87-95ef-f3688c48083b"],

Cell[BoxData[
 RowBox[{
  RowBox[{
   FractionBox["1", 
    RowBox[{"3", " ", 
     SuperscriptBox["ae", "8"], " ", 
     SuperscriptBox[
      RowBox[{"(", 
       RowBox[{"1", "+", 
        SuperscriptBox["\[ExponentialE]", 
         FractionBox[
          RowBox[{"2", " ", "R"}], "ae"]]}], ")"}], "5"], " ", 
     SuperscriptBox[
      RowBox[{"(", 
       RowBox[{"1", "+", 
        SuperscriptBox["\[ExponentialE]", 
         FractionBox[
          RowBox[{"2", " ", "ri"}], "ae"]]}], ")"}], "5"], " ", "R"}]], 
   RowBox[{"16", " ", 
    SuperscriptBox["a0", "2"], " ", 
    SuperscriptBox["\[ExponentialE]", 
     FractionBox[
      RowBox[{"2", " ", 
       RowBox[{"(", 
        RowBox[{"R", "+", "ri"}], ")"}]}], "ae"]], " ", "ratio", " ", 
    SuperscriptBox["ri", "3"], " ", 
    RowBox[{"(", 
     RowBox[{
      RowBox[{
       RowBox[{"-", 
        SuperscriptBox["\[ExponentialE]", 
         FractionBox[
          RowBox[{"2", " ", 
           RowBox[{"(", 
            RowBox[{"R", "+", 
             RowBox[{"3", " ", "ri"}]}], ")"}]}], "ae"]]}], " ", 
       RowBox[{"(", 
        RowBox[{
         RowBox[{
          RowBox[{"-", "9"}], " ", "ae"}], "+", 
         RowBox[{"2", " ", 
          SuperscriptBox["\[ExponentialE]", 
           FractionBox[
            RowBox[{"4", " ", "R"}], "ae"]], " ", 
          RowBox[{"(", 
           RowBox[{
            RowBox[{"3", " ", "ae"}], "-", 
            RowBox[{"2", " ", "R"}]}], ")"}]}], "-", 
         RowBox[{"10", " ", "R"}], "+", 
         RowBox[{
          SuperscriptBox["\[ExponentialE]", 
           FractionBox[
            RowBox[{"2", " ", "R"}], "ae"]], " ", 
          RowBox[{"(", 
           RowBox[{
            RowBox[{
             RowBox[{"-", "3"}], " ", "ae"}], "+", 
            RowBox[{"22", " ", "R"}]}], ")"}]}]}], ")"}], " ", 
       RowBox[{"(", 
        RowBox[{
         RowBox[{"3", " ", "ae"}], "-", 
         RowBox[{"2", " ", "ri"}]}], ")"}]}], "+", 
      RowBox[{
       RowBox[{"(", 
        RowBox[{
         RowBox[{"4", " ", "ae"}], "+", 
         RowBox[{"2", " ", "R"}], "+", 
         RowBox[{
          SuperscriptBox["\[ExponentialE]", 
           FractionBox[
            RowBox[{"4", " ", "R"}], "ae"]], " ", 
          RowBox[{"(", 
           RowBox[{
            RowBox[{
             RowBox[{"-", "11"}], " ", "ae"}], "+", 
            RowBox[{"14", " ", "R"}]}], ")"}]}], "-", 
         RowBox[{
          SuperscriptBox["\[ExponentialE]", 
           FractionBox[
            RowBox[{"2", " ", "R"}], "ae"]], " ", 
          RowBox[{"(", 
           RowBox[{
            RowBox[{"7", " ", "ae"}], "+", 
            RowBox[{"20", " ", "R"}]}], ")"}]}]}], ")"}], " ", 
       RowBox[{"(", 
        RowBox[{
         RowBox[{"2", " ", "ae"}], "+", "ri"}], ")"}]}], "+", 
      RowBox[{
       SuperscriptBox["\[ExponentialE]", 
        FractionBox[
         RowBox[{"4", " ", "ri"}], "ae"]], " ", 
       RowBox[{"(", 
        RowBox[{
         RowBox[{
          SuperscriptBox["\[ExponentialE]", 
           FractionBox[
            RowBox[{"6", " ", "R"}], "ae"]], " ", 
          RowBox[{"(", 
           RowBox[{
            RowBox[{"3", " ", "ae"}], "-", 
            RowBox[{"2", " ", "R"}]}], ")"}], " ", 
          RowBox[{"(", 
           RowBox[{
            RowBox[{"3", " ", "ae"}], "-", 
            RowBox[{"22", " ", "ri"}]}], ")"}]}], "-", 
         RowBox[{
          RowBox[{"(", 
           RowBox[{
            RowBox[{"2", " ", "ae"}], "+", "R"}], ")"}], " ", 
          RowBox[{"(", 
           RowBox[{
            RowBox[{"11", " ", "ae"}], "-", 
            RowBox[{"14", " ", "ri"}]}], ")"}]}], "+", 
         RowBox[{"5", " ", 
          SuperscriptBox["\[ExponentialE]", 
           FractionBox[
            RowBox[{"2", " ", "R"}], "ae"]], " ", 
          RowBox[{"(", 
           RowBox[{
            RowBox[{"5", " ", 
             SuperscriptBox["ae", "2"]}], "+", 
            RowBox[{"19", " ", "ae", " ", "R"}], "+", 
            RowBox[{"10", " ", "ae", " ", "ri"}], "-", 
            RowBox[{"6", " ", "R", " ", "ri"}]}], ")"}]}], "+", 
         RowBox[{"4", " ", 
          SuperscriptBox["\[ExponentialE]", 
           FractionBox[
            RowBox[{"4", " ", "R"}], "ae"]], " ", 
          RowBox[{"(", 
           RowBox[{
            RowBox[{"14", " ", 
             SuperscriptBox["ae", "2"]}], "-", 
            RowBox[{"36", " ", "R", " ", "ri"}], "-", 
            RowBox[{"11", " ", "ae", " ", 
             RowBox[{"(", 
              RowBox[{"R", "+", "ri"}], ")"}]}]}], ")"}]}]}], ")"}]}], "+", 
      RowBox[{
       SuperscriptBox["\[ExponentialE]", 
        FractionBox[
         RowBox[{"2", " ", "ri"}], "ae"]], " ", 
       RowBox[{"(", 
        RowBox[{
         RowBox[{
          SuperscriptBox["\[ExponentialE]", 
           FractionBox[
            RowBox[{"6", " ", "R"}], "ae"]], " ", 
          RowBox[{"(", 
           RowBox[{
            RowBox[{"3", " ", "ae"}], "-", 
            RowBox[{"2", " ", "R"}]}], ")"}], " ", 
          RowBox[{"(", 
           RowBox[{
            RowBox[{"9", " ", "ae"}], "+", 
            RowBox[{"10", " ", "ri"}]}], ")"}]}], "-", 
         RowBox[{
          RowBox[{"(", 
           RowBox[{
            RowBox[{"2", " ", "ae"}], "+", "R"}], ")"}], " ", 
          RowBox[{"(", 
           RowBox[{
            RowBox[{"7", " ", "ae"}], "+", 
            RowBox[{"20", " ", "ri"}]}], ")"}]}], "+", 
         RowBox[{"5", " ", 
          SuperscriptBox["\[ExponentialE]", 
           FractionBox[
            RowBox[{"4", " ", "R"}], "ae"]], " ", 
          RowBox[{"(", 
           RowBox[{
            RowBox[{"5", " ", "ae", " ", 
             RowBox[{"(", 
              RowBox[{"ae", "+", 
               RowBox[{"2", " ", "R"}]}], ")"}]}], "+", 
            RowBox[{
             RowBox[{"(", 
              RowBox[{
               RowBox[{"19", " ", "ae"}], "-", 
               RowBox[{"6", " ", "R"}]}], ")"}], " ", "ri"}]}], ")"}]}], "+", 
         
         RowBox[{
          SuperscriptBox["\[ExponentialE]", 
           FractionBox[
            RowBox[{"2", " ", "R"}], "ae"]], " ", 
          RowBox[{"(", 
           RowBox[{
            RowBox[{
             RowBox[{"-", "16"}], " ", 
             SuperscriptBox["ae", "2"]}], "+", 
            RowBox[{"150", " ", "R", " ", "ri"}], "+", 
            RowBox[{"25", " ", "ae", " ", 
             RowBox[{"(", 
              RowBox[{"R", "+", "ri"}], ")"}]}]}], ")"}]}]}], ")"}]}]}], 
     ")"}]}]}], "+", 
  FractionBox[
   RowBox[{"4", " ", "a0", " ", 
    SuperscriptBox["\[ExponentialE]", 
     FractionBox[
      RowBox[{"2", " ", "R"}], "ae"]], " ", 
    RowBox[{"(", 
     RowBox[{
      RowBox[{"2", " ", "ae"}], "+", "R", "+", 
      RowBox[{
       SuperscriptBox["\[ExponentialE]", 
        FractionBox[
         RowBox[{"4", " ", "R"}], "ae"]], " ", 
       RowBox[{"(", 
        RowBox[{
         RowBox[{
          RowBox[{"-", "3"}], " ", "ae"}], "+", 
         RowBox[{"2", " ", "R"}]}], ")"}]}], "-", 
      RowBox[{
       SuperscriptBox["\[ExponentialE]", 
        FractionBox[
         RowBox[{"2", " ", "R"}], "ae"]], " ", 
       RowBox[{"(", 
        RowBox[{"ae", "+", 
         RowBox[{"6", " ", "R"}]}], ")"}]}]}], ")"}], " ", 
    SuperscriptBox["ri", "2"], " ", 
    RowBox[{"(", 
     RowBox[{
      RowBox[{"2", " ", "a0", " ", 
       SuperscriptBox["\[ExponentialE]", 
        FractionBox[
         RowBox[{"2", " ", "ri"}], "ae"]], " ", "ri", " ", 
       RowBox[{"(", 
        RowBox[{
         RowBox[{
          RowBox[{"-", "2"}], " ", "ae"}], "+", 
         RowBox[{
          SuperscriptBox["\[ExponentialE]", 
           FractionBox[
            RowBox[{"4", " ", "ri"}], "ae"]], " ", 
          RowBox[{"(", 
           RowBox[{
            RowBox[{"3", " ", "ae"}], "-", 
            RowBox[{"2", " ", "ri"}]}], ")"}]}], "-", "ri", "+", 
         RowBox[{
          SuperscriptBox["\[ExponentialE]", 
           FractionBox[
            RowBox[{"2", " ", "ri"}], "ae"]], " ", 
          RowBox[{"(", 
           RowBox[{"ae", "+", 
            RowBox[{"6", " ", "ri"}]}], ")"}]}]}], ")"}]}], "+", 
      RowBox[{"8", " ", "a0", " ", 
       SuperscriptBox["ae", "3"], " ", 
       RowBox[{"DiracDelta", "[", "ri", "]"}]}]}], ")"}]}], 
   RowBox[{"3", " ", 
    SuperscriptBox["ae", "8"], " ", 
    SuperscriptBox[
     RowBox[{"(", 
      RowBox[{"1", "+", 
       SuperscriptBox["\[ExponentialE]", 
        FractionBox[
         RowBox[{"2", " ", "R"}], "ae"]]}], ")"}], "4"], " ", 
    SuperscriptBox[
     RowBox[{"(", 
      RowBox[{"1", "+", 
       SuperscriptBox["\[ExponentialE]", 
        FractionBox[
         RowBox[{"2", " ", "ri"}], "ae"]]}], ")"}], "4"], " ", 
    "R"}]]}]], "Output",
 CellChangeTimes->{3.745735092564948*^9, 3.745735552418458*^9, 
  3.74573862825144*^9, 3.745744612317459*^9, 3.745912691064855*^9},
 CellLabel->"Out[58]=",ExpressionUUID->"d5a2cb48-a3a9-45f0-9d2e-aa548c9a5b61"]
}, Open  ]]
}, Closed]],

Cell[CellGroupData[{

Cell[TextData[{
 "Evaluate the ",
 Cell[BoxData[
  FormBox[
   SubscriptBox["r", "i"], TraditionalForm]],ExpressionUUID->
  "f53af7f2-1b60-4ae0-8934-92d364c83867"],
 " integral"
}], "Subsection",
 CellChangeTimes->{{3.745651594362328*^9, 3.745651607946351*^9}, {
  3.7457359549369287`*^9, 
  3.745735954986184*^9}},ExpressionUUID->"ce2f66d4-19b2-4882-9034-\
14473f93d1f1"],

Cell[CellGroupData[{

Cell["indefinite integral", "Subsubsection",
 CellChangeTimes->{{3.745493140775169*^9, 3.745493143535047*^9}, {
  3.745493496905819*^9, 3.7454934973135366`*^9}, {3.745651620851041*^9, 
  3.74565162379471*^9}, {3.7459175492494*^9, 
  3.745917549336916*^9}},ExpressionUUID->"b539c075-382e-459e-90f8-\
a3e48be0fef1"],

Cell[BoxData[
 RowBox[{
  RowBox[{
   RowBox[{"indefiniteEii2", "[", 
    RowBox[{"R_", ",", "ri_", ",", "ratio_", ",", "ae_"}], "]"}], "=", 
   RowBox[{"Integrate", "[", 
    RowBox[{
     RowBox[{"Eii2", "[", 
      RowBox[{"R", ",", "ri", ",", "ratio", ",", "ae"}], "]"}], ",", "ri"}], 
    "]"}]}], ";"}]], "Input",
 CellChangeTimes->{{3.7457359608648767`*^9, 3.745735975313078*^9}, 
   3.7457361594498987`*^9, 3.745737969516595*^9, {3.745738002713449*^9, 
   3.7457380131530647`*^9}, {3.7459128069888487`*^9, 3.745912827931615*^9}},
 CellLabel->"In[61]:=",ExpressionUUID->"5e7ed130-6651-412a-b415-df492c23a080"]
}, Open  ]],

Cell[CellGroupData[{

Cell["definite integral", "Subsubsection",
 CellChangeTimes->{{3.745736229970595*^9, 3.745736233322425*^9}, {
  3.745917539025567*^9, 
  3.745917545792823*^9}},ExpressionUUID->"71873794-1b52-4242-b15b-\
8c59233169b2"],

Cell["upper limit", "Text",
 CellChangeTimes->{{3.745736239411132*^9, 
  3.745736241018689*^9}},ExpressionUUID->"717779db-8398-4b4a-b630-\
0b63a433680c"],

Cell[CellGroupData[{

Cell[BoxData[
 RowBox[{"upperEii2", "=", 
  RowBox[{"Limit", "[", 
   RowBox[{
    RowBox[{"indefiniteEii2", "[", 
     RowBox[{"R", ",", "ri", ",", "ratio", ",", "ae"}], "]"}], ",", 
    RowBox[{"ri", "\[Rule]", "\[Infinity]"}], ",", 
    RowBox[{"Assumptions", "\[Rule]", 
     RowBox[{"{", 
      RowBox[{
       RowBox[{
        RowBox[{"(", 
         RowBox[{
          SuperscriptBox["a0", "2"], "|", 
          FractionBox["1", 
           SuperscriptBox[
            RowBox[{"(", 
             RowBox[{"1", "+", 
              SuperscriptBox["\[ExponentialE]", 
               FractionBox[
                RowBox[{"2", " ", "R"}], "ae"]]}], ")"}], "5"]], "|", 
          FractionBox["1", "R"], "|", 
          SuperscriptBox["\[ExponentialE]", 
           FractionBox[
            RowBox[{"2", " ", "R"}], "ae"]], "|", 
          SuperscriptBox["\[ExponentialE]", 
           FractionBox[
            RowBox[{"4", " ", "R"}], "ae"]], "|", 
          SuperscriptBox["\[ExponentialE]", 
           FractionBox[
            RowBox[{"6", " ", "R"}], "ae"]], "|", 
          SuperscriptBox["\[ExponentialE]", 
           FractionBox[
            RowBox[{"8", " ", "R"}], "ae"]], "|", "R", "|", "ratio", "|", 
          RowBox[{
           RowBox[{
            RowBox[{"-", "ae"}], " ", 
            SuperscriptBox["\[ExponentialE]", 
             FractionBox[
              RowBox[{"2", " ", "R"}], "ae"]]}], "+", 
           RowBox[{"4", " ", "ae", " ", 
            SuperscriptBox["\[ExponentialE]", 
             FractionBox[
              RowBox[{"4", " ", "R"}], "ae"]]}], "+", 
           RowBox[{"3", " ", "ae", " ", 
            SuperscriptBox["\[ExponentialE]", 
             FractionBox[
              RowBox[{"6", " ", "R"}], "ae"]]}], "-", "R", "+", 
           RowBox[{"5", " ", 
            SuperscriptBox["\[ExponentialE]", 
             FractionBox[
              RowBox[{"2", " ", "R"}], "ae"]], " ", "R"}], "+", 
           RowBox[{"4", " ", 
            SuperscriptBox["\[ExponentialE]", 
             FractionBox[
              RowBox[{"4", " ", "R"}], "ae"]], " ", "R"}], "-", 
           RowBox[{"2", " ", 
            SuperscriptBox["\[ExponentialE]", 
             FractionBox[
              RowBox[{"6", " ", "R"}], "ae"]], " ", "R"}], "-", 
           RowBox[{"18", " ", "ae", " ", 
            SuperscriptBox["\[ExponentialE]", 
             FractionBox[
              RowBox[{"2", " ", "R"}], "ae"]], " ", "ratio"}], "-", 
           RowBox[{"6", " ", "ae", " ", 
            SuperscriptBox["\[ExponentialE]", 
             FractionBox[
              RowBox[{"4", " ", "R"}], "ae"]], " ", "ratio"}], "+", 
           RowBox[{"12", " ", "ae", " ", 
            SuperscriptBox["\[ExponentialE]", 
             FractionBox[
              RowBox[{"6", " ", "R"}], "ae"]], " ", "ratio"}], "-", 
           RowBox[{"20", " ", 
            SuperscriptBox["\[ExponentialE]", 
             FractionBox[
              RowBox[{"2", " ", "R"}], "ae"]], " ", "R", " ", "ratio"}], "+", 
           
           RowBox[{"44", " ", 
            SuperscriptBox["\[ExponentialE]", 
             FractionBox[
              RowBox[{"4", " ", "R"}], "ae"]], " ", "R", " ", "ratio"}], "-", 
           
           RowBox[{"8", " ", 
            SuperscriptBox["\[ExponentialE]", 
             FractionBox[
              RowBox[{"6", " ", "R"}], "ae"]], " ", "R", " ", "ratio"}]}], 
          "|", 
          RowBox[{
           RowBox[{
            RowBox[{"-", "ae"}], " ", 
            SuperscriptBox["\[ExponentialE]", 
             FractionBox[
              RowBox[{"2", " ", "R"}], "ae"]]}], "+", 
           RowBox[{"4", " ", "ae", " ", 
            SuperscriptBox["\[ExponentialE]", 
             FractionBox[
              RowBox[{"4", " ", "R"}], "ae"]]}], "+", 
           RowBox[{"3", " ", "ae", " ", 
            SuperscriptBox["\[ExponentialE]", 
             FractionBox[
              RowBox[{"6", " ", "R"}], "ae"]]}], "-", "R", "+", 
           RowBox[{"5", " ", 
            SuperscriptBox["\[ExponentialE]", 
             FractionBox[
              RowBox[{"2", " ", "R"}], "ae"]], " ", "R"}], "+", 
           RowBox[{"4", " ", 
            SuperscriptBox["\[ExponentialE]", 
             FractionBox[
              RowBox[{"4", " ", "R"}], "ae"]], " ", "R"}], "-", 
           RowBox[{"2", " ", 
            SuperscriptBox["\[ExponentialE]", 
             FractionBox[
              RowBox[{"6", " ", "R"}], "ae"]], " ", "R"}], "+", 
           RowBox[{"4", " ", "ae", " ", "ratio"}], "-", 
           RowBox[{"16", " ", "ae", " ", 
            SuperscriptBox["\[ExponentialE]", 
             FractionBox[
              RowBox[{"2", " ", "R"}], "ae"]], " ", "ratio"}], "-", 
           RowBox[{"14", " ", "ae", " ", 
            SuperscriptBox["\[ExponentialE]", 
             FractionBox[
              RowBox[{"4", " ", "R"}], "ae"]], " ", "ratio"}], "+", 
           RowBox[{"6", " ", "ae", " ", 
            SuperscriptBox["\[ExponentialE]", 
             FractionBox[
              RowBox[{"6", " ", "R"}], "ae"]], " ", "ratio"}], "+", 
           RowBox[{"2", " ", "R", " ", "ratio"}], "-", 
           RowBox[{"30", " ", 
            SuperscriptBox["\[ExponentialE]", 
             FractionBox[
              RowBox[{"2", " ", "R"}], "ae"]], " ", "R", " ", "ratio"}], "+", 
           
           RowBox[{"36", " ", 
            SuperscriptBox["\[ExponentialE]", 
             FractionBox[
              RowBox[{"4", " ", "R"}], "ae"]], " ", "R", " ", "ratio"}], "-", 
           
           RowBox[{"4", " ", 
            SuperscriptBox["\[ExponentialE]", 
             FractionBox[
              RowBox[{"6", " ", "R"}], "ae"]], " ", "R", " ", "ratio"}]}]}], 
         ")"}], "\[Element]", 
        TemplateBox[{},
         "Reals"]}], "&&", 
       RowBox[{"ae", ">", "0"}]}], "}"}]}]}], "]"}]}]], "Input",
 CellChangeTimes->{{3.74573625818186*^9, 3.7457362616985817`*^9}, {
   3.745736923582489*^9, 3.745736973264369*^9}, {3.745738028530901*^9, 
   3.745738060241988*^9}, {3.745738123253098*^9, 3.745738152813582*^9}, 
   3.745743436376095*^9, 3.7459128494205103`*^9, {3.745913056109467*^9, 
   3.745913068254043*^9}},
 CellLabel->"In[63]:=",ExpressionUUID->"14b9e61a-686b-4ed6-912f-ed42197bb5a6"],

Cell[BoxData[
 FractionBox[
  RowBox[{
   SuperscriptBox["a0", "2"], " ", 
   SuperscriptBox["\[ExponentialE]", 
    FractionBox[
     RowBox[{"2", " ", "R"}], "ae"]], " ", 
   SuperscriptBox["\[Pi]", "2"], " ", 
   RowBox[{"(", 
    RowBox[{
     RowBox[{"ae", " ", 
      RowBox[{"(", 
       RowBox[{"1", "+", 
        SuperscriptBox["\[ExponentialE]", 
         FractionBox[
          RowBox[{"2", " ", "R"}], "ae"]]}], ")"}], " ", 
      RowBox[{"(", 
       RowBox[{
        RowBox[{"-", "2"}], "+", 
        RowBox[{
         SuperscriptBox["\[ExponentialE]", 
          FractionBox[
           RowBox[{"2", " ", "R"}], "ae"]], " ", 
         RowBox[{"(", 
          RowBox[{"1", "-", 
           RowBox[{"18", " ", "ratio"}]}], ")"}]}], "+", 
        RowBox[{"3", " ", 
         SuperscriptBox["\[ExponentialE]", 
          FractionBox[
           RowBox[{"4", " ", "R"}], "ae"]], " ", 
         RowBox[{"(", 
          RowBox[{"1", "+", 
           RowBox[{"4", " ", "ratio"}]}], ")"}]}]}], ")"}]}], "-", 
     RowBox[{"R", " ", 
      RowBox[{"(", 
       RowBox[{"1", "+", 
        RowBox[{"5", " ", 
         SuperscriptBox["\[ExponentialE]", 
          FractionBox[
           RowBox[{"2", " ", "R"}], "ae"]], " ", 
         RowBox[{"(", 
          RowBox[{
           RowBox[{"-", "1"}], "+", 
           RowBox[{"4", " ", "ratio"}]}], ")"}]}], "+", 
        RowBox[{
         SuperscriptBox["\[ExponentialE]", 
          FractionBox[
           RowBox[{"6", " ", "R"}], "ae"]], " ", 
         RowBox[{"(", 
          RowBox[{"2", "+", 
           RowBox[{"8", " ", "ratio"}]}], ")"}]}], "-", 
        RowBox[{"4", " ", 
         SuperscriptBox["\[ExponentialE]", 
          FractionBox[
           RowBox[{"4", " ", "R"}], "ae"]], " ", 
         RowBox[{"(", 
          RowBox[{"1", "+", 
           RowBox[{"11", " ", "ratio"}]}], ")"}]}]}], ")"}]}]}], ")"}]}], 
  RowBox[{"12", " ", 
   SuperscriptBox["ae", "3"], " ", 
   SuperscriptBox[
    RowBox[{"(", 
     RowBox[{"1", "+", 
      SuperscriptBox["\[ExponentialE]", 
       FractionBox[
        RowBox[{"2", " ", "R"}], "ae"]]}], ")"}], "5"], " ", "R"}]]], "Output",\

 CellChangeTimes->{3.745736952681686*^9, 3.745737133904016*^9, 
  3.745738643610997*^9, 3.7457437548273077`*^9, 3.745913042664825*^9, 
  3.745913383836898*^9},
 CellLabel->"Out[63]=",ExpressionUUID->"2aea3117-a1bc-48a7-a531-4c2ae9321b9a"]
}, Open  ]],

Cell["lower limit", "Text",
 CellChangeTimes->{{3.7457362460905523`*^9, 
  3.7457362475947104`*^9}},ExpressionUUID->"f3a6131e-1304-47a9-9fc3-\
8c30ae9ab472"],

Cell[CellGroupData[{

Cell[BoxData[
 RowBox[{"lowerEii2", "=", 
  RowBox[{"indefiniteEii2", "[", 
   RowBox[{"R", ",", "0", ",", "ratio", ",", "ae"}], "]"}]}]], "Input",
 CellChangeTimes->{{3.745736936128374*^9, 3.7457369418962717`*^9}, {
   3.745738165642954*^9, 3.745738174849668*^9}, 3.745743441195238*^9},
 CellLabel->"In[64]:=",ExpressionUUID->"b9c9bc68-f404-4e14-b8ed-4e54e79b6a0b"],

Cell[BoxData[
 RowBox[{"-", 
  RowBox[{
   FractionBox["1", 
    RowBox[{"3", " ", 
     SuperscriptBox["ae", "8"], " ", 
     SuperscriptBox[
      RowBox[{"(", 
       RowBox[{"1", "+", 
        SuperscriptBox["\[ExponentialE]", 
         FractionBox[
          RowBox[{"2", " ", "R"}], "ae"]]}], ")"}], "5"], " ", "R"}]], 
   RowBox[{"8", " ", 
    SuperscriptBox["a0", "2"], " ", 
    RowBox[{"(", 
     RowBox[{
      RowBox[{
       FractionBox["1", "32"], " ", 
       SuperscriptBox["ae", "6"], " ", 
       SuperscriptBox["\[ExponentialE]", 
        FractionBox[
         RowBox[{"2", " ", "R"}], "ae"]], " ", 
       SuperscriptBox["\[Pi]", "2"]}], "+", 
      RowBox[{
       FractionBox["1", "64"], " ", 
       SuperscriptBox["ae", "6"], " ", 
       SuperscriptBox["\[ExponentialE]", 
        FractionBox[
         RowBox[{"4", " ", "R"}], "ae"]], " ", 
       SuperscriptBox["\[Pi]", "2"]}], "-", 
      RowBox[{
       FractionBox["1", "16"], " ", 
       SuperscriptBox["ae", "6"], " ", 
       SuperscriptBox["\[ExponentialE]", 
        FractionBox[
         RowBox[{"6", " ", "R"}], "ae"]], " ", 
       SuperscriptBox["\[Pi]", "2"]}], "-", 
      RowBox[{
       FractionBox["3", "64"], " ", 
       SuperscriptBox["ae", "6"], " ", 
       SuperscriptBox["\[ExponentialE]", 
        FractionBox[
         RowBox[{"8", " ", "R"}], "ae"]], " ", 
       SuperscriptBox["\[Pi]", "2"]}], "+", 
      RowBox[{
       FractionBox["1", "64"], " ", 
       SuperscriptBox["ae", "5"], " ", 
       SuperscriptBox["\[ExponentialE]", 
        FractionBox[
         RowBox[{"2", " ", "R"}], "ae"]], " ", 
       SuperscriptBox["\[Pi]", "2"], " ", "R"}], "-", 
      RowBox[{
       FractionBox["5", "64"], " ", 
       SuperscriptBox["ae", "5"], " ", 
       SuperscriptBox["\[ExponentialE]", 
        FractionBox[
         RowBox[{"4", " ", "R"}], "ae"]], " ", 
       SuperscriptBox["\[Pi]", "2"], " ", "R"}], "-", 
      RowBox[{
       FractionBox["1", "16"], " ", 
       SuperscriptBox["ae", "5"], " ", 
       SuperscriptBox["\[ExponentialE]", 
        FractionBox[
         RowBox[{"6", " ", "R"}], "ae"]], " ", 
       SuperscriptBox["\[Pi]", "2"], " ", "R"}], "+", 
      RowBox[{
       FractionBox["1", "32"], " ", 
       SuperscriptBox["ae", "5"], " ", 
       SuperscriptBox["\[ExponentialE]", 
        FractionBox[
         RowBox[{"8", " ", "R"}], "ae"]], " ", 
       SuperscriptBox["\[Pi]", "2"], " ", "R"}], "+", 
      RowBox[{
       FractionBox["9", "32"], " ", 
       SuperscriptBox["ae", "6"], " ", 
       SuperscriptBox["\[ExponentialE]", 
        FractionBox[
         RowBox[{"4", " ", "R"}], "ae"]], " ", 
       SuperscriptBox["\[Pi]", "2"], " ", "ratio"}], "+", 
      RowBox[{
       FractionBox["3", "32"], " ", 
       SuperscriptBox["ae", "6"], " ", 
       SuperscriptBox["\[ExponentialE]", 
        FractionBox[
         RowBox[{"6", " ", "R"}], "ae"]], " ", 
       SuperscriptBox["\[Pi]", "2"], " ", "ratio"}], "-", 
      RowBox[{
       FractionBox["3", "16"], " ", 
       SuperscriptBox["ae", "6"], " ", 
       SuperscriptBox["\[ExponentialE]", 
        FractionBox[
         RowBox[{"8", " ", "R"}], "ae"]], " ", 
       SuperscriptBox["\[Pi]", "2"], " ", "ratio"}], "+", 
      RowBox[{
       FractionBox["5", "16"], " ", 
       SuperscriptBox["ae", "5"], " ", 
       SuperscriptBox["\[ExponentialE]", 
        FractionBox[
         RowBox[{"4", " ", "R"}], "ae"]], " ", 
       SuperscriptBox["\[Pi]", "2"], " ", "R", " ", "ratio"}], "-", 
      RowBox[{
       FractionBox["11", "16"], " ", 
       SuperscriptBox["ae", "5"], " ", 
       SuperscriptBox["\[ExponentialE]", 
        FractionBox[
         RowBox[{"6", " ", "R"}], "ae"]], " ", 
       SuperscriptBox["\[Pi]", "2"], " ", "R", " ", "ratio"}], "+", 
      RowBox[{
       FractionBox["1", "8"], " ", 
       SuperscriptBox["ae", "5"], " ", 
       SuperscriptBox["\[ExponentialE]", 
        FractionBox[
         RowBox[{"8", " ", "R"}], "ae"]], " ", 
       SuperscriptBox["\[Pi]", "2"], " ", "R", " ", "ratio"}], "-", 
      RowBox[{
       FractionBox["3", "4"], " ", 
       SuperscriptBox["ae", "6"], " ", 
       SuperscriptBox["\[ExponentialE]", 
        FractionBox[
         RowBox[{"2", " ", "R"}], "ae"]], " ", "ratio", " ", 
       RowBox[{"Log", "[", "2", "]"}]}], "-", 
      RowBox[{
       FractionBox["3", "8"], " ", 
       SuperscriptBox["ae", "6"], " ", 
       SuperscriptBox["\[ExponentialE]", 
        FractionBox[
         RowBox[{"4", " ", "R"}], "ae"]], " ", "ratio", " ", 
       RowBox[{"Log", "[", "2", "]"}]}], "+", 
      RowBox[{
       FractionBox["3", "2"], " ", 
       SuperscriptBox["ae", "6"], " ", 
       SuperscriptBox["\[ExponentialE]", 
        FractionBox[
         RowBox[{"6", " ", "R"}], "ae"]], " ", "ratio", " ", 
       RowBox[{"Log", "[", "2", "]"}]}], "+", 
      RowBox[{
       FractionBox["9", "8"], " ", 
       SuperscriptBox["ae", "6"], " ", 
       SuperscriptBox["\[ExponentialE]", 
        FractionBox[
         RowBox[{"8", " ", "R"}], "ae"]], " ", "ratio", " ", 
       RowBox[{"Log", "[", "2", "]"}]}], "-", 
      RowBox[{
       FractionBox["3", "8"], " ", 
       SuperscriptBox["ae", "5"], " ", 
       SuperscriptBox["\[ExponentialE]", 
        FractionBox[
         RowBox[{"2", " ", "R"}], "ae"]], " ", "R", " ", "ratio", " ", 
       RowBox[{"Log", "[", "2", "]"}]}], "+", 
      RowBox[{
       FractionBox["15", "8"], " ", 
       SuperscriptBox["ae", "5"], " ", 
       SuperscriptBox["\[ExponentialE]", 
        FractionBox[
         RowBox[{"4", " ", "R"}], "ae"]], " ", "R", " ", "ratio", " ", 
       RowBox[{"Log", "[", "2", "]"}]}], "+", 
      RowBox[{
       FractionBox["3", "2"], " ", 
       SuperscriptBox["ae", "5"], " ", 
       SuperscriptBox["\[ExponentialE]", 
        FractionBox[
         RowBox[{"6", " ", "R"}], "ae"]], " ", "R", " ", "ratio", " ", 
       RowBox[{"Log", "[", "2", "]"}]}], "-", 
      RowBox[{
       FractionBox["3", "4"], " ", 
       SuperscriptBox["ae", "5"], " ", 
       SuperscriptBox["\[ExponentialE]", 
        FractionBox[
         RowBox[{"8", " ", "R"}], "ae"]], " ", "R", " ", "ratio", " ", 
       RowBox[{"Log", "[", "2", "]"}]}], "-", 
      RowBox[{
       FractionBox["9", "32"], " ", 
       SuperscriptBox["ae", "6"], " ", 
       SuperscriptBox["\[ExponentialE]", 
        FractionBox[
         RowBox[{"2", " ", "R"}], "ae"]], " ", 
       RowBox[{"Zeta", "[", "3", "]"}]}], "-", 
      RowBox[{
       FractionBox["9", "64"], " ", 
       SuperscriptBox["ae", "6"], " ", 
       SuperscriptBox["\[ExponentialE]", 
        FractionBox[
         RowBox[{"4", " ", "R"}], "ae"]], " ", 
       RowBox[{"Zeta", "[", "3", "]"}]}], "+", 
      RowBox[{
       FractionBox["9", "16"], " ", 
       SuperscriptBox["ae", "6"], " ", 
       SuperscriptBox["\[ExponentialE]", 
        FractionBox[
         RowBox[{"6", " ", "R"}], "ae"]], " ", 
       RowBox[{"Zeta", "[", "3", "]"}]}], "+", 
      RowBox[{
       FractionBox["27", "64"], " ", 
       SuperscriptBox["ae", "6"], " ", 
       SuperscriptBox["\[ExponentialE]", 
        FractionBox[
         RowBox[{"8", " ", "R"}], "ae"]], " ", 
       RowBox[{"Zeta", "[", "3", "]"}]}], "-", 
      RowBox[{
       FractionBox["9", "64"], " ", 
       SuperscriptBox["ae", "5"], " ", 
       SuperscriptBox["\[ExponentialE]", 
        FractionBox[
         RowBox[{"2", " ", "R"}], "ae"]], " ", "R", " ", 
       RowBox[{"Zeta", "[", "3", "]"}]}], "+", 
      RowBox[{
       FractionBox["45", "64"], " ", 
       SuperscriptBox["ae", "5"], " ", 
       SuperscriptBox["\[ExponentialE]", 
        FractionBox[
         RowBox[{"4", " ", "R"}], "ae"]], " ", "R", " ", 
       RowBox[{"Zeta", "[", "3", "]"}]}], "+", 
      RowBox[{
       FractionBox["9", "16"], " ", 
       SuperscriptBox["ae", "5"], " ", 
       SuperscriptBox["\[ExponentialE]", 
        FractionBox[
         RowBox[{"6", " ", "R"}], "ae"]], " ", "R", " ", 
       RowBox[{"Zeta", "[", "3", "]"}]}], "-", 
      RowBox[{
       FractionBox["9", "32"], " ", 
       SuperscriptBox["ae", "5"], " ", 
       SuperscriptBox["\[ExponentialE]", 
        FractionBox[
         RowBox[{"8", " ", "R"}], "ae"]], " ", "R", " ", 
       RowBox[{"Zeta", "[", "3", "]"}]}], "+", 
      RowBox[{
       FractionBox["9", "16"], " ", 
       SuperscriptBox["ae", "6"], " ", 
       SuperscriptBox["\[ExponentialE]", 
        FractionBox[
         RowBox[{"2", " ", "R"}], "ae"]], " ", "ratio", " ", 
       RowBox[{"Zeta", "[", "3", "]"}]}], "-", 
      RowBox[{
       FractionBox["9", "4"], " ", 
       SuperscriptBox["ae", "6"], " ", 
       SuperscriptBox["\[ExponentialE]", 
        FractionBox[
         RowBox[{"4", " ", "R"}], "ae"]], " ", "ratio", " ", 
       RowBox[{"Zeta", "[", "3", "]"}]}], "-", 
      RowBox[{
       FractionBox["63", "32"], " ", 
       SuperscriptBox["ae", "6"], " ", 
       SuperscriptBox["\[ExponentialE]", 
        FractionBox[
         RowBox[{"6", " ", "R"}], "ae"]], " ", "ratio", " ", 
       RowBox[{"Zeta", "[", "3", "]"}]}], "+", 
      RowBox[{
       FractionBox["27", "32"], " ", 
       SuperscriptBox["ae", "6"], " ", 
       SuperscriptBox["\[ExponentialE]", 
        FractionBox[
         RowBox[{"8", " ", "R"}], "ae"]], " ", "ratio", " ", 
       RowBox[{"Zeta", "[", "3", "]"}]}], "+", 
      RowBox[{
       FractionBox["9", "32"], " ", 
       SuperscriptBox["ae", "5"], " ", 
       SuperscriptBox["\[ExponentialE]", 
        FractionBox[
         RowBox[{"2", " ", "R"}], "ae"]], " ", "R", " ", "ratio", " ", 
       RowBox[{"Zeta", "[", "3", "]"}]}], "-", 
      RowBox[{
       FractionBox["135", "32"], " ", 
       SuperscriptBox["ae", "5"], " ", 
       SuperscriptBox["\[ExponentialE]", 
        FractionBox[
         RowBox[{"4", " ", "R"}], "ae"]], " ", "R", " ", "ratio", " ", 
       RowBox[{"Zeta", "[", "3", "]"}]}], "+", 
      RowBox[{
       FractionBox["81", "16"], " ", 
       SuperscriptBox["ae", "5"], " ", 
       SuperscriptBox["\[ExponentialE]", 
        FractionBox[
         RowBox[{"6", " ", "R"}], "ae"]], " ", "R", " ", "ratio", " ", 
       RowBox[{"Zeta", "[", "3", "]"}]}], "-", 
      RowBox[{
       FractionBox["9", "16"], " ", 
       SuperscriptBox["ae", "5"], " ", 
       SuperscriptBox["\[ExponentialE]", 
        FractionBox[
         RowBox[{"8", " ", "R"}], "ae"]], " ", "R", " ", "ratio", " ", 
       RowBox[{"Zeta", "[", "3", "]"}]}]}], ")"}]}]}]}]], "Output",
 CellChangeTimes->{3.745736942768963*^9, 3.745738643989369*^9, 
  3.745743445528458*^9, 3.7459169899013023`*^9},
 CellLabel->"Out[64]=",ExpressionUUID->"2d5464bd-49fa-4fe4-b9c1-7f309900ad0f"]
}, Open  ]],

Cell["definite integral", "Text",
 CellChangeTimes->{{3.7457362526026154`*^9, 
  3.7457362553545723`*^9}},ExpressionUUID->"689a9f00-9d6e-47f7-92cf-\
fda3593345c6"],

Cell[CellGroupData[{

Cell[BoxData[
 RowBox[{
  RowBox[{"definiteEii2", "[", 
   RowBox[{"R_", ",", "ratio_", ",", "ae_"}], "]"}], "=", 
  RowBox[{"FullSimplify", "[", 
   RowBox[{
    RowBox[{"upperEii2", "-", "lowerEii2"}], ",", 
    RowBox[{"Assumptions", "\[Rule]", 
     RowBox[{"{", 
      RowBox[{
       RowBox[{"R", "\[GreaterEqual]", "0"}], ",", 
       RowBox[{"0", "<", "ratio", "<", "1"}], ",", 
       RowBox[{"0", "<", "ae", "<", "1"}]}], "}"}]}]}], "]"}]}]], "Input",
 CellChangeTimes->{{3.745738200425948*^9, 3.745738263098652*^9}, {
  3.745738329223466*^9, 3.745738330530993*^9}, {3.745743788607143*^9, 
  3.74574378971701*^9}},
 CellLabel->"In[65]:=",ExpressionUUID->"0c1335bf-0292-4a5c-80ab-028385a2fc1e"],

Cell[BoxData[
 RowBox[{
  FractionBox["1", 
   RowBox[{"24", " ", 
    SuperscriptBox["ae", "3"], " ", 
    SuperscriptBox[
     RowBox[{"(", 
      RowBox[{"1", "+", 
       SuperscriptBox["\[ExponentialE]", 
        FractionBox[
         RowBox[{"2", " ", "R"}], "ae"]]}], ")"}], "5"], " ", "R"}]], 
  RowBox[{
   SuperscriptBox["a0", "2"], " ", 
   SuperscriptBox["\[ExponentialE]", 
    FractionBox[
     RowBox[{"2", " ", "R"}], "ae"]], " ", 
   RowBox[{"(", 
    RowBox[{
     RowBox[{
      RowBox[{"-", "2"}], " ", "ae", " ", 
      SuperscriptBox["\[Pi]", "2"]}], "-", 
     RowBox[{
      SuperscriptBox["\[Pi]", "2"], " ", "R"}], "-", 
     RowBox[{"48", " ", "ae", " ", "ratio", " ", 
      RowBox[{"Log", "[", "2", "]"}]}], "-", 
     RowBox[{"24", " ", "R", " ", "ratio", " ", 
      RowBox[{"Log", "[", "2", "]"}]}], "-", 
     RowBox[{"18", " ", "ae", " ", 
      RowBox[{"Zeta", "[", "3", "]"}]}], "-", 
     RowBox[{"9", " ", "R", " ", 
      RowBox[{"Zeta", "[", "3", "]"}]}], "+", 
     RowBox[{"36", " ", "ae", " ", "ratio", " ", 
      RowBox[{"Zeta", "[", "3", "]"}]}], "+", 
     RowBox[{"18", " ", "R", " ", "ratio", " ", 
      RowBox[{"Zeta", "[", "3", "]"}]}], "+", 
     RowBox[{
      SuperscriptBox["\[ExponentialE]", 
       FractionBox[
        RowBox[{"6", " ", "R"}], "ae"]], " ", 
      RowBox[{"(", 
       RowBox[{
        RowBox[{"3", " ", "ae"}], "-", 
        RowBox[{"2", " ", "R"}]}], ")"}], " ", 
      RowBox[{"(", 
       RowBox[{
        RowBox[{
         SuperscriptBox["\[Pi]", "2"], " ", 
         RowBox[{"(", 
          RowBox[{"1", "+", 
           RowBox[{"4", " ", "ratio"}]}], ")"}]}], "+", 
        RowBox[{"9", " ", 
         RowBox[{"Zeta", "[", "3", "]"}]}], "+", 
        RowBox[{"6", " ", "ratio", " ", 
         RowBox[{"(", 
          RowBox[{
           RowBox[{"Log", "[", "16", "]"}], "+", 
           RowBox[{"3", " ", 
            RowBox[{"Zeta", "[", "3", "]"}]}]}], ")"}]}]}], ")"}]}], "-", 
     RowBox[{"2", " ", 
      SuperscriptBox["\[ExponentialE]", 
       FractionBox[
        RowBox[{"4", " ", "R"}], "ae"]], " ", 
      RowBox[{"(", 
       RowBox[{
        RowBox[{"ae", " ", 
         RowBox[{"(", 
          RowBox[{
           RowBox[{
            SuperscriptBox["\[Pi]", "2"], " ", 
            RowBox[{"(", 
             RowBox[{
              RowBox[{"-", "2"}], "+", 
              RowBox[{"3", " ", "ratio"}]}], ")"}]}], "-", 
           RowBox[{"48", " ", "ratio", " ", 
            RowBox[{"Log", "[", "2", "]"}]}], "+", 
           RowBox[{"9", " ", 
            RowBox[{"(", 
             RowBox[{
              RowBox[{"-", "2"}], "+", 
              RowBox[{"7", " ", "ratio"}]}], ")"}], " ", 
            RowBox[{"Zeta", "[", "3", "]"}]}]}], ")"}]}], "-", 
        RowBox[{"2", " ", "R", " ", 
         RowBox[{"(", 
          RowBox[{
           RowBox[{
            SuperscriptBox["\[Pi]", "2"], " ", 
            RowBox[{"(", 
             RowBox[{"1", "+", 
              RowBox[{"11", " ", "ratio"}]}], ")"}]}], "+", 
           RowBox[{"24", " ", "ratio", " ", 
            RowBox[{"Log", "[", "2", "]"}]}], "+", 
           RowBox[{"9", " ", 
            RowBox[{"(", 
             RowBox[{"1", "+", 
              RowBox[{"9", " ", "ratio"}]}], ")"}], " ", 
            RowBox[{"Zeta", "[", "3", "]"}]}]}], ")"}]}]}], ")"}]}], "-", 
     RowBox[{
      SuperscriptBox["\[ExponentialE]", 
       FractionBox[
        RowBox[{"2", " ", "R"}], "ae"]], " ", 
      RowBox[{"(", 
       RowBox[{
        RowBox[{"5", " ", "R", " ", 
         RowBox[{"(", 
          RowBox[{
           RowBox[{
            SuperscriptBox["\[Pi]", "2"], " ", 
            RowBox[{"(", 
             RowBox[{
              RowBox[{"-", "1"}], "+", 
              RowBox[{"4", " ", "ratio"}]}], ")"}]}], "-", 
           RowBox[{"24", " ", "ratio", " ", 
            RowBox[{"Log", "[", "2", "]"}]}], "+", 
           RowBox[{"9", " ", 
            RowBox[{"(", 
             RowBox[{
              RowBox[{"-", "1"}], "+", 
              RowBox[{"6", " ", "ratio"}]}], ")"}], " ", 
            RowBox[{"Zeta", "[", "3", "]"}]}]}], ")"}]}], "+", 
        RowBox[{"ae", " ", 
         RowBox[{"(", 
          RowBox[{
           RowBox[{
            SuperscriptBox["\[Pi]", "2"], " ", 
            RowBox[{"(", 
             RowBox[{"1", "+", 
              RowBox[{"18", " ", "ratio"}]}], ")"}]}], "+", 
           RowBox[{"9", " ", 
            RowBox[{"Zeta", "[", "3", "]"}]}], "+", 
           RowBox[{"24", " ", "ratio", " ", 
            RowBox[{"(", 
             RowBox[{
              RowBox[{"Log", "[", "2", "]"}], "+", 
              RowBox[{"6", " ", 
               RowBox[{"Zeta", "[", "3", "]"}]}]}], ")"}]}]}], ")"}]}]}], 
       ")"}]}]}], ")"}]}]}]], "Output",
 CellChangeTimes->{3.7457386442499037`*^9, 3.745743802762265*^9, 
  3.7457438908250427`*^9, 3.74591705958458*^9},
 CellLabel->"Out[65]=",ExpressionUUID->"2ce5383e-254c-43fe-bb85-7a30fd1a1ebf"]
}, Open  ]],

Cell["expand definite integral in ratio", "Text",
 CellChangeTimes->{
  3.745743535045826*^9},ExpressionUUID->"bc48a016-d5ff-49ec-b2b4-\
e02987408346"],

Cell[CellGroupData[{

Cell[BoxData[
 RowBox[{"Series", "[", 
  RowBox[{
   RowBox[{"definiteEii2", "[", 
    RowBox[{"R", ",", "ratio", ",", "ae"}], "]"}], ",", 
   RowBox[{"{", 
    RowBox[{"ratio", ",", "0", ",", "1"}], "}"}]}], "]"}]], "Input",
 CellChangeTimes->{{3.745743733028872*^9, 3.74574373774026*^9}, {
  3.745743810605352*^9, 3.745743812069058*^9}},
 CellLabel->"In[66]:=",ExpressionUUID->"f20ebdbb-0cd7-4ab5-bf31-d958ad7c3985"],

Cell[BoxData[
 InterpretationBox[
  RowBox[{
   FractionBox[
    RowBox[{
     SuperscriptBox["a0", "2"], " ", 
     SuperscriptBox["\[ExponentialE]", 
      FractionBox[
       RowBox[{"2", " ", "R"}], "ae"]], " ", 
     RowBox[{"(", 
      RowBox[{
       RowBox[{
        RowBox[{"-", "2"}], " ", "ae"}], "+", 
       RowBox[{"ae", " ", 
        SuperscriptBox["\[ExponentialE]", 
         FractionBox[
          RowBox[{"2", " ", "R"}], "ae"]]}], "+", 
       RowBox[{"3", " ", "ae", " ", 
        SuperscriptBox["\[ExponentialE]", 
         FractionBox[
          RowBox[{"4", " ", "R"}], "ae"]]}], "-", "R", "+", 
       RowBox[{"6", " ", 
        SuperscriptBox["\[ExponentialE]", 
         FractionBox[
          RowBox[{"2", " ", "R"}], "ae"]], " ", "R"}], "-", 
       RowBox[{"2", " ", 
        SuperscriptBox["\[ExponentialE]", 
         FractionBox[
          RowBox[{"4", " ", "R"}], "ae"]], " ", "R"}]}], ")"}], " ", 
     RowBox[{"(", 
      RowBox[{
       SuperscriptBox["\[Pi]", "2"], "+", 
       RowBox[{"9", " ", 
        RowBox[{"Zeta", "[", "3", "]"}]}]}], ")"}]}], 
    RowBox[{"24", " ", 
     SuperscriptBox["ae", "3"], " ", 
     SuperscriptBox[
      RowBox[{"(", 
       RowBox[{"1", "+", 
        SuperscriptBox["\[ExponentialE]", 
         FractionBox[
          RowBox[{"2", " ", "R"}], "ae"]]}], ")"}], "4"], " ", "R"}]], "+", 
   RowBox[{
    FractionBox["1", 
     RowBox[{"24", " ", 
      SuperscriptBox["ae", "3"], " ", 
      SuperscriptBox[
       RowBox[{"(", 
        RowBox[{"1", "+", 
         SuperscriptBox["\[ExponentialE]", 
          FractionBox[
           RowBox[{"2", " ", "R"}], "ae"]]}], ")"}], "5"], " ", "R"}]], 
    RowBox[{
     SuperscriptBox["a0", "2"], " ", 
     SuperscriptBox["\[ExponentialE]", 
      FractionBox[
       RowBox[{"2", " ", "R"}], "ae"]], " ", 
     RowBox[{"(", 
      RowBox[{
       RowBox[{
        RowBox[{"-", "48"}], " ", "ae", " ", 
        RowBox[{"Log", "[", "2", "]"}]}], "-", 
       RowBox[{"24", " ", "R", " ", 
        RowBox[{"Log", "[", "2", "]"}]}], "+", 
       RowBox[{"36", " ", "ae", " ", 
        RowBox[{"Zeta", "[", "3", "]"}]}], "+", 
       RowBox[{"18", " ", "R", " ", 
        RowBox[{"Zeta", "[", "3", "]"}]}], "+", 
       RowBox[{
        SuperscriptBox["\[ExponentialE]", 
         FractionBox[
          RowBox[{"6", " ", "R"}], "ae"]], " ", 
        RowBox[{"(", 
         RowBox[{
          RowBox[{"3", " ", "ae"}], "-", 
          RowBox[{"2", " ", "R"}]}], ")"}], " ", 
        RowBox[{"(", 
         RowBox[{
          RowBox[{"4", " ", 
           SuperscriptBox["\[Pi]", "2"]}], "+", 
          RowBox[{"6", " ", 
           RowBox[{"Log", "[", "16", "]"}]}], "+", 
          RowBox[{"18", " ", 
           RowBox[{"Zeta", "[", "3", "]"}]}]}], ")"}]}], "+", 
       RowBox[{
        SuperscriptBox["\[ExponentialE]", 
         FractionBox[
          RowBox[{"2", " ", "R"}], "ae"]], " ", 
        RowBox[{"(", 
         RowBox[{
          RowBox[{
           RowBox[{"-", "18"}], " ", "ae", " ", 
           SuperscriptBox["\[Pi]", "2"]}], "-", 
          RowBox[{"20", " ", 
           SuperscriptBox["\[Pi]", "2"], " ", "R"}], "-", 
          RowBox[{"24", " ", "ae", " ", 
           RowBox[{"Log", "[", "2", "]"}]}], "+", 
          RowBox[{"120", " ", "R", " ", 
           RowBox[{"Log", "[", "2", "]"}]}], "-", 
          RowBox[{"144", " ", "ae", " ", 
           RowBox[{"Zeta", "[", "3", "]"}]}], "-", 
          RowBox[{"270", " ", "R", " ", 
           RowBox[{"Zeta", "[", "3", "]"}]}]}], ")"}]}], "-", 
       RowBox[{"2", " ", 
        SuperscriptBox["\[ExponentialE]", 
         FractionBox[
          RowBox[{"4", " ", "R"}], "ae"]], " ", 
        RowBox[{"(", 
         RowBox[{
          RowBox[{"3", " ", "ae", " ", 
           SuperscriptBox["\[Pi]", "2"]}], "-", 
          RowBox[{"22", " ", 
           SuperscriptBox["\[Pi]", "2"], " ", "R"}], "-", 
          RowBox[{"48", " ", "ae", " ", 
           RowBox[{"Log", "[", "2", "]"}]}], "-", 
          RowBox[{"48", " ", "R", " ", 
           RowBox[{"Log", "[", "2", "]"}]}], "+", 
          RowBox[{"63", " ", "ae", " ", 
           RowBox[{"Zeta", "[", "3", "]"}]}], "-", 
          RowBox[{"162", " ", "R", " ", 
           RowBox[{"Zeta", "[", "3", "]"}]}]}], ")"}]}]}], ")"}], " ", 
     "ratio"}]}], "+", 
   InterpretationBox[
    SuperscriptBox[
     RowBox[{"O", "[", "ratio", "]"}], "2"],
    SeriesData[$CellContext`ratio, 0, {}, 0, 2, 1],
    Editable->False]}],
  SeriesData[$CellContext`ratio, 0, {
   Rational[1, 24] $CellContext`a0^2 $CellContext`ae^(-3) 
    E^(2 $CellContext`ae^(-1) $CellContext`R) (1 + 
      E^(2 $CellContext`ae^(-1) $CellContext`R))^(-4) $CellContext`R^(-1) \
((-2) $CellContext`ae + $CellContext`ae 
      E^(2 $CellContext`ae^(-1) $CellContext`R) + 
     3 $CellContext`ae 
      E^(4 $CellContext`ae^(-1) $CellContext`R) - $CellContext`R + 
     6 E^(2 $CellContext`ae^(-1) $CellContext`R) $CellContext`R - 2 
     E^(4 $CellContext`ae^(-1) $CellContext`R) $CellContext`R) (Pi^2 + 
     9 Zeta[3]), Rational[1, 24] $CellContext`a0^2 $CellContext`ae^(-3) 
    E^(2 $CellContext`ae^(-1) $CellContext`R) (1 + 
      E^(2 $CellContext`ae^(-1) $CellContext`R))^(-5) $CellContext`R^(-1) \
((-48) $CellContext`ae Log[2] - 24 $CellContext`R Log[2] + 
     36 $CellContext`ae Zeta[3] + 18 $CellContext`R Zeta[3] + 
     E^(6 $CellContext`ae^(-1) $CellContext`R) (3 $CellContext`ae - 
       2 $CellContext`R) (4 Pi^2 + 6 Log[16] + 18 Zeta[3]) + 
     E^(2 $CellContext`ae^(-1) $CellContext`R) ((-18) $CellContext`ae Pi^2 - 
       20 Pi^2 $CellContext`R - 24 $CellContext`ae Log[2] + 
       120 $CellContext`R Log[2] - 144 $CellContext`ae Zeta[3] - 
       270 $CellContext`R Zeta[3]) - 2 
     E^(4 $CellContext`ae^(-1) $CellContext`R) (3 $CellContext`ae Pi^2 - 22 
      Pi^2 $CellContext`R - 48 $CellContext`ae Log[2] - 48 $CellContext`R 
      Log[2] + 63 $CellContext`ae Zeta[3] - 162 $CellContext`R Zeta[3]))}, 0, 
   2, 1],
  Editable->False]], "Output",
 CellChangeTimes->{3.745743970063099*^9, 3.745917114652068*^9},
 CellLabel->"Out[66]=",ExpressionUUID->"5b105ca0-2349-4e25-9d4c-5566323b0bff"]
}, Open  ]]
}, Open  ]]
}, Closed]],

Cell[CellGroupData[{

Cell["Simplifications", "Subsection",
 CellChangeTimes->{{3.745917128445258*^9, 3.745917130597198*^9}, {
  3.745917556760845*^9, 
  3.745917557225752*^9}},ExpressionUUID->"c1f7f2d1-8fc2-4ecf-bdb0-\
e83095507db9"],

Cell[CellGroupData[{

Cell[BoxData[
 RowBox[{
  FractionBox[
   RowBox[{
    SuperscriptBox["a0", "2"], " ", 
    SuperscriptBox["\[ExponentialE]", 
     FractionBox[
      RowBox[{"2", " ", "R"}], "ae"]], " ", 
    RowBox[{"(", 
     RowBox[{
      RowBox[{
       RowBox[{"-", "2"}], " ", "ae"}], "+", 
      RowBox[{"ae", " ", 
       SuperscriptBox["\[ExponentialE]", 
        FractionBox[
         RowBox[{"2", " ", "R"}], "ae"]]}], "+", 
      RowBox[{"3", " ", "ae", " ", 
       SuperscriptBox["\[ExponentialE]", 
        FractionBox[
         RowBox[{"4", " ", "R"}], "ae"]]}], "-", "R", "+", 
      RowBox[{"6", " ", 
       SuperscriptBox["\[ExponentialE]", 
        FractionBox[
         RowBox[{"2", " ", "R"}], "ae"]], " ", "R"}], "-", 
      RowBox[{"2", " ", 
       SuperscriptBox["\[ExponentialE]", 
        FractionBox[
         RowBox[{"4", " ", "R"}], "ae"]], " ", "R"}]}], ")"}], " ", 
    RowBox[{"(", 
     RowBox[{
      SuperscriptBox["\[Pi]", "2"], "+", 
      RowBox[{"9", " ", 
       RowBox[{"Zeta", "[", "3", "]"}]}]}], ")"}]}], 
   RowBox[{"24", " ", 
    SuperscriptBox["ae", "3"], " ", 
    SuperscriptBox[
     RowBox[{"(", 
      RowBox[{"1", "+", 
       SuperscriptBox["\[ExponentialE]", 
        FractionBox[
         RowBox[{"2", " ", "R"}], "ae"]]}], ")"}], "4"], " ", "R"}]], "//", 
  "FullSimplify"}]], "Input",
 CellChangeTimes->{{3.745917137693412*^9, 3.745917140696582*^9}},
 CellLabel->"In[67]:=",ExpressionUUID->"6a4c634a-dd33-433e-9dcf-9d1623d21d21"],

Cell[BoxData[
 FractionBox[
  RowBox[{
   SuperscriptBox["a0", "2"], " ", 
   SuperscriptBox[
    RowBox[{"Sech", "[", 
     FractionBox["R", "ae"], "]"}], "4"], " ", 
   RowBox[{"(", 
    RowBox[{"ae", "+", 
     RowBox[{"6", " ", "R"}], "+", 
     RowBox[{
      RowBox[{"(", 
       RowBox[{"ae", "-", 
        RowBox[{"3", " ", "R"}]}], ")"}], " ", 
      RowBox[{"Cosh", "[", 
       FractionBox[
        RowBox[{"2", " ", "R"}], "ae"], "]"}]}], "+", 
     RowBox[{
      RowBox[{"(", 
       RowBox[{
        RowBox[{"5", " ", "ae"}], "-", "R"}], ")"}], " ", 
      RowBox[{"Sinh", "[", 
       FractionBox[
        RowBox[{"2", " ", "R"}], "ae"], "]"}]}]}], ")"}], " ", 
   RowBox[{"(", 
    RowBox[{
     SuperscriptBox["\[Pi]", "2"], "+", 
     RowBox[{"9", " ", 
      RowBox[{"Zeta", "[", "3", "]"}]}]}], ")"}]}], 
  RowBox[{"384", " ", 
   SuperscriptBox["ae", "3"], " ", "R"}]]], "Output",
 CellChangeTimes->{3.745917141753428*^9},
 CellLabel->"Out[67]=",ExpressionUUID->"4f9c21ea-1676-46b8-8cc9-ad3b5cbcef72"]
}, Open  ]],

Cell[CellGroupData[{

Cell[BoxData[
 RowBox[{
  RowBox[{
   FractionBox["1", 
    RowBox[{"24", " ", 
     SuperscriptBox["ae", "3"], " ", 
     SuperscriptBox[
      RowBox[{"(", 
       RowBox[{"1", "+", 
        SuperscriptBox["\[ExponentialE]", 
         FractionBox[
          RowBox[{"2", " ", "R"}], "ae"]]}], ")"}], "5"], " ", "R"}]], 
   SuperscriptBox["a0", "2"], " ", 
   SuperscriptBox["\[ExponentialE]", 
    FractionBox[
     RowBox[{"2", " ", "R"}], "ae"]], " ", 
   RowBox[{"(", 
    RowBox[{
     RowBox[{
      RowBox[{"-", "48"}], " ", "ae", " ", 
      RowBox[{"Log", "[", "2", "]"}]}], "-", 
     RowBox[{"24", " ", "R", " ", 
      RowBox[{"Log", "[", "2", "]"}]}], "+", 
     RowBox[{"36", " ", "ae", " ", 
      RowBox[{"Zeta", "[", "3", "]"}]}], "+", 
     RowBox[{"18", " ", "R", " ", 
      RowBox[{"Zeta", "[", "3", "]"}]}], "+", 
     RowBox[{
      SuperscriptBox["\[ExponentialE]", 
       FractionBox[
        RowBox[{"6", " ", "R"}], "ae"]], " ", 
      RowBox[{"(", 
       RowBox[{
        RowBox[{"3", " ", "ae"}], "-", 
        RowBox[{"2", " ", "R"}]}], ")"}], " ", 
      RowBox[{"(", 
       RowBox[{
        RowBox[{"4", " ", 
         SuperscriptBox["\[Pi]", "2"]}], "+", 
        RowBox[{"6", " ", 
         RowBox[{"Log", "[", "16", "]"}]}], "+", 
        RowBox[{"18", " ", 
         RowBox[{"Zeta", "[", "3", "]"}]}]}], ")"}]}], "+", 
     RowBox[{
      SuperscriptBox["\[ExponentialE]", 
       FractionBox[
        RowBox[{"2", " ", "R"}], "ae"]], " ", 
      RowBox[{"(", 
       RowBox[{
        RowBox[{
         RowBox[{"-", "18"}], " ", "ae", " ", 
         SuperscriptBox["\[Pi]", "2"]}], "-", 
        RowBox[{"20", " ", 
         SuperscriptBox["\[Pi]", "2"], " ", "R"}], "-", 
        RowBox[{"24", " ", "ae", " ", 
         RowBox[{"Log", "[", "2", "]"}]}], "+", 
        RowBox[{"120", " ", "R", " ", 
         RowBox[{"Log", "[", "2", "]"}]}], "-", 
        RowBox[{"144", " ", "ae", " ", 
         RowBox[{"Zeta", "[", "3", "]"}]}], "-", 
        RowBox[{"270", " ", "R", " ", 
         RowBox[{"Zeta", "[", "3", "]"}]}]}], ")"}]}], "-", 
     RowBox[{"2", " ", 
      SuperscriptBox["\[ExponentialE]", 
       FractionBox[
        RowBox[{"4", " ", "R"}], "ae"]], " ", 
      RowBox[{"(", 
       RowBox[{
        RowBox[{"3", " ", "ae", " ", 
         SuperscriptBox["\[Pi]", "2"]}], "-", 
        RowBox[{"22", " ", 
         SuperscriptBox["\[Pi]", "2"], " ", "R"}], "-", 
        RowBox[{"48", " ", "ae", " ", 
         RowBox[{"Log", "[", "2", "]"}]}], "-", 
        RowBox[{"48", " ", "R", " ", 
         RowBox[{"Log", "[", "2", "]"}]}], "+", 
        RowBox[{"63", " ", "ae", " ", 
         RowBox[{"Zeta", "[", "3", "]"}]}], "-", 
        RowBox[{"162", " ", "R", " ", 
         RowBox[{"Zeta", "[", "3", "]"}]}]}], ")"}]}]}], ")"}]}], "//", 
  "FullSimplify"}]], "Input",
 CellChangeTimes->{{3.7459171630783978`*^9, 3.745917165574627*^9}},
 CellLabel->"In[68]:=",ExpressionUUID->"5f181f1b-aaaf-411b-a524-33f50e2e11cf"],

Cell[BoxData[
 RowBox[{
  FractionBox["1", 
   RowBox[{"12", " ", 
    SuperscriptBox["ae", "3"], " ", 
    SuperscriptBox[
     RowBox[{"(", 
      RowBox[{"1", "+", 
       SuperscriptBox["\[ExponentialE]", 
        FractionBox[
         RowBox[{"2", " ", "R"}], "ae"]]}], ")"}], "5"], " ", "R"}]], 
  RowBox[{
   SuperscriptBox["a0", "2"], " ", 
   SuperscriptBox["\[ExponentialE]", 
    FractionBox[
     RowBox[{"2", " ", "R"}], "ae"]], " ", 
   RowBox[{"(", 
    RowBox[{
     RowBox[{
      RowBox[{"-", "3"}], " ", 
      RowBox[{"(", 
       RowBox[{
        RowBox[{"2", " ", "ae"}], "+", "R"}], ")"}], " ", 
      RowBox[{"(", 
       RowBox[{
        RowBox[{"Log", "[", "16", "]"}], "-", 
        RowBox[{"3", " ", 
         RowBox[{"Zeta", "[", "3", "]"}]}]}], ")"}]}], "+", 
     RowBox[{
      SuperscriptBox["\[ExponentialE]", 
       FractionBox[
        RowBox[{"6", " ", "R"}], "ae"]], " ", 
      RowBox[{"(", 
       RowBox[{
        RowBox[{"3", " ", "ae"}], "-", 
        RowBox[{"2", " ", "R"}]}], ")"}], " ", 
      RowBox[{"(", 
       RowBox[{
        RowBox[{"2", " ", 
         SuperscriptBox["\[Pi]", "2"]}], "+", 
        RowBox[{"Log", "[", "4096", "]"}], "+", 
        RowBox[{"9", " ", 
         RowBox[{"Zeta", "[", "3", "]"}]}]}], ")"}]}], "-", 
     RowBox[{
      SuperscriptBox["\[ExponentialE]", 
       FractionBox[
        RowBox[{"2", " ", "R"}], "ae"]], " ", 
      RowBox[{"(", 
       RowBox[{
        RowBox[{"3", " ", "ae", " ", 
         RowBox[{"(", 
          RowBox[{
           RowBox[{"3", " ", 
            SuperscriptBox["\[Pi]", "2"]}], "+", 
           RowBox[{"Log", "[", "16", "]"}], "+", 
           RowBox[{"24", " ", 
            RowBox[{"Zeta", "[", "3", "]"}]}]}], ")"}]}], "+", 
        RowBox[{"5", " ", "R", " ", 
         RowBox[{"(", 
          RowBox[{
           RowBox[{"2", " ", 
            SuperscriptBox["\[Pi]", "2"]}], "-", 
           RowBox[{"12", " ", 
            RowBox[{"Log", "[", "2", "]"}]}], "+", 
           RowBox[{"27", " ", 
            RowBox[{"Zeta", "[", "3", "]"}]}]}], ")"}]}]}], ")"}]}], "+", 
     RowBox[{
      SuperscriptBox["\[ExponentialE]", 
       FractionBox[
        RowBox[{"4", " ", "R"}], "ae"]], " ", 
      RowBox[{"(", 
       RowBox[{
        RowBox[{
         RowBox[{"-", "3"}], " ", "ae", " ", 
         RowBox[{"(", 
          RowBox[{
           SuperscriptBox["\[Pi]", "2"], "-", 
           RowBox[{"16", " ", 
            RowBox[{"Log", "[", "2", "]"}]}], "+", 
           RowBox[{"21", " ", 
            RowBox[{"Zeta", "[", "3", "]"}]}]}], ")"}]}], "+", 
        RowBox[{"2", " ", "R", " ", 
         RowBox[{"(", 
          RowBox[{
           RowBox[{"11", " ", 
            SuperscriptBox["\[Pi]", "2"]}], "+", 
           RowBox[{"24", " ", 
            RowBox[{"Log", "[", "2", "]"}]}], "+", 
           RowBox[{"81", " ", 
            RowBox[{"Zeta", "[", "3", "]"}]}]}], ")"}]}]}], ")"}]}]}], 
    ")"}]}]}]], "Output",
 CellChangeTimes->{3.745917175628641*^9},
 CellLabel->"Out[68]=",ExpressionUUID->"59ddc112-5360-41e7-b404-af5ac53cd095"]
}, Open  ]]
}, Closed]],

Cell[CellGroupData[{

Cell["Definitions", "Subsection",
 CellChangeTimes->{{3.745743745100597*^9, 3.7457437465400543`*^9}, {
  3.7459175594255753`*^9, 
  3.745917559833733*^9}},ExpressionUUID->"7f6bdab2-698f-4733-b888-\
c4c68bab8290"],

Cell[BoxData[{
 RowBox[{
  RowBox[{
   RowBox[{"Eii21", "[", 
    RowBox[{"R_", ",", "ae_"}], "]"}], "=", 
   FractionBox[
    RowBox[{
     SuperscriptBox["a0", "2"], " ", 
     SuperscriptBox[
      RowBox[{"Sech", "[", 
       FractionBox["R", "ae"], "]"}], "4"], " ", 
     RowBox[{"(", 
      RowBox[{"ae", "+", 
       RowBox[{"6", " ", "R"}], "+", 
       RowBox[{
        RowBox[{"(", 
         RowBox[{"ae", "-", 
          RowBox[{"3", " ", "R"}]}], ")"}], " ", 
        RowBox[{"Cosh", "[", 
         FractionBox[
          RowBox[{"2", " ", "R"}], "ae"], "]"}]}], "+", 
       RowBox[{
        RowBox[{"(", 
         RowBox[{
          RowBox[{"5", " ", "ae"}], "-", "R"}], ")"}], " ", 
        RowBox[{"Sinh", "[", 
         FractionBox[
          RowBox[{"2", " ", "R"}], "ae"], "]"}]}]}], ")"}], " ", 
     RowBox[{"(", 
      RowBox[{
       SuperscriptBox["\[Pi]", "2"], "+", 
       RowBox[{"9", " ", 
        RowBox[{"Zeta", "[", "3", "]"}]}]}], ")"}]}], 
    RowBox[{"384", " ", 
     SuperscriptBox["ae", "3"], " ", "R"}]]}], ";"}], "\[IndentingNewLine]", 
 RowBox[{
  RowBox[{
   RowBox[{"Eii22", "[", 
    RowBox[{"R_", ",", "ae_"}], "]"}], "=", 
   RowBox[{
    FractionBox["1", 
     RowBox[{"12", " ", 
      SuperscriptBox["ae", "3"], " ", 
      SuperscriptBox[
       RowBox[{"(", 
        RowBox[{"1", "+", 
         SuperscriptBox["\[ExponentialE]", 
          FractionBox[
           RowBox[{"2", " ", "R"}], "ae"]]}], ")"}], "5"], " ", "R"}]], 
    SuperscriptBox["a0", "2"], " ", 
    SuperscriptBox["\[ExponentialE]", 
     FractionBox[
      RowBox[{"2", " ", "R"}], "ae"]], " ", 
    RowBox[{"(", 
     RowBox[{
      RowBox[{
       RowBox[{"-", "3"}], " ", 
       RowBox[{"(", 
        RowBox[{
         RowBox[{"2", " ", "ae"}], "+", "R"}], ")"}], " ", 
       RowBox[{"(", 
        RowBox[{
         RowBox[{"Log", "[", "16", "]"}], "-", 
         RowBox[{"3", " ", 
          RowBox[{"Zeta", "[", "3", "]"}]}]}], ")"}]}], "+", 
      RowBox[{
       SuperscriptBox["\[ExponentialE]", 
        FractionBox[
         RowBox[{"6", " ", "R"}], "ae"]], " ", 
       RowBox[{"(", 
        RowBox[{
         RowBox[{"3", " ", "ae"}], "-", 
         RowBox[{"2", " ", "R"}]}], ")"}], " ", 
       RowBox[{"(", 
        RowBox[{
         RowBox[{"2", " ", 
          SuperscriptBox["\[Pi]", "2"]}], "+", 
         RowBox[{"Log", "[", "4096", "]"}], "+", 
         RowBox[{"9", " ", 
          RowBox[{"Zeta", "[", "3", "]"}]}]}], ")"}]}], "-", 
      RowBox[{
       SuperscriptBox["\[ExponentialE]", 
        FractionBox[
         RowBox[{"2", " ", "R"}], "ae"]], " ", 
       RowBox[{"(", 
        RowBox[{
         RowBox[{"3", " ", "ae", " ", 
          RowBox[{"(", 
           RowBox[{
            RowBox[{"3", " ", 
             SuperscriptBox["\[Pi]", "2"]}], "+", 
            RowBox[{"Log", "[", "16", "]"}], "+", 
            RowBox[{"24", " ", 
             RowBox[{"Zeta", "[", "3", "]"}]}]}], ")"}]}], "+", 
         RowBox[{"5", " ", "R", " ", 
          RowBox[{"(", 
           RowBox[{
            RowBox[{"2", " ", 
             SuperscriptBox["\[Pi]", "2"]}], "-", 
            RowBox[{"12", " ", 
             RowBox[{"Log", "[", "2", "]"}]}], "+", 
            RowBox[{"27", " ", 
             RowBox[{"Zeta", "[", "3", "]"}]}]}], ")"}]}]}], ")"}]}], "+", 
      RowBox[{
       SuperscriptBox["\[ExponentialE]", 
        FractionBox[
         RowBox[{"4", " ", "R"}], "ae"]], " ", 
       RowBox[{"(", 
        RowBox[{
         RowBox[{
          RowBox[{"-", "3"}], " ", "ae", " ", 
          RowBox[{"(", 
           RowBox[{
            SuperscriptBox["\[Pi]", "2"], "-", 
            RowBox[{"16", " ", 
             RowBox[{"Log", "[", "2", "]"}]}], "+", 
            RowBox[{"21", " ", 
             RowBox[{"Zeta", "[", "3", "]"}]}]}], ")"}]}], "+", 
         RowBox[{"2", " ", "R", " ", 
          RowBox[{"(", 
           RowBox[{
            RowBox[{"11", " ", 
             SuperscriptBox["\[Pi]", "2"]}], "+", 
            RowBox[{"24", " ", 
             RowBox[{"Log", "[", "2", "]"}]}], "+", 
            RowBox[{"81", " ", 
             RowBox[{"Zeta", "[", "3", "]"}]}]}], ")"}]}]}], ")"}]}]}], 
     ")"}]}]}], ";"}]}], "Input",
 InitializationCell->True,
 CellChangeTimes->{{3.745743829621564*^9, 3.745743841565366*^9}, {
   3.745743999766931*^9, 3.745744025312908*^9}, {3.745757756727532*^9, 
   3.7457577671928463`*^9}, 3.745917151217536*^9, 3.745917192011856*^9},
 CellLabel->"In[26]:=",ExpressionUUID->"80cc39a6-1d28-4819-8733-eb0e8f63c6b2"]
}, Open  ]]
}, Open  ]],

Cell[CellGroupData[{

Cell["Total contribution", "Section",
 CellChangeTimes->{
  3.7457435784408073`*^9, {3.7459176688180437`*^9, 
   3.7459176691861143`*^9}},ExpressionUUID->"105f14ce-1c3a-430b-a034-\
4a148f153eed"],

Cell[CellGroupData[{

Cell[BoxData[
 RowBox[{
  RowBox[{"Eii2", "[", 
   RowBox[{"R_", ",", "ratio_", ",", "ae_"}], "]"}], "=", 
  RowBox[{"Collect", "[", 
   RowBox[{
    RowBox[{
     RowBox[{"Eii21", "[", 
      RowBox[{"R", ",", "ae"}], "]"}], "+", 
     RowBox[{"ratio", " ", 
      RowBox[{"Eii22", "[", 
       RowBox[{"R", ",", "ae"}], "]"}]}]}], ",", "ratio"}], "]"}]}]], "Input",\

 InitializationCell->True,
 CellChangeTimes->{{3.7457440919519*^9, 3.7457441229114323`*^9}},
 CellLabel->"In[28]:=",ExpressionUUID->"6053f946-bc8d-4d2e-8091-d981664baf0d"],

Cell[BoxData[
 RowBox[{
  FractionBox[
   RowBox[{
    SuperscriptBox["a0", "2"], " ", 
    SuperscriptBox[
     RowBox[{"Sech", "[", 
      FractionBox["R", "ae"], "]"}], "4"], " ", 
    RowBox[{"(", 
     RowBox[{"ae", "+", 
      RowBox[{"6", " ", "R"}], "+", 
      RowBox[{
       RowBox[{"(", 
        RowBox[{"ae", "-", 
         RowBox[{"3", " ", "R"}]}], ")"}], " ", 
       RowBox[{"Cosh", "[", 
        FractionBox[
         RowBox[{"2", " ", "R"}], "ae"], "]"}]}], "+", 
      RowBox[{
       RowBox[{"(", 
        RowBox[{
         RowBox[{"5", " ", "ae"}], "-", "R"}], ")"}], " ", 
       RowBox[{"Sinh", "[", 
        FractionBox[
         RowBox[{"2", " ", "R"}], "ae"], "]"}]}]}], ")"}], " ", 
    RowBox[{"(", 
     RowBox[{
      SuperscriptBox["\[Pi]", "2"], "+", 
      RowBox[{"9", " ", 
       RowBox[{"Zeta", "[", "3", "]"}]}]}], ")"}]}], 
   RowBox[{"384", " ", 
    SuperscriptBox["ae", "3"], " ", "R"}]], "+", 
  RowBox[{
   FractionBox["1", 
    RowBox[{"12", " ", 
     SuperscriptBox["ae", "3"], " ", 
     SuperscriptBox[
      RowBox[{"(", 
       RowBox[{"1", "+", 
        SuperscriptBox["\[ExponentialE]", 
         FractionBox[
          RowBox[{"2", " ", "R"}], "ae"]]}], ")"}], "5"], " ", "R"}]], 
   RowBox[{
    SuperscriptBox["a0", "2"], " ", 
    SuperscriptBox["\[ExponentialE]", 
     FractionBox[
      RowBox[{"2", " ", "R"}], "ae"]], " ", "ratio", " ", 
    RowBox[{"(", 
     RowBox[{
      RowBox[{
       RowBox[{"-", "3"}], " ", 
       RowBox[{"(", 
        RowBox[{
         RowBox[{"2", " ", "ae"}], "+", "R"}], ")"}], " ", 
       RowBox[{"(", 
        RowBox[{
         RowBox[{"Log", "[", "16", "]"}], "-", 
         RowBox[{"3", " ", 
          RowBox[{"Zeta", "[", "3", "]"}]}]}], ")"}]}], "+", 
      RowBox[{
       SuperscriptBox["\[ExponentialE]", 
        FractionBox[
         RowBox[{"6", " ", "R"}], "ae"]], " ", 
       RowBox[{"(", 
        RowBox[{
         RowBox[{"3", " ", "ae"}], "-", 
         RowBox[{"2", " ", "R"}]}], ")"}], " ", 
       RowBox[{"(", 
        RowBox[{
         RowBox[{"2", " ", 
          SuperscriptBox["\[Pi]", "2"]}], "+", 
         RowBox[{"Log", "[", "4096", "]"}], "+", 
         RowBox[{"9", " ", 
          RowBox[{"Zeta", "[", "3", "]"}]}]}], ")"}]}], "-", 
      RowBox[{
       SuperscriptBox["\[ExponentialE]", 
        FractionBox[
         RowBox[{"2", " ", "R"}], "ae"]], " ", 
       RowBox[{"(", 
        RowBox[{
         RowBox[{"3", " ", "ae", " ", 
          RowBox[{"(", 
           RowBox[{
            RowBox[{"3", " ", 
             SuperscriptBox["\[Pi]", "2"]}], "+", 
            RowBox[{"Log", "[", "16", "]"}], "+", 
            RowBox[{"24", " ", 
             RowBox[{"Zeta", "[", "3", "]"}]}]}], ")"}]}], "+", 
         RowBox[{"5", " ", "R", " ", 
          RowBox[{"(", 
           RowBox[{
            RowBox[{"2", " ", 
             SuperscriptBox["\[Pi]", "2"]}], "-", 
            RowBox[{"12", " ", 
             RowBox[{"Log", "[", "2", "]"}]}], "+", 
            RowBox[{"27", " ", 
             RowBox[{"Zeta", "[", "3", "]"}]}]}], ")"}]}]}], ")"}]}], "+", 
      RowBox[{
       SuperscriptBox["\[ExponentialE]", 
        FractionBox[
         RowBox[{"4", " ", "R"}], "ae"]], " ", 
       RowBox[{"(", 
        RowBox[{
         RowBox[{
          RowBox[{"-", "3"}], " ", "ae", " ", 
          RowBox[{"(", 
           RowBox[{
            SuperscriptBox["\[Pi]", "2"], "-", 
            RowBox[{"16", " ", 
             RowBox[{"Log", "[", "2", "]"}]}], "+", 
            RowBox[{"21", " ", 
             RowBox[{"Zeta", "[", "3", "]"}]}]}], ")"}]}], "+", 
         RowBox[{"2", " ", "R", " ", 
          RowBox[{"(", 
           RowBox[{
            RowBox[{"11", " ", 
             SuperscriptBox["\[Pi]", "2"]}], "+", 
            RowBox[{"24", " ", 
             RowBox[{"Log", "[", "2", "]"}]}], "+", 
            RowBox[{"81", " ", 
             RowBox[{"Zeta", "[", "3", "]"}]}]}], ")"}]}]}], ")"}]}]}], 
     ")"}]}]}]}]], "Output",
 CellChangeTimes->{3.7457441305354967`*^9, 3.745753300816074*^9, 
  3.7457577768738127`*^9, 3.745917225468193*^9, 3.7459188451057863`*^9, 
  3.746511013011518*^9, 3.7469439632306213`*^9, 3.747024047480785*^9, 
  3.747288088813858*^9, 3.747291477271473*^9, 3.747637931906164*^9},
 CellLabel->"Out[28]=",ExpressionUUID->"f5e87ee2-f2a2-48de-90c1-b78b4ab0f2e6"]
}, Open  ]]
}, Open  ]]
}, Closed]],

Cell[CellGroupData[{

Cell[TextData[{
 "Electron-electron contribution ",
 Cell[BoxData[
  FormBox[
   RowBox[{"(", 
    RowBox[{
     SubscriptBox["E", "ee"], "=", 
     RowBox[{"\[Integral]", 
      RowBox[{
       SubscriptBox["V", "E"], 
       SubscriptBox["\[Rho]", "E"], 
       SubscriptBox[
        StyleBox[
         RowBox[{"d", 
          StyleBox["r",
           FontWeight->"Bold"]}]], "e"]}]}]}]}], TraditionalForm]],
  FormatType->"TraditionalForm",ExpressionUUID->
  "013a08f9-74a0-4c6f-b453-3fb845cdc59c"],
 ")"
}], "Chapter",
 CellChangeTimes->{{3.7456459502109957`*^9, 3.745645959672031*^9}, {
  3.745645989709804*^9, 3.745645989781514*^9}, {3.745648025461829*^9, 
  3.745648029542611*^9}},ExpressionUUID->"c948903c-caa4-446b-b4de-\
48cde0879f73"],

Cell[BoxData[
 RowBox[{
  RowBox[{
   RowBox[{"Eee", "[", 
    RowBox[{"R_", ",", "ae_"}], "]"}], "=", 
   RowBox[{
    FractionBox[
     SuperscriptBox["a0", "2"], 
     SuperscriptBox["ae", "2"]], 
    FractionBox["1", "R"]}]}], ";"}]], "Input",
 InitializationCell->True,
 CellChangeTimes->{{3.7457449341814957`*^9, 3.7457449662701197`*^9}},
 CellLabel->"In[29]:=",ExpressionUUID->"266bf24e-e32c-4bed-97d1-153f7e3a9c57"]
}, Closed]],

Cell[CellGroupData[{

Cell[TextData[{
 "Total contribution ",
 Cell[BoxData[
  FormBox[
   RowBox[{"(", 
    RowBox[{
     SubscriptBox["E", "tot"], "=", 
     RowBox[{
      SubscriptBox["E", "ii"], "+", 
      SubscriptBox["E", "ei"], "+", 
      SubscriptBox["E", "ee"]}]}]}], TraditionalForm]],
  FormatType->"TraditionalForm",ExpressionUUID->
  "e1713ccc-b333-4a88-b5e4-430e24129061"],
 ")"
}], "Chapter",
 CellChangeTimes->{{3.7457457136672*^9, 
  3.745745740709608*^9}},ExpressionUUID->"7acea9e4-d61e-481e-8e89-\
4fb1d1853c19"],

Cell[CellGroupData[{

Cell[BoxData[
 RowBox[{
  RowBox[{"Etotii", "[", 
   RowBox[{"R_", ",", "c_", ",", "ae_"}], "]"}], "=", 
  RowBox[{"FullSimplify", "[", 
   RowBox[{
    RowBox[{"(", 
     RowBox[{
      RowBox[{
       FractionBox["a0", "ae"], 
       RowBox[{"(", 
        RowBox[{
         RowBox[{"Eei01", "[", 
          RowBox[{"R", ",", "ae"}], "]"}], "+", " ", 
         RowBox[{"ratio", " ", 
          RowBox[{"Eei02", "[", 
           RowBox[{"R", ",", "ae"}], "]"}]}]}], ")"}]}], "+", 
      RowBox[{"Eii2", "[", 
       RowBox[{"R", ",", "ratio", ",", "ae"}], "]"}]}], ")"}], "/.", 
    RowBox[{"{", 
     RowBox[{"ratio", "\[Rule]", 
      FractionBox["c", "ae"]}], "}"}]}], "]"}]}]], "Input",
 InitializationCell->True,
[truncated: 628,106 more chars]
