# Supplementary material for: Absence of diagonal force constants in cubic Coulomb crystals
Source: Proc Math Phys Eng Sci. 2020 Dec 23;476(2244):20200518. doi: 10.1098/rspa.2020.0518 (PMC7776971; doi:10.1098/rspa.2020.0518)
Supplement: Mathematica Scripts [file rspa20200518supp2.zip › code_submission/line2.dat]

line2data = {0.0005, MatrixForm[{{4.574344452981969*^8, 
        9.026259874536987*^11, 2.062124045683677*^12, 2.993220450781193*^12, 
        3.1216120159359274*^9, 4.828081581161736*^12}, 
       {-9.148688905963938*^8, -1.8282331613694988*^12, 
        -4.152533809142295*^12, -5.994778768854001*^12, 
        -6.243224031871856*^9, -9.677445111122389*^12}, 
       {4.5743444529819703*^8, 9.004067909494579*^11, 2.038759439274762*^12, 
        2.973941744433382*^12, 3.1216120159359274*^9, 4.804960860633399*^12}, 
       {0.000662555458201862, 1.2574941142664521*^6, 3.601616332042535*^6, 
        2.758451051992026*^6, 0.0028559869178801014, 2.5832449837815524*^6}, 
       {0.0006625950336456299, -2.5199125472228027*^10, 
        -5.1646722567523926*^10, -2.7613815188374756*^10, 
        0.0028548240661621094, -4.440008608227002*^10}}], 
     0.0005757575757575758, MatrixForm[{{5.338138594838398*^11, 
        8.549525654416405*^11, 1.353143542837198*^12, 1.958763298546884*^12, 
        2.0265569161149363*^12, 3.841500843343075*^10}, 
       {-1.0800514801775717*^12, -1.7262983193336868*^12, 
        -2.7227658913025034*^12, -3.9225513560973916*^12, 
        -4.069593117081971*^12, -7.68300168668615*^10}, 
       {5.2006642554598706*^11, 8.409110738868344*^11, 
        1.3391847858940244*^12, 1.947454988763255*^12, 
        2.0126019701249492*^12, 3.841500843343075*^10}, 
       {2.61396454549124*^6, 2.749967035085429*^6, 2.740366249875617*^6, 
        2.0794945862844405*^6, 2.0548528169224428*^6, 3.5439405443185796}, 
       {-2.616858118319919*^10, -3.043193003817682*^10, 
        -3.0434822205031494*^10, -1.6330989292666138*^10, 
        -3.043217598926831*^10, 3.5439376831054688}}], 0.0006515151515151515, 
     MatrixForm[{{3.688029541790872*^11, 5.909736453623696*^11, 
        9.357836771790796*^11, 1.3567138341633306*^12, 3.9237748928324276*^8, 
        7.648618123331916*^8}, {-7.453524233964733*^11, 
        -1.1921822928477698*^12, -1.8818558202084949*^12, 
        -2.7165220654453203*^12, -7.847549785664854*^8, 
        -1.529723624666383*^9}, {3.600138321909227*^11, 
        5.819962035235698*^11, 9.268583277148323*^11, 1.3494638270520447*^12, 
        3.923774892832427*^8, 7.648618123331914*^8}, {2.060036022712605*^6, 
        2.16586678144618*^6, 2.158346521272991*^6, 1.64374052931726*^6, 
        0.000036175396854802836, 0.00006645483377165661}, 
       {-1.6533576990440582*^10, -1.9210278095048706*^10, 
        -1.921165696806201*^10, -1.0342760489415405*^10, 
        0.000036209821701049805, 0.00006657838821411133}}], 
     0.0007272727272727272, MatrixForm[{{2.6609280314681976*^11, 
        4.255904480371142*^11, 1.6907239611619875*^9, 9.787780144257251*^11, 
        1.01013709982292*^12, 1.581682351208018*^12}, 
       {-5.3721961129042926*^11, -8.57924670196823*^11, 
        -3.381447922323976*^9, -1.9595675955582856*^12, 
        -2.0270534128604578*^12, -3.168443257949167*^12}, 
       {2.601067240907138*^11, 4.195404667407253*^11, 1.6907239611619878*^9, 
        9.738796509002451*^11, 1.004123346774241*^12, 
        1.5757307821890894*^12}, {1.6779594594360115*^6, 
        1.7522752591145164*^6, 0.028294934821740354, 1.3343656928847507*^6, 
        1.3093981402421729*^6, 1.2549695005484147*^6}, 
       {-1.1018406093436188*^10, -1.2792003143724518*^10, 
        0.02829432487487793, -6.9085958666223755*^9, -1.2791656865156372*^10, 
        -1.102886958255896*^10}}], 0.000803030303030303, 
     MatrixForm[{{1.9751630330089508*^11, 3.167105231436806*^11, 
        5.0184050014354126*^11, 7.295289469173298*^11, 7.520664668055995*^11, 
        1.1779621619748347*^12}, {-3.9853491049585815*^11, 
        -6.38060071398342*^11, -1.0083442609309534*^12, 
        -1.4604234532157607*^12, -1.5087963412561692*^12, 
        -2.3594131195299907*^12}, {1.933540460792719*^11, 
        3.124586899152545*^11, 4.97612632933217*^11, 7.26078295103106*^11, 
        7.478397482014305*^11, 1.1737794291785947*^12}, 
       {1.3792053860223435*^6, 1.4484416554445948*^6, 1.4434681065397584*^6, 
        1.1065009273862264*^6, 1.0823770718921847*^6, 1.037980086835254*^6}, 
       {-7.663181910305054*^9, -8.889409897751404*^9, -8.889684386088562*^9, 
        -4.815104694397705*^9, -8.889043872067322*^9, 
        -7.670490396474365*^9}}], 0.0008787878787878789, 
     MatrixForm[{{1.509530519892486*^11, 2.4210004676948923*^11, 
        3.837145168112944*^11, 5.584627499280554*^11, 5.751202382330447*^11, 
        9.010625487615702*^11}, {-3.0439872029625574*^11, 
        -4.8750568459927136*^11, -7.707518928925306*^11, 
        -1.1178859966996663*^12, -1.153563443055543*^12, 
        -1.8046078087521016*^12}, {1.4792631963563202*^11, 
        2.390080023607082*^11, 3.8063966231984686*^11, 5.559478434629452*^11, 
        5.720462178313024*^11, 8.980207351532739*^11}, 
       {1.160834683936931*^6, 1.2184995621373833*^6, 1.21433912171316*^6, 
        933616.3236512003, 910565.4630965347, 873682.2267457602}, 
       {-5.518187836691193*^9, -6.39641696951181*^9, -6.39649942226767*^9, 
        -3.474469692341919*^9, -6.396076425732727*^9, 
        -5.523651155030518*^9}}], 0.0009545454545454546, 
     MatrixForm[{{5.018287650630535*^8, 1.892554860019009*^11, 
        3.000231354159112*^11, 4.371296475768259*^11, 4.497337071435065*^11, 
        7.047913604805355*^11}, {-1.003657530126107*^9, 
        -3.809365213397164*^11, -6.024844895852805*^11, 
        -8.74955169917457*^11, -9.019057133805951*^11, 
        -1.4114021361988003*^12}, {5.018287650630535*^8, 
        1.8694216855827283*^11, 2.9772250824345386*^11, 
        4.3524429839043994*^11, 4.4743370287526324*^11, 
        7.025156250515109*^11}, {0.08085159001343692, 1.0401543061343532*^6, 
        1.0366228249847181*^6, 799196.2729171255, 777305.5918290324, 
        746191.4400696518}, {0.08085161447525024, -4.737826625236481*^9, 
        -4.737809303090607*^9, -2.580424753918213*^9, -4.737526056233551*^9, 
        -4.0944044753137207*^9}}], 0.0010303030303030303, 
     MatrixForm[{{9.39828147685877*^10, 1.507750568924052*^11, 
        2.3906458746749915*^11, 3.486627036118455*^11, 3.583923272709039*^11, 
        5.617749010476595*^11}, {-1.8933825259242682*^11, 
        -3.033745931456179*^11, -4.799631822857388*^11, 
        -6.978423535182767*^11, -7.18618723515768*^11, 
        -1.1249166533519268*^12}, {9.224791052736754*^10, 
        1.490024859935082*^11, 2.3730161553215225*^11, 3.472153474265542*^11, 
        3.566298318314438*^11, 5.600311410189021*^11}, 
       {857176.125968298, 898948.9476710422, 895914.1318364101, 
        692515.440213984, 671795.7601922384, 645204.4770300199}, 
       {-3.106670120345604*^9, -3.596151310756836*^9, -3.596083371955536*^9, 
        -1.963609964436798*^9, -3.595892617660095*^9, 
        -3.1099660808881836*^9}}], 0.001106060606060606, 
     MatrixForm[{{7.609192395120924*^10, 1.2208534659912334*^11, 
        1.9360567847114404*^11, 2.826260143732443*^11, 
        2.9026745123824664*^11, 4.550840679946317*^11}, 
       {-1.532373243295368*^11, -2.4557249470002603*^11, 
        -3.886204771327185*^11, -5.656443930510103*^11, 
        -5.819440709612913*^11, -9.112170622240961*^11}, 
       {7.473527093042325*^10, 1.2069913822253743*^11, 1.922268832138721*^11, 
        2.8149216475060565*^11, 2.888890280657809*^11, 
        4.5372041047157666*^11}, {748988.1119626611, 785171.6768708517, 
        782535.9660748601, 606358.2421601339, 586779.6279783287, 
        563797.8586969414}, {-2.409380459792328*^9, -2.7872247066884003*^9, 
        -2.787132911736313*^9, -1.5256075689180298*^9, -2.787004877635742*^9, 
        -2.4120199600290527*^9}}], 0.0011818181818181819, 
     MatrixForm[{{6.248143961438886*^10, 1.0025605659775546*^11, 
        1.6008581956574392*^8, 2.3232474077132843*^11, 9.71302696596304*^10, 
        3.738633412292595*^11}, {-1.2578643343440724*^11, 
        -2.0160912985771588*^11, -3.201716391314879*^8, 
        -4.649528866857707*^11, -1.9431361168869748*^11, 
        -7.485465862326434*^11}, {6.140174412575798*^10, 
        9.915275394689758*^10, 1.6008581956574392*^8, 2.3142083880176843*^11, 
        9.712989511626976*^10, 3.727780095184911*^11}, 
       {660453.742260902, 692099.6962668872, 0.0007186587596563545, 
        535722.5664424008, 35460.33559855516, 497177.5687882216}, 
       {-1.9025892405181465*^9, -2.1996272133665466*^9, 
        0.0007185935974121094, -1.2067713901074066*^9, -5.34114524617157*^7, 
        -1.9047383073239746*^9}}], 0.0012575757575757577, 
     MatrixForm[{{5.194212539220049*^10, 8.335021171821965*^10, 
        1.3221310482688235*^11, 1.933284378843684*^11, 9.298217726111934*^10, 
        3.1093201687597876*^11}, {-1.0453850378994774*^11, 
        -1.6757281581169125*^11, -2.6530315367780014*^11, 
        -3.868953475194481*^11, -1.8607932279158212*^11, 
        -6.225153132852152*^11}, {5.106957981515498*^10, 
        8.245851543114555*^10, 1.3132606423838252*^11, 
        1.9259680628253275*^11, 9.297946854036874*^10, 
        3.1005486784732794*^11}, {587045.231198351, 614957.7480918429, 
        612916.5479298296, 477050.3534549603, 48054.01597126499, 
        441937.4051473847}, {-1.526211537361065*^9, -1.7634737045779724*^9, 
        -1.7633716959873352*^9, -9.696263021935272*^8, 
        -1.1762893607806396*^8, -1.527986624503357*^9}}], 
     0.0013333333333333333, MatrixForm[{{4.365295903826339*^10, 
        7.005230287038219*^10, 1.1113156372119452*^11, 
        1.6262487545174713*^11, 1.666489205575641*^11, 
        2.614102332005975*^11}, {-8.783309388403033*^10, 
        -1.4080824987769934*^11, -2.229704412770317*^11, 
        -3.2543990359885895*^11, -3.3400518032141595*^11, 
        -5.2334518780464514*^11}, {4.2938264599750565*^10, 
        6.932186004244836*^10, 1.1040489116827783*^11, 
        1.6202472095092203*^11, 1.6592244302509003*^11, 
        2.6069172947102502*^11}, {525472.7905534883, 550277.0785946753, 
        548460.7591728178, 427752.82186394604, 411259.5246161206, 
        395602.3995191474}, {-1.2413447732258224*^9, -1.433536687790184*^9, 
        -1.433437926800171*^9, -7.898794433678894*^8, -1.4334054792372284*^9, 
        -1.2428295306230316*^9}}], 0.001409090909090909, 
     MatrixForm[{{3.704307733772497*^10, 5.9447436468560104*^10, 
        9.431709616021552*^10, 1.3811715355215298*^11, 1.8666576123053998*^8, 
        2.2190230550939838*^11}, {-7.451631508149603*^10, 
        -1.1946957917054802*^11, -1.8921189443279398*^11, 
        -2.763878838168177*^11, -3.7333152246108*^8, -4.442327211842783*^11}, 
       {3.645066307848506*^10, 5.884191439810695*^10, 9.371466492093625*^10, 
        1.376189981248847*^11, 1.8666576123053995*^8, 
        2.2130670218622012*^11}, {473298.36357984116, 495487.9736808761, 
        493861.5594682851, 385910.1018278408, 0.0008621771333954314, 
        356338.5364145467}, {-1.0221013669224281*^9, -1.1797328159072952*^9, 
        -1.1796394900827484*^9, -6.513462296781921*^8, 0.00086212158203125, 
        -1.0233571501233826*^9}}], 0.001484848484848485, 
     MatrixForm[{{3.170714278854957*^10, 5.0885845349047356*^10, 
        8.074067681776672*^10, 1.1831458488112558*^11, 
        1.2108748682230287*^11, 1.8999536147054446*^11}, 
       {-6.3769252676831245*^10, -1.0224637921891498*^11, 
        -1.6195851542119708*^11, -2.3675463478517227*^11, 
        -2.4265215299956064*^11, -3.8034395949443884*^11}, 
       {3.1210848605125343*^10, 5.037852359569328*^10, 8.023591671838437*^10, 
        1.1789671956337604*^11, 1.2058286170536682*^11, 
        1.89496370009133*^11}, {428684.0498561207, 448653.3694093201, 
        447188.78160694794, 350072.5233992767, 335321.3087343372, 
        322762.943389374}, {-8.508325991064873*^8, -9.815616208049316*^8, 
        -9.81474696264389*^8, -5.429802681472855*^8, -9.814691505822296*^8, 
        -8.519052518180084*^8}}], 0.0015606060606060605, 
     MatrixForm[{{2.735189791782287*^10, 4.3897356404210205*^10, 
        6.965756663480331*^10, 1.0213756083430159*^11, 
        3.7426792627224724*^10, 1.6394264367552795*^11}, 
       {-5.499968838305199*^10, -8.819076046453188*^10, 
        -1.397132432886341*^11, -2.0437868325093176*^11, 
        -7.486080760763805*^10, -3.281797053946214*^11}, 
       {2.693215547385885*^10, 4.3468246949500465*^10, 6.923060112088062*^10, 
        1.017837250001064*^11, 3.742675595868274*^10, 
        1.6352059878839676*^11}, {390222.202248175, 408290.28507130843, 
        406964.7504228245, 319128.74699542497, 14204.599471380165, 
        293816.6695188027}, {-7.152447691680279*^8, -8.247488205361176*^8, 
        -8.246685681997299*^8, -4.5707828777679443*^8, -7.24481713110733*^6, 
        -7.161691140271606*^8}}], 0.0016363636363636363, 
     MatrixForm[{{2.376159449102422*^10, 3.813601376231954*^10, 
        6.051968591451396*^10, 8.879103484234767*^10, 9.076896802101567*^10, 
        1.424583066389478*^11}, {-4.7772100176347984*^10, 
        -7.660548354313911*^10, -1.2137456333231155*^11, 
        -1.7766835318847574*^11, -1.818731401669833*^11, 
        -2.85164257582984*^11}, {2.340354112755867*^10, 
        3.776993466873764*^10, 6.015541720786423*^10, 8.848886214457251*^10, 
        9.040479637812811*^10, 1.4209827164680063*^11}, 
       {356819.9066967703, 373247.6530931283, 372042.39501199627, 
        292214.9641354575, 278973.2543954991, 268677.39416282845}, 
       {-6.066077378583946*^8, -6.991618644288368*^8, -6.990881675383377*^8, 
        -3.8816398659142303*^8, -6.990967945851135*^8, 
        -6.074106198413696*^8}}], 0.0017121212121212121, 
     MatrixForm[{{2.0775089432490215*^10, 3.334338233360927*^10, 
        5.291755838058429*^10, 7.768063152649728*^10, 7.936977361384035*^10, 
        1.2458147351535272*^11}, {-4.17613106139231*^10, 
        -6.696984968991967*^10, -1.061196742277557*^11, 
        -1.554337637836375*^11, -1.5902411551766315*^11, 
        -2.4937298186698755*^11}, {2.0467280121505493*^10, 
        3.3028642521295094*^10, 5.260435957778203*^10, 7.742058742288972*^10, 
        7.905665811799834*^10, 1.2427194581946967*^11}, 
       {327617.8597125132, 342620.52353379223, 341520.07020077034, 
        268651.2233969584, 256086.28704939564, 246698.69497788374}, 
       {-5.186134420676842*^8, -5.974822144917755*^8, -5.974147493191872*^8, 
        -3.32276183027092*^8, -5.974276995374298*^8, 
        -5.193158334701843*^8}}], 0.001787878787878788, 
     MatrixForm[{{1.827036630381179*^10, 2.932375860138715*^10, 
        4.654105357387736*^10, 6.835589147979568*^10, 6.980795047245073*^10, 
        1.0958420707019019*^11}, {-3.672117703456922*^10, 
        -5.888965626303359*^10, -9.332550491497272*^10, 
        -1.3677317663896265*^11, -1.3985930805686636*^11, 
        -2.193479022684494*^11}, {1.800387704026803*^10, 
        2.9051241877374134*^10, 4.626985822284537*^10, 6.813053292244994*^10, 
        6.953682712792612*^10, 1.093162175899896*^11}, 
       {301932.7549588096, 315689.5850841779, 314680.963277682, 
        247896.12662835084, 235961.16191157466, 227366.40380601858}, 
       {-4.4663175773444176*^8, -5.1434009468723106*^8, 
        -5.142784372867203*^8, -2.8650434059039307*^8, -5.142944953276062*^8, 
        -4.472502418657913*^8}}], 0.0018636363636363638, 
     MatrixForm[{{1.6153876563824787*^10, 2.5927081066941444*^10, 
        4.11523457306363*^10, 6.047118401815784*^10, 6.1727044783207695*^10, 
        9.69081721096485*^10}, {-3.2463040534949272*^10, 
        -5.206270964955641*^10, -8.25143223332443*^10, 
        -1.2099472700830365*^11, -1.2366372855670164*^11, 
        -1.9397079271007794*^11}, {1.5921669482420097*^10, 
        2.5689597852210457*^10, 4.0916003111333466*^10, 
        6.027463429291315*^10, 6.149076480538684*^10, 9.667464722549178*^10}, 
       {279215.58553736657, 291876.9463241989, 290949.29048539716, 
        229514.36039319754, 218166.12984616894, 210267.43665489962}, 
       {-3.872152731188526*^8, -4.457388534581833*^8, -4.4568254198405457*^8, 
        -2.486791828722763*^8, -4.457008019772606*^8, 
        -3.877631075010147*^8}}], 0.0019393939393939393, 
     MatrixForm[{{1.4353076434018908*^10, 2.3036975441365917*^10, 
        3.656697200902195*^10, 5.375826575498423*^10, 5.485056613852426*^10, 
        8.612023878780373*^10}, {-2.8840642055995888*^10, 
        -4.6254707067449936*^10, -7.331563855612982*^10, 
        -1.075614783046503*^11, -1.098828339085889*^11, 
        -1.723742265238424*^11}, {1.4149543130554367*^10, 
        2.2828796168086014*^10, 3.635978337430981*^10, 5.358583668306958*^10, 
        5.464343232168933*^10, 8.591554130877301*^10}, 
       {259021.0761530433, 270714.12420062476, 269858.1646537183, 
        213152.37087600405, 202351.09718338726, 195066.8325085558}, 
       {-3.3776347034646034*^8, -3.886647438738098*^8, 
        -3.8861331463342667*^8, -2.1716271422560883*^8, 
        -3.886330972781143*^8, -3.382513604331665*^8}}], 
     0.002015151515151515, MatrixForm[{{1.281111953195622*^10, 
        2.0562240224988026*^10, 3.2640358918777973*^10, 
        4.800678439104358*^10, 4.896180185334319*^10, 7.688086593454091*^10}, 
       {-2.5739399444101025*^10, -4.128206499368562*^10, 
        -6.543911987638354*^10, -9.605238637393712*^10, 
        -9.808201197596405*^10, -1.5387823558656024*^11}, 
       {1.2631747857364708*^10, 2.0378755124518925*^10, 
        3.245773909825811*^10, 4.785470021534416*^10, 4.877923026573498*^10, 
        7.670046042134488*^10}, {240984.93570059453, 251817.86380104325, 
        251025.7048638907, 198520.61792288045, 188229.71242955327, 
        181490.4811388548}, {-2.962910698443947*^8, -3.4081782631487846*^8, 
        -3.407708336425934*^8, -1.907032469314537*^8, -3.407916271734619*^8, 
        -2.967277401933212*^8}}], 0.002090909090909091, 
     MatrixForm[{{1.148302913461368*^10, 1.8430713415840767*^10, 
        2.9258104159449856*^10, 4.305019408757063*^10, 4.388925406643264*^10, 
        6.89213147264535*^10}, {-2.3068676515639782*^10, 
        -3.6999552628517395*^10, -5.865505011668129*^10, 
        -8.613410036214406*^10, -8.791735546907152*^10, 
        -1.3794466236625162*^11}, {1.1324156873161837*^10, 
        1.8268180879733948*^10, 2.9096331332824226*^10, 
        4.291538716595935*^10, 4.372752393176202*^10, 6.876152000513379*^10}, 
       {224806.7254763511, 234872.19708537037, 234137.09143652066, 
        185380.0697693215, 175565.88359157817, 169312.28166402064}, 
       {-2.6126570113878536*^8, -3.004234607455921*^8, -3.003804873157654*^8, 
        -1.6833372854429245*^8, -3.004019049932785*^8, 
        -2.616583223826599*^8}}], 0.0021666666666666666, 
     MatrixForm[{{1.0332903539407396*^10, 1.6584787870410486*^10, 
        2.6328866464304672*^10, 3.875545709530051*^10, 3.94959969138323*^10, 
        6.202701140071221*^10}, {-2.075614025710236*^10, 
        -3.329125198713428*^10, -5.2780039480825356*^10, 
        -7.754034492632907*^10, -7.911430525525952*^10, 
        -1.2414383187640517*^11}, {1.019153398162249*^10, 
        1.6440146169050034*^10, 2.618489509130296*^10, 3.863541489821574*^10, 
        3.935206343442917*^10, 6.1884815120257126*^10}, 
       {210236.9255142926, 219614.68775051602, 218930.71253334836, 
        173531.90531808676, 164163.51952944687, 158344.50913756114}, 
       {-2.314924991469593*^8, -2.660983329860077*^8, -2.660589945051937*^8, 
        -1.4929940090750885*^8, -2.6608074347853088*^8, 
        -2.3184701092669678*^8}}], 0.0022424242424242424, 
     MatrixForm[{{9.331844909817587*^9, 1.4978096027373634*^10, 
        2.377912659696596*^10, 3.501543856849436*^10, 3.567180434007966*^10, 
        5.602518870198043*^10}, {-1.8743580429599045*^10, 
        -3.006387662306352*^10, -4.7666495198704926*^10, 
        -7.005669463028835*^10, -7.14518550194054*^10, 
        -1.1212979678788365*^11}, {9.205507491993519*^9, 
        1.4848820808677383*^10, 2.365044550646076*^10, 
        3.4908087612767395*^10, 3.55431570546944*^10, 5.589810733681738*^10}, 
       {197066.71586333442, 205825.89054946616, 205187.9720928792, 
        162809.7882159861, 153858.6341762128, 148430.0281959434}, 
       {-2.060309610720749*^8, -2.367539611219511*^8, -2.367179073061142*^8, 
        -1.3300563923836136*^8, -2.3673976599716568*^8, 
        -2.063523190576439*^8}}], 0.002318181818181818, 
     MatrixForm[{{8.456416687512002*^9, 1.3573027607448095*^10, 
        2.154924468403921*^10, 3.174317314917401*^10, 3.2327261874138695*^10, 
        5.077569837209342*^10}, {-1.6983796366993338*^10, 
        -2.7241770316437572*^10, -4.3194699549770615*^10, 
        -6.350909669056404*^10, -6.475073780924259*^10, 
        -1.0162193436346521*^11}, {8.343060257271912*^9, 
        1.345702305384121*^10, 2.1433768893015053*^10, 
        3.1646790591611244*^10, 3.2211816372929813*^10, 
        5.066166988618088*^10}, {185120.3746096912, 193321.03044266452, 
        192724.7807340866, 153073.2726564212, 144513.20174291456, 
        139436.65961753944}, {-1.8413430183481216*^8, -2.115263341178255*^8, 
        -2.1149324793561363*^8, -1.1897987650612068*^8, 
        -2.1151504897233582*^8, -1.8442666853129578*^8}}], 
     0.002393939393939394, MatrixForm[{{7.687474432024736*^9, 
        1.233886237083689*^10, 1.9590499198046978*^10, 2.886760057910524*^10, 
        2.9389321502511814*^10, 4.6164018329980896*^10}, 
       {-1.5438238310378819*^10, -2.476314528038284*^10, 
        -3.926686042871188*^10, -5.775533364066762*^10, 
        -5.8864508517314026*^10, -9.239094075652075*^10}, 
       {7.58538491818457*^9, 1.2234376951646091*^10, 1.9486486235333225*^10, 
        2.8780745369394947*^10, 2.9285335776863365*^10, 
        4.6061319569408615*^10}, {174249.1001907571, 181943.8067690122, 
        181385.3165787113, 144203.58320522416, 136010.39304606794, 
        131252.38010537313}, {-1.652047110693202*^8, -1.8972401409308815*^8, 
        -1.896936100151062*^8, -1.068434885842247*^8, -1.8971522754579735*^8, 
        -1.654716047511406*^8}}], 0.00246969696969697, 
     MatrixForm[{{7.009275324760581*^9, 1.1250335703602737*^10, 
        1.786282138581358*^10, 2.633024434725237*^10, 2.679790493256249*^10, 
        4.2095954418355286*^10}, {-1.4075211235823196*^10, 
        -2.2577193464264454*^10, -3.5802560029874016*^10, 
        -5.267837519602747*^10, -5.367273025520827*^10, 
        -8.424821921650656*^10}, {6.917011596612242*^9, 
        1.1155896752092756*^10, 1.7768806138109276*^10, 
        2.6251703935575348*^10, 2.6703914262757435*^10, 
        4.200313661628958*^10}, {164326.1976210816, 171561.08565912684, 
        171036.92963639594, 136099.35141902638, 128250.73686851055, 
        123781.81653181612}, {-1.487599882527523*^8, -1.707894474832983*^8, 
        -1.707614690215168*^8, -9.629081384833908*^7, -1.707828091514778*^8, 
        -1.4900440004516602*^8}}], 0.0025454545454545456, 
     MatrixForm[{{6.4087919485872*^9, 1.0286541337874722*^10, 
        1.6333052605426035*^10, 2.4082693463414726*^10, 
        2.4503293353504776*^10, 3.849355832773389*^10}, 
       {-1.2868491084915018*^10, -2.0641876815676064*^10, 
        -3.273525435785135*^10, -4.818133722344568*^10, 
        -4.907573868176885*^10, -7.703770451475192*^10}, 
       {6.325135479177526*^9, 1.0200903584637077*^10, 1.6247796134946148*^10, 
        2.4011441746956955*^10, 2.4418059134270737*^10, 
        3.840939634300267*^10}, {155243.1808239386, 162058.94107375122, 
        161566.110223731, 128673.76744388333, 121149.11860078927, 
        116943.44123135645}, {-1.3440841396946764*^8, -1.5426983422319221*^8, 
        -1.5424405136893845*^8, -8.70733393065567*^7, -1.542650448747368*^8, 
        -1.346329005741272*^8}}], 0.002621212121212121, 
     MatrixForm[{{5.875182357307646*^9, 9.430078773742128*^9, 
        1.497359176130721*^10, 2.2084631030093025*^10, 
        2.2464099754711086*^10, 3.529192575871404*^10}, 
       {-1.1796256174631056*^10, -1.8922210671335495*^10, 
        -3.0009556614194798*^10, -4.418353564634007*^10, 
        -4.4990575161800514*^10, -7.062945096250327*^10}, 
       {5.799097263360405*^9, 9.352183569349669*^9, 1.489604078213184*^10, 
        2.2019795093811836*^10, 2.2386568982477074*^10, 
        3.5215378131484116*^10}, {146906.82219608378, 153339.44486189302, 
        152875.25459999312, 121852.05940795352, 114632.35069787122, 
        110667.02684091667}, {-1.2182964714080763*^8, -1.397949887988329*^8, 
        -1.3977119550114632*^8, -7.89876703758049*^7, -1.3979179226166153*^8, 
        -1.2203640527825928*^8}}], 0.002696969696969697, 
     MatrixForm[{{5.3993720337871*^9, 8.66638446348379*^9, 
        1.3761337246624998*^10, 2.030230187502914*^10, 
        2.0645682929559288*^10, 3.2436731375015884*^10}, 
       {-1.0840244656755407*^10, -1.738891745123128*^10, 
        -2.7579112308779594*^10, -4.061741911200487*^10, 
        -4.134780600028267*^10, -6.491469556241949*^10}, 
       {5.3299733100584545*^9, 8.595327302108221*^9, 1.3690591802750683*^10, 
        2.0243135368686707*^10, 2.0574955889445652*^10, 
        3.236690829300428*^10}, {139236.52729349508, 145317.9856366304, 
        144880.0525974555, 115569.62013606772, 108637.2135725578, 
        104891.94061545523}, {-1.1076007638256264*^8, -1.2706036765363693*^8, 
        -1.270383793513174*^8, -7.186629866889381*^7, -1.270585440641594*^8, 
        -1.109510024587059*^8}}], 0.0027727272727272726, 
     MatrixForm[{{4.97372707760913*^9, 7.983206506325613*^9, 
        1.2676853109996626*^10, 1.8707293199265438*^10, 
        1.9018897570647243*^10, 2.9882264505075665*^10}, 
       {-9.98509576958718*^9, -1.6017369298476038*^10, 
        -2.5404924835406715*^10, -3.742612844050843*^10, 
        -3.808901587436252*^10, -5.980192443094679*^10}, 
       {4.910255035376604*^9, 7.918210920849525*^9, 1.2612140616559437*^10, 
        1.8653155011778687*^10, 1.8954201884495647*^10, 
        2.9818402127512215*^10}, {132162.37701428565, 137921.16682785458, 
        137507.36316980148, 109770.30168926122, 103108.86294607924, 
        99565.5695294559}, {-1.0098149422443056*^8, -1.1581395013407183*^8, 
        -1.1579360148748016*^8, -6.557045916261101*^7, 
        -1.1581331035668755*^8, -1.0115823278937912*^8}}], 
     0.0028484848484848484, MatrixForm[{{4.591793893421288*^9, 
        7.370187155334927*^9, 1.1703707390488989*^10, 1.7275574701130333*^10, 
        1.755910236418*^10, 2.7589874190015625*^10}, {-9.217825297197706*^9, 
        -1.4786747879268204*^10, -2.34540268949693*^10, 
        -3.456157534138579*^10, -3.516481877547753*^10, 
        -5.521375898783331*^10}, {4.533593507410234*^9, 7.310583619225872*^9, 
        1.1644361648541769*^10, 1.7225911674159035*^10, 
        1.7499772011145992*^10, 2.7531313899571953*^10}, 
       {125623.45738908685, 131085.0572762742, 130693.47754257995, 
        104405.15072642422, 97999.52715426582, 94642.06582720821}, 
       {-9.231227290879583*^7, -1.0584601965012884*^8, 
        -1.0582716246099758*^8, -5.998456094569588*^7, 
        -1.0584640062438965*^8, -9.247625617991638*^7}}], 
     0.0029242424242424243, MatrixForm[{{4.2480914441919165*^9, 
        6.818529464828034*^9, 1.0827943578777441*^10, 1.5986728409577028*^10, 
        1.6245367656290693*^10, 2.55267295942774*^10}, 
       {-8.527407004402912*^9, -1.3679373596263487*^10, 
        -2.1698419315166374*^10, -3.19829009284053*^10, 
        -3.2533269239041065*^10, -5.1084473698041145*^10}, 
       {4.194595554663089*^9, 6.763738231866993*^9, 1.0773387706556252*^10, 
        1.594106127408343*^10, 1.6190825908649387*^10, 
        2.547290110309665*^10}, {119566.49647097186, 124753.75699178083, 
        124382.68982146477, 99431.31615617739, 93267.43552426375, 
        90081.34123382707}, {-8.460043905143595*^7, -9.698114581146717*^7, 
        -9.696364714285946*^7, -5.5011813428687096*^7, -9.698240666546535*^7, 
        -8.475291932585907*^7}}], 0.003, MatrixForm[
      {{3.9379442950573463*^9, 6.320729381047426*^9, 1.0037655821156635*^10, 
        1.4823329942537*^10, 1.5059838599509554*^10, 2.366482076383292*^10}, 
       {-7.904436306833543*^9, -1.2680166556065693*^10, 
        -2.0114218227811516*^10, -2.9655237327031273*^10, 
        -3.0158585406701862*^10, -4.7357995192510086*^10}, 
       {3.8886598658840103*^9, 6.27024644664406*^9, 9.98738828988628*^9, 
        1.4781241805582653*^10, 1.500958406230329*^10, 2.36152283029038*^10}, 
       {113944.73673383589, 118878.21090552823, 118526.11498820937, 
        94811.15309650055, 88875.93190967296, 85848.20713435358}, 
       {-7.771820115545201*^7, -8.907185016330099*^7, -8.905559065361214*^7, 
        -5.05707677585268*^7, -8.90738689571104*^7, -7.786027756623459*^7}}], 
     0.003075757575757576, MatrixForm[{{3.657347715005431*^9, 
        5.870359162555282*^9, 9.322645490003035*^9, 1.377044809329031*^10, 
        1.3987220216974644*^10, 2.1980151887163464*^10}, 
       {-7.3408585552389965*^9, -1.177621086271863*^10, 
        -1.8680965649138767*^10, -2.75487061298242*^10, 
        -2.801011659496361*^10, -4.398628688034333*^10}, 
       {3.6118445261900673*^9, 5.823744715530578*^9, 9.276228636660007*^9, 
        1.3731574960883482*^10, 1.3940815344851852*^10, 
        2.1934362843751144*^10}, {108717.00310916366, 113415.22270186587, 
        113080.70621968758, 90511.47728681593, 84792.7367913162, 
        81911.67143015491}, {-7.155759704038906*^7, -8.199356941006851*^7, 
        -8.19784417695036*^7, -4.659256417312336*^7, -8.199624040032768*^7, 
        -7.169023775729752*^7}}], 0.0031515151515151517, 
     MatrixForm[{{3.402857637979698*^9, 5.461891320591039*^9, 
        8.674141990774591*^9, 1.2815237866125402*^10, 1.3014359135359974*^10, 
        2.045208518341668*^10}, {-6.829747449020433*^9, 
        -1.0956400466906815*^10, -1.738106905166162*^10, 
        -2.5637603898287155*^10, -2.606150471378341*^10, 
        -4.092803520465214*^10}, {3.3607589534443045*^9, 
        5.418760194029917*^9, 8.63119251912351*^9, 1.2779260801492222*^10, 
        1.2971420732102203*^10, 2.040972070546807*^10}, 
       {103846.89162198291, 108326.63099800411, 108008.43397834586, 
        86502.94167822314, 80989.33745640743, 78244.34911504205}, 
       {-6.6027010704808*^7, -7.564062565486193*^7, -7.562653332954025*^7, 
        -4.301872772785187*^7, -7.564385698377323*^7, 
        -6.6151071418268204*^7}}], 0.0032272727272727275, 
     MatrixForm[{{3.171501695100831*^9, 5.090554742003107*^9, 
        8.0845745914349375*^9, 1.1946607491859512*^10, 
        1.2129900952135025*^10, 1.9062804638281998*^10}, 
       {-6.365125838093266*^9, -1.0211149782103996*^10, 
        -1.6199343384781923*^10, -2.3899735742443928*^10, 
        -2.4289997371256256*^10, -3.8147575895088196*^10}, 
       {3.13247647226805*^9, 5.050568478020412*^9, 8.044755678299326*^9, 
        1.1913246098219387*^10, 1.2090092283445854*^10, 
        1.9023531826822323*^10}, {99302.17050183739, 103578.6179702768, 
        103275.59708070528, 82759.50716594775, 77440.46193647523, 
        74821.96754479874}, {-6.10483685538826*^7, -6.99229834625082*^7, 
        -6.990983945057869*^7, -3.9799392857860565*^7, -6.992669521343899*^7, 
        -6.116460801632881*^7}}], 0.003303030303030303, 
     MatrixForm[{{2.9607047817545056*^9, 4.752216521483618*^9, 
        7.547385013708418*^9, 1.115494642094106*^10, 1.1324009331763466*^10, 
        1.779687549558419*^10}, {-5.941815914138999*^9, 
        -9.532156034342323*^9, -1.5122634935727684*^10, 
        -2.23158709253315*^10, -2.2675884742867485*^10, 
        -3.561401196791614*^10}, {2.9244612080854473*^9, 
        4.715076746110536*^9, 7.510399718351746*^9, 1.112395338097323*^10, 
        1.1287033539288475*^10, 1.7760400886197765*^10}, 
       {95054.15689187375, 99141.12659021001, 98852.24198261484, 
        79258.02887070722, 74123.6446194951, 71622.94934958777}, 
       {-5.655487014215374*^7, -6.4763625621580124*^7, -6.475135142553711*^7, 
        -3.689186538833809*^7, -6.476774817092228*^7, 
        -5.666396318483353*^7}}], 0.0033787878787878787, 
     MatrixForm[{{2.7682289902270865*^9, 4.443284445403416*^9, 
        7.05687276975752*^9, 1.0431896913449028*^10, 1.0588134894962679*^10, 
        1.6640881189487747*^10}, {-5.555318237105667*^9, 
        -8.912203163661163*^9, -1.4139510931102953*^10, 
        -2.0869285781158894*^10, -2.1202036265906082*^10, 
        -3.3300486788676872*^10}, {2.734509027943631*^9, 
        4.408727312538353*^9, 7.02245850662167*^9, 1.0403053438057076*^10, 
        1.0553729461116566*^10, 1.6606945280911495*^10}, 
       {91077.3089035369, 94987.36736008957, 94711.67126626745, 
        75977.8257346036, 71018.87295719025, 68628.06559960423}, 
       {-5.248914162604618*^7, -6.009641835203409*^7, -6.008494305249691*^7, 
        -3.425945182705498*^7, -6.010089095388222*^7, 
        -5.2591690212031364*^7}}], 0.0034545454545454545, 
     MatrixForm[{{2.59212249401006*^9, 4.160626151809291*^9, 
        6.608066940749199*^9, 9.770170002046555*^9, 9.914821911049038*^9, 
        1.5583119006914515*^10}, {-5.201708892298119*^9, 
        -8.344999275014705*^9, -1.3240002220404703*^10, 
        -1.9545395364201874*^10, -1.9853513166847717*^10, 
        -3.118357477484415*^10}, {2.56069732367906*^9, 4.128417663865951*^9, 
        6.57599082425219*^9, 9.743281960423767*^9, 9.88275401200546*^9, 
        1.5551491679402592*^10}, {87348.75829552441, 91093.39914445658, 
        90830.02592092445, 72900.42714881434, 68108.25434982052, 
        65820.10008498422}, {-4.8801725850702524*^7, -5.586436594031763*^7, 
        -5.5853625377391815*^7, -3.187050130440235*^7, -5.586913553886795*^7, 
        -4.889826842696285*^7}}], 0.0035303030303030303, 
     MatrixForm[{{2.4306785376425467*^9, 3.901501823936554*^9, 
        6.196619418845211*^9, 9.163386253923407*^9, 9.297548771764446*^9, 
        1.4613355891989063*^10}, {-4.877556885754593*^9, 
        -7.825041313473218*^9, -1.2415389044413664*^10, 
        -1.833143481772768*^10, -1.861724868474838*^10, 
        -2.9242792409138622*^10}, {2.4013446585067883*^9, 
        3.871433874841287*^9, 6.166674326665865*^9, 9.138280936569668*^9, 
        9.2676113400947*^9, 1.4583832472456244*^10}, {83848.0571623608, 
        87437.77161779214, 87185.92912606256, 70009.22902079561, 
        65375.75951562319, 63183.67755084248}, {-4.5449841548095465*^7, 
        -5.201817692375898*^7, -5.20081129734602*^7, -2.9697618005586624*^7, 
        -5.202319712971687*^7, -4.554086101576424*^7}}], 
     0.003606060606060606, MatrixForm[{{2.2823995643222833*^9, 
        3.663507919368724*^9, 5.818715644391553*^9, 8.605949644351767*^9, 
        8.730593930271744*^9, 1.372260957921041*^10}, {-4.579852004281234*^9, 
        -7.347501936836041*^9, -1.1658021920885336*^10, 
        -1.7216206910691544*^10, -1.7481779363773632*^10, 
        -2.7460160152738434*^10}, {2.254975523858645*^9, 
        3.6353949354222164*^9, 5.790716875552188*^9, 8.582472966439385*^9, 
        8.702602315468414*^9, 1.36950075787395*^10}, {80556.81001757944, 
        84001.21916803352, 83760.18108758022, 67289.35470757938, 
        62806.98942305064, 60704.932773570494}, {-4.239635929028821*^7, 
        -4.8515080825932264*^7, -4.850564076050758*^7, 
        -2.7717010545682907*^7, -4.8520311044052124*^7, 
        -4.2482289855750084*^7}}], 0.003681818181818182, 
     MatrixForm[{{2.1459681796700811*^9, 3.444529939122174*^9, 
        5.470999686620888*^9, 8.0929341119127655*^9, 8.208924077761068*^9, 
        1.2902980625238775*^10}, {-4.305946358926223*^9, 
        -6.908134569743571*^9, -1.096117131928688*^10, 
        -1.618985506394352*^10, -1.6437020911851748*^10, 
        -2.581986607096809*^10}, {2.1202917683749385*^9, 3.41820601682856*^9, 
        5.444782113852026*^9, 8.070948272235605*^9, 8.182713193036304*^9, 
        1.2877136888889704*^10}, {77458.46048630241, 80766.39794511374, 
        80535.497152032, 64727.3666274234, 60388.99002520305, 
        58371.42622405616}, {-3.960895242071688*^7, -4.5317847394892216*^7, 
        -4.5308983316812515*^7, -2.5907952428521156*^7, 
        -4.5323252064347744*^7, -3.969018541338825*^7}}], 
     0.0037575757575757577, MatrixForm[{{2.0202222799766793*^9, 
        3.2427026341977167*^9, 5.150511114732176*^9, 7.619993283257852*^9, 
        7.728098428304517*^9, 1.2147497108217064*^10}, 
       {-4.053504344696795*^9, -6.503193415045425*^9, 
        -1.0318900999161325*^10, -1.5243682667430927*^10, 
        -1.5474076382441614*^10, -2.4307954995643658*^10}, 
       {1.9961481364029093*^9, 3.218019092895827*^9, 5.125926749513727*^9, 
        7.599374740530951*^9, 7.703520325821753*^9, 1.2123265436325394*^10}, 
       {74538.06813829191, 77717.65922625428, 77496.28189613632, 
        62311.13764217597, 58110.06048628872, 56171.89304655199}, 
       {-3.7059390249067545*^7, -4.239397029265547*^7, 
        -4.2385638633524895*^7, -2.4252332504484177*^7, 
        -4.2399518254858494*^7, -3.713627920815754*^7}}], 
     0.003833333333333333, MatrixForm[{{1.9041340874031029*^9, 
        3.0563763567844114*^9, 4.854631616764498*^9, 7.18328203276058*^9, 
        7.284189658240176*^9, 1.1449994424624249*^10}, 
       {-3.8204604602185364*^9, -6.129365821449908*^9, -9.725960911359388*^9, 
        -1.4369996114053791*^10, -1.4585077701793142*^10, 
        -2.2912087819808002*^10}, {1.8815316434086936*^9, 
        3.0331996388670893*^9, 4.83154752013958*^9, 7.163919772534157*^9, 
        7.261111435045868*^9, 1.1427243486720352*^10}, 
       {71782.12190440437, 74840.85346375451, 74628.43387574257, 
        60029.69279022389, 55959.627783118565, 54096.17324443126}, 
       {-3.472294728483534*^7, -3.971498494494367*^7, -3.9707146021434784*^7, 
        -2.2734279066264153*^7, -3.972064887931681*^7, 
        -3.479581229015541*^7}}], 0.003909090909090909, 
     MatrixForm[{{1.796792360941633*^9, 2.884088532655935*^9, 
        4.581039974365845*^9, 6.77939023920167*^9, 6.873715752917968*^9, 
        1.080500531425665*^10}, {-3.6049835199882755*^9, 
        -5.783714947444516*^9, -9.177696860076773*^9, 
        -1.3561972237923803*^10, -1.3763049084405827*^10, 
        -2.1621321370482254*^10}, {1.7755440730934896*^9, 
        2.8622983953094063*^9, 4.559336452595882*^9, 6.76118428136807*^9, 
        6.852017751113709*^9, 1.0783616882138378*^10}, 
       {69178.3782402365, 72123.16212002683, 71919.18887112109, 
        57873.07956979763, 53928.11537258047, 52135.043941522796}, 
       {-3.2577907574912786*^7, -3.72558963170557*^7, -3.724851392617464*^7, 
        -2.1339844274494648*^7, -3.726165225877762*^7, 
        -3.2647039043284416*^7}}], 0.003984848484848485, 
     MatrixForm[{{1.6973872517012727*^9, 2.724539231813079*^9, 
        4.327672223724729*^9, 6.405286370823385*^9, 6.49358169776176*^9, 
        1.0207671292883387*^10}, {-3.4054461889698315*^9, 
        -5.463630671702855*^9, -8.669970616531559*^9, 
        -1.2813545421675642*^10, -1.3001790185840872*^10, 
        -2.0425931079167294*^10}, {1.677387074239069*^9, 
        2.704027189798032*^9, 4.307241297633899*^9, 6.388146480329962*^9, 
        6.473155957182181*^9, 1.0187538696873016*^10}, 
       {66715.72034630137, 69552.94099789491, 69356.91374477354, 
        55832.25502306426, 52006.82181392226, 50280.14320458378}, 
       {-3.0605147309143305*^7, -3.499469715074611*^7, 
        -3.4987738259186745*^7, -2.0056738267272472*^7, 
        -3.500052407511711*^7, -3.0670809267683983*^7}}], 
     0.0040606060606060606, MatrixForm[{{1.605197368131342*^9, 
        2.5765706505359364*^9, 4.0926910040519443*^9, 6.058269287017951*^9, 
        6.141030620155856*^9, 9.653663677088017*^9}, {-3.220398964819145*^9, 
        -5.166788350621153*^9, -8.199098366190314*^9, 
        -1.2119311147152853*^10, -1.2295778179304762*^10, 
        -1.9317252897481304*^10}, {1.5863494305550508*^9, 
        2.557238619578075*^9, 4.0734350357723074*^9, 6.042113856803213*^9, 
        6.121779530946579*^9, 9.634690481479452*^9}, {64384.0353630191, 
        67119.6090551977, 66931.08342610176, 53898.98717098107, 
        50187.83670389138, 48523.856809740704}, {-2.878778209738922*^7, 
        -3.2911960898086786*^7, -3.2905395282636642*^7, -1.88741043445158*^7, 
        -3.2917840365620136*^7, -2.885021505702591*^7}}], 
     0.004136363636363636, MatrixForm[{{1.5195786946949122*^9, 
        2.43914908208463*^9, 3.874455683271624*^9, 5.735927105369227*^9, 
        5.813601236350454*^9, 9.13911787300121*^9}, {-3.048547889957961*^9, 
        -4.891112600700013*^9, -7.7617908284864855*^9, 
        -1.1474443683171177*^10, -1.1640082484532434*^10, 
        -1.828755174372817*^10}, {1.5017961532662482*^9, 
        2.4209082084369974*^9, 3.856286216481424*^9, 5.720682183792513*^9, 
        5.795436371734003*^9, 9.121216720130592*^9}, {62174.10695801936, 
        64813.51792483952, 64632.09344922467, 52065.77338416936, 
        48463.95121156497, 46859.2470221376}, {-2.7110867889842868*^7, 
        -3.0990496660460234*^7, -3.0984296639988184*^7, 
        -1.7782328236052036*^7, -3.099641249676466*^7, 
        -2.7170291349345207*^7}}], 0.004212121212121212, 
     MatrixForm[{{1.4399550703011365*^9, 2.311349900913576*^9, 
        3.6714978434264174*^9, 5.436100840498059*^9, 5.509091507717272*^9, 
        8.660576354132334*^9}, {-2.8887354022127004*^9, 
        -4.634747115689989*^9, -7.355104090385002*^9, 
        -1.0874623335515562*^10, -1.1030291937130001*^10, 
        -1.732990735256793*^10}, {1.423159107832282*^9, 2.29411953322984*^9, 
        3.6543345999061356*^9, 5.421699293483427*^9, 5.491932607118772*^9, 
        8.64366795725458*^9}, {60077.52113405972, 62625.87343191814, 
        62451.14634827502, 50325.741485752376, 46828.58472479121, 
        45279.98242818698}, {-2.5561146558148146*^7, -2.921505567314148*^7, 
        -2.9209195906099796*^7, -1.6772875792590141*^7, 
        -2.9220993709232807*^7, -2.5617761198586464*^7}}], 
     0.004287878787878788, MatrixForm[{{1.3658099836409597*^9, 
        2.192343642816914*^9, 3.482501327410774*^9, 5.15685552204406*^9, 
        5.22552761098676*^9, 8.214938725549882*^9}, {-2.739923835126225*^9, 
        -4.396026731693887*^9, -6.976399557658723*^9, 
        -1.0315978631579552*^10, -1.0462452603042892*^10, 
        -1.6438114320253172*^10}, {1.3499289361102943*^9, 
        2.17605045932666*^9, 3.4662713118727283*^9, 5.143236282562062*^9, 
        5.209301687587009*^9, 8.198950996022689*^9}, {58086.58342521606, 
        60548.58947413568, 60380.21019302635, 48672.629554097635, 
        45275.72784510853, 43780.26369927846}, {-2.4126828791545868*^7, 
        -2.757208096083808*^7, -2.7566538165026665*^7, 
        -1.5838154343876362*^7, -2.7578028741277695*^7, 
        -2.418081841690159*^7}}], 0.004363636363636364, 
     MatrixForm[{{1.2966794838889625*^9, 2.08138607879599*^9, 
        3.3062845470400743*^9, 4.896452027467023*^9, 4.961135348145908*^9, 
        7.799420753362302*^9}, {-2.6011811622638826*^9, 
        -4.173457422005123*^9, -6.623308459618182*^9, -9.795029978535948*^9, 
        -9.933010516495916*^9, -1.5606600073383232*^10}, 
       {1.2816480758513918*^9, 2.0659632759424767*^9, 3.290921254884899*^9, 
        4.883559456327751*^9, 4.9457759288885*^9, 7.784288023726387*^9}, 
       {56194.24593040137, 58574.32636780949, 58411.962764071104, 
        47100.680811210725, 43799.846369598505, 42354.79234516037}, 
       {-2.2797408277597785*^7, -2.604949294028902*^7, -2.604424573044443*^7, 
        -1.497139406036377*^7, -2.6055439615139484*^7, 
        -2.284894150219679*^7}}], 0.004439393939393939, 
     MatrixForm[{{1.2321460389457984*^9, 1.9778069043242593*^9, 
        3.1417833810679016*^9, 4.653325021490216*^9, 4.714319771093448*^9, 
        7.411516490390137*^9}, {-2.471668647723108*^9, 
        -3.9656936370177665*^9, -6.293697587921471*^9, -9.308645509423738*^9, 
        -9.43877079582714*^9, -1.483034906405489*^10}, 
       {1.2179047125361457*^9, 1.9631935307541459*^9, 3.127226132867118*^9, 
        4.64110833731686*^9, 4.699766187143998*^9, 7.397178841006937*^9}, 
       {54394.04286733359, 56696.30834153708, 56539.650024780996, 
        45604.614925370675, 42395.910133472375, 40998.70611821701}, 
       {-2.156350219829619*^7, -2.4636505631019473*^7, -2.463153433642602*^7, 
        -1.4166546001737118*^7, -2.4642441679561615*^7, 
        -2.1612733951696873*^7}}], 0.004515151515151515, 
     MatrixForm[{{1.1718332010049143*^9, 1.8810019969873*^9, 
        2.988038625016455*^9, 4.426062871589497*^9, 4.483641464070513*^9, 
        7.048964761235979*^9}, {-2.3506301206495085*^9, 
        -3.771522715675904*^9, -5.985644097528977*^9, -8.854000896402826*^9, 
        -8.976850180446186*^9, -1.4104835697058678*^10}, 
       {1.1583275256788447*^9, 1.8671423420434527*^9, 2.974231960604158*^9, 
        4.414475650895856*^9, 4.4698382716689415*^9, 7.035367441494876*^9}, 
       {52680.03352553165, 54908.32911969864, 54757.07871846846, 
        44179.577406402525, 41059.262179711855, 39707.510062877656}, 
       {-2.0416713932223916*^7, -2.3323468316031575*^7, 
        -2.331875482964611*^7, -1.3418194340069294*^7, -2.332938544455242*^7, 
        -2.046378681776333*^7}}], 0.004590909090909092, 
     MatrixForm[{{1.1154009619189801*^9, 1.7904253486828356*^9, 
        2.844183893959097*^9, 4.213390305624478*^9, 4.2678009436011467*^9, 
        6.709725758225749*^9}, {-2.2373826372502327*^9, 
        -3.5898487053207827*^9, -5.697411252438098*^9, -8.428544649142825*^9, 
        -8.544645734129527*^9, -1.3425977434358442*^10}, 
       {1.1025811140269084*^9, 1.7772684229805748*^9, 2.8310770433131704*^9, 
        4.2023900418611794*^9, 4.2546973849316854*^9, 6.696818639038346*^9}, 
       {51046.75166058982, 53204.64750444245, 53058.55002856355, 
        42821.09880579538, 39785.6348050595, 38477.1117692701}, 
       {-1.9349514552683234*^7, -2.210172900986767*^7, 
        -2.2097256615801096*^7, -1.2721480558362007*^7, 
        -2.2107619961889267*^7, -1.939455998257494*^7}}], 
     0.004666666666666666, MatrixForm[{{1.0625416995846777*^9, 
        1.7055834600589619*^9, 2.7094353341075134*^9, 4.0141532720763254*^9, 
        4.0656222374236007*^9, 6.391952143645944*^9}, {-2.131308331528198*^9, 
        -3.419681063881857*^9, -5.427427791439874*^9, -8.02996782079404*^9, 
        -8.139801959713057*^9, -1.2790076998017706*^10}, 
       {1.0503620025004594*^9, 1.6930825075962381*^9, 2.696981749017921*^9, 
        4.003700985834841*^9, 4.053171776505185*^9, 6.379689271102051*^9}, 
       {49489.160513251794, 51580.01690004434, 51438.81457025292, 
        41525.05842402664, 38571.08968245231, 37303.71181249645}, 
       {-1.8355140282547593*^7, -2.0963516209756732*^7, 
        -2.0959269499868393*^7, -1.2072037824450731*^7, 
        -2.0969374694589138*^7, -1.8398279557899*^7}}], 0.004742424242424242, 
     MatrixForm[{{1.0129766318581419*^9, 1.6260288843560984*^9, 
        2.583082554163839*^9, 3.827305693043893*^9, 3.8760396528227987*^9, 
        6.09397008399275*^9}, {-2.0318472867602715*^9, 
        -3.2601217246130543*^9, -5.174269742598329*^9, -7.656177501477427*^9, 
        -7.76018428221957*^9, -1.2193784382386372*^10}, 
       {1.0013951487551286*^9, 1.6141409742180567*^9, 2.571239494205068*^9, 
        3.8173655867496824*^9, 3.86419956037868*^9, 6.082309265809448*^9}, 
       {48002.61272679956, 50029.57864827344, 49893.02857433276, 
        40287.65196781166, 37411.99489713451, 36183.811449715286}, 
       {-1.742750353427434*^7, -1.9901836460250854*^7, 
        -1.9897801200846672*^7, -1.1465934031883001*^7, 
        -1.990765702319312*^7, -1.746884877272463*^7}}], 
     0.004818181818181819, MatrixForm[{{9.664527079437505*^8, 
        1.551355364238874*^9, 2.4644807240676036*^9, 3.651897847637593*^9, 
        3.6980859820425477*^9, 5.814260456008152*^9}, 
       {-1.9384912867404697*^9, -3.1103553231296377*^9, 
        -4.936644577865851*^9, -7.30527357426992*^9, -7.403855416026828*^9, 
        -1.1634059236184875*^10}, {9.554308804342029*^8, 
        1.5400410248353982*^9, 2.4532088888409905*^9, 3.6424369990260835*^9, 
        3.6868169658510976*^9, 5.803162895480021*^9}, 
       {46582.81461075453, 48548.83428897132, 48416.717492243464, 
        39105.36266991213, 36304.99951056944, 35114.18367550741}, 
       {-1.6561115547905624*^7, -1.891038522107625*^7, -1.890654823976469*^7, 
        -1.0899622243575096*^7, -1.891616313367176*^7, 
        -1.6600770513027191*^7}}], 0.004893939393939393, 
     MatrixForm[{{9.227398769665283*^8, 1.4811936760838652*^9, 
        2.3530436137127023*^9, 3.4870661630162807*^9, 3.5308813345863447*^9, 
        5.551440928271131*^9}, {-1.8507783255282164*^9, 
        -2.9696408416070967*^9, -4.7133772536431265*^9, -6.97552828792509*^9, 
        -7.069053002841888*^9, -1.110813501167211*^10}, 
       {9.122422038103964*^8, 1.4704165627168775*^9, 2.3423068159108396*^9, 
        3.478054252498166*^9, 3.5201472208912115*^9, 5.540870911752108*^9}, 
       {45225.79415680556, 47133.632415972446, 47005.742407595164, 
        37974.93544389433, 35246.98720619667, 34091.821478070924}, 
       {-1.5751018957134843*^7, -1.7983469173938036*^7, 
        -1.7979818277176857*^7, -1.0369897475198984*^7, 
        -1.7989200377126455*^7, -1.5789079827393532*^7}}], 
     0.004969696969696969, MatrixForm[{{8.816286569448758*^8, 
        1.4152076944842212*^9, 2.2482375484162283*^9, 3.3320242246049986*^9, 
        3.373625412386927*^9, 5.304254615163788*^9}, {-1.768287722826565*^9, 
        -2.837303708322869*^9, -4.503398087816609*^9, -6.665368269183736*^9, 
        -6.754174109192389*^9, -1.0613496222336746*^10}, 
       {8.716224091334765*^8, 1.4049342953255773*^9, 2.2380024208561544*^9, 
        3.323433292303111*^9, 3.363392842320108*^9, 5.294179208320751*^9}, 
       {43927.86861794171, 45780.13240977961, 45656.2749963486, 
        36893.35373573073, 34235.096483471905, 33113.97165032967}, 
       {-1.4992728879594982*^7, -1.7115938380660772*^7, 
        -1.711246226922989*^7, -9.873858921889544*^6, -1.7121619388869524*^7, 
        -1.5029284880558014*^7}}], 0.005045454545454546, 
     MatrixForm[{{8.42928145182768*^8, 1.3530908322193625*^9, 
        2.1495756084659705*^9, 3.186054832271633*^9, 3.225587940357207*^9, 
        5.071554276284099*^9}, {-1.6906361173967881*^9, 
        -2.7127286547403903*^9, -4.305731139021879*^9, -6.373358628181533*^9, 
        -6.457756080052179*^9, -1.0147846847481592*^10}, 
       {8.333831052610841*^8, 1.3432902108568223*^9, 2.1398113507059898*^9, 
        3.1778590612207847*^9, 3.215826118293872*^9, 5.061943077779789*^9}, 
       {42685.63775042099, 44484.76293713111, 44364.74695880803, 
        35857.818362929924, 33266.65791278734, 32178.060087120135}, 
       {-1.4282181315185547*^7, -1.6303126901268482*^7, 
        -1.6299815102960348*^7, -9.408876870752335*^6, 
        -1.6308754743188381*^7, -1.4317315357618332*^7}}], 
     0.005121212121212122, MatrixForm[{{8.064638992831035*^8, 
        1.2945631942928548*^9, 2.056613613938147*^9, 3.048503041224407*^9, 
        3.086102277760491*^9, 4.852292534373348*^9}, {-1.617473222933742*^9, 
        -2.5953539936692286*^9, -4.119486135724007*^9, -6.098189033489046*^9, 
        -6.17846372601838*^9, -9.709090737306921*^9}, {7.97352139804147*^8, 
        1.2852067544930964*^9, 2.0472917504649255*^9, 3.04067856288015*^9, 
        3.076782736229454*^9, 4.843117444115949*^9}, {41495.92576483337, 
        43244.21285691232, 43127.87149574329, 34865.73063502723, 
        32339.198755865633, 31281.70069195957}, {-1.3615687920726657*^7, 
        -1.5540800670420289*^7, -1.553764344943881*^7, -8.972563653853655*^6, 
        -1.554637282967949*^7, -1.3649477116930962*^7}}], 
     0.0051969696969696964, MatrixForm[{{7.720764418322697*^8, 
        1.2393689446229827*^9, 1.9689451837895036*^9, 2.9187698413527465*^9, 
        2.9545589229400105*^9, 4.645511969292855*^9}, {-1.548478813230981*^9, 
        -2.4846663301477*^9, -3.943848587684564*^9, -5.838661066592376*^9, 
        -5.915076313302122*^9, -9.2953117845195*^9}, {7.633721194229133*^8, 
        1.2304302184269595*^9, 1.960039361312321*^9, 2.911294562464684*^9, 
        2.9456553138846126*^9, 4.636746980205088*^9}, 
       {40355.78381291883, 42055.41299933145, 41942.579124482465, 
        33914.671882742674, 31450.422425794524, 30422.681166831324}, 
       {-1.298989619198531*^7, -1.4825111684758306*^7, 
        -1.4822100003615618*^7, -8.56274810306263*^6, -1.4830626055073023*^7, 
        -1.3022412340391636*^7}}], 0.005272727272727273, 
     MatrixForm[{{7.396198520394938*^8, 1.1872737072753727*^9, 
        1.8861982866378102*^9, 2.7963067528239584*^9, 2.830399228663835*^9, 
        4.450335822922007*^9}, {-1.4833598882538404*^9, 
        -2.380195352706066*^9, -3.778072862180105*^9, -5.593677407188641*^9, 
        -5.6664749845196085*^9, -8.904755324050516*^9}, 
       {7.312990193384883*^8, 1.1787281722630877*^9, 1.8776840864059258*^9, 
        2.7891601989445047*^9, 2.82188714516473*^9, 4.441956837752799*^9}, 
       {39262.48149253589, 40915.4935797932, 40806.01622335294, 
        33002.39188947237, 30598.172906224016, 29598.940290276336}, 
       {-1.2401754394365668*^7, -1.4152557674025655*^7, 
        -1.4149683120145798*^7, -8.177453028287411*^6, 
        -1.4158012518137217*^7, -1.2433064435420036*^7}}], 
     0.005348484848484849, MatrixForm[{{7.089602944641888*^8, 
        1.1380627178235857*^9, 1.8080317854644778*^9, 2.6806108712954535*^9, 
        2.713112155986805*^9, 4.26595952157268*^9}, {-1.4218477271928773*^9, 
        -2.281510111165751*^9, -3.6214752591730576*^9, -5.36223192006501*^9, 
        -5.431636225311712*^9, -8.53581117080209*^9}, {7.010007386227088*^8, 
        1.1298876250883074*^9, 1.7998865569763236*^9, 2.673774046642225*^9, 
        2.70496894850229*^9, 4.257944193628374*^9}, {38213.46581853503, 
        39821.79116379844, 39715.51981155127, 32126.79334730023, 
        29780.477235684994, 28808.542406731758}, {-1.1848480640161276*^7, 
        -1.3519946462694526*^7, -1.3517201212444782*^7, 
        -7.814875333984137*^6, -1.3525340345382214*^7, 
        -1.1878647058629513*^7}}], 0.0054242424242424234, 
     MatrixForm[{{6.799749096447183*^8, 1.0915388257431452*^9, 
        1.7341329040018547*^9, 2.5712207300249815*^9, 2.602227837491228*^9, 
        4.091646021630097*^9}, {-1.3636956560186694*^9, 
        -2.188215010911167*^9, -3.4734289203497114*^9, 
        -5.1434013732452545*^9, -5.209619003598187*^9, 
        -8.187004280312663*^9}, {6.723560045078409*^8, 1.0837130488565178*^9, 
        1.7263356064800472*^9, 2.5646759888749003*^9, 2.5944324743689265*^9, 
        4.0839735923068805*^9}, {37206.353978559775, 38771.82027690346, 
        38668.629896612794, 31285.92758719571, 28995.47081716231, 
        28049.712511850717}, {-1.1327535512131691*^7, -1.292436449122703*^7, 
        -1.2921741237913013*^7, -7.473368417783737*^6, 
        -1.2929696267216206*^7, -1.1356616663173199*^7}}], 0.0055, 
     MatrixForm[{{6.525508387149861*^8, 1.0475208510454162*^9, 
        1.6642136847672172*^9, 2.467711330900782*^9, 2.4973146622119083*^9, 
        3.926716800222797*^9}, {-1.3086770839459403*^9, 
        -2.0999465123644397*^9, -3.3333567505732*^9, -4.936335508442515*^9, 
        -4.999558911702406*^9, -7.856976743922822*^9}, 
       {6.452534084958358*^8, 1.040024749140677*^9, 1.6567447619254692*^9, 
        2.461442272981604*^9, 2.4898475903786106*^9, 3.919367974656892*^9}, 
       {36238.92959309636, 37763.261346608815, 37663.01708483538, 
        30477.94435162635, 28241.42000365736, 27320.770714484635}, 
       {-1.0836597805525303*^7, -1.2363148916999936*^7, 
        -1.236064086342907*^7, -7.151426615777016*^6, -1.236841769188261*^7, 
        -1.0864648272419214*^7}}], 0.005575757575757576, 
     MatrixForm[{{6.265841828170282*^8, 1.0058420937455267*^9, 
        1.5980095163458898*^9, 2.3696929135973186*^9, 2.3979755059674244*^9, 
        3.77054821794991*^9}, {-1.2565834191803558*^9, -2.016370138441992*^9, 
        -3.200728442494385*^9, -4.740254552343819*^9, -4.800660618538018*^9, 
        -7.544480489419225*^9}, {6.195903842263398*^8, 9.986573878909409*^8, 
        1.5908507659662426*^9, 2.36368426630824*^9, 2.390818527905651*^9, 
        3.7635050374178677*^9}, {35309.11251986558, 36793.94752655226, 
        36696.52736405761, 29701.16302160806, 27516.70528534705, 
        26620.16162933134}, {-1.0373543024467826*^7, -1.1833862857998013*^7, 
        -1.1831463654888034*^7, -6.847671275238514*^6, 
        -1.1839067959657907*^7, -1.0400613889817*^7}}], 0.005651515151515152, 
     MatrixForm[{{6.019793882286911*^8, 9.663490003247899*^8, 
        1.5352765698184307*^9, 2.2768052195530877*^9, 2.3038445559934015*^9, 
        3.6225652962166996*^9}, {-1.207222821129438*^9, 
        -1.9371777972968953*^9, -3.075055348380899*^9, -4.554437770309823*^9, 
        -4.612191508639671*^9, -7.248364838574053*^9}, 
       {5.952725937054625*^8, 9.594586617339189*^8, 1.528411034319053*^9, 
        2.2710427582537227*^9, 2.296980718495316*^9, 3.6158110325736594*^9}, 
       {34414.98233766725, 35861.85272903805, 35767.141213724215, 
        28953.967822680203, 26819.8123463539, 25946.42046655063}, 
       {-9.936424212946773*^6, -1.1334273385457397*^7, -1.133197710220182*^7, 
        -6.560838535190582*^6, -1.133941433860755*^7, 
        -9.962563363228321*^6}}], 0.005727272727272727, 
     MatrixForm[{{5.786480446280105*^8, 9.288999688599371*^8, 
        1.4757899915477405*^9, 2.1887167219036055*^9, 2.2145844656430473*^9, 
        3.4822379515352263*^9}, {-1.1604178123496356*^9, 
        -1.8620853835283184*^9, -2.9558868547494144*^9, 
        -4.378221902328564*^9, -4.43347598246834*^9, -6.967568963162214*^9}, 
       {5.722127580391055*^8, 9.22288117660247*^8, 1.4692018572130337*^9, 
        2.18318717727085*^9, 2.207997959070461*^9, 3.475757006141209*^9}, 
       {33554.69322223744, 34965.08074531147, 34872.96856763954, 
        28234.873494528692, 26149.323932651445, 25298.179616653462}, 
       {-9.523454989297211*^6, -1.0862331927389145*^7, -1.086013302007258*^7, 
        -6.289768280613422*^6, -1.0867408430899382*^7, 
        -9.548707306161642*^6}}], 0.005803030303030303, 
     MatrixForm[{{5.565088330697153*^8, 8.933642766762793*^8, 
        1.4193422006258984*^9, 2.1051209638160822*^9, 2.1298838009699624*^9, 
        3.3490768758155127*^9}, {-1.1160051387053204*^9, 
        -1.7908306254367592*^9, -2.8428069691719217*^9, 
        -4.210993850150909*^9, -4.263890341481802*^9, -6.701113640528195*^9}, 
       {5.50330584825134*^8, 8.870160901146848*^8, 1.4130167062344432*^9, 
        2.0998119494655118*^9, 2.1235598679022732*^9, 3.342854688675215*^9}, 
       {32726.56548998532, 34101.855328565776, 34012.238912001536, 
        27542.47462810172, 25503.912445808848, 24674.159384851355}, 
       {-9.13299424498117*^6, -1.0416156790466487*^7, -1.0414050072668314*^7, 
        -6.0333943946864605*^6, -1.0421168697120667*^7, 
        -9.157401878083706*^6}}], 0.005878787878787879, 
     MatrixForm[{{5.354864531855117*^8, 8.596211167550781*^8, 
        1.3657413594407604*^9, 2.0257347802081385*^9, 2.0494547459514234*^9, 
        3.222630025746482*^9}, {-1.0738336412911208*^9, 
        -1.723171150657784*^9, -2.7354312541858554*^9, 
        -4.0521871139267855*^9, -4.10285819136453*^9, -6.448094226283418*^9}, 
       {5.2955172646438634*^8, 8.535227458449844*^8, 1.3596647132901678*^9, 
        2.0206347222718918*^9, 2.0433795982349067*^9, 3.216652992190854*^9}, 
       {31928.999342985626, 33270.511164527335, 33183.292302618625, 
        26875.456238236973, 24882.333190488956, 24073.163673360432}, 
       {-8.763532641879737*^6, -9.99401754655695*^6, -9.991998162624478*^6, 
        -5.79073599051702*^6, -9.998964845009804*^6, 
        -8.787135182408571*^6}}], 0.005954545454545455, 
     MatrixForm[{{5.155112691084029*^8, 8.275587144778761*^8, 
        1.3148099967671418*^9, 1.9502961776713395*^9, 1.9730311206045449*^9, 
        3.102478338222252*^9}, {-1.0337635345125391*^9, 
        -1.658882713751056*^9, -2.633404067036413*^9, -3.9012775515159116*^9, 
        -3.949846470687861*^9, -6.207672089045921*^9}, 
       {5.0980742447662747*^8, 8.216972087240922*^8, 1.3089693012340727*^9, 
        1.9453942516792192*^9, 1.9671918628029819*^9, 3.096733741652405*^9}, 
       {31160.497607516376, 32469.483786286317, 32384.571133235022, 
        26232.583816584243, 24283.421256156635, 23494.050797354477}, 
       {-8.413680429901302*^6, -9.59432106530112*^6, -9.592384464065313*^6, 
        -5.560889581536531*^6, -9.59920385907793*^6, -8.43651512046814*^6}}], 
     0.00603030303030303, MatrixForm[{{4.9651880369418216*^8, 
        7.970736259072324*^8, 1.266383767029232*^9, 1.878562577098747*^9, 
        1.900366102780125*^9, 2.9882350270031166*^9}, {-9.956653911893004*^8, 
        -1.5977577844833825*^9, -2.536396072439294*^9, 
        -3.7577798616385913*^9, -3.8043608943791604*^9, 
        -5.979073181150234*^9}, {4.910340112793915*^8, 7.914368622769506*^8, 
        1.2607669498897343*^9, 1.8738486497831407*^9, 1.8947506680277557*^9, 
        2.982710959933163*^9}, {30419.655518574258, 31697.31119950959, 
        31614.612622993613, 25612.700233158655, 23706.07065179377, 
        22935.777502776327}, {-8.082156560208201*^6, -9.215598987999737*^6, 
        -9.213740907704592*^6, -5.343022056470275*^6, -9.220417500627875*^6, 
        -8.10425843645215*^6}}], 0.006106060606060606, 
     MatrixForm[{{4.7844928584086776*^8, 7.680698727732788*^8, 
        1.2203103306079915*^9, 1.8103088249575493*^9, 1.831231485600154*^9, 
        2.8795409445835934*^9}, {-9.59419234021207*^8, -1.539603817761441*^9, 
        -2.444101998035449*^9, -3.6212436087929616*^9, 
        -3.6659444507584815*^9, -5.761578775174445*^9}, 
       {4.731724641141045*^8, 7.6264649586559*^8, 1.214906082434852*^9, 
        1.8057734047402015*^9, 1.8258285648519244*^9, 2.8742262522668033*^9}, 
       {29705.151847769408, 30952.60865480864, 30872.041941259646, 
        25014.706530931147, 23149.2634871286, 22397.34968682164}, 
       {-7.767778914386898*^6, -8.856496513917267*^6, -8.85471295066464*^6, 
        -5.136364388679147*^6, -8.861251042915821*^6, 
        -7.7891809743618965*^6}}], 0.006181818181818182, 
     MatrixForm[{{4.612472598283482*^8, 7.404584630104393*^8, 
        1.1764483420561664*^9, 1.7453263858671641*^9, 1.7654148094137182*^9, 
        2.7760622103993354*^9}, {-9.249137505444057*^8, 
        -1.4842422850673459*^9, -2.356238606193682*^9, -3.491251600098223*^9, 
        -3.5341716790677867*^9, -5.554520716799037*^9}, 
       {4.561680194521496*^8, 7.352378256876519*^8, 1.171246059086789*^9, 
        1.740960570705995*^9, 1.7602138044096532*^9, 2.770946439700194*^9}, 
       {29015.743967292063, 30234.080434997093, 30155.565908164575, 
        24437.584661817025, 22612.01541074446, 21877.81712564161}, 
       {-7.469455519940555*^6, -8.51576228881979*^6, -8.514049484818935*^6, 
        -4.940205940402269*^6, -8.52045322900486*^6, 
        -7.490188882381916*^6}}], 0.006257575757575757, 
     MatrixForm[{{4.448612247801474*^8, 7.141567437424695*^8, 
        1.134666534672299*^9, 1.6834213132182708*^9, 1.7027194383094463*^9, 
        2.677489871098018*^9}, {-8.920455690500907*^8, -1.431507378541007*^9, 
        -2.2725428590026298*^9, -3.3674158327560663*^9, 
        -3.4086487987781935*^9, -5.357280727360107*^9}, 
       {4.399698173622149*^8, 7.091288549622074*^8, 1.1296562666074939*^9, 
        1.679216749785069*^9, 1.697710399907183*^9, 2.6725632092964554*^9}, 
       {28350.262088709325, 29540.506024068316, 29463.967217578298, 
        23880.365305769923, 22093.425265825204, 21376.31155890766}, 
       {-7.186176645639718*^6, -8.192239330306232*^6, -8.1905937556192875*^6, 
        -4.753889387421012*^6, -8.196867136297941*^6, 
        -7.206270654075384*^6}}], 0.006333333333333333, 
     MatrixForm[{{4.2924330922034806*^8, 6.890878783753716*^8, 
        1.0948428912195113*^9, 1.6244133690491145*^9, 1.6429622313856478*^9, 
        2.58353606430616*^9}, {-8.607186049412813*^8, -1.3812449614623213*^9, 
        -2.192770255970668*^9, -3.2493757293139324*^9, -3.28900906301663*^9, 
        -5.169282744129701*^9}, {4.245305804390391*^8, 6.842433555086436*^8, 
        1.0900152934728308*^9, 1.620362212022438*^9, 1.6381358169665344*^9, 
        2.578789297786719*^9}, {27707.60417602134, 28870.73465136058, 
        28796.099132998854, 23342.13754739693, 21592.63054145972, 
        20891.99928444418}, {-6.917007677718073*^6, -7.884856843654752*^6, 
        -7.883275179192662*^6, -4.57680610483253*^6, -7.889422033906698*^6, 
        -6.936490037537575*^6}}], 0.006409090909090909, 
     MatrixForm[{{4.143489776252634*^8, 6.651803912969189*^8, 
        1.0568638917713952*^9, 1.5681348483652754*^9, 1.5859727724633882*^9, 
        2.4939331202855687*^9}, {-8.308434712723856*^8, 
        -1.333311653717457*^9, -2.1166933263517861*^9, 
        -3.1367957862307334*^9, -3.1749112097874155*^9, 
        -4.989991113971007*^9}, {4.098063242243515*^8, 6.605104159027879*^8, 
        1.0522101817406313*^9, 1.5642297238060925*^9, 1.5813202025211658*^9, 
        2.4893575900104074*^9}, {27086.73159552647, 28223.68262231244, 
        28150.880612590878, 22822.042294844672, 21108.816916971813, 
        20424.097883347404}, {-6.661082691175163*^6, -7.592622835128069*^6, 
        -7.591101959146857*^6, -4.408392017070293*^6, -7.59712598594439*^6, 
        -6.679979577147722*^6}}], 0.006484848484848486, 
     MatrixForm[{{4.0013675375769347*^8, 6.423676917221777*^8, 
        1.0206238306731368*^9, 1.5144295731496363*^9, 1.5315925907886271*^9, 
        2.408431777318145*^9}, {-8.023369235883673*^8, 
        -1.2875738779176586*^9, -2.044100260033328*^9, 
        -3.0293635611839824*^9, -3.0660378970665846*^9, 
        -4.818907023323812*^9}, {3.9575608452436113*^8, 6.378639704260739*^8, 
        1.0161357476520283*^9, 1.5106635449211376*^9, 1.5271056058820333*^9, 
        2.4040193393361435*^9}, {26486.66318294371, 27598.323115868174, 
        27527.291821620413, 22319.268761403226, 20641.22465566372, 
        19971.86890105047}, {-6.417598643129855*^6, -7.314617446291149*^6, 
        -7.313154416341305*^6, -4.2481238444468975*^6, -7.319059171268463*^6, 
        -6.435934800622463*^6}}], 0.00656060606060606, 
     MatrixForm[{{3.8656799428086805*^8, 6.205877848968594*^8, 
        9.860241957536554*^8, 1.4631518921335857*^9, 1.4796737546214612*^9, 
        2.326799925415753*^9}, {-7.751214043149642*^8, 
        -1.2439072758595524*^9, -1.9747936632170124*^9, 
        -2.9267876728630886*^9, -2.962092893590704*^9, 
        -4.655565981934102*^9}, {3.8234169344456017*^8, 6.162425103613417*^8, 
        9.816939641381158*^8, 1.4595184319718974*^9, 1.4753445819741921*^9, 
        2.322542912947015*^9}, {25906.474546520803, 26993.694776703254, 
        26924.37001365682, 21833.04742484175, 20189.12682304033, 
        19534.62002454289}, {-6.1858101149894595*^6, -7.049986906574607*^6, 
        -7.048578955227375*^6, -4.0955157101812363*^6, -7.054367868227601*^6, 
        -6.203608951309681*^6}}], 0.006636363636363636, 
     MatrixForm[{{3.73606649655169*^8, 5.997828014236064*^8, 
        9.529731028831912*^8, 1.4141662765825584*^9, 1.4300784973809433*^9, 
        2.2488204147037845*^9}, {-7.491245635464233*^8, 
        -1.2021957683249652*^9, -1.9085894250628579*^9, 
        -2.8287969874927783*^9, -2.8628003223392434*^9, 
        -4.499533444796023*^9}, {3.6952754404384863*^8, 5.955886199356762*^8, 
        9.487933983746152*^8, 1.4106592322005446*^9, 1.4258998141419873*^9, 
        2.2447116101684256*^9}, {25345.291140223108, 26408.883628731615, 
        26341.20569883676, 21362.666062373537, 19751.84523656607, 
        19111.68084776455}, {-5.965024556265444*^6, -6.797938082054019*^6, 
        -6.796582599352717*^6, -3.9501160436127186*^6, -6.80225897107625*^6, 
        -5.982308242966175*^6}}], 0.006712121212121213, 
     MatrixForm[{{3.6121907077378744*^8, 5.79898734723375*^8, 
        9.213847813408054*^8, 1.3673458530689068*^9, 1.382678098091057*^9, 
        2.174291445189327*^9}, {-7.242788702532115*^8, 
        -1.1623310258276968*^9, -1.845315686176184*^9, 
        -2.7351376912543554*^9, -2.7679024238148904*^9, 
        -4.350405577015913*^9}, {3.5728039922609586*^8, 5.758487145651666*^8, 
        9.173486998598557*^8, 1.3639594259302394*^9, 1.3786430019412584*^9, 
        2.170324041889268*^9}, {24802.286536936997, 25843.027225162998, 
        25776.9391538272, 20907.43568989138, 19328.733977138174, 
        18702.440422918244}, {-5.754597966791332*^6, -6.557733511930108*^6, 
        -6.556428036368787*^6, -3.8115048195192814*^6, -6.561995048597932*^6, 
        -5.771387496896267*^6}}], 0.006787878787878787, 
     MatrixForm[{{3.493738228852944*^8, 5.608851322510413*^8, 
        8.911791039805597*^8, 1.3225718271698172*^9, 1.337352382337687*^9, 
        2.103023914909731*^9}, {-7.005212387142605*^8, 
        -1.1242118494316998*^9, -1.7848118969112628*^9, 
        -2.645572135974459*^9, -2.6771585531885576*^9, 
        -4.207803961178053*^9}, {3.455692081716056*^8, 5.569727349597356*^8, 
        8.872801330536845*^8, 1.319300551094234*^9, 1.3334543618282413*^9, 
        2.099191493706172*^9}, {24276.67898069648, 25295.309782997836, 
        25230.75716453058, 20466.69234276493, 18919.185276067255, 
        18306.306267057374}, {-5.553930978379667*^6, -6.328686911139727*^6, 
        -6.327429119854212*^6, -3.6792910180653334*^6, -6.332889837353349*^6, 
        -5.570246255882978*^6}}], 0.006863636363636363, 
     MatrixForm[{{3.3804151731028986*^8, 5.426948253853207*^8, 
        8.62281140572036*^8, 1.2797339669903111*^9, 1.293988849256435*^9, 
        2.0348411642312436*^9}, {-6.777926905926178*^8, 
        -1.0877436286972733*^9, -1.7269279225603569*^9, 
        -2.559879794164392*^9, -2.5903434354757066*^9, 
        -4.071375078457208*^9}, {3.34364940260859*^8, 5.389138792713192*^8, 
        8.585131333171427*^8, 1.276572677060122*^9, 1.290221759438724*^9, 
        2.031137666306977*^9}, {23767.7285091904, 24764.959172722818, 
        24701.888519982487, 20039.846024053968, 18522.61770452833, 
        17922.7210870688}, {-5.36246529295969*^6, -6.110159081460834*^6, 
        -6.1089467826580405*^6, -3.5531102679344416*^6, 
        -6.114304162842751*^6, -5.3783251979004145*^6}}], 
     0.00693939393939394, MatrixForm[{{3.271946576224263*^8, 
        5.2528368254183704*^8, 8.346208549277722*^8, 1.2387284745432293*^9, 
        1.252482355280177*^9, 1.9695779033283012*^9}, {-6.560380460649303*^8, 
        -1.0528378462418526*^9, -1.6715234341759043*^9, 
        -2.4778530175111237*^9, -2.5072465277539682*^9, 
        -3.940788163560518*^9}, {3.236404332667738*^8, 5.216283582646966*^8, 
        8.309780043296459*^8, 1.2356722938416758*^9, 1.2488403917800734*^9, 
        1.9659976061815255*^9}, {23274.73429024241, 24251.244132785323, 
        24189.608777404705, 19626.30776948244, 18138.485405652893, 
        17551.157052999086}, {-5.179680441439927*^6, -5.90155419118619*^6, 
        -5.900385309708834*^6, -3.432622818448782*^6, -5.905642208312392*^6, 
        -5.195102893637896*^6}}], 0.007015151515151516, 
     MatrixForm[{{3.1680751289983726*^8, 5.0861038327513194*^8, 
        8.081325680021436*^8, 1.1994580400028327*^9, 1.2127345114523823*^9, 
        1.907079366650114*^9}, {-6.352056685514294*^8, 
        -1.0194116244301838*^9, -1.6184668367635524*^9, 
        -2.399297138954949*^9, -2.427670813132816*^9, 
        -3.8157335125491433*^9}, {3.1337026778822315*^8, 
        5.0507517129689217*^8, 8.046093865737376*^8, 1.1965023618372464*^9, 
        1.2092121872777567*^9, 1.903616861935715*^9}, 
       {22797.03506509918, 23753.471688348127, 23693.222608995085, 
        19225.513552903096, 17766.27365923063, 17191.113934039768}, 
       {-5.005090828303933*^6, -5.70231638647145*^6, -5.701188965062261*^6, 
        -3.3175116013168097*^6, -5.706348129018068*^6, 
        -5.020092849380255*^6}}], 0.00709090909090909, 
     MatrixForm[{{3.068559188577554*^8, 4.926362114835393*^8, 
        7.827548076625433*^8, 1.1618321460255833*^9, 1.1746530156930003*^9, 
        1.8472005400218077*^9}, {-6.152470692257451*^8, 
        -9.873873104033188*^8, -1.5676349639217453*^9, 
        -2.3240310728738675*^9, -2.3514314662061067*^9, 
        -3.695920936017008*^9}, {3.035305733219323*^8, 4.8921590123352104*^8, 
        7.793461052951503*^8, 1.1589726094396691*^9, 1.171245142053269*^9, 
        1.8438507130674887*^9}, {22333.9923022071, 23270.984771250365, 
        23212.076501262174, 18836.960184664513, 17405.48954040982, 
        16842.117411148767}, {-4.838243053755134*^6, -5.511926701487154*^6, 
        -5.510838887550473*^6, -3.2074804484302998*^6, -5.51590297029686*^6, 
        -4.85284081030035*^6}}], 0.007166666666666667, 
     MatrixForm[{{2.973173062586191*^8, 4.773248655937168*^8, 
        7.584299184449766*^8, 1.125765376538626*^9, 1.1381513420997238*^9, 
        1.7898054482841222*^9}, {-5.961169560703359*^8, 
        -9.566920951970665*^8, -1.5189122978492022*^9, 
        -2.2518839452684417*^9, -2.2783552285276017*^9, 
        -3.5810783334683185*^9}, {2.940990513677146*^8, 
        4.7401452620522463*^8, 7.551307835766749*^8, 1.122997856027255*^9, 
        1.1348530089200141*^9, 1.7865634591679454*^9}, 
       {21885.018602790413, 22803.15997885481, 22745.549003330307, 
        18460.144587174753, 17055.666244360233, 16503.717409014364}, 
       {-4.678713425399303*^6, -5.3299002381462455*^6, -5.328850278547168*^6, 
        -3.1022525579732656*^6, -5.333821841619253*^6, 
        -4.692922298841953*^6}}], 0.007242424242424243, 
     MatrixForm[{{2.881704194759303*^8, 4.626423067356657*^8, 
        7.351038030718099*^8, 1.0911777260090775*^9, 1.1031483613583508*^9, 
        1.7347665067067072*^9}, {-5.777726782230126*^8, 
        -9.272577082609848*^8, -1.4721904508772314*^9, -2.182695704624695*^9, 
        -2.2082796478248963*^9, -3.4709503952809777*^9}, 
       {2.850547034589994*^8, 4.5943726853058803*^8, 7.319095849311827*^8, 
        1.0884983150150275*^9, 1.099954918765005*^9, 1.7316277727224162*^9}, 
       {21449.53957404521, 22349.408652408703, 22293.050182842024, 
        18094.5960114145, 16716.363177229894, 16175.486684803715}, 
       {-4.5261057485089*^6, -5.155783586078674*^6, -5.15476982405597*^6, 
        -3.001569004578471*^6, -5.15965133836329*^6, 
        -4.539940365169644*^6}}], 0.007318181818181817, 
     MatrixForm[{{2.793953530056769*^8, 4.4855648876071125*^8, 
        7.127256686819323*^8, 1.0579941209877343*^9, 1.0695678530219287*^9, 
        1.681963946067934*^9}, {-5.601742918883411*^8, -8.990198798515025*^8, 
        -1.4273676568787122*^9, -2.1163161658444166*^9, 
        -2.1410521029124515*^9, -3.3652974519123483*^9}, 
       {2.763778626189451*^8, 4.4545232945002216*^8, 7.096319608387433*^8, 
        1.0553991175750027*^9, 1.0664748955407497*^9, 1.6789241252953987*^9}, 
       {21027.020630593044, 21909.15938431976, 21854.01971904472, 
        17739.869763638824, 16387.159803485272, 15857.020104794883}, 
       {-4.380049243088365*^6, -4.989152481384784*^6, -4.988173338317275*^6, 
        -2.9051874119158983*^6, -4.992967189969778*^6, 
        -4.393523528910756*^6}}], 0.007393939393939394, 
     MatrixForm[{{2.7097337982721704*^8, 4.350374314862619*^8, 
        6.912477935490459*^8, 1.0261438181396848*^9, 1.037338154610069*^9, 
        1.6312851399414775*^9}, {-5.432842200797185*^8, 
        -8.719184797644154*^8, -1.3843483037438188*^9, 
        -2.0526038087357707*^9, -2.0765291009361784*^9, 
        -3.263894128751609*^9}, {2.6805002662421143*^8, 
        4.3202995677293444*^8, 6.88250418663074*^8, 1.0236297143176672*^9, 
        1.0343415065692682*^9, 1.6283401169815211*^9}, 
       {20616.948308507534, 21481.887375630013, 21427.92512954546, 
        17395.532937667034, 16067.654152019495, 15547.929909702207}, 
       {-4.240196679981515*^6, -4.82960961784336*^6, -4.82866360656935*^6, 
        -2.8128807454810143*^6, -4.833372102689028*^6, 
        -4.253323898700714*^6}}], 0.00746969696969697, 
     MatrixForm[{{2.628869002365612*^8, 4.220568801056401*^8, 
        6.706253124454455*^8, 9.955606033564922*^8, 1.0063920579607433*^9, 
        1.5826243450470498*^9}, {-5.27067148102869*^8, -8.458968416277857*^8, 
        -1.3430425032285304*^9, -1.9914261707449126*^9, 
        -2.0145760663445137*^9, -3.166528824211752*^9}, 
       {2.6005380638049322*^8, 4.19142111739656*^8, 6.67720308114753*^8, 
        9.93124070031186*^8, 1.0034877571395946*^9, 1.5797702158745396*^9}, 
       {20218.835716628095, 21067.083798136795, 21014.260120157895, 
        17061.18885350708, 15757.471606841797, 15247.851444647602}, 
       {-4.1062226500979364*^6, -4.6767826986914575*^6, 
        -4.675868408211589*^6, -2.7244361683809757*^6, -4.68049377256912*^6, 
        -4.1190154387180805*^6}}], 0.007545454545454546, 
     MatrixForm[{{2.551193576814618*^8, 4.095882171737735*^8, 
        6.508160189855828*^8, 9.66181984419474*^8, 9.766661403292007*^8, 
        1.5358819890221558*^9}, {-5.114898549418433*^8, -8.20901584935913*^8, 
        -1.30336569483691*^9, -1.9326582373952522*^9, -1.955066007148124*^9, 
        -3.0730022866528482*^9}, {2.523728430560957*^8, 4.067623808847788*^8, 
        6.479996246046424*^8, 9.638198624848696*^8, 9.738504274830523*^8, 
        1.5331150488037202*^9}, {19832.219653888245, 20664.259061302215, 
        20612.54304769202, 16736.450105747663, 15456.246677127241, 
        14956.435124932166}, {-3.977821984631911*^6, -4.530322618299276*^6, 
        -4.529438703637123*^6, -2.6396540408029556*^6, -4.533983089193583*^6, 
        -3.9902923918471336*^6}}], 0.007621212121212121, 
     MatrixForm[{{2.4765516728397292*^8, 3.97606484392755*^8, 
        6.317802389488477*^8, 9.379492037224095*^8, 9.481008206001811*^8, 
        1.4909643641522996*^9}, {-4.965210697620623*^8, 
        -7.968826536927899*^8, -1.2652383906510694*^9, 
        -1.8761824646787739*^9, -1.897879622300913*^9, 
        -2.9831270003200984*^9}, {2.4499173751554942*^8, 
        3.9486599456140816*^8, 6.290488824170985*^8, 9.356584930414512*^8, 
        9.453701256078594*^8, 1.4882810949968581*^9}, 
       {19456.659234008603, 20272.961465208144, 20222.320735149282, 
        16420.95153508453, 15163.637063500653, 14673.348862134868}, 
       {-3.8547083033060133*^6, -4.389901777161598*^6, -4.389046964388311*^6, 
        -2.5583469633781314*^6, -4.393512455809116*^6, 
        -3.866867822078705*^6}}], 0.007696969696969697, 
     MatrixForm[{{2.4047964713956857*^8, 3.8608807307483536*^8, 
        6.134803848865206*^8, 9.108068205200224*^8, 9.206399500835406*^8, 
        1.4477832066335876*^9}, {-4.821313341388464*^8, 
        -7.737927029243877*^8, -1.2285852892558086*^9, 
        -1.8218879451375108*^9, -1.8429044846669786*^9, 
        -2.8967263435717316*^9}, {2.37895982584409*^8, 3.834295245216392*^8, 
        6.108306755585537*^8, 9.085846713575162*^8, 9.179908810011563*^8, 
        1.4451802663828444*^9}, {19091.733966586122, 19892.745908801528, 
        19843.140906185527, 16114.340438984827, 14879.315430459821, 
        14398.27640620217}, {-3.7366126809022278*^6, -4.2552125820043385*^6, 
        -4.254385669828236*^6, -2.480338919533074*^6, -4.258774266851544*^6, 
        -3.748472278893113*^6}}], 0.007772727272727273, 
     MatrixForm[{{2.335789713022804*^8, 3.750108130639818*^8, 
        5.9588138685012*^8, 8.847028260511631*^8, 8.942306112066487*^8, 
        1.4062553308807335*^9}, {-4.68292906933813*^8, -7.515872701750374*^8, 
        -1.1933361251958163*^9, -1.769670634462186*^9, 
        -1.7900346373734195*^9, -2.8136338570415883*^9}, 
       {2.3107191616877264*^8, 3.7243096789960504*^8, 5.933100978943111*^8, 
        8.825465276570426*^8, 8.916599436971855*^8, 1.4037295426762438*^9}, 
       {18737.045740753747, 19523.200267954173, 19474.606403672333, 
        15816.29363537209, 14602.969916643859, 14130.916443797012}, 
       {-3.6232824170192033*^6, -4.1259660111825764*^6, 
        -4.1251658449816704*^6, -2.40546446034497*^6, -4.1294794996687174*^6, 
        -3.6348525681675673*^6}}], 0.007848484848484848, 
     MatrixForm[{{2.269400858537838*^8, 3.6435374482644284*^8, 
        5.789498385346911*^8, 8.595876817669011*^8, 8.688229084297025*^8, 
        1.3663022916685436*^9}, {-4.5497959728855246*^8, 
        -7.302243233413987*^8, -1.1594239744844368*^9, -1.719431435465455*^9, 
        -1.7391701749929826*^9, -2.7336925675054197*^9}, 
       {2.2450663931056204*^8, 3.6184952425111747*^8, 5.764539038100073*^8, 
        8.574946592114321*^8, 8.663275758404397*^8, 1.363850634234391*^9}, 
       {18392.21134514182, 19163.92367410999, 19116.306519159218, 
        15526.476891702658, 14334.30355237321, 13870.98175644173}, 
       {-3.5144799128614813*^6, -4.0018903401642144*^6, 
        -4.0011158332189918*^6, -2.3335680102298856*^6, 
        -4.0053564192882776*^6, -3.525770620728612*^6}}], 
     0.007924242424242424, MatrixForm[{{2.2055068577734068*^8, 
        3.5409714219532627*^8, 5.626544538850435*^8, 8.354151968465582*^8, 
        8.443697398277247*^8, 1.3278500717360442*^9}, 
       {-4.4216671665844417*^8, -7.096643023891393*^8, 
        -1.1267861558645728*^9, -1.6710779420680783*^9, 
        -1.6902167865662117*^9, -2.65675436270595*^9}, 
       {2.1818799238914394*^8, 3.5166561571993816*^8, 5.602309540602142*^8, 
        8.333829974869155*^8, 8.419468243195963*^8, 1.3254696703215728*^9}, 
       {18056.868061099514, 18814.54151211692, 18767.872238867196, 
        15244.600974902778, 14073.03199297615, 13618.198433697104}, 
       {-3.4099816238984764*^6, -3.882729932362795*^6, -3.881980047076285*^6, 
        -2.26450313362962*^6, -3.8861493868978024*^6, 
        -3.421002449899912*^6}}], 0.008, MatrixForm[
      {{2.1439914726371527*^8, 3.4422232447140306*^8, 5.469655772130728*^8, 
        8.121415157310963*^8, 8.208266723165677*^8, 1.2908287927076845*^9}, 
       {-4.2983094396989024*^8, -6.898697464547429*^8, 
        -1.0953632576766706*^9, -1.624522422727668*^9, 
        -1.6430855048032098*^9, -2.582679412842671*^9}, 
       {2.1210448893323696*^8, 3.418607031398195*^8, 5.446117336199157*^8, 
        8.101678046645741*^8, 8.18473395843952*^8, 1.2885169106395764*^9}, 
       {17730.668145970107, 18474.687403789547, 18428.93987202351, 
        14970.37680253055, 13818.885655655966, 13372.30513711492}, 
       {-3.3095771047920287*^6, -3.7682441561166346*^6, 
        -3.7675179038099647*^6, -2.1981319551951885*^6, -3.77161775703454*^6, 
        -3.3203371902730465*^6}}]}
