# Supplementary material for: Absence of diagonal force constants in cubic Coulomb crystals
Source: Proc Math Phys Eng Sci. 2020 Dec 23;476(2244):20200518. doi: 10.1098/rspa.2020.0518 (PMC7776971; doi:10.1098/rspa.2020.0518)
Supplement: Mathematica Scripts [file rspa20200518supp2.zip › code_submission/100.dat]

StructureData100 = {{1/100000, 1/100000, 2}, 
     {1/100000, 1/(10000*10^(94/99)), 3}, {1/100000, 1/(10000*10^(89/99)), 
      3}, {1/100000, 1/(10000*10^(28/33)), 3}, 
     {1/100000, 1/(10000*10^(79/99)), 3}, {1/100000, 1/(10000*10^(74/99)), 
      3}, {1/100000, 1/(10000*10^(23/33)), 3}, 
     {1/100000, 1/(10000*10^(64/99)), 3}, {1/100000, 1/(10000*10^(59/99)), 
      3}, {1/100000, 1/(10000*10^(6/11)), 3}, 
     {1/100000, 1/(10000*10^(49/99)), 3}, {1/100000, 1/(10000*10^(4/9)), 3}, 
     {1/100000, 1/(10000*10^(13/33)), 3}, {1/100000, 1/(10000*10^(34/99)), 
      3}, {1/100000, 1/(10000*10^(29/99)), 3}, 
     {1/100000, 1/(10000*10^(8/33)), 3}, {1/100000, 1/(10000*10^(19/99)), 3}, 
     {1/100000, 1/(10000*10^(14/99)), 3}, {1/100000, 1/(10000*10^(1/11)), 3}, 
     {1/100000, 1/(10000*10^(4/99)), 3}, {1/100000, 1/(1000*10^(98/99)), 3}, 
     {1/100000, 1/(1000*10^(31/33)), 3}, {1/100000, 1/(1000*10^(8/9)), 3}, 
     {1/100000, 1/(1000*10^(83/99)), 3}, {1/100000, 1/(1000*10^(26/33)), 3}, 
     {1/100000, 1/(1000*10^(73/99)), 3}, {1/100000, 1/(1000*10^(68/99)), 3}, 
     {1/100000, 1/(1000*10^(7/11)), 3}, {1/100000, 1/(1000*10^(58/99)), 3}, 
     {1/100000, 1/(1000*10^(53/99)), 3}, {1/100000, 1/(1000*10^(16/33)), 3}, 
     {1/100000, 1/(1000*10^(43/99)), 3}, {1/100000, 1/(1000*10^(38/99)), 3}, 
     {1/100000, 1/(1000*10^(1/3)), 3}, {1/100000, 1/(1000*10^(28/99)), 3}, 
     {1/100000, 1/(1000*10^(23/99)), 3}, {1/100000, 1/(1000*10^(2/11)), 3}, 
     {1/100000, 1/(1000*10^(13/99)), 3}, {1/100000, 1/(1000*10^(8/99)), 3}, 
     {1/100000, 1/(1000*10^(1/33)), 3}, {1/100000, 1/(100*10^(97/99)), 3}, 
     {1/100000, 1/(100*10^(92/99)), 3}, {1/100000, 1/(100*10^(29/33)), 3}, 
     {1/100000, 1/(100*10^(82/99)), 3}, {1/100000, 1/(100*10^(7/9)), 3}, 
     {1/100000, 1/(100*10^(8/11)), 3}, {1/100000, 1/(100*10^(67/99)), 3}, 
     {1/100000, 1/(100*10^(62/99)), 3}, {1/100000, 1/(100*10^(19/33)), 3}, 
     {1/100000, 1/(100*10^(52/99)), 3}, {1/100000, 1/(100*10^(47/99)), 3}, 
     {1/100000, 1/(100*10^(14/33)), 3}, {1/100000, 1/(100*10^(37/99)), 3}, 
     {1/100000, 1/(100*10^(32/99)), 3}, {1/100000, 1/(100*10^(3/11)), 3}, 
     {1/100000, 1/(100*10^(2/9)), 3}, {1/100000, 1/(100*10^(17/99)), 3}, 
     {1/100000, 1/(100*10^(4/33)), 3}, {1/100000, 1/(100*10^(7/99)), 3}, 
     {1/100000, 1/(100*10^(2/99)), 3}, {1/100000, 1/(10*10^(32/33)), 3}, 
     {1/100000, 1/(10*10^(91/99)), 3}, {1/100000, 1/(10*10^(86/99)), 3}, 
     {1/100000, 1/(10*10^(9/11)), 3}, {1/100000, 1/(10*10^(76/99)), 3}, 
     {1/100000, 1/(10*10^(71/99)), 3}, {1/100000, 1/(10*10^(2/3)), 3}, 
     {1/100000, 1/(10*10^(61/99)), 3}, {1/100000, 1/(10*10^(56/99)), 3}, 
     {1/100000, 1/(10*10^(17/33)), 3}, {1/100000, 1/(10*10^(46/99)), 3}, 
     {1/100000, 1/(10*10^(41/99)), 3}, {1/100000, 1/(10*10^(4/11)), 3}, 
     {1/100000, 1/(10*10^(31/99)), 3}, {1/100000, 1/(10*10^(26/99)), 3}, 
     {1/100000, 1/(10*10^(7/33)), 3}, {1/100000, 1/(10*10^(16/99)), 3}, 
     {1/100000, 1/(10*10^(1/9)), 3}, {1/100000, 1/(10*10^(2/33)), 3}, 
     {1/100000, 1/(10*10^(1/99)), 3}, {1/100000, 10^(-95/99), 3}, 
     {1/100000, 10^(-10/11), 3}, {1/100000, 10^(-85/99), 3}, 
     {1/100000, 10^(-80/99), 3}, {1/100000, 10^(-25/33), 3}, 
     {1/100000, 10^(-70/99), 3}, {1/100000, 10^(-65/99), 3}, 
     {1/100000, 10^(-20/33), 3}, {1/100000, 10^(-5/9), 3}, 
     {1/100000, 10^(-50/99), 3}, {1/100000, 10^(-5/11), 3}, 
     {1/100000, 10^(-40/99), 3}, {1/100000, 10^(-35/99), 3}, 
     {1/100000, 10^(-10/33), 3}, {1/100000, 10^(-25/99), 3}, 
     {1/100000, 10^(-20/99), 3}, {1/100000, 10^(-5/33), 3}, 
     {1/100000, 10^(-10/99), 3}, {1/100000, 10^(-5/99), 3}, {1/100000, 1, 3}, 
     {1/(10000*10^(94/99)), 1/100000, 2}, {1/(10000*10^(94/99)), 
      1/(10000*10^(94/99)), 2}, {1/(10000*10^(94/99)), 1/(10000*10^(89/99)), 
      3}, {1/(10000*10^(94/99)), 1/(10000*10^(28/33)), 3}, 
     {1/(10000*10^(94/99)), 1/(10000*10^(79/99)), 3}, 
     {1/(10000*10^(94/99)), 1/(10000*10^(74/99)), 3}, 
     {1/(10000*10^(94/99)), 1/(10000*10^(23/33)), 3}, 
     {1/(10000*10^(94/99)), 1/(10000*10^(64/99)), 3}, 
     {1/(10000*10^(94/99)), 1/(10000*10^(59/99)), 3}, 
     {1/(10000*10^(94/99)), 1/(10000*10^(6/11)), 3}, 
     {1/(10000*10^(94/99)), 1/(10000*10^(49/99)), 3}, 
     {1/(10000*10^(94/99)), 1/(10000*10^(4/9)), 3}, 
     {1/(10000*10^(94/99)), 1/(10000*10^(13/33)), 3}, 
     {1/(10000*10^(94/99)), 1/(10000*10^(34/99)), 3}, 
     {1/(10000*10^(94/99)), 1/(10000*10^(29/99)), 3}, 
     {1/(10000*10^(94/99)), 1/(10000*10^(8/33)), 3}, 
     {1/(10000*10^(94/99)), 1/(10000*10^(19/99)), 3}, 
     {1/(10000*10^(94/99)), 1/(10000*10^(14/99)), 3}, 
     {1/(10000*10^(94/99)), 1/(10000*10^(1/11)), 3}, 
     {1/(10000*10^(94/99)), 1/(10000*10^(4/99)), 3}, 
     {1/(10000*10^(94/99)), 1/(1000*10^(98/99)), 3}, 
     {1/(10000*10^(94/99)), 1/(1000*10^(31/33)), 3}, 
     {1/(10000*10^(94/99)), 1/(1000*10^(8/9)), 3}, {1/(10000*10^(94/99)), 
      1/(1000*10^(83/99)), 3}, {1/(10000*10^(94/99)), 1/(1000*10^(26/33)), 
      3}, {1/(10000*10^(94/99)), 1/(1000*10^(73/99)), 3}, 
     {1/(10000*10^(94/99)), 1/(1000*10^(68/99)), 3}, 
     {1/(10000*10^(94/99)), 1/(1000*10^(7/11)), 3}, 
     {1/(10000*10^(94/99)), 1/(1000*10^(58/99)), 3}, 
     {1/(10000*10^(94/99)), 1/(1000*10^(53/99)), 3}, 
     {1/(10000*10^(94/99)), 1/(1000*10^(16/33)), 3}, 
     {1/(10000*10^(94/99)), 1/(1000*10^(43/99)), 3}, 
     {1/(10000*10^(94/99)), 1/(1000*10^(38/99)), 3}, 
     {1/(10000*10^(94/99)), 1/(1000*10^(1/3)), 3}, {1/(10000*10^(94/99)), 
      1/(1000*10^(28/99)), 3}, {1/(10000*10^(94/99)), 1/(1000*10^(23/99)), 
      3}, {1/(10000*10^(94/99)), 1/(1000*10^(2/11)), 3}, 
     {1/(10000*10^(94/99)), 1/(1000*10^(13/99)), 3}, 
     {1/(10000*10^(94/99)), 1/(1000*10^(8/99)), 3}, 
     {1/(10000*10^(94/99)), 1/(1000*10^(1/33)), 3}, 
     {1/(10000*10^(94/99)), 1/(100*10^(97/99)), 3}, 
     {1/(10000*10^(94/99)), 1/(100*10^(92/99)), 3}, 
     {1/(10000*10^(94/99)), 1/(100*10^(29/33)), 3}, 
     {1/(10000*10^(94/99)), 1/(100*10^(82/99)), 3}, 
     {1/(10000*10^(94/99)), 1/(100*10^(7/9)), 3}, {1/(10000*10^(94/99)), 
      1/(100*10^(8/11)), 3}, {1/(10000*10^(94/99)), 1/(100*10^(67/99)), 3}, 
     {1/(10000*10^(94/99)), 1/(100*10^(62/99)), 3}, 
     {1/(10000*10^(94/99)), 1/(100*10^(19/33)), 3}, 
     {1/(10000*10^(94/99)), 1/(100*10^(52/99)), 3}, 
     {1/(10000*10^(94/99)), 1/(100*10^(47/99)), 3}, 
     {1/(10000*10^(94/99)), 1/(100*10^(14/33)), 3}, 
     {1/(10000*10^(94/99)), 1/(100*10^(37/99)), 3}, 
     {1/(10000*10^(94/99)), 1/(100*10^(32/99)), 3}, 
     {1/(10000*10^(94/99)), 1/(100*10^(3/11)), 3}, {1/(10000*10^(94/99)), 
      1/(100*10^(2/9)), 3}, {1/(10000*10^(94/99)), 1/(100*10^(17/99)), 3}, 
     {1/(10000*10^(94/99)), 1/(100*10^(4/33)), 3}, {1/(10000*10^(94/99)), 
      1/(100*10^(7/99)), 3}, {1/(10000*10^(94/99)), 1/(100*10^(2/99)), 3}, 
     {1/(10000*10^(94/99)), 1/(10*10^(32/33)), 3}, {1/(10000*10^(94/99)), 
      1/(10*10^(91/99)), 3}, {1/(10000*10^(94/99)), 1/(10*10^(86/99)), 3}, 
     {1/(10000*10^(94/99)), 1/(10*10^(9/11)), 3}, {1/(10000*10^(94/99)), 
      1/(10*10^(76/99)), 3}, {1/(10000*10^(94/99)), 1/(10*10^(71/99)), 3}, 
     {1/(10000*10^(94/99)), 1/(10*10^(2/3)), 3}, {1/(10000*10^(94/99)), 
      1/(10*10^(61/99)), 3}, {1/(10000*10^(94/99)), 1/(10*10^(56/99)), 3}, 
     {1/(10000*10^(94/99)), 1/(10*10^(17/33)), 3}, {1/(10000*10^(94/99)), 
      1/(10*10^(46/99)), 3}, {1/(10000*10^(94/99)), 1/(10*10^(41/99)), 3}, 
     {1/(10000*10^(94/99)), 1/(10*10^(4/11)), 3}, {1/(10000*10^(94/99)), 
      1/(10*10^(31/99)), 3}, {1/(10000*10^(94/99)), 1/(10*10^(26/99)), 3}, 
     {1/(10000*10^(94/99)), 1/(10*10^(7/33)), 3}, {1/(10000*10^(94/99)), 
      1/(10*10^(16/99)), 3}, {1/(10000*10^(94/99)), 1/(10*10^(1/9)), 3}, 
     {1/(10000*10^(94/99)), 1/(10*10^(2/33)), 3}, {1/(10000*10^(94/99)), 
      1/(10*10^(1/99)), 3}, {1/(10000*10^(94/99)), 10^(-95/99), 3}, 
     {1/(10000*10^(94/99)), 10^(-10/11), 3}, {1/(10000*10^(94/99)), 
      10^(-85/99), 3}, {1/(10000*10^(94/99)), 10^(-80/99), 3}, 
     {1/(10000*10^(94/99)), 10^(-25/33), 3}, {1/(10000*10^(94/99)), 
      10^(-70/99), 3}, {1/(10000*10^(94/99)), 10^(-65/99), 3}, 
     {1/(10000*10^(94/99)), 10^(-20/33), 3}, {1/(10000*10^(94/99)), 
      10^(-5/9), 3}, {1/(10000*10^(94/99)), 10^(-50/99), 3}, 
     {1/(10000*10^(94/99)), 10^(-5/11), 3}, {1/(10000*10^(94/99)), 
      10^(-40/99), 3}, {1/(10000*10^(94/99)), 10^(-35/99), 3}, 
     {1/(10000*10^(94/99)), 10^(-10/33), 3}, {1/(10000*10^(94/99)), 
      10^(-25/99), 3}, {1/(10000*10^(94/99)), 10^(-20/99), 3}, 
     {1/(10000*10^(94/99)), 10^(-5/33), 3}, {1/(10000*10^(94/99)), 
      10^(-10/99), 3}, {1/(10000*10^(94/99)), 10^(-5/99), 3}, 
     {1/(10000*10^(94/99)), 1, 3}, {1/(10000*10^(89/99)), 1/100000, 2}, 
     {1/(10000*10^(89/99)), 1/(10000*10^(94/99)), 2}, 
     {1/(10000*10^(89/99)), 1/(10000*10^(89/99)), 2}, 
     {1/(10000*10^(89/99)), 1/(10000*10^(28/33)), 3}, 
     {1/(10000*10^(89/99)), 1/(10000*10^(79/99)), 3}, 
     {1/(10000*10^(89/99)), 1/(10000*10^(74/99)), 3}, 
     {1/(10000*10^(89/99)), 1/(10000*10^(23/33)), 3}, 
     {1/(10000*10^(89/99)), 1/(10000*10^(64/99)), 3}, 
     {1/(10000*10^(89/99)), 1/(10000*10^(59/99)), 3}, 
     {1/(10000*10^(89/99)), 1/(10000*10^(6/11)), 3}, 
     {1/(10000*10^(89/99)), 1/(10000*10^(49/99)), 3}, 
     {1/(10000*10^(89/99)), 1/(10000*10^(4/9)), 3}, 
     {1/(10000*10^(89/99)), 1/(10000*10^(13/33)), 3}, 
     {1/(10000*10^(89/99)), 1/(10000*10^(34/99)), 3}, 
     {1/(10000*10^(89/99)), 1/(10000*10^(29/99)), 3}, 
     {1/(10000*10^(89/99)), 1/(10000*10^(8/33)), 3}, 
     {1/(10000*10^(89/99)), 1/(10000*10^(19/99)), 3}, 
     {1/(10000*10^(89/99)), 1/(10000*10^(14/99)), 3}, 
     {1/(10000*10^(89/99)), 1/(10000*10^(1/11)), 3}, 
     {1/(10000*10^(89/99)), 1/(10000*10^(4/99)), 3}, 
     {1/(10000*10^(89/99)), 1/(1000*10^(98/99)), 3}, 
     {1/(10000*10^(89/99)), 1/(1000*10^(31/33)), 3}, 
     {1/(10000*10^(89/99)), 1/(1000*10^(8/9)), 3}, {1/(10000*10^(89/99)), 
      1/(1000*10^(83/99)), 3}, {1/(10000*10^(89/99)), 1/(1000*10^(26/33)), 
      3}, {1/(10000*10^(89/99)), 1/(1000*10^(73/99)), 3}, 
     {1/(10000*10^(89/99)), 1/(1000*10^(68/99)), 3}, 
     {1/(10000*10^(89/99)), 1/(1000*10^(7/11)), 3}, 
     {1/(10000*10^(89/99)), 1/(1000*10^(58/99)), 3}, 
     {1/(10000*10^(89/99)), 1/(1000*10^(53/99)), 3}, 
     {1/(10000*10^(89/99)), 1/(1000*10^(16/33)), 3}, 
     {1/(10000*10^(89/99)), 1/(1000*10^(43/99)), 3}, 
     {1/(10000*10^(89/99)), 1/(1000*10^(38/99)), 3}, 
     {1/(10000*10^(89/99)), 1/(1000*10^(1/3)), 3}, {1/(10000*10^(89/99)), 
      1/(1000*10^(28/99)), 3}, {1/(10000*10^(89/99)), 1/(1000*10^(23/99)), 
      3}, {1/(10000*10^(89/99)), 1/(1000*10^(2/11)), 3}, 
     {1/(10000*10^(89/99)), 1/(1000*10^(13/99)), 3}, 
     {1/(10000*10^(89/99)), 1/(1000*10^(8/99)), 3}, 
     {1/(10000*10^(89/99)), 1/(1000*10^(1/33)), 3}, 
     {1/(10000*10^(89/99)), 1/(100*10^(97/99)), 3}, 
     {1/(10000*10^(89/99)), 1/(100*10^(92/99)), 3}, 
     {1/(10000*10^(89/99)), 1/(100*10^(29/33)), 3}, 
     {1/(10000*10^(89/99)), 1/(100*10^(82/99)), 3}, 
     {1/(10000*10^(89/99)), 1/(100*10^(7/9)), 3}, {1/(10000*10^(89/99)), 
      1/(100*10^(8/11)), 3}, {1/(10000*10^(89/99)), 1/(100*10^(67/99)), 3}, 
     {1/(10000*10^(89/99)), 1/(100*10^(62/99)), 3}, 
     {1/(10000*10^(89/99)), 1/(100*10^(19/33)), 3}, 
     {1/(10000*10^(89/99)), 1/(100*10^(52/99)), 3}, 
     {1/(10000*10^(89/99)), 1/(100*10^(47/99)), 3}, 
     {1/(10000*10^(89/99)), 1/(100*10^(14/33)), 3}, 
     {1/(10000*10^(89/99)), 1/(100*10^(37/99)), 3}, 
     {1/(10000*10^(89/99)), 1/(100*10^(32/99)), 3}, 
     {1/(10000*10^(89/99)), 1/(100*10^(3/11)), 3}, {1/(10000*10^(89/99)), 
      1/(100*10^(2/9)), 3}, {1/(10000*10^(89/99)), 1/(100*10^(17/99)), 3}, 
     {1/(10000*10^(89/99)), 1/(100*10^(4/33)), 3}, {1/(10000*10^(89/99)), 
      1/(100*10^(7/99)), 3}, {1/(10000*10^(89/99)), 1/(100*10^(2/99)), 3}, 
     {1/(10000*10^(89/99)), 1/(10*10^(32/33)), 3}, {1/(10000*10^(89/99)), 
      1/(10*10^(91/99)), 3}, {1/(10000*10^(89/99)), 1/(10*10^(86/99)), 3}, 
     {1/(10000*10^(89/99)), 1/(10*10^(9/11)), 3}, {1/(10000*10^(89/99)), 
      1/(10*10^(76/99)), 3}, {1/(10000*10^(89/99)), 1/(10*10^(71/99)), 3}, 
     {1/(10000*10^(89/99)), 1/(10*10^(2/3)), 3}, {1/(10000*10^(89/99)), 
      1/(10*10^(61/99)), 3}, {1/(10000*10^(89/99)), 1/(10*10^(56/99)), 3}, 
     {1/(10000*10^(89/99)), 1/(10*10^(17/33)), 3}, {1/(10000*10^(89/99)), 
      1/(10*10^(46/99)), 3}, {1/(10000*10^(89/99)), 1/(10*10^(41/99)), 3}, 
     {1/(10000*10^(89/99)), 1/(10*10^(4/11)), 3}, {1/(10000*10^(89/99)), 
      1/(10*10^(31/99)), 3}, {1/(10000*10^(89/99)), 1/(10*10^(26/99)), 3}, 
     {1/(10000*10^(89/99)), 1/(10*10^(7/33)), 3}, {1/(10000*10^(89/99)), 
      1/(10*10^(16/99)), 3}, {1/(10000*10^(89/99)), 1/(10*10^(1/9)), 3}, 
     {1/(10000*10^(89/99)), 1/(10*10^(2/33)), 3}, {1/(10000*10^(89/99)), 
      1/(10*10^(1/99)), 3}, {1/(10000*10^(89/99)), 10^(-95/99), 3}, 
     {1/(10000*10^(89/99)), 10^(-10/11), 3}, {1/(10000*10^(89/99)), 
      10^(-85/99), 3}, {1/(10000*10^(89/99)), 10^(-80/99), 3}, 
     {1/(10000*10^(89/99)), 10^(-25/33), 3}, {1/(10000*10^(89/99)), 
      10^(-70/99), 3}, {1/(10000*10^(89/99)), 10^(-65/99), 3}, 
     {1/(10000*10^(89/99)), 10^(-20/33), 3}, {1/(10000*10^(89/99)), 
      10^(-5/9), 3}, {1/(10000*10^(89/99)), 10^(-50/99), 3}, 
     {1/(10000*10^(89/99)), 10^(-5/11), 3}, {1/(10000*10^(89/99)), 
      10^(-40/99), 3}, {1/(10000*10^(89/99)), 10^(-35/99), 3}, 
     {1/(10000*10^(89/99)), 10^(-10/33), 3}, {1/(10000*10^(89/99)), 
      10^(-25/99), 3}, {1/(10000*10^(89/99)), 10^(-20/99), 3}, 
     {1/(10000*10^(89/99)), 10^(-5/33), 3}, {1/(10000*10^(89/99)), 
      10^(-10/99), 3}, {1/(10000*10^(89/99)), 10^(-5/99), 3}, 
     {1/(10000*10^(89/99)), 1, 3}, {1/(10000*10^(28/33)), 1/100000, 2}, 
     {1/(10000*10^(28/33)), 1/(10000*10^(94/99)), 2}, 
     {1/(10000*10^(28/33)), 1/(10000*10^(89/99)), 2}, 
     {1/(10000*10^(28/33)), 1/(10000*10^(28/33)), 2}, 
     {1/(10000*10^(28/33)), 1/(10000*10^(79/99)), 3}, 
     {1/(10000*10^(28/33)), 1/(10000*10^(74/99)), 3}, 
     {1/(10000*10^(28/33)), 1/(10000*10^(23/33)), 3}, 
     {1/(10000*10^(28/33)), 1/(10000*10^(64/99)), 3}, 
     {1/(10000*10^(28/33)), 1/(10000*10^(59/99)), 3}, 
     {1/(10000*10^(28/33)), 1/(10000*10^(6/11)), 3}, 
     {1/(10000*10^(28/33)), 1/(10000*10^(49/99)), 3}, 
     {1/(10000*10^(28/33)), 1/(10000*10^(4/9)), 3}, 
     {1/(10000*10^(28/33)), 1/(10000*10^(13/33)), 3}, 
     {1/(10000*10^(28/33)), 1/(10000*10^(34/99)), 3}, 
     {1/(10000*10^(28/33)), 1/(10000*10^(29/99)), 3}, 
     {1/(10000*10^(28/33)), 1/(10000*10^(8/33)), 3}, 
     {1/(10000*10^(28/33)), 1/(10000*10^(19/99)), 3}, 
     {1/(10000*10^(28/33)), 1/(10000*10^(14/99)), 3}, 
     {1/(10000*10^(28/33)), 1/(10000*10^(1/11)), 3}, 
     {1/(10000*10^(28/33)), 1/(10000*10^(4/99)), 3}, 
     {1/(10000*10^(28/33)), 1/(1000*10^(98/99)), 3}, 
     {1/(10000*10^(28/33)), 1/(1000*10^(31/33)), 3}, 
     {1/(10000*10^(28/33)), 1/(1000*10^(8/9)), 3}, {1/(10000*10^(28/33)), 
      1/(1000*10^(83/99)), 3}, {1/(10000*10^(28/33)), 1/(1000*10^(26/33)), 
      3}, {1/(10000*10^(28/33)), 1/(1000*10^(73/99)), 3}, 
     {1/(10000*10^(28/33)), 1/(1000*10^(68/99)), 3}, 
     {1/(10000*10^(28/33)), 1/(1000*10^(7/11)), 3}, 
     {1/(10000*10^(28/33)), 1/(1000*10^(58/99)), 3}, 
     {1/(10000*10^(28/33)), 1/(1000*10^(53/99)), 3}, 
     {1/(10000*10^(28/33)), 1/(1000*10^(16/33)), 3}, 
     {1/(10000*10^(28/33)), 1/(1000*10^(43/99)), 3}, 
     {1/(10000*10^(28/33)), 1/(1000*10^(38/99)), 3}, 
     {1/(10000*10^(28/33)), 1/(1000*10^(1/3)), 3}, {1/(10000*10^(28/33)), 
      1/(1000*10^(28/99)), 3}, {1/(10000*10^(28/33)), 1/(1000*10^(23/99)), 
      3}, {1/(10000*10^(28/33)), 1/(1000*10^(2/11)), 3}, 
     {1/(10000*10^(28/33)), 1/(1000*10^(13/99)), 3}, 
     {1/(10000*10^(28/33)), 1/(1000*10^(8/99)), 3}, 
     {1/(10000*10^(28/33)), 1/(1000*10^(1/33)), 3}, 
     {1/(10000*10^(28/33)), 1/(100*10^(97/99)), 3}, 
     {1/(10000*10^(28/33)), 1/(100*10^(92/99)), 3}, 
     {1/(10000*10^(28/33)), 1/(100*10^(29/33)), 3}, 
     {1/(10000*10^(28/33)), 1/(100*10^(82/99)), 3}, 
     {1/(10000*10^(28/33)), 1/(100*10^(7/9)), 3}, {1/(10000*10^(28/33)), 
      1/(100*10^(8/11)), 3}, {1/(10000*10^(28/33)), 1/(100*10^(67/99)), 3}, 
     {1/(10000*10^(28/33)), 1/(100*10^(62/99)), 3}, 
     {1/(10000*10^(28/33)), 1/(100*10^(19/33)), 3}, 
     {1/(10000*10^(28/33)), 1/(100*10^(52/99)), 3}, 
     {1/(10000*10^(28/33)), 1/(100*10^(47/99)), 3}, 
     {1/(10000*10^(28/33)), 1/(100*10^(14/33)), 3}, 
     {1/(10000*10^(28/33)), 1/(100*10^(37/99)), 3}, 
     {1/(10000*10^(28/33)), 1/(100*10^(32/99)), 3}, 
     {1/(10000*10^(28/33)), 1/(100*10^(3/11)), 3}, {1/(10000*10^(28/33)), 
      1/(100*10^(2/9)), 3}, {1/(10000*10^(28/33)), 1/(100*10^(17/99)), 3}, 
     {1/(10000*10^(28/33)), 1/(100*10^(4/33)), 3}, {1/(10000*10^(28/33)), 
      1/(100*10^(7/99)), 3}, {1/(10000*10^(28/33)), 1/(100*10^(2/99)), 3}, 
     {1/(10000*10^(28/33)), 1/(10*10^(32/33)), 3}, {1/(10000*10^(28/33)), 
      1/(10*10^(91/99)), 3}, {1/(10000*10^(28/33)), 1/(10*10^(86/99)), 3}, 
     {1/(10000*10^(28/33)), 1/(10*10^(9/11)), 3}, {1/(10000*10^(28/33)), 
      1/(10*10^(76/99)), 3}, {1/(10000*10^(28/33)), 1/(10*10^(71/99)), 3}, 
     {1/(10000*10^(28/33)), 1/(10*10^(2/3)), 3}, {1/(10000*10^(28/33)), 
      1/(10*10^(61/99)), 3}, {1/(10000*10^(28/33)), 1/(10*10^(56/99)), 3}, 
     {1/(10000*10^(28/33)), 1/(10*10^(17/33)), 3}, {1/(10000*10^(28/33)), 
      1/(10*10^(46/99)), 3}, {1/(10000*10^(28/33)), 1/(10*10^(41/99)), 3}, 
     {1/(10000*10^(28/33)), 1/(10*10^(4/11)), 3}, {1/(10000*10^(28/33)), 
      1/(10*10^(31/99)), 3}, {1/(10000*10^(28/33)), 1/(10*10^(26/99)), 3}, 
     {1/(10000*10^(28/33)), 1/(10*10^(7/33)), 3}, {1/(10000*10^(28/33)), 
      1/(10*10^(16/99)), 3}, {1/(10000*10^(28/33)), 1/(10*10^(1/9)), 3}, 
     {1/(10000*10^(28/33)), 1/(10*10^(2/33)), 3}, {1/(10000*10^(28/33)), 
      1/(10*10^(1/99)), 3}, {1/(10000*10^(28/33)), 10^(-95/99), 3}, 
     {1/(10000*10^(28/33)), 10^(-10/11), 3}, {1/(10000*10^(28/33)), 
      10^(-85/99), 3}, {1/(10000*10^(28/33)), 10^(-80/99), 3}, 
     {1/(10000*10^(28/33)), 10^(-25/33), 3}, {1/(10000*10^(28/33)), 
      10^(-70/99), 3}, {1/(10000*10^(28/33)), 10^(-65/99), 3}, 
     {1/(10000*10^(28/33)), 10^(-20/33), 3}, {1/(10000*10^(28/33)), 
      10^(-5/9), 3}, {1/(10000*10^(28/33)), 10^(-50/99), 3}, 
     {1/(10000*10^(28/33)), 10^(-5/11), 3}, {1/(10000*10^(28/33)), 
      10^(-40/99), 3}, {1/(10000*10^(28/33)), 10^(-35/99), 3}, 
     {1/(10000*10^(28/33)), 10^(-10/33), 3}, {1/(10000*10^(28/33)), 
      10^(-25/99), 3}, {1/(10000*10^(28/33)), 10^(-20/99), 3}, 
     {1/(10000*10^(28/33)), 10^(-5/33), 3}, {1/(10000*10^(28/33)), 
      10^(-10/99), 3}, {1/(10000*10^(28/33)), 10^(-5/99), 3}, 
     {1/(10000*10^(28/33)), 1, 3}, {1/(10000*10^(79/99)), 1/100000, 2}, 
     {1/(10000*10^(79/99)), 1/(10000*10^(94/99)), 2}, 
     {1/(10000*10^(79/99)), 1/(10000*10^(89/99)), 2}, 
     {1/(10000*10^(79/99)), 1/(10000*10^(28/33)), 2}, 
     {1/(10000*10^(79/99)), 1/(10000*10^(79/99)), 2}, 
     {1/(10000*10^(79/99)), 1/(10000*10^(74/99)), 3}, 
     {1/(10000*10^(79/99)), 1/(10000*10^(23/33)), 3}, 
     {1/(10000*10^(79/99)), 1/(10000*10^(64/99)), 3}, 
     {1/(10000*10^(79/99)), 1/(10000*10^(59/99)), 3}, 
     {1/(10000*10^(79/99)), 1/(10000*10^(6/11)), 3}, 
     {1/(10000*10^(79/99)), 1/(10000*10^(49/99)), 3}, 
     {1/(10000*10^(79/99)), 1/(10000*10^(4/9)), 3}, 
     {1/(10000*10^(79/99)), 1/(10000*10^(13/33)), 3}, 
     {1/(10000*10^(79/99)), 1/(10000*10^(34/99)), 3}, 
     {1/(10000*10^(79/99)), 1/(10000*10^(29/99)), 3}, 
     {1/(10000*10^(79/99)), 1/(10000*10^(8/33)), 3}, 
     {1/(10000*10^(79/99)), 1/(10000*10^(19/99)), 3}, 
     {1/(10000*10^(79/99)), 1/(10000*10^(14/99)), 3}, 
     {1/(10000*10^(79/99)), 1/(10000*10^(1/11)), 3}, 
     {1/(10000*10^(79/99)), 1/(10000*10^(4/99)), 3}, 
     {1/(10000*10^(79/99)), 1/(1000*10^(98/99)), 3}, 
     {1/(10000*10^(79/99)), 1/(1000*10^(31/33)), 3}, 
     {1/(10000*10^(79/99)), 1/(1000*10^(8/9)), 3}, {1/(10000*10^(79/99)), 
      1/(1000*10^(83/99)), 3}, {1/(10000*10^(79/99)), 1/(1000*10^(26/33)), 
      3}, {1/(10000*10^(79/99)), 1/(1000*10^(73/99)), 3}, 
     {1/(10000*10^(79/99)), 1/(1000*10^(68/99)), 3}, 
     {1/(10000*10^(79/99)), 1/(1000*10^(7/11)), 3}, 
     {1/(10000*10^(79/99)), 1/(1000*10^(58/99)), 3}, 
     {1/(10000*10^(79/99)), 1/(1000*10^(53/99)), 3}, 
     {1/(10000*10^(79/99)), 1/(1000*10^(16/33)), 3}, 
     {1/(10000*10^(79/99)), 1/(1000*10^(43/99)), 3}, 
     {1/(10000*10^(79/99)), 1/(1000*10^(38/99)), 3}, 
     {1/(10000*10^(79/99)), 1/(1000*10^(1/3)), 3}, {1/(10000*10^(79/99)), 
      1/(1000*10^(28/99)), 3}, {1/(10000*10^(79/99)), 1/(1000*10^(23/99)), 
      3}, {1/(10000*10^(79/99)), 1/(1000*10^(2/11)), 3}, 
     {1/(10000*10^(79/99)), 1/(1000*10^(13/99)), 3}, 
     {1/(10000*10^(79/99)), 1/(1000*10^(8/99)), 3}, 
     {1/(10000*10^(79/99)), 1/(1000*10^(1/33)), 3}, 
     {1/(10000*10^(79/99)), 1/(100*10^(97/99)), 3}, 
     {1/(10000*10^(79/99)), 1/(100*10^(92/99)), 3}, 
     {1/(10000*10^(79/99)), 1/(100*10^(29/33)), 3}, 
     {1/(10000*10^(79/99)), 1/(100*10^(82/99)), 3}, 
     {1/(10000*10^(79/99)), 1/(100*10^(7/9)), 3}, {1/(10000*10^(79/99)), 
      1/(100*10^(8/11)), 3}, {1/(10000*10^(79/99)), 1/(100*10^(67/99)), 3}, 
     {1/(10000*10^(79/99)), 1/(100*10^(62/99)), 3}, 
     {1/(10000*10^(79/99)), 1/(100*10^(19/33)), 3}, 
     {1/(10000*10^(79/99)), 1/(100*10^(52/99)), 3}, 
     {1/(10000*10^(79/99)), 1/(100*10^(47/99)), 3}, 
     {1/(10000*10^(79/99)), 1/(100*10^(14/33)), 3}, 
     {1/(10000*10^(79/99)), 1/(100*10^(37/99)), 3}, 
     {1/(10000*10^(79/99)), 1/(100*10^(32/99)), 3}, 
     {1/(10000*10^(79/99)), 1/(100*10^(3/11)), 3}, {1/(10000*10^(79/99)), 
      1/(100*10^(2/9)), 3}, {1/(10000*10^(79/99)), 1/(100*10^(17/99)), 3}, 
     {1/(10000*10^(79/99)), 1/(100*10^(4/33)), 3}, {1/(10000*10^(79/99)), 
      1/(100*10^(7/99)), 3}, {1/(10000*10^(79/99)), 1/(100*10^(2/99)), 3}, 
     {1/(10000*10^(79/99)), 1/(10*10^(32/33)), 3}, {1/(10000*10^(79/99)), 
      1/(10*10^(91/99)), 3}, {1/(10000*10^(79/99)), 1/(10*10^(86/99)), 3}, 
     {1/(10000*10^(79/99)), 1/(10*10^(9/11)), 3}, {1/(10000*10^(79/99)), 
      1/(10*10^(76/99)), 3}, {1/(10000*10^(79/99)), 1/(10*10^(71/99)), 3}, 
     {1/(10000*10^(79/99)), 1/(10*10^(2/3)), 3}, {1/(10000*10^(79/99)), 
      1/(10*10^(61/99)), 3}, {1/(10000*10^(79/99)), 1/(10*10^(56/99)), 3}, 
     {1/(10000*10^(79/99)), 1/(10*10^(17/33)), 3}, {1/(10000*10^(79/99)), 
      1/(10*10^(46/99)), 3}, {1/(10000*10^(79/99)), 1/(10*10^(41/99)), 3}, 
     {1/(10000*10^(79/99)), 1/(10*10^(4/11)), 3}, {1/(10000*10^(79/99)), 
      1/(10*10^(31/99)), 3}, {1/(10000*10^(79/99)), 1/(10*10^(26/99)), 3}, 
     {1/(10000*10^(79/99)), 1/(10*10^(7/33)), 3}, {1/(10000*10^(79/99)), 
      1/(10*10^(16/99)), 3}, {1/(10000*10^(79/99)), 1/(10*10^(1/9)), 3}, 
     {1/(10000*10^(79/99)), 1/(10*10^(2/33)), 3}, {1/(10000*10^(79/99)), 
      1/(10*10^(1/99)), 3}, {1/(10000*10^(79/99)), 10^(-95/99), 3}, 
     {1/(10000*10^(79/99)), 10^(-10/11), 3}, {1/(10000*10^(79/99)), 
      10^(-85/99), 3}, {1/(10000*10^(79/99)), 10^(-80/99), 3}, 
     {1/(10000*10^(79/99)), 10^(-25/33), 3}, {1/(10000*10^(79/99)), 
      10^(-70/99), 3}, {1/(10000*10^(79/99)), 10^(-65/99), 3}, 
     {1/(10000*10^(79/99)), 10^(-20/33), 3}, {1/(10000*10^(79/99)), 
      10^(-5/9), 3}, {1/(10000*10^(79/99)), 10^(-50/99), 3}, 
     {1/(10000*10^(79/99)), 10^(-5/11), 3}, {1/(10000*10^(79/99)), 
      10^(-40/99), 3}, {1/(10000*10^(79/99)), 10^(-35/99), 3}, 
     {1/(10000*10^(79/99)), 10^(-10/33), 3}, {1/(10000*10^(79/99)), 
      10^(-25/99), 3}, {1/(10000*10^(79/99)), 10^(-20/99), 3}, 
     {1/(10000*10^(79/99)), 10^(-5/33), 3}, {1/(10000*10^(79/99)), 
      10^(-10/99), 3}, {1/(10000*10^(79/99)), 10^(-5/99), 3}, 
     {1/(10000*10^(79/99)), 1, 3}, {1/(10000*10^(74/99)), 1/100000, 2}, 
     {1/(10000*10^(74/99)), 1/(10000*10^(94/99)), 2}, 
     {1/(10000*10^(74/99)), 1/(10000*10^(89/99)), 2}, 
     {1/(10000*10^(74/99)), 1/(10000*10^(28/33)), 2}, 
     {1/(10000*10^(74/99)), 1/(10000*10^(79/99)), 2}, 
     {1/(10000*10^(74/99)), 1/(10000*10^(74/99)), 2}, 
     {1/(10000*10^(74/99)), 1/(10000*10^(23/33)), 3}, 
     {1/(10000*10^(74/99)), 1/(10000*10^(64/99)), 3}, 
     {1/(10000*10^(74/99)), 1/(10000*10^(59/99)), 3}, 
     {1/(10000*10^(74/99)), 1/(10000*10^(6/11)), 3}, 
     {1/(10000*10^(74/99)), 1/(10000*10^(49/99)), 3}, 
     {1/(10000*10^(74/99)), 1/(10000*10^(4/9)), 3}, 
     {1/(10000*10^(74/99)), 1/(10000*10^(13/33)), 3}, 
     {1/(10000*10^(74/99)), 1/(10000*10^(34/99)), 3}, 
     {1/(10000*10^(74/99)), 1/(10000*10^(29/99)), 3}, 
     {1/(10000*10^(74/99)), 1/(10000*10^(8/33)), 3}, 
     {1/(10000*10^(74/99)), 1/(10000*10^(19/99)), 3}, 
     {1/(10000*10^(74/99)), 1/(10000*10^(14/99)), 3}, 
     {1/(10000*10^(74/99)), 1/(10000*10^(1/11)), 3}, 
     {1/(10000*10^(74/99)), 1/(10000*10^(4/99)), 3}, 
     {1/(10000*10^(74/99)), 1/(1000*10^(98/99)), 3}, 
     {1/(10000*10^(74/99)), 1/(1000*10^(31/33)), 3}, 
     {1/(10000*10^(74/99)), 1/(1000*10^(8/9)), 3}, {1/(10000*10^(74/99)), 
      1/(1000*10^(83/99)), 3}, {1/(10000*10^(74/99)), 1/(1000*10^(26/33)), 
      3}, {1/(10000*10^(74/99)), 1/(1000*10^(73/99)), 3}, 
     {1/(10000*10^(74/99)), 1/(1000*10^(68/99)), 3}, 
     {1/(10000*10^(74/99)), 1/(1000*10^(7/11)), 3}, 
     {1/(10000*10^(74/99)), 1/(1000*10^(58/99)), 3}, 
     {1/(10000*10^(74/99)), 1/(1000*10^(53/99)), 3}, 
     {1/(10000*10^(74/99)), 1/(1000*10^(16/33)), 3}, 
     {1/(10000*10^(74/99)), 1/(1000*10^(43/99)), 3}, 
     {1/(10000*10^(74/99)), 1/(1000*10^(38/99)), 3}, 
     {1/(10000*10^(74/99)), 1/(1000*10^(1/3)), 3}, {1/(10000*10^(74/99)), 
      1/(1000*10^(28/99)), 3}, {1/(10000*10^(74/99)), 1/(1000*10^(23/99)), 
      3}, {1/(10000*10^(74/99)), 1/(1000*10^(2/11)), 3}, 
     {1/(10000*10^(74/99)), 1/(1000*10^(13/99)), 3}, 
     {1/(10000*10^(74/99)), 1/(1000*10^(8/99)), 3}, 
     {1/(10000*10^(74/99)), 1/(1000*10^(1/33)), 3}, 
     {1/(10000*10^(74/99)), 1/(100*10^(97/99)), 3}, 
     {1/(10000*10^(74/99)), 1/(100*10^(92/99)), 3}, 
     {1/(10000*10^(74/99)), 1/(100*10^(29/33)), 3}, 
     {1/(10000*10^(74/99)), 1/(100*10^(82/99)), 3}, 
     {1/(10000*10^(74/99)), 1/(100*10^(7/9)), 3}, {1/(10000*10^(74/99)), 
      1/(100*10^(8/11)), 3}, {1/(10000*10^(74/99)), 1/(100*10^(67/99)), 3}, 
     {1/(10000*10^(74/99)), 1/(100*10^(62/99)), 3}, 
     {1/(10000*10^(74/99)), 1/(100*10^(19/33)), 3}, 
     {1/(10000*10^(74/99)), 1/(100*10^(52/99)), 3}, 
     {1/(10000*10^(74/99)), 1/(100*10^(47/99)), 3}, 
     {1/(10000*10^(74/99)), 1/(100*10^(14/33)), 3}, 
     {1/(10000*10^(74/99)), 1/(100*10^(37/99)), 3}, 
     {1/(10000*10^(74/99)), 1/(100*10^(32/99)), 3}, 
     {1/(10000*10^(74/99)), 1/(100*10^(3/11)), 3}, {1/(10000*10^(74/99)), 
      1/(100*10^(2/9)), 3}, {1/(10000*10^(74/99)), 1/(100*10^(17/99)), 3}, 
     {1/(10000*10^(74/99)), 1/(100*10^(4/33)), 3}, {1/(10000*10^(74/99)), 
      1/(100*10^(7/99)), 3}, {1/(10000*10^(74/99)), 1/(100*10^(2/99)), 3}, 
     {1/(10000*10^(74/99)), 1/(10*10^(32/33)), 3}, {1/(10000*10^(74/99)), 
      1/(10*10^(91/99)), 3}, {1/(10000*10^(74/99)), 1/(10*10^(86/99)), 3}, 
     {1/(10000*10^(74/99)), 1/(10*10^(9/11)), 3}, {1/(10000*10^(74/99)), 
      1/(10*10^(76/99)), 3}, {1/(10000*10^(74/99)), 1/(10*10^(71/99)), 3}, 
     {1/(10000*10^(74/99)), 1/(10*10^(2/3)), 3}, {1/(10000*10^(74/99)), 
      1/(10*10^(61/99)), 3}, {1/(10000*10^(74/99)), 1/(10*10^(56/99)), 3}, 
     {1/(10000*10^(74/99)), 1/(10*10^(17/33)), 3}, {1/(10000*10^(74/99)), 
      1/(10*10^(46/99)), 3}, {1/(10000*10^(74/99)), 1/(10*10^(41/99)), 3}, 
     {1/(10000*10^(74/99)), 1/(10*10^(4/11)), 3}, {1/(10000*10^(74/99)), 
      1/(10*10^(31/99)), 3}, {1/(10000*10^(74/99)), 1/(10*10^(26/99)), 3}, 
     {1/(10000*10^(74/99)), 1/(10*10^(7/33)), 3}, {1/(10000*10^(74/99)), 
      1/(10*10^(16/99)), 3}, {1/(10000*10^(74/99)), 1/(10*10^(1/9)), 3}, 
     {1/(10000*10^(74/99)), 1/(10*10^(2/33)), 3}, {1/(10000*10^(74/99)), 
      1/(10*10^(1/99)), 3}, {1/(10000*10^(74/99)), 10^(-95/99), 3}, 
     {1/(10000*10^(74/99)), 10^(-10/11), 3}, {1/(10000*10^(74/99)), 
      10^(-85/99), 3}, {1/(10000*10^(74/99)), 10^(-80/99), 3}, 
     {1/(10000*10^(74/99)), 10^(-25/33), 3}, {1/(10000*10^(74/99)), 
      10^(-70/99), 3}, {1/(10000*10^(74/99)), 10^(-65/99), 3}, 
     {1/(10000*10^(74/99)), 10^(-20/33), 3}, {1/(10000*10^(74/99)), 
      10^(-5/9), 3}, {1/(10000*10^(74/99)), 10^(-50/99), 3}, 
     {1/(10000*10^(74/99)), 10^(-5/11), 3}, {1/(10000*10^(74/99)), 
      10^(-40/99), 3}, {1/(10000*10^(74/99)), 10^(-35/99), 3}, 
     {1/(10000*10^(74/99)), 10^(-10/33), 3}, {1/(10000*10^(74/99)), 
      10^(-25/99), 3}, {1/(10000*10^(74/99)), 10^(-20/99), 3}, 
     {1/(10000*10^(74/99)), 10^(-5/33), 3}, {1/(10000*10^(74/99)), 
      10^(-10/99), 3}, {1/(10000*10^(74/99)), 10^(-5/99), 3}, 
     {1/(10000*10^(74/99)), 1, 3}, {1/(10000*10^(23/33)), 1/100000, 2}, 
     {1/(10000*10^(23/33)), 1/(10000*10^(94/99)), 2}, 
     {1/(10000*10^(23/33)), 1/(10000*10^(89/99)), 2}, 
     {1/(10000*10^(23/33)), 1/(10000*10^(28/33)), 2}, 
     {1/(10000*10^(23/33)), 1/(10000*10^(79/99)), 2}, 
     {1/(10000*10^(23/33)), 1/(10000*10^(74/99)), 2}, 
     {1/(10000*10^(23/33)), 1/(10000*10^(23/33)), 2}, 
     {1/(10000*10^(23/33)), 1/(10000*10^(64/99)), 3}, 
     {1/(10000*10^(23/33)), 1/(10000*10^(59/99)), 3}, 
     {1/(10000*10^(23/33)), 1/(10000*10^(6/11)), 3}, 
     {1/(10000*10^(23/33)), 1/(10000*10^(49/99)), 3}, 
     {1/(10000*10^(23/33)), 1/(10000*10^(4/9)), 3}, 
     {1/(10000*10^(23/33)), 1/(10000*10^(13/33)), 3}, 
     {1/(10000*10^(23/33)), 1/(10000*10^(34/99)), 3}, 
     {1/(10000*10^(23/33)), 1/(10000*10^(29/99)), 3}, 
     {1/(10000*10^(23/33)), 1/(10000*10^(8/33)), 3}, 
     {1/(10000*10^(23/33)), 1/(10000*10^(19/99)), 3}, 
     {1/(10000*10^(23/33)), 1/(10000*10^(14/99)), 3}, 
     {1/(10000*10^(23/33)), 1/(10000*10^(1/11)), 3}, 
     {1/(10000*10^(23/33)), 1/(10000*10^(4/99)), 3}, 
     {1/(10000*10^(23/33)), 1/(1000*10^(98/99)), 3}, 
     {1/(10000*10^(23/33)), 1/(1000*10^(31/33)), 3}, 
     {1/(10000*10^(23/33)), 1/(1000*10^(8/9)), 3}, {1/(10000*10^(23/33)), 
      1/(1000*10^(83/99)), 3}, {1/(10000*10^(23/33)), 1/(1000*10^(26/33)), 
      3}, {1/(10000*10^(23/33)), 1/(1000*10^(73/99)), 3}, 
     {1/(10000*10^(23/33)), 1/(1000*10^(68/99)), 3}, 
     {1/(10000*10^(23/33)), 1/(1000*10^(7/11)), 3}, 
     {1/(10000*10^(23/33)), 1/(1000*10^(58/99)), 3}, 
     {1/(10000*10^(23/33)), 1/(1000*10^(53/99)), 3}, 
     {1/(10000*10^(23/33)), 1/(1000*10^(16/33)), 3}, 
     {1/(10000*10^(23/33)), 1/(1000*10^(43/99)), 3}, 
     {1/(10000*10^(23/33)), 1/(1000*10^(38/99)), 3}, 
     {1/(10000*10^(23/33)), 1/(1000*10^(1/3)), 3}, {1/(10000*10^(23/33)), 
      1/(1000*10^(28/99)), 3}, {1/(10000*10^(23/33)), 1/(1000*10^(23/99)), 
      3}, {1/(10000*10^(23/33)), 1/(1000*10^(2/11)), 3}, 
     {1/(10000*10^(23/33)), 1/(1000*10^(13/99)), 3}, 
     {1/(10000*10^(23/33)), 1/(1000*10^(8/99)), 3}, 
     {1/(10000*10^(23/33)), 1/(1000*10^(1/33)), 3}, 
     {1/(10000*10^(23/33)), 1/(100*10^(97/99)), 3}, 
     {1/(10000*10^(23/33)), 1/(100*10^(92/99)), 3}, 
     {1/(10000*10^(23/33)), 1/(100*10^(29/33)), 3}, 
     {1/(10000*10^(23/33)), 1/(100*10^(82/99)), 3}, 
     {1/(10000*10^(23/33)), 1/(100*10^(7/9)), 3}, {1/(10000*10^(23/33)), 
      1/(100*10^(8/11)), 3}, {1/(10000*10^(23/33)), 1/(100*10^(67/99)), 3}, 
     {1/(10000*10^(23/33)), 1/(100*10^(62/99)), 3}, 
     {1/(10000*10^(23/33)), 1/(100*10^(19/33)), 3}, 
     {1/(10000*10^(23/33)), 1/(100*10^(52/99)), 3}, 
     {1/(10000*10^(23/33)), 1/(100*10^(47/99)), 3}, 
     {1/(10000*10^(23/33)), 1/(100*10^(14/33)), 3}, 
     {1/(10000*10^(23/33)), 1/(100*10^(37/99)), 3}, 
     {1/(10000*10^(23/33)), 1/(100*10^(32/99)), 3}, 
     {1/(10000*10^(23/33)), 1/(100*10^(3/11)), 3}, {1/(10000*10^(23/33)), 
      1/(100*10^(2/9)), 3}, {1/(10000*10^(23/33)), 1/(100*10^(17/99)), 3}, 
     {1/(10000*10^(23/33)), 1/(100*10^(4/33)), 3}, {1/(10000*10^(23/33)), 
      1/(100*10^(7/99)), 3}, {1/(10000*10^(23/33)), 1/(100*10^(2/99)), 3}, 
     {1/(10000*10^(23/33)), 1/(10*10^(32/33)), 3}, {1/(10000*10^(23/33)), 
      1/(10*10^(91/99)), 3}, {1/(10000*10^(23/33)), 1/(10*10^(86/99)), 3}, 
     {1/(10000*10^(23/33)), 1/(10*10^(9/11)), 3}, {1/(10000*10^(23/33)), 
      1/(10*10^(76/99)), 3}, {1/(10000*10^(23/33)), 1/(10*10^(71/99)), 3}, 
     {1/(10000*10^(23/33)), 1/(10*10^(2/3)), 3}, {1/(10000*10^(23/33)), 
      1/(10*10^(61/99)), 3}, {1/(10000*10^(23/33)), 1/(10*10^(56/99)), 3}, 
     {1/(10000*10^(23/33)), 1/(10*10^(17/33)), 3}, {1/(10000*10^(23/33)), 
      1/(10*10^(46/99)), 3}, {1/(10000*10^(23/33)), 1/(10*10^(41/99)), 3}, 
     {1/(10000*10^(23/33)), 1/(10*10^(4/11)), 3}, {1/(10000*10^(23/33)), 
      1/(10*10^(31/99)), 3}, {1/(10000*10^(23/33)), 1/(10*10^(26/99)), 3}, 
     {1/(10000*10^(23/33)), 1/(10*10^(7/33)), 3}, {1/(10000*10^(23/33)), 
      1/(10*10^(16/99)), 3}, {1/(10000*10^(23/33)), 1/(10*10^(1/9)), 3}, 
     {1/(10000*10^(23/33)), 1/(10*10^(2/33)), 3}, {1/(10000*10^(23/33)), 
      1/(10*10^(1/99)), 3}, {1/(10000*10^(23/33)), 10^(-95/99), 3}, 
     {1/(10000*10^(23/33)), 10^(-10/11), 3}, {1/(10000*10^(23/33)), 
      10^(-85/99), 3}, {1/(10000*10^(23/33)), 10^(-80/99), 3}, 
     {1/(10000*10^(23/33)), 10^(-25/33), 3}, {1/(10000*10^(23/33)), 
      10^(-70/99), 3}, {1/(10000*10^(23/33)), 10^(-65/99), 3}, 
     {1/(10000*10^(23/33)), 10^(-20/33), 3}, {1/(10000*10^(23/33)), 
      10^(-5/9), 3}, {1/(10000*10^(23/33)), 10^(-50/99), 3}, 
     {1/(10000*10^(23/33)), 10^(-5/11), 3}, {1/(10000*10^(23/33)), 
      10^(-40/99), 3}, {1/(10000*10^(23/33)), 10^(-35/99), 3}, 
     {1/(10000*10^(23/33)), 10^(-10/33), 3}, {1/(10000*10^(23/33)), 
      10^(-25/99), 3}, {1/(10000*10^(23/33)), 10^(-20/99), 3}, 
     {1/(10000*10^(23/33)), 10^(-5/33), 3}, {1/(10000*10^(23/33)), 
      10^(-10/99), 3}, {1/(10000*10^(23/33)), 10^(-5/99), 3}, 
     {1/(10000*10^(23/33)), 1, 3}, {1/(10000*10^(64/99)), 1/100000, 2}, 
     {1/(10000*10^(64/99)), 1/(10000*10^(94/99)), 2}, 
     {1/(10000*10^(64/99)), 1/(10000*10^(89/99)), 2}, 
     {1/(10000*10^(64/99)), 1/(10000*10^(28/33)), 2}, 
     {1/(10000*10^(64/99)), 1/(10000*10^(79/99)), 2}, 
     {1/(10000*10^(64/99)), 1/(10000*10^(74/99)), 2}, 
     {1/(10000*10^(64/99)), 1/(10000*10^(23/33)), 2}, 
     {1/(10000*10^(64/99)), 1/(10000*10^(64/99)), 2}, 
     {1/(10000*10^(64/99)), 1/(10000*10^(59/99)), 3}, 
     {1/(10000*10^(64/99)), 1/(10000*10^(6/11)), 3}, 
     {1/(10000*10^(64/99)), 1/(10000*10^(49/99)), 3}, 
     {1/(10000*10^(64/99)), 1/(10000*10^(4/9)), 3}, 
     {1/(10000*10^(64/99)), 1/(10000*10^(13/33)), 3}, 
     {1/(10000*10^(64/99)), 1/(10000*10^(34/99)), 3}, 
     {1/(10000*10^(64/99)), 1/(10000*10^(29/99)), 3}, 
     {1/(10000*10^(64/99)), 1/(10000*10^(8/33)), 3}, 
     {1/(10000*10^(64/99)), 1/(10000*10^(19/99)), 3}, 
     {1/(10000*10^(64/99)), 1/(10000*10^(14/99)), 3}, 
     {1/(10000*10^(64/99)), 1/(10000*10^(1/11)), 3}, 
     {1/(10000*10^(64/99)), 1/(10000*10^(4/99)), 3}, 
     {1/(10000*10^(64/99)), 1/(1000*10^(98/99)), 3}, 
     {1/(10000*10^(64/99)), 1/(1000*10^(31/33)), 3}, 
     {1/(10000*10^(64/99)), 1/(1000*10^(8/9)), 3}, {1/(10000*10^(64/99)), 
      1/(1000*10^(83/99)), 3}, {1/(10000*10^(64/99)), 1/(1000*10^(26/33)), 
      3}, {1/(10000*10^(64/99)), 1/(1000*10^(73/99)), 3}, 
     {1/(10000*10^(64/99)), 1/(1000*10^(68/99)), 3}, 
     {1/(10000*10^(64/99)), 1/(1000*10^(7/11)), 3}, 
     {1/(10000*10^(64/99)), 1/(1000*10^(58/99)), 3}, 
     {1/(10000*10^(64/99)), 1/(1000*10^(53/99)), 3}, 
     {1/(10000*10^(64/99)), 1/(1000*10^(16/33)), 3}, 
     {1/(10000*10^(64/99)), 1/(1000*10^(43/99)), 3}, 
     {1/(10000*10^(64/99)), 1/(1000*10^(38/99)), 3}, 
     {1/(10000*10^(64/99)), 1/(1000*10^(1/3)), 3}, {1/(10000*10^(64/99)), 
      1/(1000*10^(28/99)), 3}, {1/(10000*10^(64/99)), 1/(1000*10^(23/99)), 
      3}, {1/(10000*10^(64/99)), 1/(1000*10^(2/11)), 3}, 
     {1/(10000*10^(64/99)), 1/(1000*10^(13/99)), 3}, 
     {1/(10000*10^(64/99)), 1/(1000*10^(8/99)), 3}, 
     {1/(10000*10^(64/99)), 1/(1000*10^(1/33)), 3}, 
     {1/(10000*10^(64/99)), 1/(100*10^(97/99)), 3}, 
     {1/(10000*10^(64/99)), 1/(100*10^(92/99)), 3}, 
     {1/(10000*10^(64/99)), 1/(100*10^(29/33)), 3}, 
     {1/(10000*10^(64/99)), 1/(100*10^(82/99)), 3}, 
     {1/(10000*10^(64/99)), 1/(100*10^(7/9)), 3}, {1/(10000*10^(64/99)), 
      1/(100*10^(8/11)), 3}, {1/(10000*10^(64/99)), 1/(100*10^(67/99)), 3}, 
     {1/(10000*10^(64/99)), 1/(100*10^(62/99)), 3}, 
     {1/(10000*10^(64/99)), 1/(100*10^(19/33)), 3}, 
     {1/(10000*10^(64/99)), 1/(100*10^(52/99)), 3}, 
     {1/(10000*10^(64/99)), 1/(100*10^(47/99)), 3}, 
     {1/(10000*10^(64/99)), 1/(100*10^(14/33)), 3}, 
     {1/(10000*10^(64/99)), 1/(100*10^(37/99)), 3}, 
     {1/(10000*10^(64/99)), 1/(100*10^(32/99)), 3}, 
     {1/(10000*10^(64/99)), 1/(100*10^(3/11)), 3}, {1/(10000*10^(64/99)), 
      1/(100*10^(2/9)), 3}, {1/(10000*10^(64/99)), 1/(100*10^(17/99)), 3}, 
     {1/(10000*10^(64/99)), 1/(100*10^(4/33)), 3}, {1/(10000*10^(64/99)), 
      1/(100*10^(7/99)), 3}, {1/(10000*10^(64/99)), 1/(100*10^(2/99)), 3}, 
     {1/(10000*10^(64/99)), 1/(10*10^(32/33)), 3}, {1/(10000*10^(64/99)), 
      1/(10*10^(91/99)), 3}, {1/(10000*10^(64/99)), 1/(10*10^(86/99)), 3}, 
     {1/(10000*10^(64/99)), 1/(10*10^(9/11)), 3}, {1/(10000*10^(64/99)), 
      1/(10*10^(76/99)), 3}, {1/(10000*10^(64/99)), 1/(10*10^(71/99)), 3}, 
     {1/(10000*10^(64/99)), 1/(10*10^(2/3)), 3}, {1/(10000*10^(64/99)), 
      1/(10*10^(61/99)), 3}, {1/(10000*10^(64/99)), 1/(10*10^(56/99)), 3}, 
     {1/(10000*10^(64/99)), 1/(10*10^(17/33)), 3}, {1/(10000*10^(64/99)), 
      1/(10*10^(46/99)), 3}, {1/(10000*10^(64/99)), 1/(10*10^(41/99)), 3}, 
     {1/(10000*10^(64/99)), 1/(10*10^(4/11)), 3}, {1/(10000*10^(64/99)), 
      1/(10*10^(31/99)), 3}, {1/(10000*10^(64/99)), 1/(10*10^(26/99)), 3}, 
     {1/(10000*10^(64/99)), 1/(10*10^(7/33)), 3}, {1/(10000*10^(64/99)), 
      1/(10*10^(16/99)), 3}, {1/(10000*10^(64/99)), 1/(10*10^(1/9)), 3}, 
     {1/(10000*10^(64/99)), 1/(10*10^(2/33)), 3}, {1/(10000*10^(64/99)), 
      1/(10*10^(1/99)), 3}, {1/(10000*10^(64/99)), 10^(-95/99), 3}, 
     {1/(10000*10^(64/99)), 10^(-10/11), 3}, {1/(10000*10^(64/99)), 
      10^(-85/99), 3}, {1/(10000*10^(64/99)), 10^(-80/99), 3}, 
     {1/(10000*10^(64/99)), 10^(-25/33), 3}, {1/(10000*10^(64/99)), 
      10^(-70/99), 3}, {1/(10000*10^(64/99)), 10^(-65/99), 3}, 
     {1/(10000*10^(64/99)), 10^(-20/33), 3}, {1/(10000*10^(64/99)), 
      10^(-5/9), 3}, {1/(10000*10^(64/99)), 10^(-50/99), 3}, 
     {1/(10000*10^(64/99)), 10^(-5/11), 3}, {1/(10000*10^(64/99)), 
      10^(-40/99), 3}, {1/(10000*10^(64/99)), 10^(-35/99), 3}, 
     {1/(10000*10^(64/99)), 10^(-10/33), 3}, {1/(10000*10^(64/99)), 
      10^(-25/99), 3}, {1/(10000*10^(64/99)), 10^(-20/99), 3}, 
     {1/(10000*10^(64/99)), 10^(-5/33), 3}, {1/(10000*10^(64/99)), 
      10^(-10/99), 3}, {1/(10000*10^(64/99)), 10^(-5/99), 3}, 
     {1/(10000*10^(64/99)), 1, 3}, {1/(10000*10^(59/99)), 1/100000, 2}, 
     {1/(10000*10^(59/99)), 1/(10000*10^(94/99)), 2}, 
     {1/(10000*10^(59/99)), 1/(10000*10^(89/99)), 2}, 
     {1/(10000*10^(59/99)), 1/(10000*10^(28/33)), 2}, 
     {1/(10000*10^(59/99)), 1/(10000*10^(79/99)), 2}, 
     {1/(10000*10^(59/99)), 1/(10000*10^(74/99)), 2}, 
     {1/(10000*10^(59/99)), 1/(10000*10^(23/33)), 2}, 
     {1/(10000*10^(59/99)), 1/(10000*10^(64/99)), 2}, 
     {1/(10000*10^(59/99)), 1/(10000*10^(59/99)), 2}, 
     {1/(10000*10^(59/99)), 1/(10000*10^(6/11)), 3}, 
     {1/(10000*10^(59/99)), 1/(10000*10^(49/99)), 3}, 
     {1/(10000*10^(59/99)), 1/(10000*10^(4/9)), 3}, 
     {1/(10000*10^(59/99)), 1/(10000*10^(13/33)), 3}, 
     {1/(10000*10^(59/99)), 1/(10000*10^(34/99)), 3}, 
     {1/(10000*10^(59/99)), 1/(10000*10^(29/99)), 3}, 
     {1/(10000*10^(59/99)), 1/(10000*10^(8/33)), 3}, 
     {1/(10000*10^(59/99)), 1/(10000*10^(19/99)), 3}, 
     {1/(10000*10^(59/99)), 1/(10000*10^(14/99)), 3}, 
     {1/(10000*10^(59/99)), 1/(10000*10^(1/11)), 3}, 
     {1/(10000*10^(59/99)), 1/(10000*10^(4/99)), 3}, 
     {1/(10000*10^(59/99)), 1/(1000*10^(98/99)), 3}, 
     {1/(10000*10^(59/99)), 1/(1000*10^(31/33)), 3}, 
     {1/(10000*10^(59/99)), 1/(1000*10^(8/9)), 3}, {1/(10000*10^(59/99)), 
      1/(1000*10^(83/99)), 3}, {1/(10000*10^(59/99)), 1/(1000*10^(26/33)), 
      3}, {1/(10000*10^(59/99)), 1/(1000*10^(73/99)), 3}, 
     {1/(10000*10^(59/99)), 1/(1000*10^(68/99)), 3}, 
     {1/(10000*10^(59/99)), 1/(1000*10^(7/11)), 3}, 
     {1/(10000*10^(59/99)), 1/(1000*10^(58/99)), 3}, 
     {1/(10000*10^(59/99)), 1/(1000*10^(53/99)), 3}, 
     {1/(10000*10^(59/99)), 1/(1000*10^(16/33)), 3}, 
     {1/(10000*10^(59/99)), 1/(1000*10^(43/99)), 3}, 
     {1/(10000*10^(59/99)), 1/(1000*10^(38/99)), 3}, 
     {1/(10000*10^(59/99)), 1/(1000*10^(1/3)), 3}, {1/(10000*10^(59/99)), 
      1/(1000*10^(28/99)), 3}, {1/(10000*10^(59/99)), 1/(1000*10^(23/99)), 
      3}, {1/(10000*10^(59/99)), 1/(1000*10^(2/11)), 3}, 
     {1/(10000*10^(59/99)), 1/(1000*10^(13/99)), 3}, 
     {1/(10000*10^(59/99)), 1/(1000*10^(8/99)), 3}, 
     {1/(10000*10^(59/99)), 1/(1000*10^(1/33)), 3}, 
     {1/(10000*10^(59/99)), 1/(100*10^(97/99)), 3}, 
     {1/(10000*10^(59/99)), 1/(100*10^(92/99)), 3}, 
     {1/(10000*10^(59/99)), 1/(100*10^(29/33)), 3}, 
     {1/(10000*10^(59/99)), 1/(100*10^(82/99)), 3}, 
     {1/(10000*10^(59/99)), 1/(100*10^(7/9)), 3}, {1/(10000*10^(59/99)), 
      1/(100*10^(8/11)), 3}, {1/(10000*10^(59/99)), 1/(100*10^(67/99)), 3}, 
     {1/(10000*10^(59/99)), 1/(100*10^(62/99)), 3}, 
     {1/(10000*10^(59/99)), 1/(100*10^(19/33)), 3}, 
     {1/(10000*10^(59/99)), 1/(100*10^(52/99)), 3}, 
     {1/(10000*10^(59/99)), 1/(100*10^(47/99)), 3}, 
     {1/(10000*10^(59/99)), 1/(100*10^(14/33)), 3}, 
     {1/(10000*10^(59/99)), 1/(100*10^(37/99)), 3}, 
     {1/(10000*10^(59/99)), 1/(100*10^(32/99)), 3}, 
     {1/(10000*10^(59/99)), 1/(100*10^(3/11)), 3}, {1/(10000*10^(59/99)), 
      1/(100*10^(2/9)), 3}, {1/(10000*10^(59/99)), 1/(100*10^(17/99)), 3}, 
     {1/(10000*10^(59/99)), 1/(100*10^(4/33)), 3}, {1/(10000*10^(59/99)), 
      1/(100*10^(7/99)), 3}, {1/(10000*10^(59/99)), 1/(100*10^(2/99)), 3}, 
     {1/(10000*10^(59/99)), 1/(10*10^(32/33)), 3}, {1/(10000*10^(59/99)), 
      1/(10*10^(91/99)), 3}, {1/(10000*10^(59/99)), 1/(10*10^(86/99)), 3}, 
     {1/(10000*10^(59/99)), 1/(10*10^(9/11)), 3}, {1/(10000*10^(59/99)), 
      1/(10*10^(76/99)), 3}, {1/(10000*10^(59/99)), 1/(10*10^(71/99)), 3}, 
     {1/(10000*10^(59/99)), 1/(10*10^(2/3)), 3}, {1/(10000*10^(59/99)), 
      1/(10*10^(61/99)), 3}, {1/(10000*10^(59/99)), 1/(10*10^(56/99)), 3}, 
     {1/(10000*10^(59/99)), 1/(10*10^(17/33)), 3}, {1/(10000*10^(59/99)), 
      1/(10*10^(46/99)), 3}, {1/(10000*10^(59/99)), 1/(10*10^(41/99)), 3}, 
     {1/(10000*10^(59/99)), 1/(10*10^(4/11)), 3}, {1/(10000*10^(59/99)), 
      1/(10*10^(31/99)), 3}, {1/(10000*10^(59/99)), 1/(10*10^(26/99)), 3}, 
     {1/(10000*10^(59/99)), 1/(10*10^(7/33)), 3}, {1/(10000*10^(59/99)), 
      1/(10*10^(16/99)), 3}, {1/(10000*10^(59/99)), 1/(10*10^(1/9)), 3}, 
     {1/(10000*10^(59/99)), 1/(10*10^(2/33)), 3}, {1/(10000*10^(59/99)), 
      1/(10*10^(1/99)), 3}, {1/(10000*10^(59/99)), 10^(-95/99), 3}, 
     {1/(10000*10^(59/99)), 10^(-10/11), 3}, {1/(10000*10^(59/99)), 
      10^(-85/99), 3}, {1/(10000*10^(59/99)), 10^(-80/99), 3}, 
     {1/(10000*10^(59/99)), 10^(-25/33), 3}, {1/(10000*10^(59/99)), 
      10^(-70/99), 3}, {1/(10000*10^(59/99)), 10^(-65/99), 3}, 
     {1/(10000*10^(59/99)), 10^(-20/33), 3}, {1/(10000*10^(59/99)), 
      10^(-5/9), 3}, {1/(10000*10^(59/99)), 10^(-50/99), 3}, 
     {1/(10000*10^(59/99)), 10^(-5/11), 3}, {1/(10000*10^(59/99)), 
      10^(-40/99), 3}, {1/(10000*10^(59/99)), 10^(-35/99), 3}, 
     {1/(10000*10^(59/99)), 10^(-10/33), 3}, {1/(10000*10^(59/99)), 
      10^(-25/99), 3}, {1/(10000*10^(59/99)), 10^(-20/99), 3}, 
     {1/(10000*10^(59/99)), 10^(-5/33), 3}, {1/(10000*10^(59/99)), 
      10^(-10/99), 3}, {1/(10000*10^(59/99)), 10^(-5/99), 3}, 
     {1/(10000*10^(59/99)), 1, 3}, {1/(10000*10^(6/11)), 1/100000, 2}, 
     {1/(10000*10^(6/11)), 1/(10000*10^(94/99)), 2}, 
     {1/(10000*10^(6/11)), 1/(10000*10^(89/99)), 2}, 
     {1/(10000*10^(6/11)), 1/(10000*10^(28/33)), 2}, 
     {1/(10000*10^(6/11)), 1/(10000*10^(79/99)), 2}, 
     {1/(10000*10^(6/11)), 1/(10000*10^(74/99)), 2}, 
     {1/(10000*10^(6/11)), 1/(10000*10^(23/33)), 2}, 
     {1/(10000*10^(6/11)), 1/(10000*10^(64/99)), 2}, 
     {1/(10000*10^(6/11)), 1/(10000*10^(59/99)), 2}, 
     {1/(10000*10^(6/11)), 1/(10000*10^(6/11)), 2}, 
     {1/(10000*10^(6/11)), 1/(10000*10^(49/99)), 3}, 
     {1/(10000*10^(6/11)), 1/(10000*10^(4/9)), 3}, {1/(10000*10^(6/11)), 
      1/(10000*10^(13/33)), 3}, {1/(10000*10^(6/11)), 1/(10000*10^(34/99)), 
      3}, {1/(10000*10^(6/11)), 1/(10000*10^(29/99)), 3}, 
     {1/(10000*10^(6/11)), 1/(10000*10^(8/33)), 3}, 
     {1/(10000*10^(6/11)), 1/(10000*10^(19/99)), 3}, 
     {1/(10000*10^(6/11)), 1/(10000*10^(14/99)), 3}, 
     {1/(10000*10^(6/11)), 1/(10000*10^(1/11)), 3}, 
     {1/(10000*10^(6/11)), 1/(10000*10^(4/99)), 3}, 
     {1/(10000*10^(6/11)), 1/(1000*10^(98/99)), 3}, 
     {1/(10000*10^(6/11)), 1/(1000*10^(31/33)), 3}, 
     {1/(10000*10^(6/11)), 1/(1000*10^(8/9)), 3}, {1/(10000*10^(6/11)), 
      1/(1000*10^(83/99)), 3}, {1/(10000*10^(6/11)), 1/(1000*10^(26/33)), 3}, 
     {1/(10000*10^(6/11)), 1/(1000*10^(73/99)), 3}, 
     {1/(10000*10^(6/11)), 1/(1000*10^(68/99)), 3}, 
     {1/(10000*10^(6/11)), 1/(1000*10^(7/11)), 3}, {1/(10000*10^(6/11)), 
      1/(1000*10^(58/99)), 3}, {1/(10000*10^(6/11)), 1/(1000*10^(53/99)), 3}, 
     {1/(10000*10^(6/11)), 1/(1000*10^(16/33)), 3}, 
     {1/(10000*10^(6/11)), 1/(1000*10^(43/99)), 3}, 
     {1/(10000*10^(6/11)), 1/(1000*10^(38/99)), 3}, 
     {1/(10000*10^(6/11)), 1/(1000*10^(1/3)), 3}, {1/(10000*10^(6/11)), 
      1/(1000*10^(28/99)), 3}, {1/(10000*10^(6/11)), 1/(1000*10^(23/99)), 3}, 
     {1/(10000*10^(6/11)), 1/(1000*10^(2/11)), 3}, {1/(10000*10^(6/11)), 
      1/(1000*10^(13/99)), 3}, {1/(10000*10^(6/11)), 1/(1000*10^(8/99)), 3}, 
     {1/(10000*10^(6/11)), 1/(1000*10^(1/33)), 3}, {1/(10000*10^(6/11)), 
      1/(100*10^(97/99)), 3}, {1/(10000*10^(6/11)), 1/(100*10^(92/99)), 3}, 
     {1/(10000*10^(6/11)), 1/(100*10^(29/33)), 3}, {1/(10000*10^(6/11)), 
      1/(100*10^(82/99)), 3}, {1/(10000*10^(6/11)), 1/(100*10^(7/9)), 3}, 
     {1/(10000*10^(6/11)), 1/(100*10^(8/11)), 3}, {1/(10000*10^(6/11)), 
      1/(100*10^(67/99)), 3}, {1/(10000*10^(6/11)), 1/(100*10^(62/99)), 3}, 
     {1/(10000*10^(6/11)), 1/(100*10^(19/33)), 3}, {1/(10000*10^(6/11)), 
      1/(100*10^(52/99)), 3}, {1/(10000*10^(6/11)), 1/(100*10^(47/99)), 3}, 
     {1/(10000*10^(6/11)), 1/(100*10^(14/33)), 3}, {1/(10000*10^(6/11)), 
      1/(100*10^(37/99)), 3}, {1/(10000*10^(6/11)), 1/(100*10^(32/99)), 3}, 
     {1/(10000*10^(6/11)), 1/(100*10^(3/11)), 3}, {1/(10000*10^(6/11)), 
      1/(100*10^(2/9)), 3}, {1/(10000*10^(6/11)), 1/(100*10^(17/99)), 3}, 
     {1/(10000*10^(6/11)), 1/(100*10^(4/33)), 3}, {1/(10000*10^(6/11)), 
      1/(100*10^(7/99)), 3}, {1/(10000*10^(6/11)), 1/(100*10^(2/99)), 3}, 
     {1/(10000*10^(6/11)), 1/(10*10^(32/33)), 3}, {1/(10000*10^(6/11)), 
      1/(10*10^(91/99)), 3}, {1/(10000*10^(6/11)), 1/(10*10^(86/99)), 3}, 
     {1/(10000*10^(6/11)), 1/(10*10^(9/11)), 3}, {1/(10000*10^(6/11)), 
      1/(10*10^(76/99)), 3}, {1/(10000*10^(6/11)), 1/(10*10^(71/99)), 3}, 
     {1/(10000*10^(6/11)), 1/(10*10^(2/3)), 3}, {1/(10000*10^(6/11)), 
      1/(10*10^(61/99)), 3}, {1/(10000*10^(6/11)), 1/(10*10^(56/99)), 3}, 
     {1/(10000*10^(6/11)), 1/(10*10^(17/33)), 3}, {1/(10000*10^(6/11)), 
      1/(10*10^(46/99)), 3}, {1/(10000*10^(6/11)), 1/(10*10^(41/99)), 3}, 
     {1/(10000*10^(6/11)), 1/(10*10^(4/11)), 3}, {1/(10000*10^(6/11)), 
      1/(10*10^(31/99)), 3}, {1/(10000*10^(6/11)), 1/(10*10^(26/99)), 3}, 
     {1/(10000*10^(6/11)), 1/(10*10^(7/33)), 3}, {1/(10000*10^(6/11)), 
      1/(10*10^(16/99)), 3}, {1/(10000*10^(6/11)), 1/(10*10^(1/9)), 3}, 
     {1/(10000*10^(6/11)), 1/(10*10^(2/33)), 3}, {1/(10000*10^(6/11)), 
      1/(10*10^(1/99)), 3}, {1/(10000*10^(6/11)), 10^(-95/99), 3}, 
     {1/(10000*10^(6/11)), 10^(-10/11), 3}, {1/(10000*10^(6/11)), 
      10^(-85/99), 3}, {1/(10000*10^(6/11)), 10^(-80/99), 3}, 
     {1/(10000*10^(6/11)), 10^(-25/33), 3}, {1/(10000*10^(6/11)), 
      10^(-70/99), 3}, {1/(10000*10^(6/11)), 10^(-65/99), 3}, 
     {1/(10000*10^(6/11)), 10^(-20/33), 3}, {1/(10000*10^(6/11)), 10^(-5/9), 
      3}, {1/(10000*10^(6/11)), 10^(-50/99), 3}, {1/(10000*10^(6/11)), 
      10^(-5/11), 3}, {1/(10000*10^(6/11)), 10^(-40/99), 3}, 
     {1/(10000*10^(6/11)), 10^(-35/99), 3}, {1/(10000*10^(6/11)), 
      10^(-10/33), 3}, {1/(10000*10^(6/11)), 10^(-25/99), 3}, 
     {1/(10000*10^(6/11)), 10^(-20/99), 3}, {1/(10000*10^(6/11)), 10^(-5/33), 
      3}, {1/(10000*10^(6/11)), 10^(-10/99), 3}, {1/(10000*10^(6/11)), 
      10^(-5/99), 3}, {1/(10000*10^(6/11)), 1, 3}, {1/(10000*10^(49/99)), 
      1/100000, 2}, {1/(10000*10^(49/99)), 1/(10000*10^(94/99)), 2}, 
     {1/(10000*10^(49/99)), 1/(10000*10^(89/99)), 2}, 
     {1/(10000*10^(49/99)), 1/(10000*10^(28/33)), 2}, 
     {1/(10000*10^(49/99)), 1/(10000*10^(79/99)), 2}, 
     {1/(10000*10^(49/99)), 1/(10000*10^(74/99)), 2}, 
     {1/(10000*10^(49/99)), 1/(10000*10^(23/33)), 2}, 
     {1/(10000*10^(49/99)), 1/(10000*10^(64/99)), 2}, 
     {1/(10000*10^(49/99)), 1/(10000*10^(59/99)), 2}, 
     {1/(10000*10^(49/99)), 1/(10000*10^(6/11)), 2}, 
     {1/(10000*10^(49/99)), 1/(10000*10^(49/99)), 2}, 
     {1/(10000*10^(49/99)), 1/(10000*10^(4/9)), 3}, 
     {1/(10000*10^(49/99)), 1/(10000*10^(13/33)), 3}, 
     {1/(10000*10^(49/99)), 1/(10000*10^(34/99)), 3}, 
     {1/(10000*10^(49/99)), 1/(10000*10^(29/99)), 3}, 
     {1/(10000*10^(49/99)), 1/(10000*10^(8/33)), 3}, 
     {1/(10000*10^(49/99)), 1/(10000*10^(19/99)), 3}, 
     {1/(10000*10^(49/99)), 1/(10000*10^(14/99)), 3}, 
     {1/(10000*10^(49/99)), 1/(10000*10^(1/11)), 3}, 
     {1/(10000*10^(49/99)), 1/(10000*10^(4/99)), 3}, 
     {1/(10000*10^(49/99)), 1/(1000*10^(98/99)), 3}, 
     {1/(10000*10^(49/99)), 1/(1000*10^(31/33)), 3}, 
     {1/(10000*10^(49/99)), 1/(1000*10^(8/9)), 3}, {1/(10000*10^(49/99)), 
      1/(1000*10^(83/99)), 3}, {1/(10000*10^(49/99)), 1/(1000*10^(26/33)), 
      3}, {1/(10000*10^(49/99)), 1/(1000*10^(73/99)), 3}, 
     {1/(10000*10^(49/99)), 1/(1000*10^(68/99)), 3}, 
     {1/(10000*10^(49/99)), 1/(1000*10^(7/11)), 3}, 
     {1/(10000*10^(49/99)), 1/(1000*10^(58/99)), 3}, 
     {1/(10000*10^(49/99)), 1/(1000*10^(53/99)), 3}, 
     {1/(10000*10^(49/99)), 1/(1000*10^(16/33)), 3}, 
     {1/(10000*10^(49/99)), 1/(1000*10^(43/99)), 3}, 
     {1/(10000*10^(49/99)), 1/(1000*10^(38/99)), 3}, 
     {1/(10000*10^(49/99)), 1/(1000*10^(1/3)), 3}, {1/(10000*10^(49/99)), 
      1/(1000*10^(28/99)), 3}, {1/(10000*10^(49/99)), 1/(1000*10^(23/99)), 
      3}, {1/(10000*10^(49/99)), 1/(1000*10^(2/11)), 3}, 
     {1/(10000*10^(49/99)), 1/(1000*10^(13/99)), 3}, 
     {1/(10000*10^(49/99)), 1/(1000*10^(8/99)), 3}, 
     {1/(10000*10^(49/99)), 1/(1000*10^(1/33)), 3}, 
     {1/(10000*10^(49/99)), 1/(100*10^(97/99)), 3}, 
     {1/(10000*10^(49/99)), 1/(100*10^(92/99)), 3}, 
     {1/(10000*10^(49/99)), 1/(100*10^(29/33)), 3}, 
     {1/(10000*10^(49/99)), 1/(100*10^(82/99)), 3}, 
     {1/(10000*10^(49/99)), 1/(100*10^(7/9)), 3}, {1/(10000*10^(49/99)), 
      1/(100*10^(8/11)), 3}, {1/(10000*10^(49/99)), 1/(100*10^(67/99)), 3}, 
     {1/(10000*10^(49/99)), 1/(100*10^(62/99)), 3}, 
     {1/(10000*10^(49/99)), 1/(100*10^(19/33)), 3}, 
     {1/(10000*10^(49/99)), 1/(100*10^(52/99)), 3}, 
     {1/(10000*10^(49/99)), 1/(100*10^(47/99)), 3}, 
     {1/(10000*10^(49/99)), 1/(100*10^(14/33)), 3}, 
     {1/(10000*10^(49/99)), 1/(100*10^(37/99)), 3}, 
     {1/(10000*10^(49/99)), 1/(100*10^(32/99)), 3}, 
     {1/(10000*10^(49/99)), 1/(100*10^(3/11)), 3}, {1/(10000*10^(49/99)), 
      1/(100*10^(2/9)), 3}, {1/(10000*10^(49/99)), 1/(100*10^(17/99)), 3}, 
     {1/(10000*10^(49/99)), 1/(100*10^(4/33)), 3}, {1/(10000*10^(49/99)), 
      1/(100*10^(7/99)), 3}, {1/(10000*10^(49/99)), 1/(100*10^(2/99)), 3}, 
     {1/(10000*10^(49/99)), 1/(10*10^(32/33)), 3}, {1/(10000*10^(49/99)), 
      1/(10*10^(91/99)), 3}, {1/(10000*10^(49/99)), 1/(10*10^(86/99)), 3}, 
     {1/(10000*10^(49/99)), 1/(10*10^(9/11)), 3}, {1/(10000*10^(49/99)), 
      1/(10*10^(76/99)), 3}, {1/(10000*10^(49/99)), 1/(10*10^(71/99)), 3}, 
     {1/(10000*10^(49/99)), 1/(10*10^(2/3)), 3}, {1/(10000*10^(49/99)), 
      1/(10*10^(61/99)), 3}, {1/(10000*10^(49/99)), 1/(10*10^(56/99)), 3}, 
     {1/(10000*10^(49/99)), 1/(10*10^(17/33)), 3}, {1/(10000*10^(49/99)), 
      1/(10*10^(46/99)), 3}, {1/(10000*10^(49/99)), 1/(10*10^(41/99)), 3}, 
     {1/(10000*10^(49/99)), 1/(10*10^(4/11)), 3}, {1/(10000*10^(49/99)), 
      1/(10*10^(31/99)), 3}, {1/(10000*10^(49/99)), 1/(10*10^(26/99)), 3}, 
     {1/(10000*10^(49/99)), 1/(10*10^(7/33)), 3}, {1/(10000*10^(49/99)), 
      1/(10*10^(16/99)), 3}, {1/(10000*10^(49/99)), 1/(10*10^(1/9)), 3}, 
     {1/(10000*10^(49/99)), 1/(10*10^(2/33)), 3}, {1/(10000*10^(49/99)), 
      1/(10*10^(1/99)), 3}, {1/(10000*10^(49/99)), 10^(-95/99), 3}, 
     {1/(10000*10^(49/99)), 10^(-10/11), 3}, {1/(10000*10^(49/99)), 
      10^(-85/99), 3}, {1/(10000*10^(49/99)), 10^(-80/99), 3}, 
     {1/(10000*10^(49/99)), 10^(-25/33), 3}, {1/(10000*10^(49/99)), 
      10^(-70/99), 3}, {1/(10000*10^(49/99)), 10^(-65/99), 3}, 
     {1/(10000*10^(49/99)), 10^(-20/33), 3}, {1/(10000*10^(49/99)), 
      10^(-5/9), 3}, {1/(10000*10^(49/99)), 10^(-50/99), 3}, 
     {1/(10000*10^(49/99)), 10^(-5/11), 3}, {1/(10000*10^(49/99)), 
      10^(-40/99), 3}, {1/(10000*10^(49/99)), 10^(-35/99), 3}, 
     {1/(10000*10^(49/99)), 10^(-10/33), 3}, {1/(10000*10^(49/99)), 
      10^(-25/99), 3}, {1/(10000*10^(49/99)), 10^(-20/99), 3}, 
     {1/(10000*10^(49/99)), 10^(-5/33), 3}, {1/(10000*10^(49/99)), 
      10^(-10/99), 3}, {1/(10000*10^(49/99)), 10^(-5/99), 3}, 
     {1/(10000*10^(49/99)), 1, 3}, {1/(10000*10^(4/9)), 1/100000, 2}, 
     {1/(10000*10^(4/9)), 1/(10000*10^(94/99)), 2}, 
     {1/(10000*10^(4/9)), 1/(10000*10^(89/99)), 2}, 
     {1/(10000*10^(4/9)), 1/(10000*10^(28/33)), 2}, 
     {1/(10000*10^(4/9)), 1/(10000*10^(79/99)), 2}, 
     {1/(10000*10^(4/9)), 1/(10000*10^(74/99)), 2}, 
     {1/(10000*10^(4/9)), 1/(10000*10^(23/33)), 2}, 
     {1/(10000*10^(4/9)), 1/(10000*10^(64/99)), 2}, 
     {1/(10000*10^(4/9)), 1/(10000*10^(59/99)), 2}, 
     {1/(10000*10^(4/9)), 1/(10000*10^(6/11)), 2}, {1/(10000*10^(4/9)), 
      1/(10000*10^(49/99)), 2}, {1/(10000*10^(4/9)), 1/(10000*10^(4/9)), 2}, 
     {1/(10000*10^(4/9)), 1/(10000*10^(13/33)), 3}, 
     {1/(10000*10^(4/9)), 1/(10000*10^(34/99)), 3}, 
     {1/(10000*10^(4/9)), 1/(10000*10^(29/99)), 3}, 
     {1/(10000*10^(4/9)), 1/(10000*10^(8/33)), 3}, {1/(10000*10^(4/9)), 
      1/(10000*10^(19/99)), 3}, {1/(10000*10^(4/9)), 1/(10000*10^(14/99)), 
      3}, {1/(10000*10^(4/9)), 1/(10000*10^(1/11)), 3}, 
     {1/(10000*10^(4/9)), 1/(10000*10^(4/99)), 3}, {1/(10000*10^(4/9)), 
      1/(1000*10^(98/99)), 3}, {1/(10000*10^(4/9)), 1/(1000*10^(31/33)), 3}, 
     {1/(10000*10^(4/9)), 1/(1000*10^(8/9)), 3}, {1/(10000*10^(4/9)), 
      1/(1000*10^(83/99)), 3}, {1/(10000*10^(4/9)), 1/(1000*10^(26/33)), 3}, 
     {1/(10000*10^(4/9)), 1/(1000*10^(73/99)), 3}, {1/(10000*10^(4/9)), 
      1/(1000*10^(68/99)), 3}, {1/(10000*10^(4/9)), 1/(1000*10^(7/11)), 3}, 
     {1/(10000*10^(4/9)), 1/(1000*10^(58/99)), 3}, {1/(10000*10^(4/9)), 
      1/(1000*10^(53/99)), 3}, {1/(10000*10^(4/9)), 1/(1000*10^(16/33)), 3}, 
     {1/(10000*10^(4/9)), 1/(1000*10^(43/99)), 3}, {1/(10000*10^(4/9)), 
      1/(1000*10^(38/99)), 3}, {1/(10000*10^(4/9)), 1/(1000*10^(1/3)), 3}, 
     {1/(10000*10^(4/9)), 1/(1000*10^(28/99)), 3}, {1/(10000*10^(4/9)), 
      1/(1000*10^(23/99)), 3}, {1/(10000*10^(4/9)), 1/(1000*10^(2/11)), 3}, 
     {1/(10000*10^(4/9)), 1/(1000*10^(13/99)), 3}, {1/(10000*10^(4/9)), 
      1/(1000*10^(8/99)), 3}, {1/(10000*10^(4/9)), 1/(1000*10^(1/33)), 3}, 
     {1/(10000*10^(4/9)), 1/(100*10^(97/99)), 3}, {1/(10000*10^(4/9)), 
      1/(100*10^(92/99)), 3}, {1/(10000*10^(4/9)), 1/(100*10^(29/33)), 3}, 
     {1/(10000*10^(4/9)), 1/(100*10^(82/99)), 3}, {1/(10000*10^(4/9)), 
      1/(100*10^(7/9)), 3}, {1/(10000*10^(4/9)), 1/(100*10^(8/11)), 3}, 
     {1/(10000*10^(4/9)), 1/(100*10^(67/99)), 3}, {1/(10000*10^(4/9)), 
      1/(100*10^(62/99)), 3}, {1/(10000*10^(4/9)), 1/(100*10^(19/33)), 3}, 
     {1/(10000*10^(4/9)), 1/(100*10^(52/99)), 3}, {1/(10000*10^(4/9)), 
      1/(100*10^(47/99)), 3}, {1/(10000*10^(4/9)), 1/(100*10^(14/33)), 3}, 
     {1/(10000*10^(4/9)), 1/(100*10^(37/99)), 3}, {1/(10000*10^(4/9)), 
      1/(100*10^(32/99)), 3}, {1/(10000*10^(4/9)), 1/(100*10^(3/11)), 3}, 
     {1/(10000*10^(4/9)), 1/(100*10^(2/9)), 3}, {1/(10000*10^(4/9)), 
      1/(100*10^(17/99)), 3}, {1/(10000*10^(4/9)), 1/(100*10^(4/33)), 3}, 
     {1/(10000*10^(4/9)), 1/(100*10^(7/99)), 3}, {1/(10000*10^(4/9)), 
      1/(100*10^(2/99)), 3}, {1/(10000*10^(4/9)), 1/(10*10^(32/33)), 3}, 
     {1/(10000*10^(4/9)), 1/(10*10^(91/99)), 3}, {1/(10000*10^(4/9)), 
      1/(10*10^(86/99)), 3}, {1/(10000*10^(4/9)), 1/(10*10^(9/11)), 3}, 
     {1/(10000*10^(4/9)), 1/(10*10^(76/99)), 3}, {1/(10000*10^(4/9)), 
      1/(10*10^(71/99)), 3}, {1/(10000*10^(4/9)), 1/(10*10^(2/3)), 3}, 
     {1/(10000*10^(4/9)), 1/(10*10^(61/99)), 3}, {1/(10000*10^(4/9)), 
      1/(10*10^(56/99)), 3}, {1/(10000*10^(4/9)), 1/(10*10^(17/33)), 3}, 
     {1/(10000*10^(4/9)), 1/(10*10^(46/99)), 3}, {1/(10000*10^(4/9)), 
      1/(10*10^(41/99)), 3}, {1/(10000*10^(4/9)), 1/(10*10^(4/11)), 3}, 
     {1/(10000*10^(4/9)), 1/(10*10^(31/99)), 3}, {1/(10000*10^(4/9)), 
      1/(10*10^(26/99)), 3}, {1/(10000*10^(4/9)), 1/(10*10^(7/33)), 3}, 
     {1/(10000*10^(4/9)), 1/(10*10^(16/99)), 3}, {1/(10000*10^(4/9)), 
      1/(10*10^(1/9)), 3}, {1/(10000*10^(4/9)), 1/(10*10^(2/33)), 3}, 
     {1/(10000*10^(4/9)), 1/(10*10^(1/99)), 3}, {1/(10000*10^(4/9)), 
      10^(-95/99), 3}, {1/(10000*10^(4/9)), 10^(-10/11), 3}, 
     {1/(10000*10^(4/9)), 10^(-85/99), 3}, {1/(10000*10^(4/9)), 10^(-80/99), 
      3}, {1/(10000*10^(4/9)), 10^(-25/33), 3}, {1/(10000*10^(4/9)), 
      10^(-70/99), 3}, {1/(10000*10^(4/9)), 10^(-65/99), 3}, 
     {1/(10000*10^(4/9)), 10^(-20/33), 3}, {1/(10000*10^(4/9)), 10^(-5/9), 
      3}, {1/(10000*10^(4/9)), 10^(-50/99), 3}, {1/(10000*10^(4/9)), 
      10^(-5/11), 3}, {1/(10000*10^(4/9)), 10^(-40/99), 3}, 
     {1/(10000*10^(4/9)), 10^(-35/99), 3}, {1/(10000*10^(4/9)), 10^(-10/33), 
      3}, {1/(10000*10^(4/9)), 10^(-25/99), 3}, {1/(10000*10^(4/9)), 
      10^(-20/99), 3}, {1/(10000*10^(4/9)), 10^(-5/33), 3}, 
     {1/(10000*10^(4/9)), 10^(-10/99), 3}, {1/(10000*10^(4/9)), 10^(-5/99), 
      3}, {1/(10000*10^(4/9)), 1, 3}, {1/(10000*10^(13/33)), 1/100000, 2}, 
     {1/(10000*10^(13/33)), 1/(10000*10^(94/99)), 2}, 
     {1/(10000*10^(13/33)), 1/(10000*10^(89/99)), 2}, 
     {1/(10000*10^(13/33)), 1/(10000*10^(28/33)), 2}, 
     {1/(10000*10^(13/33)), 1/(10000*10^(79/99)), 2}, 
     {1/(10000*10^(13/33)), 1/(10000*10^(74/99)), 2}, 
     {1/(10000*10^(13/33)), 1/(10000*10^(23/33)), 2}, 
     {1/(10000*10^(13/33)), 1/(10000*10^(64/99)), 2}, 
     {1/(10000*10^(13/33)), 1/(10000*10^(59/99)), 2}, 
     {1/(10000*10^(13/33)), 1/(10000*10^(6/11)), 2}, 
     {1/(10000*10^(13/33)), 1/(10000*10^(49/99)), 2}, 
     {1/(10000*10^(13/33)), 1/(10000*10^(4/9)), 2}, 
     {1/(10000*10^(13/33)), 1/(10000*10^(13/33)), 2}, 
     {1/(10000*10^(13/33)), 1/(10000*10^(34/99)), 3}, 
     {1/(10000*10^(13/33)), 1/(10000*10^(29/99)), 3}, 
     {1/(10000*10^(13/33)), 1/(10000*10^(8/33)), 3}, 
     {1/(10000*10^(13/33)), 1/(10000*10^(19/99)), 3}, 
     {1/(10000*10^(13/33)), 1/(10000*10^(14/99)), 3}, 
     {1/(10000*10^(13/33)), 1/(10000*10^(1/11)), 3}, 
     {1/(10000*10^(13/33)), 1/(10000*10^(4/99)), 3}, 
     {1/(10000*10^(13/33)), 1/(1000*10^(98/99)), 3}, 
     {1/(10000*10^(13/33)), 1/(1000*10^(31/33)), 3}, 
     {1/(10000*10^(13/33)), 1/(1000*10^(8/9)), 3}, {1/(10000*10^(13/33)), 
      1/(1000*10^(83/99)), 3}, {1/(10000*10^(13/33)), 1/(1000*10^(26/33)), 
      3}, {1/(10000*10^(13/33)), 1/(1000*10^(73/99)), 3}, 
     {1/(10000*10^(13/33)), 1/(1000*10^(68/99)), 3}, 
     {1/(10000*10^(13/33)), 1/(1000*10^(7/11)), 3}, 
     {1/(10000*10^(13/33)), 1/(1000*10^(58/99)), 3}, 
     {1/(10000*10^(13/33)), 1/(1000*10^(53/99)), 3}, 
     {1/(10000*10^(13/33)), 1/(1000*10^(16/33)), 3}, 
     {1/(10000*10^(13/33)), 1/(1000*10^(43/99)), 3}, 
     {1/(10000*10^(13/33)), 1/(1000*10^(38/99)), 3}, 
     {1/(10000*10^(13/33)), 1/(1000*10^(1/3)), 3}, {1/(10000*10^(13/33)), 
      1/(1000*10^(28/99)), 3}, {1/(10000*10^(13/33)), 1/(1000*10^(23/99)), 
      3}, {1/(10000*10^(13/33)), 1/(1000*10^(2/11)), 3}, 
     {1/(10000*10^(13/33)), 1/(1000*10^(13/99)), 3}, 
     {1/(10000*10^(13/33)), 1/(1000*10^(8/99)), 3}, 
     {1/(10000*10^(13/33)), 1/(1000*10^(1/33)), 3}, 
     {1/(10000*10^(13/33)), 1/(100*10^(97/99)), 3}, 
     {1/(10000*10^(13/33)), 1/(100*10^(92/99)), 3}, 
     {1/(10000*10^(13/33)), 1/(100*10^(29/33)), 3}, 
     {1/(10000*10^(13/33)), 1/(100*10^(82/99)), 3}, 
     {1/(10000*10^(13/33)), 1/(100*10^(7/9)), 3}, {1/(10000*10^(13/33)), 
      1/(100*10^(8/11)), 3}, {1/(10000*10^(13/33)), 1/(100*10^(67/99)), 3}, 
     {1/(10000*10^(13/33)), 1/(100*10^(62/99)), 3}, 
     {1/(10000*10^(13/33)), 1/(100*10^(19/33)), 3}, 
     {1/(10000*10^(13/33)), 1/(100*10^(52/99)), 3}, 
     {1/(10000*10^(13/33)), 1/(100*10^(47/99)), 3}, 
     {1/(10000*10^(13/33)), 1/(100*10^(14/33)), 3}, 
     {1/(10000*10^(13/33)), 1/(100*10^(37/99)), 3}, 
     {1/(10000*10^(13/33)), 1/(100*10^(32/99)), 3}, 
     {1/(10000*10^(13/33)), 1/(100*10^(3/11)), 3}, {1/(10000*10^(13/33)), 
      1/(100*10^(2/9)), 3}, {1/(10000*10^(13/33)), 1/(100*10^(17/99)), 3}, 
     {1/(10000*10^(13/33)), 1/(100*10^(4/33)), 3}, {1/(10000*10^(13/33)), 
      1/(100*10^(7/99)), 3}, {1/(10000*10^(13/33)), 1/(100*10^(2/99)), 3}, 
     {1/(10000*10^(13/33)), 1/(10*10^(32/33)), 3}, {1/(10000*10^(13/33)), 
      1/(10*10^(91/99)), 3}, {1/(10000*10^(13/33)), 1/(10*10^(86/99)), 3}, 
     {1/(10000*10^(13/33)), 1/(10*10^(9/11)), 3}, {1/(10000*10^(13/33)), 
      1/(10*10^(76/99)), 3}, {1/(10000*10^(13/33)), 1/(10*10^(71/99)), 3}, 
     {1/(10000*10^(13/33)), 1/(10*10^(2/3)), 3}, {1/(10000*10^(13/33)), 
      1/(10*10^(61/99)), 3}, {1/(10000*10^(13/33)), 1/(10*10^(56/99)), 3}, 
     {1/(10000*10^(13/33)), 1/(10*10^(17/33)), 3}, {1/(10000*10^(13/33)), 
      1/(10*10^(46/99)), 3}, {1/(10000*10^(13/33)), 1/(10*10^(41/99)), 3}, 
     {1/(10000*10^(13/33)), 1/(10*10^(4/11)), 3}, {1/(10000*10^(13/33)), 
      1/(10*10^(31/99)), 3}, {1/(10000*10^(13/33)), 1/(10*10^(26/99)), 3}, 
     {1/(10000*10^(13/33)), 1/(10*10^(7/33)), 3}, {1/(10000*10^(13/33)), 
      1/(10*10^(16/99)), 3}, {1/(10000*10^(13/33)), 1/(10*10^(1/9)), 3}, 
     {1/(10000*10^(13/33)), 1/(10*10^(2/33)), 3}, {1/(10000*10^(13/33)), 
      1/(10*10^(1/99)), 3}, {1/(10000*10^(13/33)), 10^(-95/99), 3}, 
     {1/(10000*10^(13/33)), 10^(-10/11), 3}, {1/(10000*10^(13/33)), 
      10^(-85/99), 3}, {1/(10000*10^(13/33)), 10^(-80/99), 3}, 
     {1/(10000*10^(13/33)), 10^(-25/33), 3}, {1/(10000*10^(13/33)), 
      10^(-70/99), 3}, {1/(10000*10^(13/33)), 10^(-65/99), 3}, 
     {1/(10000*10^(13/33)), 10^(-20/33), 3}, {1/(10000*10^(13/33)), 
      10^(-5/9), 3}, {1/(10000*10^(13/33)), 10^(-50/99), 3}, 
     {1/(10000*10^(13/33)), 10^(-5/11), 3}, {1/(10000*10^(13/33)), 
      10^(-40/99), 3}, {1/(10000*10^(13/33)), 10^(-35/99), 3}, 
     {1/(10000*10^(13/33)), 10^(-10/33), 3}, {1/(10000*10^(13/33)), 
      10^(-25/99), 3}, {1/(10000*10^(13/33)), 10^(-20/99), 3}, 
     {1/(10000*10^(13/33)), 10^(-5/33), 3}, {1/(10000*10^(13/33)), 
      10^(-10/99), 3}, {1/(10000*10^(13/33)), 10^(-5/99), 3}, 
     {1/(10000*10^(13/33)), 1, 3}, {1/(10000*10^(34/99)), 1/100000, 2}, 
     {1/(10000*10^(34/99)), 1/(10000*10^(94/99)), 2}, 
     {1/(10000*10^(34/99)), 1/(10000*10^(89/99)), 2}, 
     {1/(10000*10^(34/99)), 1/(10000*10^(28/33)), 2}, 
     {1/(10000*10^(34/99)), 1/(10000*10^(79/99)), 2}, 
     {1/(10000*10^(34/99)), 1/(10000*10^(74/99)), 2}, 
     {1/(10000*10^(34/99)), 1/(10000*10^(23/33)), 2}, 
     {1/(10000*10^(34/99)), 1/(10000*10^(64/99)), 2}, 
     {1/(10000*10^(34/99)), 1/(10000*10^(59/99)), 2}, 
     {1/(10000*10^(34/99)), 1/(10000*10^(6/11)), 2}, 
     {1/(10000*10^(34/99)), 1/(10000*10^(49/99)), 2}, 
     {1/(10000*10^(34/99)), 1/(10000*10^(4/9)), 2}, 
     {1/(10000*10^(34/99)), 1/(10000*10^(13/33)), 2}, 
     {1/(10000*10^(34/99)), 1/(10000*10^(34/99)), 2}, 
     {1/(10000*10^(34/99)), 1/(10000*10^(29/99)), 3}, 
     {1/(10000*10^(34/99)), 1/(10000*10^(8/33)), 3}, 
     {1/(10000*10^(34/99)), 1/(10000*10^(19/99)), 3}, 
     {1/(10000*10^(34/99)), 1/(10000*10^(14/99)), 3}, 
     {1/(10000*10^(34/99)), 1/(10000*10^(1/11)), 3}, 
     {1/(10000*10^(34/99)), 1/(10000*10^(4/99)), 3}, 
     {1/(10000*10^(34/99)), 1/(1000*10^(98/99)), 3}, 
     {1/(10000*10^(34/99)), 1/(1000*10^(31/33)), 3}, 
     {1/(10000*10^(34/99)), 1/(1000*10^(8/9)), 3}, {1/(10000*10^(34/99)), 
      1/(1000*10^(83/99)), 3}, {1/(10000*10^(34/99)), 1/(1000*10^(26/33)), 
      3}, {1/(10000*10^(34/99)), 1/(1000*10^(73/99)), 3}, 
     {1/(10000*10^(34/99)), 1/(1000*10^(68/99)), 3}, 
     {1/(10000*10^(34/99)), 1/(1000*10^(7/11)), 3}, 
     {1/(10000*10^(34/99)), 1/(1000*10^(58/99)), 3}, 
     {1/(10000*10^(34/99)), 1/(1000*10^(53/99)), 3}, 
     {1/(10000*10^(34/99)), 1/(1000*10^(16/33)), 3}, 
     {1/(10000*10^(34/99)), 1/(1000*10^(43/99)), 3}, 
     {1/(10000*10^(34/99)), 1/(1000*10^(38/99)), 3}, 
     {1/(10000*10^(34/99)), 1/(1000*10^(1/3)), 3}, {1/(10000*10^(34/99)), 
      1/(1000*10^(28/99)), 3}, {1/(10000*10^(34/99)), 1/(1000*10^(23/99)), 
      3}, {1/(10000*10^(34/99)), 1/(1000*10^(2/11)), 3}, 
     {1/(10000*10^(34/99)), 1/(1000*10^(13/99)), 3}, 
     {1/(10000*10^(34/99)), 1/(1000*10^(8/99)), 3}, 
     {1/(10000*10^(34/99)), 1/(1000*10^(1/33)), 3}, 
     {1/(10000*10^(34/99)), 1/(100*10^(97/99)), 3}, 
     {1/(10000*10^(34/99)), 1/(100*10^(92/99)), 3}, 
     {1/(10000*10^(34/99)), 1/(100*10^(29/33)), 3}, 
     {1/(10000*10^(34/99)), 1/(100*10^(82/99)), 3}, 
     {1/(10000*10^(34/99)), 1/(100*10^(7/9)), 3}, {1/(10000*10^(34/99)), 
      1/(100*10^(8/11)), 3}, {1/(10000*10^(34/99)), 1/(100*10^(67/99)), 3}, 
     {1/(10000*10^(34/99)), 1/(100*10^(62/99)), 3}, 
     {1/(10000*10^(34/99)), 1/(100*10^(19/33)), 3}, 
     {1/(10000*10^(34/99)), 1/(100*10^(52/99)), 3}, 
     {1/(10000*10^(34/99)), 1/(100*10^(47/99)), 3}, 
     {1/(10000*10^(34/99)), 1/(100*10^(14/33)), 3}, 
     {1/(10000*10^(34/99)), 1/(100*10^(37/99)), 3}, 
     {1/(10000*10^(34/99)), 1/(100*10^(32/99)), 3}, 
     {1/(10000*10^(34/99)), 1/(100*10^(3/11)), 3}, {1/(10000*10^(34/99)), 
      1/(100*10^(2/9)), 3}, {1/(10000*10^(34/99)), 1/(100*10^(17/99)), 3}, 
     {1/(10000*10^(34/99)), 1/(100*10^(4/33)), 3}, {1/(10000*10^(34/99)), 
      1/(100*10^(7/99)), 3}, {1/(10000*10^(34/99)), 1/(100*10^(2/99)), 3}, 
     {1/(10000*10^(34/99)), 1/(10*10^(32/33)), 3}, {1/(10000*10^(34/99)), 
      1/(10*10^(91/99)), 3}, {1/(10000*10^(34/99)), 1/(10*10^(86/99)), 3}, 
     {1/(10000*10^(34/99)), 1/(10*10^(9/11)), 3}, {1/(10000*10^(34/99)), 
      1/(10*10^(76/99)), 3}, {1/(10000*10^(34/99)), 1/(10*10^(71/99)), 3}, 
     {1/(10000*10^(34/99)), 1/(10*10^(2/3)), 3}, {1/(10000*10^(34/99)), 
      1/(10*10^(61/99)), 3}, {1/(10000*10^(34/99)), 1/(10*10^(56/99)), 3}, 
     {1/(10000*10^(34/99)), 1/(10*10^(17/33)), 3}, {1/(10000*10^(34/99)), 
      1/(10*10^(46/99)), 3}, {1/(10000*10^(34/99)), 1/(10*10^(41/99)), 3}, 
     {1/(10000*10^(34/99)), 1/(10*10^(4/11)), 3}, {1/(10000*10^(34/99)), 
      1/(10*10^(31/99)), 3}, {1/(10000*10^(34/99)), 1/(10*10^(26/99)), 3}, 
     {1/(10000*10^(34/99)), 1/(10*10^(7/33)), 3}, {1/(10000*10^(34/99)), 
      1/(10*10^(16/99)), 3}, {1/(10000*10^(34/99)), 1/(10*10^(1/9)), 3}, 
     {1/(10000*10^(34/99)), 1/(10*10^(2/33)), 3}, {1/(10000*10^(34/99)), 
      1/(10*10^(1/99)), 3}, {1/(10000*10^(34/99)), 10^(-95/99), 3}, 
     {1/(10000*10^(34/99)), 10^(-10/11), 3}, {1/(10000*10^(34/99)), 
      10^(-85/99), 3}, {1/(10000*10^(34/99)), 10^(-80/99), 3}, 
     {1/(10000*10^(34/99)), 10^(-25/33), 3}, {1/(10000*10^(34/99)), 
      10^(-70/99), 3}, {1/(10000*10^(34/99)), 10^(-65/99), 3}, 
     {1/(10000*10^(34/99)), 10^(-20/33), 3}, {1/(10000*10^(34/99)), 
      10^(-5/9), 3}, {1/(10000*10^(34/99)), 10^(-50/99), 3}, 
     {1/(10000*10^(34/99)), 10^(-5/11), 3}, {1/(10000*10^(34/99)), 
      10^(-40/99), 3}, {1/(10000*10^(34/99)), 10^(-35/99), 3}, 
     {1/(10000*10^(34/99)), 10^(-10/33), 3}, {1/(10000*10^(34/99)), 
      10^(-25/99), 3}, {1/(10000*10^(34/99)), 10^(-20/99), 3}, 
     {1/(10000*10^(34/99)), 10^(-5/33), 3}, {1/(10000*10^(34/99)), 
      10^(-10/99), 3}, {1/(10000*10^(34/99)), 10^(-5/99), 3}, 
     {1/(10000*10^(34/99)), 1, 3}, {1/(10000*10^(29/99)), 1/100000, 2}, 
     {1/(10000*10^(29/99)), 1/(10000*10^(94/99)), 2}, 
     {1/(10000*10^(29/99)), 1/(10000*10^(89/99)), 2}, 
     {1/(10000*10^(29/99)), 1/(10000*10^(28/33)), 2}, 
     {1/(10000*10^(29/99)), 1/(10000*10^(79/99)), 2}, 
     {1/(10000*10^(29/99)), 1/(10000*10^(74/99)), 2}, 
     {1/(10000*10^(29/99)), 1/(10000*10^(23/33)), 2}, 
     {1/(10000*10^(29/99)), 1/(10000*10^(64/99)), 2}, 
     {1/(10000*10^(29/99)), 1/(10000*10^(59/99)), 2}, 
     {1/(10000*10^(29/99)), 1/(10000*10^(6/11)), 2}, 
     {1/(10000*10^(29/99)), 1/(10000*10^(49/99)), 2}, 
     {1/(10000*10^(29/99)), 1/(10000*10^(4/9)), 2}, 
     {1/(10000*10^(29/99)), 1/(10000*10^(13/33)), 2}, 
     {1/(10000*10^(29/99)), 1/(10000*10^(34/99)), 2}, 
     {1/(10000*10^(29/99)), 1/(10000*10^(29/99)), 2}, 
     {1/(10000*10^(29/99)), 1/(10000*10^(8/33)), 3}, 
     {1/(10000*10^(29/99)), 1/(10000*10^(19/99)), 3}, 
     {1/(10000*10^(29/99)), 1/(10000*10^(14/99)), 3}, 
     {1/(10000*10^(29/99)), 1/(10000*10^(1/11)), 3}, 
     {1/(10000*10^(29/99)), 1/(10000*10^(4/99)), 3}, 
     {1/(10000*10^(29/99)), 1/(1000*10^(98/99)), 3}, 
     {1/(10000*10^(29/99)), 1/(1000*10^(31/33)), 3}, 
     {1/(10000*10^(29/99)), 1/(1000*10^(8/9)), 3}, {1/(10000*10^(29/99)), 
      1/(1000*10^(83/99)), 3}, {1/(10000*10^(29/99)), 1/(1000*10^(26/33)), 
      3}, {1/(10000*10^(29/99)), 1/(1000*10^(73/99)), 3}, 
     {1/(10000*10^(29/99)), 1/(1000*10^(68/99)), 3}, 
     {1/(10000*10^(29/99)), 1/(1000*10^(7/11)), 3}, 
     {1/(10000*10^(29/99)), 1/(1000*10^(58/99)), 3}, 
     {1/(10000*10^(29/99)), 1/(1000*10^(53/99)), 3}, 
     {1/(10000*10^(29/99)), 1/(1000*10^(16/33)), 3}, 
     {1/(10000*10^(29/99)), 1/(1000*10^(43/99)), 3}, 
     {1/(10000*10^(29/99)), 1/(1000*10^(38/99)), 3}, 
     {1/(10000*10^(29/99)), 1/(1000*10^(1/3)), 3}, {1/(10000*10^(29/99)), 
      1/(1000*10^(28/99)), 3}, {1/(10000*10^(29/99)), 1/(1000*10^(23/99)), 
      3}, {1/(10000*10^(29/99)), 1/(1000*10^(2/11)), 3}, 
     {1/(10000*10^(29/99)), 1/(1000*10^(13/99)), 3}, 
     {1/(10000*10^(29/99)), 1/(1000*10^(8/99)), 3}, 
     {1/(10000*10^(29/99)), 1/(1000*10^(1/33)), 3}, 
     {1/(10000*10^(29/99)), 1/(100*10^(97/99)), 3}, 
     {1/(10000*10^(29/99)), 1/(100*10^(92/99)), 3}, 
     {1/(10000*10^(29/99)), 1/(100*10^(29/33)), 3}, 
     {1/(10000*10^(29/99)), 1/(100*10^(82/99)), 3}, 
     {1/(10000*10^(29/99)), 1/(100*10^(7/9)), 3}, {1/(10000*10^(29/99)), 
      1/(100*10^(8/11)), 3}, {1/(10000*10^(29/99)), 1/(100*10^(67/99)), 3}, 
     {1/(10000*10^(29/99)), 1/(100*10^(62/99)), 3}, 
     {1/(10000*10^(29/99)), 1/(100*10^(19/33)), 3}, 
     {1/(10000*10^(29/99)), 1/(100*10^(52/99)), 3}, 
     {1/(10000*10^(29/99)), 1/(100*10^(47/99)), 3}, 
     {1/(10000*10^(29/99)), 1/(100*10^(14/33)), 3}, 
     {1/(10000*10^(29/99)), 1/(100*10^(37/99)), 3}, 
     {1/(10000*10^(29/99)), 1/(100*10^(32/99)), 3}, 
     {1/(10000*10^(29/99)), 1/(100*10^(3/11)), 3}, {1/(10000*10^(29/99)), 
      1/(100*10^(2/9)), 3}, {1/(10000*10^(29/99)), 1/(100*10^(17/99)), 3}, 
     {1/(10000*10^(29/99)), 1/(100*10^(4/33)), 3}, {1/(10000*10^(29/99)), 
      1/(100*10^(7/99)), 3}, {1/(10000*10^(29/99)), 1/(100*10^(2/99)), 3}, 
     {1/(10000*10^(29/99)), 1/(10*10^(32/33)), 3}, {1/(10000*10^(29/99)), 
      1/(10*10^(91/99)), 3}, {1/(10000*10^(29/99)), 1/(10*10^(86/99)), 3}, 
     {1/(10000*10^(29/99)), 1/(10*10^(9/11)), 3}, {1/(10000*10^(29/99)), 
      1/(10*10^(76/99)), 3}, {1/(10000*10^(29/99)), 1/(10*10^(71/99)), 3}, 
     {1/(10000*10^(29/99)), 1/(10*10^(2/3)), 3}, {1/(10000*10^(29/99)), 
      1/(10*10^(61/99)), 3}, {1/(10000*10^(29/99)), 1/(10*10^(56/99)), 3}, 
     {1/(10000*10^(29/99)), 1/(10*10^(17/33)), 3}, {1/(10000*10^(29/99)), 
      1/(10*10^(46/99)), 3}, {1/(10000*10^(29/99)), 1/(10*10^(41/99)), 3}, 
     {1/(10000*10^(29/99)), 1/(10*10^(4/11)), 3}, {1/(10000*10^(29/99)), 
      1/(10*10^(31/99)), 3}, {1/(10000*10^(29/99)), 1/(10*10^(26/99)), 3}, 
     {1/(10000*10^(29/99)), 1/(10*10^(7/33)), 3}, {1/(10000*10^(29/99)), 
      1/(10*10^(16/99)), 3}, {1/(10000*10^(29/99)), 1/(10*10^(1/9)), 3}, 
     {1/(10000*10^(29/99)), 1/(10*10^(2/33)), 3}, {1/(10000*10^(29/99)), 
      1/(10*10^(1/99)), 3}, {1/(10000*10^(29/99)), 10^(-95/99), 3}, 
     {1/(10000*10^(29/99)), 10^(-10/11), 3}, {1/(10000*10^(29/99)), 
      10^(-85/99), 3}, {1/(10000*10^(29/99)), 10^(-80/99), 3}, 
     {1/(10000*10^(29/99)), 10^(-25/33), 3}, {1/(10000*10^(29/99)), 
      10^(-70/99), 3}, {1/(10000*10^(29/99)), 10^(-65/99), 3}, 
     {1/(10000*10^(29/99)), 10^(-20/33), 3}, {1/(10000*10^(29/99)), 
      10^(-5/9), 3}, {1/(10000*10^(29/99)), 10^(-50/99), 3}, 
     {1/(10000*10^(29/99)), 10^(-5/11), 3}, {1/(10000*10^(29/99)), 
      10^(-40/99), 3}, {1/(10000*10^(29/99)), 10^(-35/99), 3}, 
     {1/(10000*10^(29/99)), 10^(-10/33), 3}, {1/(10000*10^(29/99)), 
      10^(-25/99), 3}, {1/(10000*10^(29/99)), 10^(-20/99), 3}, 
     {1/(10000*10^(29/99)), 10^(-5/33), 3}, {1/(10000*10^(29/99)), 
      10^(-10/99), 3}, {1/(10000*10^(29/99)), 10^(-5/99), 3}, 
     {1/(10000*10^(29/99)), 1, 3}, {1/(10000*10^(8/33)), 1/100000, 2}, 
     {1/(10000*10^(8/33)), 1/(10000*10^(94/99)), 2}, 
     {1/(10000*10^(8/33)), 1/(10000*10^(89/99)), 2}, 
     {1/(10000*10^(8/33)), 1/(10000*10^(28/33)), 2}, 
     {1/(10000*10^(8/33)), 1/(10000*10^(79/99)), 2}, 
     {1/(10000*10^(8/33)), 1/(10000*10^(74/99)), 2}, 
     {1/(10000*10^(8/33)), 1/(10000*10^(23/33)), 2}, 
     {1/(10000*10^(8/33)), 1/(10000*10^(64/99)), 2}, 
     {1/(10000*10^(8/33)), 1/(10000*10^(59/99)), 2}, 
     {1/(10000*10^(8/33)), 1/(10000*10^(6/11)), 2}, 
     {1/(10000*10^(8/33)), 1/(10000*10^(49/99)), 2}, 
     {1/(10000*10^(8/33)), 1/(10000*10^(4/9)), 2}, {1/(10000*10^(8/33)), 
      1/(10000*10^(13/33)), 2}, {1/(10000*10^(8/33)), 1/(10000*10^(34/99)), 
      2}, {1/(10000*10^(8/33)), 1/(10000*10^(29/99)), 2}, 
     {1/(10000*10^(8/33)), 1/(10000*10^(8/33)), 2}, 
     {1/(10000*10^(8/33)), 1/(10000*10^(19/99)), 3}, 
     {1/(10000*10^(8/33)), 1/(10000*10^(14/99)), 3}, 
     {1/(10000*10^(8/33)), 1/(10000*10^(1/11)), 3}, 
     {1/(10000*10^(8/33)), 1/(10000*10^(4/99)), 3}, 
     {1/(10000*10^(8/33)), 1/(1000*10^(98/99)), 3}, 
     {1/(10000*10^(8/33)), 1/(1000*10^(31/33)), 3}, 
     {1/(10000*10^(8/33)), 1/(1000*10^(8/9)), 3}, {1/(10000*10^(8/33)), 
      1/(1000*10^(83/99)), 3}, {1/(10000*10^(8/33)), 1/(1000*10^(26/33)), 3}, 
     {1/(10000*10^(8/33)), 1/(1000*10^(73/99)), 3}, 
     {1/(10000*10^(8/33)), 1/(1000*10^(68/99)), 3}, 
     {1/(10000*10^(8/33)), 1/(1000*10^(7/11)), 3}, {1/(10000*10^(8/33)), 
      1/(1000*10^(58/99)), 3}, {1/(10000*10^(8/33)), 1/(1000*10^(53/99)), 3}, 
     {1/(10000*10^(8/33)), 1/(1000*10^(16/33)), 3}, 
     {1/(10000*10^(8/33)), 1/(1000*10^(43/99)), 3}, 
     {1/(10000*10^(8/33)), 1/(1000*10^(38/99)), 3}, 
     {1/(10000*10^(8/33)), 1/(1000*10^(1/3)), 3}, {1/(10000*10^(8/33)), 
      1/(1000*10^(28/99)), 3}, {1/(10000*10^(8/33)), 1/(1000*10^(23/99)), 3}, 
     {1/(10000*10^(8/33)), 1/(1000*10^(2/11)), 3}, {1/(10000*10^(8/33)), 
      1/(1000*10^(13/99)), 3}, {1/(10000*10^(8/33)), 1/(1000*10^(8/99)), 3}, 
     {1/(10000*10^(8/33)), 1/(1000*10^(1/33)), 3}, {1/(10000*10^(8/33)), 
      1/(100*10^(97/99)), 3}, {1/(10000*10^(8/33)), 1/(100*10^(92/99)), 3}, 
     {1/(10000*10^(8/33)), 1/(100*10^(29/33)), 3}, {1/(10000*10^(8/33)), 
      1/(100*10^(82/99)), 3}, {1/(10000*10^(8/33)), 1/(100*10^(7/9)), 3}, 
     {1/(10000*10^(8/33)), 1/(100*10^(8/11)), 3}, {1/(10000*10^(8/33)), 
      1/(100*10^(67/99)), 3}, {1/(10000*10^(8/33)), 1/(100*10^(62/99)), 3}, 
     {1/(10000*10^(8/33)), 1/(100*10^(19/33)), 3}, {1/(10000*10^(8/33)), 
      1/(100*10^(52/99)), 3}, {1/(10000*10^(8/33)), 1/(100*10^(47/99)), 3}, 
     {1/(10000*10^(8/33)), 1/(100*10^(14/33)), 3}, {1/(10000*10^(8/33)), 
      1/(100*10^(37/99)), 3}, {1/(10000*10^(8/33)), 1/(100*10^(32/99)), 3}, 
     {1/(10000*10^(8/33)), 1/(100*10^(3/11)), 3}, {1/(10000*10^(8/33)), 
      1/(100*10^(2/9)), 3}, {1/(10000*10^(8/33)), 1/(100*10^(17/99)), 3}, 
     {1/(10000*10^(8/33)), 1/(100*10^(4/33)), 3}, {1/(10000*10^(8/33)), 
      1/(100*10^(7/99)), 3}, {1/(10000*10^(8/33)), 1/(100*10^(2/99)), 3}, 
     {1/(10000*10^(8/33)), 1/(10*10^(32/33)), 3}, {1/(10000*10^(8/33)), 
      1/(10*10^(91/99)), 3}, {1/(10000*10^(8/33)), 1/(10*10^(86/99)), 3}, 
     {1/(10000*10^(8/33)), 1/(10*10^(9/11)), 3}, {1/(10000*10^(8/33)), 
      1/(10*10^(76/99)), 3}, {1/(10000*10^(8/33)), 1/(10*10^(71/99)), 3}, 
     {1/(10000*10^(8/33)), 1/(10*10^(2/3)), 3}, {1/(10000*10^(8/33)), 
      1/(10*10^(61/99)), 3}, {1/(10000*10^(8/33)), 1/(10*10^(56/99)), 3}, 
     {1/(10000*10^(8/33)), 1/(10*10^(17/33)), 3}, {1/(10000*10^(8/33)), 
      1/(10*10^(46/99)), 3}, {1/(10000*10^(8/33)), 1/(10*10^(41/99)), 3}, 
     {1/(10000*10^(8/33)), 1/(10*10^(4/11)), 3}, {1/(10000*10^(8/33)), 
      1/(10*10^(31/99)), 3}, {1/(10000*10^(8/33)), 1/(10*10^(26/99)), 3}, 
     {1/(10000*10^(8/33)), 1/(10*10^(7/33)), 3}, {1/(10000*10^(8/33)), 
      1/(10*10^(16/99)), 3}, {1/(10000*10^(8/33)), 1/(10*10^(1/9)), 3}, 
     {1/(10000*10^(8/33)), 1/(10*10^(2/33)), 3}, {1/(10000*10^(8/33)), 
      1/(10*10^(1/99)), 3}, {1/(10000*10^(8/33)), 10^(-95/99), 3}, 
     {1/(10000*10^(8/33)), 10^(-10/11), 3}, {1/(10000*10^(8/33)), 
      10^(-85/99), 3}, {1/(10000*10^(8/33)), 10^(-80/99), 3}, 
     {1/(10000*10^(8/33)), 10^(-25/33), 3}, {1/(10000*10^(8/33)), 
      10^(-70/99), 3}, {1/(10000*10^(8/33)), 10^(-65/99), 3}, 
     {1/(10000*10^(8/33)), 10^(-20/33), 3}, {1/(10000*10^(8/33)), 10^(-5/9), 
      3}, {1/(10000*10^(8/33)), 10^(-50/99), 3}, {1/(10000*10^(8/33)), 
      10^(-5/11), 3}, {1/(10000*10^(8/33)), 10^(-40/99), 3}, 
     {1/(10000*10^(8/33)), 10^(-35/99), 3}, {1/(10000*10^(8/33)), 
      10^(-10/33), 3}, {1/(10000*10^(8/33)), 10^(-25/99), 3}, 
     {1/(10000*10^(8/33)), 10^(-20/99), 3}, {1/(10000*10^(8/33)), 10^(-5/33), 
      3}, {1/(10000*10^(8/33)), 10^(-10/99), 3}, {1/(10000*10^(8/33)), 
      10^(-5/99), 3}, {1/(10000*10^(8/33)), 1, 3}, {1/(10000*10^(19/99)), 
      1/100000, 2}, {1/(10000*10^(19/99)), 1/(10000*10^(94/99)), 2}, 
     {1/(10000*10^(19/99)), 1/(10000*10^(89/99)), 2}, 
     {1/(10000*10^(19/99)), 1/(10000*10^(28/33)), 2}, 
     {1/(10000*10^(19/99)), 1/(10000*10^(79/99)), 2}, 
     {1/(10000*10^(19/99)), 1/(10000*10^(74/99)), 2}, 
     {1/(10000*10^(19/99)), 1/(10000*10^(23/33)), 2}, 
     {1/(10000*10^(19/99)), 1/(10000*10^(64/99)), 2}, 
     {1/(10000*10^(19/99)), 1/(10000*10^(59/99)), 2}, 
     {1/(10000*10^(19/99)), 1/(10000*10^(6/11)), 2}, 
     {1/(10000*10^(19/99)), 1/(10000*10^(49/99)), 2}, 
     {1/(10000*10^(19/99)), 1/(10000*10^(4/9)), 2}, 
     {1/(10000*10^(19/99)), 1/(10000*10^(13/33)), 2}, 
     {1/(10000*10^(19/99)), 1/(10000*10^(34/99)), 2}, 
     {1/(10000*10^(19/99)), 1/(10000*10^(29/99)), 2}, 
     {1/(10000*10^(19/99)), 1/(10000*10^(8/33)), 2}, 
     {1/(10000*10^(19/99)), 1/(10000*10^(19/99)), 2}, 
     {1/(10000*10^(19/99)), 1/(10000*10^(14/99)), 3}, 
     {1/(10000*10^(19/99)), 1/(10000*10^(1/11)), 3}, 
     {1/(10000*10^(19/99)), 1/(10000*10^(4/99)), 3}, 
     {1/(10000*10^(19/99)), 1/(1000*10^(98/99)), 3}, 
     {1/(10000*10^(19/99)), 1/(1000*10^(31/33)), 3}, 
     {1/(10000*10^(19/99)), 1/(1000*10^(8/9)), 3}, {1/(10000*10^(19/99)), 
      1/(1000*10^(83/99)), 3}, {1/(10000*10^(19/99)), 1/(1000*10^(26/33)), 
      3}, {1/(10000*10^(19/99)), 1/(1000*10^(73/99)), 3}, 
     {1/(10000*10^(19/99)), 1/(1000*10^(68/99)), 3}, 
     {1/(10000*10^(19/99)), 1/(1000*10^(7/11)), 3}, 
     {1/(10000*10^(19/99)), 1/(1000*10^(58/99)), 3}, 
     {1/(10000*10^(19/99)), 1/(1000*10^(53/99)), 3}, 
     {1/(10000*10^(19/99)), 1/(1000*10^(16/33)), 3}, 
     {1/(10000*10^(19/99)), 1/(1000*10^(43/99)), 3}, 
     {1/(10000*10^(19/99)), 1/(1000*10^(38/99)), 3}, 
     {1/(10000*10^(19/99)), 1/(1000*10^(1/3)), 3}, {1/(10000*10^(19/99)), 
      1/(1000*10^(28/99)), 3}, {1/(10000*10^(19/99)), 1/(1000*10^(23/99)), 
      3}, {1/(10000*10^(19/99)), 1/(1000*10^(2/11)), 3}, 
     {1/(10000*10^(19/99)), 1/(1000*10^(13/99)), 3}, 
     {1/(10000*10^(19/99)), 1/(1000*10^(8/99)), 3}, 
     {1/(10000*10^(19/99)), 1/(1000*10^(1/33)), 3}, 
     {1/(10000*10^(19/99)), 1/(100*10^(97/99)), 3}, 
     {1/(10000*10^(19/99)), 1/(100*10^(92/99)), 3}, 
     {1/(10000*10^(19/99)), 1/(100*10^(29/33)), 3}, 
     {1/(10000*10^(19/99)), 1/(100*10^(82/99)), 3}, 
     {1/(10000*10^(19/99)), 1/(100*10^(7/9)), 3}, {1/(10000*10^(19/99)), 
      1/(100*10^(8/11)), 3}, {1/(10000*10^(19/99)), 1/(100*10^(67/99)), 3}, 
     {1/(10000*10^(19/99)), 1/(100*10^(62/99)), 3}, 
     {1/(10000*10^(19/99)), 1/(100*10^(19/33)), 3}, 
     {1/(10000*10^(19/99)), 1/(100*10^(52/99)), 3}, 
     {1/(10000*10^(19/99)), 1/(100*10^(47/99)), 3}, 
     {1/(10000*10^(19/99)), 1/(100*10^(14/33)), 3}, 
     {1/(10000*10^(19/99)), 1/(100*10^(37/99)), 3}, 
     {1/(10000*10^(19/99)), 1/(100*10^(32/99)), 3}, 
     {1/(10000*10^(19/99)), 1/(100*10^(3/11)), 3}, {1/(10000*10^(19/99)), 
      1/(100*10^(2/9)), 3}, {1/(10000*10^(19/99)), 1/(100*10^(17/99)), 3}, 
     {1/(10000*10^(19/99)), 1/(100*10^(4/33)), 3}, {1/(10000*10^(19/99)), 
      1/(100*10^(7/99)), 3}, {1/(10000*10^(19/99)), 1/(100*10^(2/99)), 3}, 
     {1/(10000*10^(19/99)), 1/(10*10^(32/33)), 3}, {1/(10000*10^(19/99)), 
      1/(10*10^(91/99)), 3}, {1/(10000*10^(19/99)), 1/(10*10^(86/99)), 3}, 
     {1/(10000*10^(19/99)), 1/(10*10^(9/11)), 3}, {1/(10000*10^(19/99)), 
      1/(10*10^(76/99)), 3}, {1/(10000*10^(19/99)), 1/(10*10^(71/99)), 3}, 
     {1/(10000*10^(19/99)), 1/(10*10^(2/3)), 3}, {1/(10000*10^(19/99)), 
      1/(10*10^(61/99)), 3}, {1/(10000*10^(19/99)), 1/(10*10^(56/99)), 3}, 
     {1/(10000*10^(19/99)), 1/(10*10^(17/33)), 3}, {1/(10000*10^(19/99)), 
      1/(10*10^(46/99)), 3}, {1/(10000*10^(19/99)), 1/(10*10^(41/99)), 3}, 
     {1/(10000*10^(19/99)), 1/(10*10^(4/11)), 3}, {1/(10000*10^(19/99)), 
      1/(10*10^(31/99)), 3}, {1/(10000*10^(19/99)), 1/(10*10^(26/99)), 3}, 
     {1/(10000*10^(19/99)), 1/(10*10^(7/33)), 3}, {1/(10000*10^(19/99)), 
      1/(10*10^(16/99)), 3}, {1/(10000*10^(19/99)), 1/(10*10^(1/9)), 3}, 
     {1/(10000*10^(19/99)), 1/(10*10^(2/33)), 3}, {1/(10000*10^(19/99)), 
      1/(10*10^(1/99)), 3}, {1/(10000*10^(19/99)), 10^(-95/99), 3}, 
     {1/(10000*10^(19/99)), 10^(-10/11), 3}, {1/(10000*10^(19/99)), 
      10^(-85/99), 3}, {1/(10000*10^(19/99)), 10^(-80/99), 3}, 
     {1/(10000*10^(19/99)), 10^(-25/33), 3}, {1/(10000*10^(19/99)), 
      10^(-70/99), 3}, {1/(10000*10^(19/99)), 10^(-65/99), 3}, 
     {1/(10000*10^(19/99)), 10^(-20/33), 3}, {1/(10000*10^(19/99)), 
      10^(-5/9), 3}, {1/(10000*10^(19/99)), 10^(-50/99), 3}, 
     {1/(10000*10^(19/99)), 10^(-5/11), 3}, {1/(10000*10^(19/99)), 
      10^(-40/99), 3}, {1/(10000*10^(19/99)), 10^(-35/99), 3}, 
     {1/(10000*10^(19/99)), 10^(-10/33), 3}, {1/(10000*10^(19/99)), 
      10^(-25/99), 3}, {1/(10000*10^(19/99)), 10^(-20/99), 3}, 
     {1/(10000*10^(19/99)), 10^(-5/33), 3}, {1/(10000*10^(19/99)), 
      10^(-10/99), 3}, {1/(10000*10^(19/99)), 10^(-5/99), 3}, 
     {1/(10000*10^(19/99)), 1, 3}, {1/(10000*10^(14/99)), 1/100000, 2}, 
     {1/(10000*10^(14/99)), 1/(10000*10^(94/99)), 2}, 
     {1/(10000*10^(14/99)), 1/(10000*10^(89/99)), 2}, 
     {1/(10000*10^(14/99)), 1/(10000*10^(28/33)), 2}, 
     {1/(10000*10^(14/99)), 1/(10000*10^(79/99)), 2}, 
     {1/(10000*10^(14/99)), 1/(10000*10^(74/99)), 2}, 
     {1/(10000*10^(14/99)), 1/(10000*10^(23/33)), 2}, 
     {1/(10000*10^(14/99)), 1/(10000*10^(64/99)), 2}, 
     {1/(10000*10^(14/99)), 1/(10000*10^(59/99)), 2}, 
     {1/(10000*10^(14/99)), 1/(10000*10^(6/11)), 2}, 
     {1/(10000*10^(14/99)), 1/(10000*10^(49/99)), 2}, 
     {1/(10000*10^(14/99)), 1/(10000*10^(4/9)), 2}, 
     {1/(10000*10^(14/99)), 1/(10000*10^(13/33)), 2}, 
     {1/(10000*10^(14/99)), 1/(10000*10^(34/99)), 2}, 
     {1/(10000*10^(14/99)), 1/(10000*10^(29/99)), 2}, 
     {1/(10000*10^(14/99)), 1/(10000*10^(8/33)), 2}, 
     {1/(10000*10^(14/99)), 1/(10000*10^(19/99)), 2}, 
     {1/(10000*10^(14/99)), 1/(10000*10^(14/99)), 2}, 
     {1/(10000*10^(14/99)), 1/(10000*10^(1/11)), 3}, 
     {1/(10000*10^(14/99)), 1/(10000*10^(4/99)), 3}, 
     {1/(10000*10^(14/99)), 1/(1000*10^(98/99)), 3}, 
     {1/(10000*10^(14/99)), 1/(1000*10^(31/33)), 3}, 
     {1/(10000*10^(14/99)), 1/(1000*10^(8/9)), 3}, {1/(10000*10^(14/99)), 
      1/(1000*10^(83/99)), 3}, {1/(10000*10^(14/99)), 1/(1000*10^(26/33)), 
      3}, {1/(10000*10^(14/99)), 1/(1000*10^(73/99)), 3}, 
     {1/(10000*10^(14/99)), 1/(1000*10^(68/99)), 3}, 
     {1/(10000*10^(14/99)), 1/(1000*10^(7/11)), 3}, 
     {1/(10000*10^(14/99)), 1/(1000*10^(58/99)), 3}, 
     {1/(10000*10^(14/99)), 1/(1000*10^(53/99)), 3}, 
     {1/(10000*10^(14/99)), 1/(1000*10^(16/33)), 3}, 
     {1/(10000*10^(14/99)), 1/(1000*10^(43/99)), 3}, 
     {1/(10000*10^(14/99)), 1/(1000*10^(38/99)), 3}, 
     {1/(10000*10^(14/99)), 1/(1000*10^(1/3)), 3}, {1/(10000*10^(14/99)), 
      1/(1000*10^(28/99)), 3}, {1/(10000*10^(14/99)), 1/(1000*10^(23/99)), 
      3}, {1/(10000*10^(14/99)), 1/(1000*10^(2/11)), 3}, 
     {1/(10000*10^(14/99)), 1/(1000*10^(13/99)), 3}, 
     {1/(10000*10^(14/99)), 1/(1000*10^(8/99)), 3}, 
     {1/(10000*10^(14/99)), 1/(1000*10^(1/33)), 3}, 
     {1/(10000*10^(14/99)), 1/(100*10^(97/99)), 3}, 
     {1/(10000*10^(14/99)), 1/(100*10^(92/99)), 3}, 
     {1/(10000*10^(14/99)), 1/(100*10^(29/33)), 3}, 
     {1/(10000*10^(14/99)), 1/(100*10^(82/99)), 3}, 
     {1/(10000*10^(14/99)), 1/(100*10^(7/9)), 3}, {1/(10000*10^(14/99)), 
      1/(100*10^(8/11)), 3}, {1/(10000*10^(14/99)), 1/(100*10^(67/99)), 3}, 
     {1/(10000*10^(14/99)), 1/(100*10^(62/99)), 3}, 
     {1/(10000*10^(14/99)), 1/(100*10^(19/33)), 3}, 
     {1/(10000*10^(14/99)), 1/(100*10^(52/99)), 3}, 
     {1/(10000*10^(14/99)), 1/(100*10^(47/99)), 3}, 
     {1/(10000*10^(14/99)), 1/(100*10^(14/33)), 3}, 
     {1/(10000*10^(14/99)), 1/(100*10^(37/99)), 3}, 
     {1/(10000*10^(14/99)), 1/(100*10^(32/99)), 3}, 
     {1/(10000*10^(14/99)), 1/(100*10^(3/11)), 3}, {1/(10000*10^(14/99)), 
      1/(100*10^(2/9)), 3}, {1/(10000*10^(14/99)), 1/(100*10^(17/99)), 3}, 
     {1/(10000*10^(14/99)), 1/(100*10^(4/33)), 3}, {1/(10000*10^(14/99)), 
      1/(100*10^(7/99)), 3}, {1/(10000*10^(14/99)), 1/(100*10^(2/99)), 3}, 
     {1/(10000*10^(14/99)), 1/(10*10^(32/33)), 3}, {1/(10000*10^(14/99)), 
      1/(10*10^(91/99)), 3}, {1/(10000*10^(14/99)), 1/(10*10^(86/99)), 3}, 
     {1/(10000*10^(14/99)), 1/(10*10^(9/11)), 3}, {1/(10000*10^(14/99)), 
      1/(10*10^(76/99)), 3}, {1/(10000*10^(14/99)), 1/(10*10^(71/99)), 3}, 
     {1/(10000*10^(14/99)), 1/(10*10^(2/3)), 3}, {1/(10000*10^(14/99)), 
      1/(10*10^(61/99)), 3}, {1/(10000*10^(14/99)), 1/(10*10^(56/99)), 3}, 
     {1/(10000*10^(14/99)), 1/(10*10^(17/33)), 3}, {1/(10000*10^(14/99)), 
      1/(10*10^(46/99)), 3}, {1/(10000*10^(14/99)), 1/(10*10^(41/99)), 3}, 
     {1/(10000*10^(14/99)), 1/(10*10^(4/11)), 3}, {1/(10000*10^(14/99)), 
      1/(10*10^(31/99)), 3}, {1/(10000*10^(14/99)), 1/(10*10^(26/99)), 3}, 
     {1/(10000*10^(14/99)), 1/(10*10^(7/33)), 3}, {1/(10000*10^(14/99)), 
      1/(10*10^(16/99)), 3}, {1/(10000*10^(14/99)), 1/(10*10^(1/9)), 3}, 
     {1/(10000*10^(14/99)), 1/(10*10^(2/33)), 3}, {1/(10000*10^(14/99)), 
      1/(10*10^(1/99)), 3}, {1/(10000*10^(14/99)), 10^(-95/99), 3}, 
     {1/(10000*10^(14/99)), 10^(-10/11), 3}, {1/(10000*10^(14/99)), 
      10^(-85/99), 3}, {1/(10000*10^(14/99)), 10^(-80/99), 3}, 
     {1/(10000*10^(14/99)), 10^(-25/33), 3}, {1/(10000*10^(14/99)), 
      10^(-70/99), 3}, {1/(10000*10^(14/99)), 10^(-65/99), 3}, 
     {1/(10000*10^(14/99)), 10^(-20/33), 3}, {1/(10000*10^(14/99)), 
      10^(-5/9), 3}, {1/(10000*10^(14/99)), 10^(-50/99), 3}, 
     {1/(10000*10^(14/99)), 10^(-5/11), 3}, {1/(10000*10^(14/99)), 
      10^(-40/99), 3}, {1/(10000*10^(14/99)), 10^(-35/99), 3}, 
     {1/(10000*10^(14/99)), 10^(-10/33), 3}, {1/(10000*10^(14/99)), 
      10^(-25/99), 3}, {1/(10000*10^(14/99)), 10^(-20/99), 3}, 
     {1/(10000*10^(14/99)), 10^(-5/33), 3}, {1/(10000*10^(14/99)), 
      10^(-10/99), 3}, {1/(10000*10^(14/99)), 10^(-5/99), 3}, 
     {1/(10000*10^(14/99)), 1, 3}, {1/(10000*10^(1/11)), 1/100000, 2}, 
     {1/(10000*10^(1/11)), 1/(10000*10^(94/99)), 2}, 
     {1/(10000*10^(1/11)), 1/(10000*10^(89/99)), 2}, 
     {1/(10000*10^(1/11)), 1/(10000*10^(28/33)), 2}, 
     {1/(10000*10^(1/11)), 1/(10000*10^(79/99)), 2}, 
     {1/(10000*10^(1/11)), 1/(10000*10^(74/99)), 2}, 
     {1/(10000*10^(1/11)), 1/(10000*10^(23/33)), 2}, 
     {1/(10000*10^(1/11)), 1/(10000*10^(64/99)), 2}, 
     {1/(10000*10^(1/11)), 1/(10000*10^(59/99)), 2}, 
     {1/(10000*10^(1/11)), 1/(10000*10^(6/11)), 2}, 
     {1/(10000*10^(1/11)), 1/(10000*10^(49/99)), 2}, 
     {1/(10000*10^(1/11)), 1/(10000*10^(4/9)), 2}, {1/(10000*10^(1/11)), 
      1/(10000*10^(13/33)), 2}, {1/(10000*10^(1/11)), 1/(10000*10^(34/99)), 
      2}, {1/(10000*10^(1/11)), 1/(10000*10^(29/99)), 2}, 
     {1/(10000*10^(1/11)), 1/(10000*10^(8/33)), 2}, 
     {1/(10000*10^(1/11)), 1/(10000*10^(19/99)), 2}, 
     {1/(10000*10^(1/11)), 1/(10000*10^(14/99)), 2}, 
     {1/(10000*10^(1/11)), 1/(10000*10^(1/11)), 2}, 
     {1/(10000*10^(1/11)), 1/(10000*10^(4/99)), 3}, 
     {1/(10000*10^(1/11)), 1/(1000*10^(98/99)), 3}, 
     {1/(10000*10^(1/11)), 1/(1000*10^(31/33)), 3}, 
     {1/(10000*10^(1/11)), 1/(1000*10^(8/9)), 3}, {1/(10000*10^(1/11)), 
      1/(1000*10^(83/99)), 3}, {1/(10000*10^(1/11)), 1/(1000*10^(26/33)), 3}, 
     {1/(10000*10^(1/11)), 1/(1000*10^(73/99)), 3}, 
     {1/(10000*10^(1/11)), 1/(1000*10^(68/99)), 3}, 
     {1/(10000*10^(1/11)), 1/(1000*10^(7/11)), 3}, {1/(10000*10^(1/11)), 
      1/(1000*10^(58/99)), 3}, {1/(10000*10^(1/11)), 1/(1000*10^(53/99)), 3}, 
     {1/(10000*10^(1/11)), 1/(1000*10^(16/33)), 3}, 
     {1/(10000*10^(1/11)), 1/(1000*10^(43/99)), 3}, 
     {1/(10000*10^(1/11)), 1/(1000*10^(38/99)), 3}, 
     {1/(10000*10^(1/11)), 1/(1000*10^(1/3)), 3}, {1/(10000*10^(1/11)), 
      1/(1000*10^(28/99)), 3}, {1/(10000*10^(1/11)), 1/(1000*10^(23/99)), 3}, 
     {1/(10000*10^(1/11)), 1/(1000*10^(2/11)), 3}, {1/(10000*10^(1/11)), 
      1/(1000*10^(13/99)), 3}, {1/(10000*10^(1/11)), 1/(1000*10^(8/99)), 3}, 
     {1/(10000*10^(1/11)), 1/(1000*10^(1/33)), 3}, {1/(10000*10^(1/11)), 
      1/(100*10^(97/99)), 3}, {1/(10000*10^(1/11)), 1/(100*10^(92/99)), 3}, 
     {1/(10000*10^(1/11)), 1/(100*10^(29/33)), 3}, {1/(10000*10^(1/11)), 
      1/(100*10^(82/99)), 3}, {1/(10000*10^(1/11)), 1/(100*10^(7/9)), 3}, 
     {1/(10000*10^(1/11)), 1/(100*10^(8/11)), 3}, {1/(10000*10^(1/11)), 
      1/(100*10^(67/99)), 3}, {1/(10000*10^(1/11)), 1/(100*10^(62/99)), 3}, 
     {1/(10000*10^(1/11)), 1/(100*10^(19/33)), 3}, {1/(10000*10^(1/11)), 
      1/(100*10^(52/99)), 3}, {1/(10000*10^(1/11)), 1/(100*10^(47/99)), 3}, 
     {1/(10000*10^(1/11)), 1/(100*10^(14/33)), 3}, {1/(10000*10^(1/11)), 
      1/(100*10^(37/99)), 3}, {1/(10000*10^(1/11)), 1/(100*10^(32/99)), 3}, 
     {1/(10000*10^(1/11)), 1/(100*10^(3/11)), 3}, {1/(10000*10^(1/11)), 
      1/(100*10^(2/9)), 3}, {1/(10000*10^(1/11)), 1/(100*10^(17/99)), 3}, 
     {1/(10000*10^(1/11)), 1/(100*10^(4/33)), 3}, {1/(10000*10^(1/11)), 
      1/(100*10^(7/99)), 3}, {1/(10000*10^(1/11)), 1/(100*10^(2/99)), 3}, 
     {1/(10000*10^(1/11)), 1/(10*10^(32/33)), 3}, {1/(10000*10^(1/11)), 
      1/(10*10^(91/99)), 3}, {1/(10000*10^(1/11)), 1/(10*10^(86/99)), 3}, 
     {1/(10000*10^(1/11)), 1/(10*10^(9/11)), 3}, {1/(10000*10^(1/11)), 
      1/(10*10^(76/99)), 3}, {1/(10000*10^(1/11)), 1/(10*10^(71/99)), 3}, 
     {1/(10000*10^(1/11)), 1/(10*10^(2/3)), 3}, {1/(10000*10^(1/11)), 
      1/(10*10^(61/99)), 3}, {1/(10000*10^(1/11)), 1/(10*10^(56/99)), 3}, 
     {1/(10000*10^(1/11)), 1/(10*10^(17/33)), 3}, {1/(10000*10^(1/11)), 
      1/(10*10^(46/99)), 3}, {1/(10000*10^(1/11)), 1/(10*10^(41/99)), 3}, 
     {1/(10000*10^(1/11)), 1/(10*10^(4/11)), 3}, {1/(10000*10^(1/11)), 
      1/(10*10^(31/99)), 3}, {1/(10000*10^(1/11)), 1/(10*10^(26/99)), 3}, 
     {1/(10000*10^(1/11)), 1/(10*10^(7/33)), 3}, {1/(10000*10^(1/11)), 
      1/(10*10^(16/99)), 3}, {1/(10000*10^(1/11)), 1/(10*10^(1/9)), 3}, 
     {1/(10000*10^(1/11)), 1/(10*10^(2/33)), 3}, {1/(10000*10^(1/11)), 
      1/(10*10^(1/99)), 3}, {1/(10000*10^(1/11)), 10^(-95/99), 3}, 
     {1/(10000*10^(1/11)), 10^(-10/11), 3}, {1/(10000*10^(1/11)), 
      10^(-85/99), 3}, {1/(10000*10^(1/11)), 10^(-80/99), 3}, 
     {1/(10000*10^(1/11)), 10^(-25/33), 3}, {1/(10000*10^(1/11)), 
      10^(-70/99), 3}, {1/(10000*10^(1/11)), 10^(-65/99), 3}, 
     {1/(10000*10^(1/11)), 10^(-20/33), 3}, {1/(10000*10^(1/11)), 10^(-5/9), 
      3}, {1/(10000*10^(1/11)), 10^(-50/99), 3}, {1/(10000*10^(1/11)), 
      10^(-5/11), 3}, {1/(10000*10^(1/11)), 10^(-40/99), 3}, 
     {1/(10000*10^(1/11)), 10^(-35/99), 3}, {1/(10000*10^(1/11)), 
      10^(-10/33), 3}, {1/(10000*10^(1/11)), 10^(-25/99), 3}, 
     {1/(10000*10^(1/11)), 10^(-20/99), 3}, {1/(10000*10^(1/11)), 10^(-5/33), 
      3}, {1/(10000*10^(1/11)), 10^(-10/99), 3}, {1/(10000*10^(1/11)), 
      10^(-5/99), 3}, {1/(10000*10^(1/11)), 1, 3}, {1/(10000*10^(4/99)), 
      1/100000, 2}, {1/(10000*10^(4/99)), 1/(10000*10^(94/99)), 2}, 
     {1/(10000*10^(4/99)), 1/(10000*10^(89/99)), 2}, 
     {1/(10000*10^(4/99)), 1/(10000*10^(28/33)), 2}, 
     {1/(10000*10^(4/99)), 1/(10000*10^(79/99)), 2}, 
     {1/(10000*10^(4/99)), 1/(10000*10^(74/99)), 2}, 
     {1/(10000*10^(4/99)), 1/(10000*10^(23/33)), 2}, 
     {1/(10000*10^(4/99)), 1/(10000*10^(64/99)), 2}, 
     {1/(10000*10^(4/99)), 1/(10000*10^(59/99)), 2}, 
     {1/(10000*10^(4/99)), 1/(10000*10^(6/11)), 2}, 
     {1/(10000*10^(4/99)), 1/(10000*10^(49/99)), 2}, 
     {1/(10000*10^(4/99)), 1/(10000*10^(4/9)), 2}, {1/(10000*10^(4/99)), 
      1/(10000*10^(13/33)), 2}, {1/(10000*10^(4/99)), 1/(10000*10^(34/99)), 
      2}, {1/(10000*10^(4/99)), 1/(10000*10^(29/99)), 2}, 
     {1/(10000*10^(4/99)), 1/(10000*10^(8/33)), 2}, 
     {1/(10000*10^(4/99)), 1/(10000*10^(19/99)), 2}, 
     {1/(10000*10^(4/99)), 1/(10000*10^(14/99)), 2}, 
     {1/(10000*10^(4/99)), 1/(10000*10^(1/11)), 2}, 
     {1/(10000*10^(4/99)), 1/(10000*10^(4/99)), 2}, 
     {1/(10000*10^(4/99)), 1/(1000*10^(98/99)), 3}, 
     {1/(10000*10^(4/99)), 1/(1000*10^(31/33)), 3}, 
     {1/(10000*10^(4/99)), 1/(1000*10^(8/9)), 3}, {1/(10000*10^(4/99)), 
      1/(1000*10^(83/99)), 3}, {1/(10000*10^(4/99)), 1/(1000*10^(26/33)), 3}, 
     {1/(10000*10^(4/99)), 1/(1000*10^(73/99)), 3}, 
     {1/(10000*10^(4/99)), 1/(1000*10^(68/99)), 3}, 
     {1/(10000*10^(4/99)), 1/(1000*10^(7/11)), 3}, {1/(10000*10^(4/99)), 
      1/(1000*10^(58/99)), 3}, {1/(10000*10^(4/99)), 1/(1000*10^(53/99)), 3}, 
     {1/(10000*10^(4/99)), 1/(1000*10^(16/33)), 3}, 
     {1/(10000*10^(4/99)), 1/(1000*10^(43/99)), 3}, 
     {1/(10000*10^(4/99)), 1/(1000*10^(38/99)), 3}, 
     {1/(10000*10^(4/99)), 1/(1000*10^(1/3)), 3}, {1/(10000*10^(4/99)), 
      1/(1000*10^(28/99)), 3}, {1/(10000*10^(4/99)), 1/(1000*10^(23/99)), 3}, 
     {1/(10000*10^(4/99)), 1/(1000*10^(2/11)), 3}, {1/(10000*10^(4/99)), 
      1/(1000*10^(13/99)), 3}, {1/(10000*10^(4/99)), 1/(1000*10^(8/99)), 3}, 
     {1/(10000*10^(4/99)), 1/(1000*10^(1/33)), 3}, {1/(10000*10^(4/99)), 
      1/(100*10^(97/99)), 3}, {1/(10000*10^(4/99)), 1/(100*10^(92/99)), 3}, 
     {1/(10000*10^(4/99)), 1/(100*10^(29/33)), 3}, {1/(10000*10^(4/99)), 
      1/(100*10^(82/99)), 3}, {1/(10000*10^(4/99)), 1/(100*10^(7/9)), 3}, 
     {1/(10000*10^(4/99)), 1/(100*10^(8/11)), 3}, {1/(10000*10^(4/99)), 
      1/(100*10^(67/99)), 3}, {1/(10000*10^(4/99)), 1/(100*10^(62/99)), 3}, 
     {1/(10000*10^(4/99)), 1/(100*10^(19/33)), 3}, {1/(10000*10^(4/99)), 
      1/(100*10^(52/99)), 3}, {1/(10000*10^(4/99)), 1/(100*10^(47/99)), 3}, 
     {1/(10000*10^(4/99)), 1/(100*10^(14/33)), 3}, {1/(10000*10^(4/99)), 
      1/(100*10^(37/99)), 3}, {1/(10000*10^(4/99)), 1/(100*10^(32/99)), 3}, 
     {1/(10000*10^(4/99)), 1/(100*10^(3/11)), 3}, {1/(10000*10^(4/99)), 
      1/(100*10^(2/9)), 3}, {1/(10000*10^(4/99)), 1/(100*10^(17/99)), 3}, 
     {1/(10000*10^(4/99)), 1/(100*10^(4/33)), 3}, {1/(10000*10^(4/99)), 
      1/(100*10^(7/99)), 3}, {1/(10000*10^(4/99)), 1/(100*10^(2/99)), 3}, 
     {1/(10000*10^(4/99)), 1/(10*10^(32/33)), 3}, {1/(10000*10^(4/99)), 
      1/(10*10^(91/99)), 3}, {1/(10000*10^(4/99)), 1/(10*10^(86/99)), 3}, 
     {1/(10000*10^(4/99)), 1/(10*10^(9/11)), 3}, {1/(10000*10^(4/99)), 
      1/(10*10^(76/99)), 3}, {1/(10000*10^(4/99)), 1/(10*10^(71/99)), 3}, 
     {1/(10000*10^(4/99)), 1/(10*10^(2/3)), 3}, {1/(10000*10^(4/99)), 
      1/(10*10^(61/99)), 3}, {1/(10000*10^(4/99)), 1/(10*10^(56/99)), 3}, 
     {1/(10000*10^(4/99)), 1/(10*10^(17/33)), 3}, {1/(10000*10^(4/99)), 
      1/(10*10^(46/99)), 3}, {1/(10000*10^(4/99)), 1/(10*10^(41/99)), 3}, 
     {1/(10000*10^(4/99)), 1/(10*10^(4/11)), 3}, {1/(10000*10^(4/99)), 
      1/(10*10^(31/99)), 3}, {1/(10000*10^(4/99)), 1/(10*10^(26/99)), 3}, 
     {1/(10000*10^(4/99)), 1/(10*10^(7/33)), 3}, {1/(10000*10^(4/99)), 
      1/(10*10^(16/99)), 3}, {1/(10000*10^(4/99)), 1/(10*10^(1/9)), 3}, 
     {1/(10000*10^(4/99)), 1/(10*10^(2/33)), 3}, {1/(10000*10^(4/99)), 
      1/(10*10^(1/99)), 3}, {1/(10000*10^(4/99)), 10^(-95/99), 3}, 
     {1/(10000*10^(4/99)), 10^(-10/11), 3}, {1/(10000*10^(4/99)), 
      10^(-85/99), 3}, {1/(10000*10^(4/99)), 10^(-80/99), 3}, 
     {1/(10000*10^(4/99)), 10^(-25/33), 3}, {1/(10000*10^(4/99)), 
      10^(-70/99), 3}, {1/(10000*10^(4/99)), 10^(-65/99), 3}, 
     {1/(10000*10^(4/99)), 10^(-20/33), 3}, {1/(10000*10^(4/99)), 10^(-5/9), 
      3}, {1/(10000*10^(4/99)), 10^(-50/99), 3}, {1/(10000*10^(4/99)), 
      10^(-5/11), 3}, {1/(10000*10^(4/99)), 10^(-40/99), 3}, 
     {1/(10000*10^(4/99)), 10^(-35/99), 3}, {1/(10000*10^(4/99)), 
      10^(-10/33), 3}, {1/(10000*10^(4/99)), 10^(-25/99), 3}, 
     {1/(10000*10^(4/99)), 10^(-20/99), 3}, {1/(10000*10^(4/99)), 10^(-5/33), 
      3}, {1/(10000*10^(4/99)), 10^(-10/99), 3}, {1/(10000*10^(4/99)), 
      10^(-5/99), 3}, {1/(10000*10^(4/99)), 1, 3}, {1/(1000*10^(98/99)), 
      1/100000, 2}, {1/(1000*10^(98/99)), 1/(10000*10^(94/99)), 2}, 
     {1/(1000*10^(98/99)), 1/(10000*10^(89/99)), 2}, 
     {1/(1000*10^(98/99)), 1/(10000*10^(28/33)), 2}, 
     {1/(1000*10^(98/99)), 1/(10000*10^(79/99)), 2}, 
     {1/(1000*10^(98/99)), 1/(10000*10^(74/99)), 2}, 
     {1/(1000*10^(98/99)), 1/(10000*10^(23/33)), 2}, 
     {1/(1000*10^(98/99)), 1/(10000*10^(64/99)), 2}, 
     {1/(1000*10^(98/99)), 1/(10000*10^(59/99)), 2}, 
     {1/(1000*10^(98/99)), 1/(10000*10^(6/11)), 2}, 
     {1/(1000*10^(98/99)), 1/(10000*10^(49/99)), 2}, 
     {1/(1000*10^(98/99)), 1/(10000*10^(4/9)), 2}, {1/(1000*10^(98/99)), 
      1/(10000*10^(13/33)), 2}, {1/(1000*10^(98/99)), 1/(10000*10^(34/99)), 
      2}, {1/(1000*10^(98/99)), 1/(10000*10^(29/99)), 2}, 
     {1/(1000*10^(98/99)), 1/(10000*10^(8/33)), 2}, 
     {1/(1000*10^(98/99)), 1/(10000*10^(19/99)), 2}, 
     {1/(1000*10^(98/99)), 1/(10000*10^(14/99)), 2}, 
     {1/(1000*10^(98/99)), 1/(10000*10^(1/11)), 2}, 
     {1/(1000*10^(98/99)), 1/(10000*10^(4/99)), 2}, 
     {1/(1000*10^(98/99)), 1/(1000*10^(98/99)), 2}, 
     {1/(1000*10^(98/99)), 1/(1000*10^(31/33)), 3}, 
     {1/(1000*10^(98/99)), 1/(1000*10^(8/9)), 3}, {1/(1000*10^(98/99)), 
      1/(1000*10^(83/99)), 3}, {1/(1000*10^(98/99)), 1/(1000*10^(26/33)), 3}, 
     {1/(1000*10^(98/99)), 1/(1000*10^(73/99)), 3}, 
     {1/(1000*10^(98/99)), 1/(1000*10^(68/99)), 3}, 
     {1/(1000*10^(98/99)), 1/(1000*10^(7/11)), 3}, {1/(1000*10^(98/99)), 
      1/(1000*10^(58/99)), 3}, {1/(1000*10^(98/99)), 1/(1000*10^(53/99)), 3}, 
     {1/(1000*10^(98/99)), 1/(1000*10^(16/33)), 3}, 
     {1/(1000*10^(98/99)), 1/(1000*10^(43/99)), 3}, 
     {1/(1000*10^(98/99)), 1/(1000*10^(38/99)), 3}, 
     {1/(1000*10^(98/99)), 1/(1000*10^(1/3)), 3}, {1/(1000*10^(98/99)), 
      1/(1000*10^(28/99)), 3}, {1/(1000*10^(98/99)), 1/(1000*10^(23/99)), 3}, 
     {1/(1000*10^(98/99)), 1/(1000*10^(2/11)), 3}, {1/(1000*10^(98/99)), 
      1/(1000*10^(13/99)), 3}, {1/(1000*10^(98/99)), 1/(1000*10^(8/99)), 3}, 
     {1/(1000*10^(98/99)), 1/(1000*10^(1/33)), 3}, {1/(1000*10^(98/99)), 
      1/(100*10^(97/99)), 3}, {1/(1000*10^(98/99)), 1/(100*10^(92/99)), 3}, 
     {1/(1000*10^(98/99)), 1/(100*10^(29/33)), 3}, {1/(1000*10^(98/99)), 
      1/(100*10^(82/99)), 3}, {1/(1000*10^(98/99)), 1/(100*10^(7/9)), 3}, 
     {1/(1000*10^(98/99)), 1/(100*10^(8/11)), 3}, {1/(1000*10^(98/99)), 
      1/(100*10^(67/99)), 3}, {1/(1000*10^(98/99)), 1/(100*10^(62/99)), 3}, 
     {1/(1000*10^(98/99)), 1/(100*10^(19/33)), 3}, {1/(1000*10^(98/99)), 
      1/(100*10^(52/99)), 3}, {1/(1000*10^(98/99)), 1/(100*10^(47/99)), 3}, 
     {1/(1000*10^(98/99)), 1/(100*10^(14/33)), 3}, {1/(1000*10^(98/99)), 
      1/(100*10^(37/99)), 3}, {1/(1000*10^(98/99)), 1/(100*10^(32/99)), 3}, 
     {1/(1000*10^(98/99)), 1/(100*10^(3/11)), 3}, {1/(1000*10^(98/99)), 
      1/(100*10^(2/9)), 3}, {1/(1000*10^(98/99)), 1/(100*10^(17/99)), 3}, 
     {1/(1000*10^(98/99)), 1/(100*10^(4/33)), 3}, {1/(1000*10^(98/99)), 
      1/(100*10^(7/99)), 3}, {1/(1000*10^(98/99)), 1/(100*10^(2/99)), 3}, 
     {1/(1000*10^(98/99)), 1/(10*10^(32/33)), 3}, {1/(1000*10^(98/99)), 
      1/(10*10^(91/99)), 3}, {1/(1000*10^(98/99)), 1/(10*10^(86/99)), 3}, 
     {1/(1000*10^(98/99)), 1/(10*10^(9/11)), 3}, {1/(1000*10^(98/99)), 
      1/(10*10^(76/99)), 3}, {1/(1000*10^(98/99)), 1/(10*10^(71/99)), 3}, 
     {1/(1000*10^(98/99)), 1/(10*10^(2/3)), 3}, {1/(1000*10^(98/99)), 
      1/(10*10^(61/99)), 3}, {1/(1000*10^(98/99)), 1/(10*10^(56/99)), 3}, 
     {1/(1000*10^(98/99)), 1/(10*10^(17/33)), 3}, {1/(1000*10^(98/99)), 
      1/(10*10^(46/99)), 3}, {1/(1000*10^(98/99)), 1/(10*10^(41/99)), 3}, 
     {1/(1000*10^(98/99)), 1/(10*10^(4/11)), 3}, {1/(1000*10^(98/99)), 
      1/(10*10^(31/99)), 3}, {1/(1000*10^(98/99)), 1/(10*10^(26/99)), 3}, 
     {1/(1000*10^(98/99)), 1/(10*10^(7/33)), 3}, {1/(1000*10^(98/99)), 
      1/(10*10^(16/99)), 3}, {1/(1000*10^(98/99)), 1/(10*10^(1/9)), 3}, 
     {1/(1000*10^(98/99)), 1/(10*10^(2/33)), 3}, {1/(1000*10^(98/99)), 
      1/(10*10^(1/99)), 3}, {1/(1000*10^(98/99)), 10^(-95/99), 3}, 
     {1/(1000*10^(98/99)), 10^(-10/11), 3}, {1/(1000*10^(98/99)), 
      10^(-85/99), 3}, {1/(1000*10^(98/99)), 10^(-80/99), 3}, 
     {1/(1000*10^(98/99)), 10^(-25/33), 3}, {1/(1000*10^(98/99)), 
      10^(-70/99), 3}, {1/(1000*10^(98/99)), 10^(-65/99), 3}, 
     {1/(1000*10^(98/99)), 10^(-20/33), 3}, {1/(1000*10^(98/99)), 10^(-5/9), 
      3}, {1/(1000*10^(98/99)), 10^(-50/99), 3}, {1/(1000*10^(98/99)), 
      10^(-5/11), 3}, {1/(1000*10^(98/99)), 10^(-40/99), 3}, 
     {1/(1000*10^(98/99)), 10^(-35/99), 3}, {1/(1000*10^(98/99)), 
      10^(-10/33), 3}, {1/(1000*10^(98/99)), 10^(-25/99), 3}, 
     {1/(1000*10^(98/99)), 10^(-20/99), 3}, {1/(1000*10^(98/99)), 10^(-5/33), 
      3}, {1/(1000*10^(98/99)), 10^(-10/99), 3}, {1/(1000*10^(98/99)), 
      10^(-5/99), 3}, {1/(1000*10^(98/99)), 1, 3}, {1/(1000*10^(31/33)), 
      1/100000, 2}, {1/(1000*10^(31/33)), 1/(10000*10^(94/99)), 2}, 
     {1/(1000*10^(31/33)), 1/(10000*10^(89/99)), 2}, 
     {1/(1000*10^(31/33)), 1/(10000*10^(28/33)), 2}, 
     {1/(1000*10^(31/33)), 1/(10000*10^(79/99)), 2}, 
     {1/(1000*10^(31/33)), 1/(10000*10^(74/99)), 2}, 
     {1/(1000*10^(31/33)), 1/(10000*10^(23/33)), 2}, 
     {1/(1000*10^(31/33)), 1/(10000*10^(64/99)), 2}, 
     {1/(1000*10^(31/33)), 1/(10000*10^(59/99)), 2}, 
     {1/(1000*10^(31/33)), 1/(10000*10^(6/11)), 2}, 
     {1/(1000*10^(31/33)), 1/(10000*10^(49/99)), 2}, 
     {1/(1000*10^(31/33)), 1/(10000*10^(4/9)), 2}, {1/(1000*10^(31/33)), 
      1/(10000*10^(13/33)), 2}, {1/(1000*10^(31/33)), 1/(10000*10^(34/99)), 
      2}, {1/(1000*10^(31/33)), 1/(10000*10^(29/99)), 2}, 
     {1/(1000*10^(31/33)), 1/(10000*10^(8/33)), 2}, 
     {1/(1000*10^(31/33)), 1/(10000*10^(19/99)), 2}, 
     {1/(1000*10^(31/33)), 1/(10000*10^(14/99)), 2}, 
     {1/(1000*10^(31/33)), 1/(10000*10^(1/11)), 2}, 
     {1/(1000*10^(31/33)), 1/(10000*10^(4/99)), 2}, 
     {1/(1000*10^(31/33)), 1/(1000*10^(98/99)), 2}, 
     {1/(1000*10^(31/33)), 1/(1000*10^(31/33)), 2}, 
     {1/(1000*10^(31/33)), 1/(1000*10^(8/9)), 3}, {1/(1000*10^(31/33)), 
      1/(1000*10^(83/99)), 3}, {1/(1000*10^(31/33)), 1/(1000*10^(26/33)), 3}, 
     {1/(1000*10^(31/33)), 1/(1000*10^(73/99)), 3}, 
     {1/(1000*10^(31/33)), 1/(1000*10^(68/99)), 3}, 
     {1/(1000*10^(31/33)), 1/(1000*10^(7/11)), 3}, {1/(1000*10^(31/33)), 
      1/(1000*10^(58/99)), 3}, {1/(1000*10^(31/33)), 1/(1000*10^(53/99)), 3}, 
     {1/(1000*10^(31/33)), 1/(1000*10^(16/33)), 3}, 
     {1/(1000*10^(31/33)), 1/(1000*10^(43/99)), 3}, 
     {1/(1000*10^(31/33)), 1/(1000*10^(38/99)), 3}, 
     {1/(1000*10^(31/33)), 1/(1000*10^(1/3)), 3}, {1/(1000*10^(31/33)), 
      1/(1000*10^(28/99)), 3}, {1/(1000*10^(31/33)), 1/(1000*10^(23/99)), 3}, 
     {1/(1000*10^(31/33)), 1/(1000*10^(2/11)), 3}, {1/(1000*10^(31/33)), 
      1/(1000*10^(13/99)), 3}, {1/(1000*10^(31/33)), 1/(1000*10^(8/99)), 3}, 
     {1/(1000*10^(31/33)), 1/(1000*10^(1/33)), 3}, {1/(1000*10^(31/33)), 
      1/(100*10^(97/99)), 3}, {1/(1000*10^(31/33)), 1/(100*10^(92/99)), 3}, 
     {1/(1000*10^(31/33)), 1/(100*10^(29/33)), 3}, {1/(1000*10^(31/33)), 
      1/(100*10^(82/99)), 3}, {1/(1000*10^(31/33)), 1/(100*10^(7/9)), 3}, 
     {1/(1000*10^(31/33)), 1/(100*10^(8/11)), 3}, {1/(1000*10^(31/33)), 
      1/(100*10^(67/99)), 3}, {1/(1000*10^(31/33)), 1/(100*10^(62/99)), 3}, 
     {1/(1000*10^(31/33)), 1/(100*10^(19/33)), 3}, {1/(1000*10^(31/33)), 
      1/(100*10^(52/99)), 3}, {1/(1000*10^(31/33)), 1/(100*10^(47/99)), 3}, 
     {1/(1000*10^(31/33)), 1/(100*10^(14/33)), 3}, {1/(1000*10^(31/33)), 
      1/(100*10^(37/99)), 3}, {1/(1000*10^(31/33)), 1/(100*10^(32/99)), 3}, 
     {1/(1000*10^(31/33)), 1/(100*10^(3/11)), 3}, {1/(1000*10^(31/33)), 
      1/(100*10^(2/9)), 3}, {1/(1000*10^(31/33)), 1/(100*10^(17/99)), 3}, 
     {1/(1000*10^(31/33)), 1/(100*10^(4/33)), 3}, {1/(1000*10^(31/33)), 
      1/(100*10^(7/99)), 3}, {1/(1000*10^(31/33)), 1/(100*10^(2/99)), 3}, 
     {1/(1000*10^(31/33)), 1/(10*10^(32/33)), 3}, {1/(1000*10^(31/33)), 
      1/(10*10^(91/99)), 3}, {1/(1000*10^(31/33)), 1/(10*10^(86/99)), 3}, 
     {1/(1000*10^(31/33)), 1/(10*10^(9/11)), 3}, {1/(1000*10^(31/33)), 
      1/(10*10^(76/99)), 3}, {1/(1000*10^(31/33)), 1/(10*10^(71/99)), 3}, 
     {1/(1000*10^(31/33)), 1/(10*10^(2/3)), 3}, {1/(1000*10^(31/33)), 
      1/(10*10^(61/99)), 3}, {1/(1000*10^(31/33)), 1/(10*10^(56/99)), 3}, 
     {1/(1000*10^(31/33)), 1/(10*10^(17/33)), 3}, {1/(1000*10^(31/33)), 
      1/(10*10^(46/99)), 3}, {1/(1000*10^(31/33)), 1/(10*10^(41/99)), 3}, 
     {1/(1000*10^(31/33)), 1/(10*10^(4/11)), 3}, {1/(1000*10^(31/33)), 
      1/(10*10^(31/99)), 3}, {1/(1000*10^(31/33)), 1/(10*10^(26/99)), 3}, 
     {1/(1000*10^(31/33)), 1/(10*10^(7/33)), 3}, {1/(1000*10^(31/33)), 
      1/(10*10^(16/99)), 3}, {1/(1000*10^(31/33)), 1/(10*10^(1/9)), 3}, 
     {1/(1000*10^(31/33)), 1/(10*10^(2/33)), 3}, {1/(1000*10^(31/33)), 
      1/(10*10^(1/99)), 3}, {1/(1000*10^(31/33)), 10^(-95/99), 3}, 
     {1/(1000*10^(31/33)), 10^(-10/11), 3}, {1/(1000*10^(31/33)), 
      10^(-85/99), 3}, {1/(1000*10^(31/33)), 10^(-80/99), 3}, 
     {1/(1000*10^(31/33)), 10^(-25/33), 3}, {1/(1000*10^(31/33)), 
      10^(-70/99), 3}, {1/(1000*10^(31/33)), 10^(-65/99), 3}, 
     {1/(1000*10^(31/33)), 10^(-20/33), 3}, {1/(1000*10^(31/33)), 10^(-5/9), 
      3}, {1/(1000*10^(31/33)), 10^(-50/99), 3}, {1/(1000*10^(31/33)), 
      10^(-5/11), 3}, {1/(1000*10^(31/33)), 10^(-40/99), 3}, 
     {1/(1000*10^(31/33)), 10^(-35/99), 3}, {1/(1000*10^(31/33)), 
      10^(-10/33), 3}, {1/(1000*10^(31/33)), 10^(-25/99), 3}, 
     {1/(1000*10^(31/33)), 10^(-20/99), 3}, {1/(1000*10^(31/33)), 10^(-5/33), 
      3}, {1/(1000*10^(31/33)), 10^(-10/99), 3}, {1/(1000*10^(31/33)), 
      10^(-5/99), 3}, {1/(1000*10^(31/33)), 1, 3}, 
     {1/(1000*10^(8/9)), 1/100000, 2}, {1/(1000*10^(8/9)), 
      1/(10000*10^(94/99)), 2}, {1/(1000*10^(8/9)), 1/(10000*10^(89/99)), 2}, 
     {1/(1000*10^(8/9)), 1/(10000*10^(28/33)), 2}, 
     {1/(1000*10^(8/9)), 1/(10000*10^(79/99)), 2}, 
     {1/(1000*10^(8/9)), 1/(10000*10^(74/99)), 2}, 
     {1/(1000*10^(8/9)), 1/(10000*10^(23/33)), 2}, 
     {1/(1000*10^(8/9)), 1/(10000*10^(64/99)), 2}, 
     {1/(1000*10^(8/9)), 1/(10000*10^(59/99)), 2}, 
     {1/(1000*10^(8/9)), 1/(10000*10^(6/11)), 2}, {1/(1000*10^(8/9)), 
      1/(10000*10^(49/99)), 2}, {1/(1000*10^(8/9)), 1/(10000*10^(4/9)), 2}, 
     {1/(1000*10^(8/9)), 1/(10000*10^(13/33)), 2}, 
     {1/(1000*10^(8/9)), 1/(10000*10^(34/99)), 2}, 
     {1/(1000*10^(8/9)), 1/(10000*10^(29/99)), 2}, 
     {1/(1000*10^(8/9)), 1/(10000*10^(8/33)), 2}, {1/(1000*10^(8/9)), 
      1/(10000*10^(19/99)), 2}, {1/(1000*10^(8/9)), 1/(10000*10^(14/99)), 2}, 
     {1/(1000*10^(8/9)), 1/(10000*10^(1/11)), 2}, {1/(1000*10^(8/9)), 
      1/(10000*10^(4/99)), 2}, {1/(1000*10^(8/9)), 1/(1000*10^(98/99)), 2}, 
     {1/(1000*10^(8/9)), 1/(1000*10^(31/33)), 2}, {1/(1000*10^(8/9)), 
      1/(1000*10^(8/9)), 2}, {1/(1000*10^(8/9)), 1/(1000*10^(83/99)), 3}, 
     {1/(1000*10^(8/9)), 1/(1000*10^(26/33)), 3}, {1/(1000*10^(8/9)), 
      1/(1000*10^(73/99)), 3}, {1/(1000*10^(8/9)), 1/(1000*10^(68/99)), 3}, 
     {1/(1000*10^(8/9)), 1/(1000*10^(7/11)), 3}, {1/(1000*10^(8/9)), 
      1/(1000*10^(58/99)), 3}, {1/(1000*10^(8/9)), 1/(1000*10^(53/99)), 3}, 
     {1/(1000*10^(8/9)), 1/(1000*10^(16/33)), 3}, {1/(1000*10^(8/9)), 
      1/(1000*10^(43/99)), 3}, {1/(1000*10^(8/9)), 1/(1000*10^(38/99)), 3}, 
     {1/(1000*10^(8/9)), 1/(1000*10^(1/3)), 3}, {1/(1000*10^(8/9)), 
      1/(1000*10^(28/99)), 3}, {1/(1000*10^(8/9)), 1/(1000*10^(23/99)), 3}, 
     {1/(1000*10^(8/9)), 1/(1000*10^(2/11)), 3}, {1/(1000*10^(8/9)), 
      1/(1000*10^(13/99)), 3}, {1/(1000*10^(8/9)), 1/(1000*10^(8/99)), 3}, 
     {1/(1000*10^(8/9)), 1/(1000*10^(1/33)), 3}, {1/(1000*10^(8/9)), 
      1/(100*10^(97/99)), 3}, {1/(1000*10^(8/9)), 1/(100*10^(92/99)), 3}, 
     {1/(1000*10^(8/9)), 1/(100*10^(29/33)), 3}, {1/(1000*10^(8/9)), 
      1/(100*10^(82/99)), 3}, {1/(1000*10^(8/9)), 1/(100*10^(7/9)), 3}, 
     {1/(1000*10^(8/9)), 1/(100*10^(8/11)), 3}, {1/(1000*10^(8/9)), 
      1/(100*10^(67/99)), 3}, {1/(1000*10^(8/9)), 1/(100*10^(62/99)), 3}, 
     {1/(1000*10^(8/9)), 1/(100*10^(19/33)), 3}, {1/(1000*10^(8/9)), 
      1/(100*10^(52/99)), 3}, {1/(1000*10^(8/9)), 1/(100*10^(47/99)), 3}, 
     {1/(1000*10^(8/9)), 1/(100*10^(14/33)), 3}, {1/(1000*10^(8/9)), 
      1/(100*10^(37/99)), 3}, {1/(1000*10^(8/9)), 1/(100*10^(32/99)), 3}, 
     {1/(1000*10^(8/9)), 1/(100*10^(3/11)), 3}, {1/(1000*10^(8/9)), 
      1/(100*10^(2/9)), 3}, {1/(1000*10^(8/9)), 1/(100*10^(17/99)), 3}, 
     {1/(1000*10^(8/9)), 1/(100*10^(4/33)), 3}, {1/(1000*10^(8/9)), 
      1/(100*10^(7/99)), 3}, {1/(1000*10^(8/9)), 1/(100*10^(2/99)), 3}, 
     {1/(1000*10^(8/9)), 1/(10*10^(32/33)), 3}, {1/(1000*10^(8/9)), 
      1/(10*10^(91/99)), 3}, {1/(1000*10^(8/9)), 1/(10*10^(86/99)), 3}, 
     {1/(1000*10^(8/9)), 1/(10*10^(9/11)), 3}, {1/(1000*10^(8/9)), 
      1/(10*10^(76/99)), 3}, {1/(1000*10^(8/9)), 1/(10*10^(71/99)), 3}, 
     {1/(1000*10^(8/9)), 1/(10*10^(2/3)), 3}, {1/(1000*10^(8/9)), 
      1/(10*10^(61/99)), 3}, {1/(1000*10^(8/9)), 1/(10*10^(56/99)), 3}, 
     {1/(1000*10^(8/9)), 1/(10*10^(17/33)), 3}, {1/(1000*10^(8/9)), 
      1/(10*10^(46/99)), 3}, {1/(1000*10^(8/9)), 1/(10*10^(41/99)), 3}, 
     {1/(1000*10^(8/9)), 1/(10*10^(4/11)), 3}, {1/(1000*10^(8/9)), 
      1/(10*10^(31/99)), 3}, {1/(1000*10^(8/9)), 1/(10*10^(26/99)), 3}, 
     {1/(1000*10^(8/9)), 1/(10*10^(7/33)), 3}, {1/(1000*10^(8/9)), 
      1/(10*10^(16/99)), 3}, {1/(1000*10^(8/9)), 1/(10*10^(1/9)), 3}, 
     {1/(1000*10^(8/9)), 1/(10*10^(2/33)), 3}, {1/(1000*10^(8/9)), 
      1/(10*10^(1/99)), 3}, {1/(1000*10^(8/9)), 10^(-95/99), 3}, 
     {1/(1000*10^(8/9)), 10^(-10/11), 3}, {1/(1000*10^(8/9)), 10^(-85/99), 
      3}, {1/(1000*10^(8/9)), 10^(-80/99), 3}, {1/(1000*10^(8/9)), 
      10^(-25/33), 3}, {1/(1000*10^(8/9)), 10^(-70/99), 3}, 
     {1/(1000*10^(8/9)), 10^(-65/99), 3}, {1/(1000*10^(8/9)), 10^(-20/33), 
      3}, {1/(1000*10^(8/9)), 10^(-5/9), 3}, {1/(1000*10^(8/9)), 10^(-50/99), 
      3}, {1/(1000*10^(8/9)), 10^(-5/11), 3}, {1/(1000*10^(8/9)), 
      10^(-40/99), 3}, {1/(1000*10^(8/9)), 10^(-35/99), 3}, 
     {1/(1000*10^(8/9)), 10^(-10/33), 3}, {1/(1000*10^(8/9)), 10^(-25/99), 
      3}, {1/(1000*10^(8/9)), 10^(-20/99), 3}, {1/(1000*10^(8/9)), 
      10^(-5/33), 3}, {1/(1000*10^(8/9)), 10^(-10/99), 3}, 
     {1/(1000*10^(8/9)), 10^(-5/99), 3}, {1/(1000*10^(8/9)), 1, 3}, 
     {1/(1000*10^(83/99)), 1/100000, 2}, {1/(1000*10^(83/99)), 
      1/(10000*10^(94/99)), 2}, {1/(1000*10^(83/99)), 1/(10000*10^(89/99)), 
      2}, {1/(1000*10^(83/99)), 1/(10000*10^(28/33)), 2}, 
     {1/(1000*10^(83/99)), 1/(10000*10^(79/99)), 2}, 
     {1/(1000*10^(83/99)), 1/(10000*10^(74/99)), 2}, 
     {1/(1000*10^(83/99)), 1/(10000*10^(23/33)), 2}, 
     {1/(1000*10^(83/99)), 1/(10000*10^(64/99)), 2}, 
     {1/(1000*10^(83/99)), 1/(10000*10^(59/99)), 2}, 
     {1/(1000*10^(83/99)), 1/(10000*10^(6/11)), 2}, 
     {1/(1000*10^(83/99)), 1/(10000*10^(49/99)), 2}, 
     {1/(1000*10^(83/99)), 1/(10000*10^(4/9)), 2}, {1/(1000*10^(83/99)), 
      1/(10000*10^(13/33)), 2}, {1/(1000*10^(83/99)), 1/(10000*10^(34/99)), 
      2}, {1/(1000*10^(83/99)), 1/(10000*10^(29/99)), 2}, 
     {1/(1000*10^(83/99)), 1/(10000*10^(8/33)), 2}, 
     {1/(1000*10^(83/99)), 1/(10000*10^(19/99)), 2}, 
     {1/(1000*10^(83/99)), 1/(10000*10^(14/99)), 2}, 
     {1/(1000*10^(83/99)), 1/(10000*10^(1/11)), 2}, 
     {1/(1000*10^(83/99)), 1/(10000*10^(4/99)), 2}, 
     {1/(1000*10^(83/99)), 1/(1000*10^(98/99)), 2}, 
     {1/(1000*10^(83/99)), 1/(1000*10^(31/33)), 2}, 
     {1/(1000*10^(83/99)), 1/(1000*10^(8/9)), 2}, {1/(1000*10^(83/99)), 
      1/(1000*10^(83/99)), 2}, {1/(1000*10^(83/99)), 1/(1000*10^(26/33)), 3}, 
     {1/(1000*10^(83/99)), 1/(1000*10^(73/99)), 3}, 
     {1/(1000*10^(83/99)), 1/(1000*10^(68/99)), 3}, 
     {1/(1000*10^(83/99)), 1/(1000*10^(7/11)), 3}, {1/(1000*10^(83/99)), 
      1/(1000*10^(58/99)), 3}, {1/(1000*10^(83/99)), 1/(1000*10^(53/99)), 3}, 
     {1/(1000*10^(83/99)), 1/(1000*10^(16/33)), 3}, 
     {1/(1000*10^(83/99)), 1/(1000*10^(43/99)), 3}, 
     {1/(1000*10^(83/99)), 1/(1000*10^(38/99)), 3}, 
     {1/(1000*10^(83/99)), 1/(1000*10^(1/3)), 3}, {1/(1000*10^(83/99)), 
      1/(1000*10^(28/99)), 3}, {1/(1000*10^(83/99)), 1/(1000*10^(23/99)), 3}, 
     {1/(1000*10^(83/99)), 1/(1000*10^(2/11)), 3}, {1/(1000*10^(83/99)), 
      1/(1000*10^(13/99)), 3}, {1/(1000*10^(83/99)), 1/(1000*10^(8/99)), 3}, 
     {1/(1000*10^(83/99)), 1/(1000*10^(1/33)), 3}, {1/(1000*10^(83/99)), 
      1/(100*10^(97/99)), 3}, {1/(1000*10^(83/99)), 1/(100*10^(92/99)), 3}, 
     {1/(1000*10^(83/99)), 1/(100*10^(29/33)), 3}, {1/(1000*10^(83/99)), 
      1/(100*10^(82/99)), 3}, {1/(1000*10^(83/99)), 1/(100*10^(7/9)), 3}, 
     {1/(1000*10^(83/99)), 1/(100*10^(8/11)), 3}, {1/(1000*10^(83/99)), 
      1/(100*10^(67/99)), 3}, {1/(1000*10^(83/99)), 1/(100*10^(62/99)), 3}, 
     {1/(1000*10^(83/99)), 1/(100*10^(19/33)), 3}, {1/(1000*10^(83/99)), 
      1/(100*10^(52/99)), 3}, {1/(1000*10^(83/99)), 1/(100*10^(47/99)), 3}, 
     {1/(1000*10^(83/99)), 1/(100*10^(14/33)), 3}, {1/(1000*10^(83/99)), 
      1/(100*10^(37/99)), 3}, {1/(1000*10^(83/99)), 1/(100*10^(32/99)), 3}, 
     {1/(1000*10^(83/99)), 1/(100*10^(3/11)), 3}, {1/(1000*10^(83/99)), 
      1/(100*10^(2/9)), 3}, {1/(1000*10^(83/99)), 1/(100*10^(17/99)), 3}, 
     {1/(1000*10^(83/99)), 1/(100*10^(4/33)), 3}, {1/(1000*10^(83/99)), 
      1/(100*10^(7/99)), 3}, {1/(1000*10^(83/99)), 1/(100*10^(2/99)), 3}, 
     {1/(1000*10^(83/99)), 1/(10*10^(32/33)), 3}, {1/(1000*10^(83/99)), 
      1/(10*10^(91/99)), 3}, {1/(1000*10^(83/99)), 1/(10*10^(86/99)), 3}, 
     {1/(1000*10^(83/99)), 1/(10*10^(9/11)), 3}, {1/(1000*10^(83/99)), 
      1/(10*10^(76/99)), 3}, {1/(1000*10^(83/99)), 1/(10*10^(71/99)), 3}, 
     {1/(1000*10^(83/99)), 1/(10*10^(2/3)), 3}, {1/(1000*10^(83/99)), 
      1/(10*10^(61/99)), 3}, {1/(1000*10^(83/99)), 1/(10*10^(56/99)), 3}, 
     {1/(1000*10^(83/99)), 1/(10*10^(17/33)), 3}, {1/(1000*10^(83/99)), 
      1/(10*10^(46/99)), 3}, {1/(1000*10^(83/99)), 1/(10*10^(41/99)), 3}, 
     {1/(1000*10^(83/99)), 1/(10*10^(4/11)), 3}, {1/(1000*10^(83/99)), 
      1/(10*10^(31/99)), 3}, {1/(1000*10^(83/99)), 1/(10*10^(26/99)), 3}, 
     {1/(1000*10^(83/99)), 1/(10*10^(7/33)), 3}, {1/(1000*10^(83/99)), 
      1/(10*10^(16/99)), 3}, {1/(1000*10^(83/99)), 1/(10*10^(1/9)), 3}, 
     {1/(1000*10^(83/99)), 1/(10*10^(2/33)), 3}, {1/(1000*10^(83/99)), 
      1/(10*10^(1/99)), 3}, {1/(1000*10^(83/99)), 10^(-95/99), 3}, 
     {1/(1000*10^(83/99)), 10^(-10/11), 3}, {1/(1000*10^(83/99)), 
      10^(-85/99), 3}, {1/(1000*10^(83/99)), 10^(-80/99), 3}, 
     {1/(1000*10^(83/99)), 10^(-25/33), 3}, {1/(1000*10^(83/99)), 
      10^(-70/99), 3}, {1/(1000*10^(83/99)), 10^(-65/99), 3}, 
     {1/(1000*10^(83/99)), 10^(-20/33), 3}, {1/(1000*10^(83/99)), 10^(-5/9), 
      3}, {1/(1000*10^(83/99)), 10^(-50/99), 3}, {1/(1000*10^(83/99)), 
      10^(-5/11), 3}, {1/(1000*10^(83/99)), 10^(-40/99), 3}, 
     {1/(1000*10^(83/99)), 10^(-35/99), 3}, {1/(1000*10^(83/99)), 
      10^(-10/33), 3}, {1/(1000*10^(83/99)), 10^(-25/99), 3}, 
     {1/(1000*10^(83/99)), 10^(-20/99), 3}, {1/(1000*10^(83/99)), 10^(-5/33), 
      3}, {1/(1000*10^(83/99)), 10^(-10/99), 3}, {1/(1000*10^(83/99)), 
      10^(-5/99), 3}, {1/(1000*10^(83/99)), 1, 3}, {1/(1000*10^(26/33)), 
      1/100000, 2}, {1/(1000*10^(26/33)), 1/(10000*10^(94/99)), 2}, 
     {1/(1000*10^(26/33)), 1/(10000*10^(89/99)), 2}, 
     {1/(1000*10^(26/33)), 1/(10000*10^(28/33)), 2}, 
     {1/(1000*10^(26/33)), 1/(10000*10^(79/99)), 2}, 
     {1/(1000*10^(26/33)), 1/(10000*10^(74/99)), 2}, 
     {1/(1000*10^(26/33)), 1/(10000*10^(23/33)), 2}, 
     {1/(1000*10^(26/33)), 1/(10000*10^(64/99)), 2}, 
     {1/(1000*10^(26/33)), 1/(10000*10^(59/99)), 2}, 
     {1/(1000*10^(26/33)), 1/(10000*10^(6/11)), 2}, 
     {1/(1000*10^(26/33)), 1/(10000*10^(49/99)), 2}, 
     {1/(1000*10^(26/33)), 1/(10000*10^(4/9)), 2}, {1/(1000*10^(26/33)), 
      1/(10000*10^(13/33)), 2}, {1/(1000*10^(26/33)), 1/(10000*10^(34/99)), 
      2}, {1/(1000*10^(26/33)), 1/(10000*10^(29/99)), 2}, 
     {1/(1000*10^(26/33)), 1/(10000*10^(8/33)), 2}, 
     {1/(1000*10^(26/33)), 1/(10000*10^(19/99)), 2}, 
     {1/(1000*10^(26/33)), 1/(10000*10^(14/99)), 2}, 
     {1/(1000*10^(26/33)), 1/(10000*10^(1/11)), 2}, 
     {1/(1000*10^(26/33)), 1/(10000*10^(4/99)), 2}, 
     {1/(1000*10^(26/33)), 1/(1000*10^(98/99)), 2}, 
     {1/(1000*10^(26/33)), 1/(1000*10^(31/33)), 2}, 
     {1/(1000*10^(26/33)), 1/(1000*10^(8/9)), 2}, {1/(1000*10^(26/33)), 
      1/(1000*10^(83/99)), 2}, {1/(1000*10^(26/33)), 1/(1000*10^(26/33)), 2}, 
     {1/(1000*10^(26/33)), 1/(1000*10^(73/99)), 3}, 
     {1/(1000*10^(26/33)), 1/(1000*10^(68/99)), 3}, 
     {1/(1000*10^(26/33)), 1/(1000*10^(7/11)), 3}, {1/(1000*10^(26/33)), 
      1/(1000*10^(58/99)), 3}, {1/(1000*10^(26/33)), 1/(1000*10^(53/99)), 3}, 
     {1/(1000*10^(26/33)), 1/(1000*10^(16/33)), 3}, 
     {1/(1000*10^(26/33)), 1/(1000*10^(43/99)), 3}, 
     {1/(1000*10^(26/33)), 1/(1000*10^(38/99)), 3}, 
     {1/(1000*10^(26/33)), 1/(1000*10^(1/3)), 3}, {1/(1000*10^(26/33)), 
      1/(1000*10^(28/99)), 3}, {1/(1000*10^(26/33)), 1/(1000*10^(23/99)), 3}, 
     {1/(1000*10^(26/33)), 1/(1000*10^(2/11)), 3}, {1/(1000*10^(26/33)), 
      1/(1000*10^(13/99)), 3}, {1/(1000*10^(26/33)), 1/(1000*10^(8/99)), 3}, 
     {1/(1000*10^(26/33)), 1/(1000*10^(1/33)), 3}, {1/(1000*10^(26/33)), 
      1/(100*10^(97/99)), 3}, {1/(1000*10^(26/33)), 1/(100*10^(92/99)), 3}, 
     {1/(1000*10^(26/33)), 1/(100*10^(29/33)), 3}, {1/(1000*10^(26/33)), 
      1/(100*10^(82/99)), 3}, {1/(1000*10^(26/33)), 1/(100*10^(7/9)), 3}, 
     {1/(1000*10^(26/33)), 1/(100*10^(8/11)), 3}, {1/(1000*10^(26/33)), 
      1/(100*10^(67/99)), 3}, {1/(1000*10^(26/33)), 1/(100*10^(62/99)), 3}, 
     {1/(1000*10^(26/33)), 1/(100*10^(19/33)), 3}, {1/(1000*10^(26/33)), 
      1/(100*10^(52/99)), 3}, {1/(1000*10^(26/33)), 1/(100*10^(47/99)), 3}, 
     {1/(1000*10^(26/33)), 1/(100*10^(14/33)), 3}, {1/(1000*10^(26/33)), 
      1/(100*10^(37/99)), 3}, {1/(1000*10^(26/33)), 1/(100*10^(32/99)), 3}, 
     {1/(1000*10^(26/33)), 1/(100*10^(3/11)), 3}, {1/(1000*10^(26/33)), 
      1/(100*10^(2/9)), 3}, {1/(1000*10^(26/33)), 1/(100*10^(17/99)), 3}, 
     {1/(1000*10^(26/33)), 1/(100*10^(4/33)), 3}, {1/(1000*10^(26/33)), 
      1/(100*10^(7/99)), 3}, {1/(1000*10^(26/33)), 1/(100*10^(2/99)), 3}, 
     {1/(1000*10^(26/33)), 1/(10*10^(32/33)), 3}, {1/(1000*10^(26/33)), 
      1/(10*10^(91/99)), 3}, {1/(1000*10^(26/33)), 1/(10*10^(86/99)), 3}, 
     {1/(1000*10^(26/33)), 1/(10*10^(9/11)), 3}, {1/(1000*10^(26/33)), 
      1/(10*10^(76/99)), 3}, {1/(1000*10^(26/33)), 1/(10*10^(71/99)), 3}, 
     {1/(1000*10^(26/33)), 1/(10*10^(2/3)), 3}, {1/(1000*10^(26/33)), 
      1/(10*10^(61/99)), 3}, {1/(1000*10^(26/33)), 1/(10*10^(56/99)), 3}, 
     {1/(1000*10^(26/33)), 1/(10*10^(17/33)), 3}, {1/(1000*10^(26/33)), 
      1/(10*10^(46/99)), 3}, {1/(1000*10^(26/33)), 1/(10*10^(41/99)), 3}, 
     {1/(1000*10^(26/33)), 1/(10*10^(4/11)), 3}, {1/(1000*10^(26/33)), 
      1/(10*10^(31/99)), 3}, {1/(1000*10^(26/33)), 1/(10*10^(26/99)), 3}, 
     {1/(1000*10^(26/33)), 1/(10*10^(7/33)), 3}, {1/(1000*10^(26/33)), 
      1/(10*10^(16/99)), 3}, {1/(1000*10^(26/33)), 1/(10*10^(1/9)), 3}, 
     {1/(1000*10^(26/33)), 1/(10*10^(2/33)), 3}, {1/(1000*10^(26/33)), 
      1/(10*10^(1/99)), 3}, {1/(1000*10^(26/33)), 10^(-95/99), 3}, 
     {1/(1000*10^(26/33)), 10^(-10/11), 3}, {1/(1000*10^(26/33)), 
      10^(-85/99), 3}, {1/(1000*10^(26/33)), 10^(-80/99), 3}, 
     {1/(1000*10^(26/33)), 10^(-25/33), 3}, {1/(1000*10^(26/33)), 
      10^(-70/99), 3}, {1/(1000*10^(26/33)), 10^(-65/99), 3}, 
     {1/(1000*10^(26/33)), 10^(-20/33), 3}, {1/(1000*10^(26/33)), 10^(-5/9), 
      3}, {1/(1000*10^(26/33)), 10^(-50/99), 3}, {1/(1000*10^(26/33)), 
      10^(-5/11), 3}, {1/(1000*10^(26/33)), 10^(-40/99), 3}, 
     {1/(1000*10^(26/33)), 10^(-35/99), 3}, {1/(1000*10^(26/33)), 
      10^(-10/33), 3}, {1/(1000*10^(26/33)), 10^(-25/99), 3}, 
     {1/(1000*10^(26/33)), 10^(-20/99), 3}, {1/(1000*10^(26/33)), 10^(-5/33), 
      3}, {1/(1000*10^(26/33)), 10^(-10/99), 3}, {1/(1000*10^(26/33)), 
      10^(-5/99), 3}, {1/(1000*10^(26/33)), 1, 3}, {1/(1000*10^(73/99)), 
      1/100000, 2}, {1/(1000*10^(73/99)), 1/(10000*10^(94/99)), 2}, 
     {1/(1000*10^(73/99)), 1/(10000*10^(89/99)), 2}, 
     {1/(1000*10^(73/99)), 1/(10000*10^(28/33)), 2}, 
     {1/(1000*10^(73/99)), 1/(10000*10^(79/99)), 2}, 
     {1/(1000*10^(73/99)), 1/(10000*10^(74/99)), 2}, 
     {1/(1000*10^(73/99)), 1/(10000*10^(23/33)), 2}, 
     {1/(1000*10^(73/99)), 1/(10000*10^(64/99)), 2}, 
     {1/(1000*10^(73/99)), 1/(10000*10^(59/99)), 2}, 
     {1/(1000*10^(73/99)), 1/(10000*10^(6/11)), 2}, 
     {1/(1000*10^(73/99)), 1/(10000*10^(49/99)), 2}, 
     {1/(1000*10^(73/99)), 1/(10000*10^(4/9)), 2}, {1/(1000*10^(73/99)), 
      1/(10000*10^(13/33)), 2}, {1/(1000*10^(73/99)), 1/(10000*10^(34/99)), 
      2}, {1/(1000*10^(73/99)), 1/(10000*10^(29/99)), 2}, 
     {1/(1000*10^(73/99)), 1/(10000*10^(8/33)), 2}, 
     {1/(1000*10^(73/99)), 1/(10000*10^(19/99)), 2}, 
     {1/(1000*10^(73/99)), 1/(10000*10^(14/99)), 2}, 
     {1/(1000*10^(73/99)), 1/(10000*10^(1/11)), 2}, 
     {1/(1000*10^(73/99)), 1/(10000*10^(4/99)), 2}, 
     {1/(1000*10^(73/99)), 1/(1000*10^(98/99)), 2}, 
     {1/(1000*10^(73/99)), 1/(1000*10^(31/33)), 2}, 
     {1/(1000*10^(73/99)), 1/(1000*10^(8/9)), 2}, {1/(1000*10^(73/99)), 
      1/(1000*10^(83/99)), 2}, {1/(1000*10^(73/99)), 1/(1000*10^(26/33)), 2}, 
     {1/(1000*10^(73/99)), 1/(1000*10^(73/99)), 2}, 
     {1/(1000*10^(73/99)), 1/(1000*10^(68/99)), 3}, 
     {1/(1000*10^(73/99)), 1/(1000*10^(7/11)), 3}, {1/(1000*10^(73/99)), 
      1/(1000*10^(58/99)), 3}, {1/(1000*10^(73/99)), 1/(1000*10^(53/99)), 3}, 
     {1/(1000*10^(73/99)), 1/(1000*10^(16/33)), 3}, 
     {1/(1000*10^(73/99)), 1/(1000*10^(43/99)), 3}, 
     {1/(1000*10^(73/99)), 1/(1000*10^(38/99)), 3}, 
     {1/(1000*10^(73/99)), 1/(1000*10^(1/3)), 3}, {1/(1000*10^(73/99)), 
      1/(1000*10^(28/99)), 3}, {1/(1000*10^(73/99)), 1/(1000*10^(23/99)), 3}, 
     {1/(1000*10^(73/99)), 1/(1000*10^(2/11)), 3}, {1/(1000*10^(73/99)), 
      1/(1000*10^(13/99)), 3}, {1/(1000*10^(73/99)), 1/(1000*10^(8/99)), 3}, 
     {1/(1000*10^(73/99)), 1/(1000*10^(1/33)), 3}, {1/(1000*10^(73/99)), 
      1/(100*10^(97/99)), 3}, {1/(1000*10^(73/99)), 1/(100*10^(92/99)), 3}, 
     {1/(1000*10^(73/99)), 1/(100*10^(29/33)), 3}, {1/(1000*10^(73/99)), 
      1/(100*10^(82/99)), 3}, {1/(1000*10^(73/99)), 1/(100*10^(7/9)), 3}, 
     {1/(1000*10^(73/99)), 1/(100*10^(8/11)), 3}, {1/(1000*10^(73/99)), 
      1/(100*10^(67/99)), 3}, {1/(1000*10^(73/99)), 1/(100*10^(62/99)), 3}, 
     {1/(1000*10^(73/99)), 1/(100*10^(19/33)), 3}, {1/(1000*10^(73/99)), 
      1/(100*10^(52/99)), 3}, {1/(1000*10^(73/99)), 1/(100*10^(47/99)), 3}, 
     {1/(1000*10^(73/99)), 1/(100*10^(14/33)), 3}, {1/(1000*10^(73/99)), 
      1/(100*10^(37/99)), 3}, {1/(1000*10^(73/99)), 1/(100*10^(32/99)), 3}, 
     {1/(1000*10^(73/99)), 1/(100*10^(3/11)), 3}, {1/(1000*10^(73/99)), 
      1/(100*10^(2/9)), 3}, {1/(1000*10^(73/99)), 1/(100*10^(17/99)), 3}, 
     {1/(1000*10^(73/99)), 1/(100*10^(4/33)), 3}, {1/(1000*10^(73/99)), 
      1/(100*10^(7/99)), 3}, {1/(1000*10^(73/99)), 1/(100*10^(2/99)), 3}, 
     {1/(1000*10^(73/99)), 1/(10*10^(32/33)), 3}, {1/(1000*10^(73/99)), 
      1/(10*10^(91/99)), 3}, {1/(1000*10^(73/99)), 1/(10*10^(86/99)), 3}, 
     {1/(1000*10^(73/99)), 1/(10*10^(9/11)), 3}, {1/(1000*10^(73/99)), 
      1/(10*10^(76/99)), 3}, {1/(1000*10^(73/99)), 1/(10*10^(71/99)), 3}, 
     {1/(1000*10^(73/99)), 1/(10*10^(2/3)), 3}, {1/(1000*10^(73/99)), 
      1/(10*10^(61/99)), 3}, {1/(1000*10^(73/99)), 1/(10*10^(56/99)), 3}, 
     {1/(1000*10^(73/99)), 1/(10*10^(17/33)), 3}, {1/(1000*10^(73/99)), 
      1/(10*10^(46/99)), 3}, {1/(1000*10^(73/99)), 1/(10*10^(41/99)), 3}, 
     {1/(1000*10^(73/99)), 1/(10*10^(4/11)), 3}, {1/(1000*10^(73/99)), 
      1/(10*10^(31/99)), 3}, {1/(1000*10^(73/99)), 1/(10*10^(26/99)), 3}, 
     {1/(1000*10^(73/99)), 1/(10*10^(7/33)), 3}, {1/(1000*10^(73/99)), 
      1/(10*10^(16/99)), 3}, {1/(1000*10^(73/99)), 1/(10*10^(1/9)), 3}, 
     {1/(1000*10^(73/99)), 1/(10*10^(2/33)), 3}, {1/(1000*10^(73/99)), 
      1/(10*10^(1/99)), 3}, {1/(1000*10^(73/99)), 10^(-95/99), 3}, 
     {1/(1000*10^(73/99)), 10^(-10/11), 3}, {1/(1000*10^(73/99)), 
      10^(-85/99), 3}, {1/(1000*10^(73/99)), 10^(-80/99), 3}, 
     {1/(1000*10^(73/99)), 10^(-25/33), 3}, {1/(1000*10^(73/99)), 
      10^(-70/99), 3}, {1/(1000*10^(73/99)), 10^(-65/99), 3}, 
     {1/(1000*10^(73/99)), 10^(-20/33), 3}, {1/(1000*10^(73/99)), 10^(-5/9), 
      3}, {1/(1000*10^(73/99)), 10^(-50/99), 3}, {1/(1000*10^(73/99)), 
      10^(-5/11), 3}, {1/(1000*10^(73/99)), 10^(-40/99), 3}, 
     {1/(1000*10^(73/99)), 10^(-35/99), 3}, {1/(1000*10^(73/99)), 
      10^(-10/33), 3}, {1/(1000*10^(73/99)), 10^(-25/99), 3}, 
     {1/(1000*10^(73/99)), 10^(-20/99), 3}, {1/(1000*10^(73/99)), 10^(-5/33), 
      3}, {1/(1000*10^(73/99)), 10^(-10/99), 3}, {1/(1000*10^(73/99)), 
      10^(-5/99), 3}, {1/(1000*10^(73/99)), 1, 3}, {1/(1000*10^(68/99)), 
      1/100000, 2}, {1/(1000*10^(68/99)), 1/(10000*10^(94/99)), 2}, 
     {1/(1000*10^(68/99)), 1/(10000*10^(89/99)), 2}, 
     {1/(1000*10^(68/99)), 1/(10000*10^(28/33)), 2}, 
     {1/(1000*10^(68/99)), 1/(10000*10^(79/99)), 2}, 
     {1/(1000*10^(68/99)), 1/(10000*10^(74/99)), 2}, 
     {1/(1000*10^(68/99)), 1/(10000*10^(23/33)), 2}, 
     {1/(1000*10^(68/99)), 1/(10000*10^(64/99)), 2}, 
     {1/(1000*10^(68/99)), 1/(10000*10^(59/99)), 2}, 
     {1/(1000*10^(68/99)), 1/(10000*10^(6/11)), 2}, 
     {1/(1000*10^(68/99)), 1/(10000*10^(49/99)), 2}, 
     {1/(1000*10^(68/99)), 1/(10000*10^(4/9)), 2}, {1/(1000*10^(68/99)), 
      1/(10000*10^(13/33)), 2}, {1/(1000*10^(68/99)), 1/(10000*10^(34/99)), 
      2}, {1/(1000*10^(68/99)), 1/(10000*10^(29/99)), 2}, 
     {1/(1000*10^(68/99)), 1/(10000*10^(8/33)), 2}, 
     {1/(1000*10^(68/99)), 1/(10000*10^(19/99)), 2}, 
     {1/(1000*10^(68/99)), 1/(10000*10^(14/99)), 2}, 
     {1/(1000*10^(68/99)), 1/(10000*10^(1/11)), 2}, 
     {1/(1000*10^(68/99)), 1/(10000*10^(4/99)), 2}, 
     {1/(1000*10^(68/99)), 1/(1000*10^(98/99)), 2}, 
     {1/(1000*10^(68/99)), 1/(1000*10^(31/33)), 2}, 
     {1/(1000*10^(68/99)), 1/(1000*10^(8/9)), 2}, {1/(1000*10^(68/99)), 
      1/(1000*10^(83/99)), 2}, {1/(1000*10^(68/99)), 1/(1000*10^(26/33)), 2}, 
     {1/(1000*10^(68/99)), 1/(1000*10^(73/99)), 2}, 
     {1/(1000*10^(68/99)), 1/(1000*10^(68/99)), 2}, 
     {1/(1000*10^(68/99)), 1/(1000*10^(7/11)), 3}, {1/(1000*10^(68/99)), 
      1/(1000*10^(58/99)), 3}, {1/(1000*10^(68/99)), 1/(1000*10^(53/99)), 3}, 
     {1/(1000*10^(68/99)), 1/(1000*10^(16/33)), 3}, 
     {1/(1000*10^(68/99)), 1/(1000*10^(43/99)), 3}, 
     {1/(1000*10^(68/99)), 1/(1000*10^(38/99)), 3}, 
     {1/(1000*10^(68/99)), 1/(1000*10^(1/3)), 3}, {1/(1000*10^(68/99)), 
      1/(1000*10^(28/99)), 3}, {1/(1000*10^(68/99)), 1/(1000*10^(23/99)), 3}, 
     {1/(1000*10^(68/99)), 1/(1000*10^(2/11)), 3}, {1/(1000*10^(68/99)), 
      1/(1000*10^(13/99)), 3}, {1/(1000*10^(68/99)), 1/(1000*10^(8/99)), 3}, 
     {1/(1000*10^(68/99)), 1/(1000*10^(1/33)), 3}, {1/(1000*10^(68/99)), 
      1/(100*10^(97/99)), 3}, {1/(1000*10^(68/99)), 1/(100*10^(92/99)), 3}, 
     {1/(1000*10^(68/99)), 1/(100*10^(29/33)), 3}, {1/(1000*10^(68/99)), 
      1/(100*10^(82/99)), 3}, {1/(1000*10^(68/99)), 1/(100*10^(7/9)), 3}, 
     {1/(1000*10^(68/99)), 1/(100*10^(8/11)), 3}, {1/(1000*10^(68/99)), 
      1/(100*10^(67/99)), 3}, {1/(1000*10^(68/99)), 1/(100*10^(62/99)), 3}, 
     {1/(1000*10^(68/99)), 1/(100*10^(19/33)), 3}, {1/(1000*10^(68/99)), 
      1/(100*10^(52/99)), 3}, {1/(1000*10^(68/99)), 1/(100*10^(47/99)), 3}, 
     {1/(1000*10^(68/99)), 1/(100*10^(14/33)), 3}, {1/(1000*10^(68/99)), 
      1/(100*10^(37/99)), 3}, {1/(1000*10^(68/99)), 1/(100*10^(32/99)), 3}, 
     {1/(1000*10^(68/99)), 1/(100*10^(3/11)), 3}, {1/(1000*10^(68/99)), 
      1/(100*10^(2/9)), 3}, {1/(1000*10^(68/99)), 1/(100*10^(17/99)), 3}, 
     {1/(1000*10^(68/99)), 1/(100*10^(4/33)), 3}, {1/(1000*10^(68/99)), 
      1/(100*10^(7/99)), 3}, {1/(1000*10^(68/99)), 1/(100*10^(2/99)), 3}, 
     {1/(1000*10^(68/99)), 1/(10*10^(32/33)), 3}, {1/(1000*10^(68/99)), 
      1/(10*10^(91/99)), 3}, {1/(1000*10^(68/99)), 1/(10*10^(86/99)), 3}, 
     {1/(1000*10^(68/99)), 1/(10*10^(9/11)), 3}, {1/(1000*10^(68/99)), 
      1/(10*10^(76/99)), 3}, {1/(1000*10^(68/99)), 1/(10*10^(71/99)), 3}, 
     {1/(1000*10^(68/99)), 1/(10*10^(2/3)), 3}, {1/(1000*10^(68/99)), 
      1/(10*10^(61/99)), 3}, {1/(1000*10^(68/99)), 1/(10*10^(56/99)), 3}, 
     {1/(1000*10^(68/99)), 1/(10*10^(17/33)), 3}, {1/(1000*10^(68/99)), 
      1/(10*10^(46/99)), 3}, {1/(1000*10^(68/99)), 1/(10*10^(41/99)), 3}, 
     {1/(1000*10^(68/99)), 1/(10*10^(4/11)), 3}, {1/(1000*10^(68/99)), 
      1/(10*10^(31/99)), 3}, {1/(1000*10^(68/99)), 1/(10*10^(26/99)), 3}, 
     {1/(1000*10^(68/99)), 1/(10*10^(7/33)), 3}, {1/(1000*10^(68/99)), 
      1/(10*10^(16/99)), 3}, {1/(1000*10^(68/99)), 1/(10*10^(1/9)), 3}, 
     {1/(1000*10^(68/99)), 1/(10*10^(2/33)), 3}, {1/(1000*10^(68/99)), 
      1/(10*10^(1/99)), 3}, {1/(1000*10^(68/99)), 10^(-95/99), 3}, 
     {1/(1000*10^(68/99)), 10^(-10/11), 3}, {1/(1000*10^(68/99)), 
      10^(-85/99), 3}, {1/(1000*10^(68/99)), 10^(-80/99), 3}, 
     {1/(1000*10^(68/99)), 10^(-25/33), 3}, {1/(1000*10^(68/99)), 
      10^(-70/99), 3}, {1/(1000*10^(68/99)), 10^(-65/99), 3}, 
     {1/(1000*10^(68/99)), 10^(-20/33), 3}, {1/(1000*10^(68/99)), 10^(-5/9), 
      3}, {1/(1000*10^(68/99)), 10^(-50/99), 3}, {1/(1000*10^(68/99)), 
      10^(-5/11), 3}, {1/(1000*10^(68/99)), 10^(-40/99), 3}, 
     {1/(1000*10^(68/99)), 10^(-35/99), 3}, {1/(1000*10^(68/99)), 
      10^(-10/33), 3}, {1/(1000*10^(68/99)), 10^(-25/99), 3}, 
     {1/(1000*10^(68/99)), 10^(-20/99), 3}, {1/(1000*10^(68/99)), 10^(-5/33), 
      3}, {1/(1000*10^(68/99)), 10^(-10/99), 3}, {1/(1000*10^(68/99)), 
      10^(-5/99), 3}, {1/(1000*10^(68/99)), 1, 3}, {1/(1000*10^(7/11)), 
      1/100000, 2}, {1/(1000*10^(7/11)), 1/(10000*10^(94/99)), 2}, 
     {1/(1000*10^(7/11)), 1/(10000*10^(89/99)), 2}, 
     {1/(1000*10^(7/11)), 1/(10000*10^(28/33)), 2}, 
     {1/(1000*10^(7/11)), 1/(10000*10^(79/99)), 2}, 
     {1/(1000*10^(7/11)), 1/(10000*10^(74/99)), 2}, 
     {1/(1000*10^(7/11)), 1/(10000*10^(23/33)), 2}, 
     {1/(1000*10^(7/11)), 1/(10000*10^(64/99)), 2}, 
     {1/(1000*10^(7/11)), 1/(10000*10^(59/99)), 2}, 
     {1/(1000*10^(7/11)), 1/(10000*10^(6/11)), 2}, {1/(1000*10^(7/11)), 
      1/(10000*10^(49/99)), 2}, {1/(1000*10^(7/11)), 1/(10000*10^(4/9)), 2}, 
     {1/(1000*10^(7/11)), 1/(10000*10^(13/33)), 2}, 
     {1/(1000*10^(7/11)), 1/(10000*10^(34/99)), 2}, 
     {1/(1000*10^(7/11)), 1/(10000*10^(29/99)), 2}, 
     {1/(1000*10^(7/11)), 1/(10000*10^(8/33)), 2}, {1/(1000*10^(7/11)), 
      1/(10000*10^(19/99)), 2}, {1/(1000*10^(7/11)), 1/(10000*10^(14/99)), 
      2}, {1/(1000*10^(7/11)), 1/(10000*10^(1/11)), 2}, 
     {1/(1000*10^(7/11)), 1/(10000*10^(4/99)), 2}, {1/(1000*10^(7/11)), 
      1/(1000*10^(98/99)), 2}, {1/(1000*10^(7/11)), 1/(1000*10^(31/33)), 2}, 
     {1/(1000*10^(7/11)), 1/(1000*10^(8/9)), 2}, {1/(1000*10^(7/11)), 
      1/(1000*10^(83/99)), 2}, {1/(1000*10^(7/11)), 1/(1000*10^(26/33)), 2}, 
     {1/(1000*10^(7/11)), 1/(1000*10^(73/99)), 2}, {1/(1000*10^(7/11)), 
      1/(1000*10^(68/99)), 2}, {1/(1000*10^(7/11)), 1/(1000*10^(7/11)), 2}, 
     {1/(1000*10^(7/11)), 1/(1000*10^(58/99)), 3}, {1/(1000*10^(7/11)), 
      1/(1000*10^(53/99)), 3}, {1/(1000*10^(7/11)), 1/(1000*10^(16/33)), 3}, 
     {1/(1000*10^(7/11)), 1/(1000*10^(43/99)), 3}, {1/(1000*10^(7/11)), 
      1/(1000*10^(38/99)), 3}, {1/(1000*10^(7/11)), 1/(1000*10^(1/3)), 3}, 
     {1/(1000*10^(7/11)), 1/(1000*10^(28/99)), 3}, {1/(1000*10^(7/11)), 
      1/(1000*10^(23/99)), 3}, {1/(1000*10^(7/11)), 1/(1000*10^(2/11)), 3}, 
     {1/(1000*10^(7/11)), 1/(1000*10^(13/99)), 3}, {1/(1000*10^(7/11)), 
      1/(1000*10^(8/99)), 3}, {1/(1000*10^(7/11)), 1/(1000*10^(1/33)), 3}, 
     {1/(1000*10^(7/11)), 1/(100*10^(97/99)), 3}, {1/(1000*10^(7/11)), 
      1/(100*10^(92/99)), 3}, {1/(1000*10^(7/11)), 1/(100*10^(29/33)), 3}, 
     {1/(1000*10^(7/11)), 1/(100*10^(82/99)), 3}, {1/(1000*10^(7/11)), 
      1/(100*10^(7/9)), 3}, {1/(1000*10^(7/11)), 1/(100*10^(8/11)), 3}, 
     {1/(1000*10^(7/11)), 1/(100*10^(67/99)), 3}, {1/(1000*10^(7/11)), 
      1/(100*10^(62/99)), 3}, {1/(1000*10^(7/11)), 1/(100*10^(19/33)), 3}, 
     {1/(1000*10^(7/11)), 1/(100*10^(52/99)), 3}, {1/(1000*10^(7/11)), 
      1/(100*10^(47/99)), 3}, {1/(1000*10^(7/11)), 1/(100*10^(14/33)), 3}, 
     {1/(1000*10^(7/11)), 1/(100*10^(37/99)), 3}, {1/(1000*10^(7/11)), 
      1/(100*10^(32/99)), 3}, {1/(1000*10^(7/11)), 1/(100*10^(3/11)), 3}, 
     {1/(1000*10^(7/11)), 1/(100*10^(2/9)), 3}, {1/(1000*10^(7/11)), 
      1/(100*10^(17/99)), 3}, {1/(1000*10^(7/11)), 1/(100*10^(4/33)), 3}, 
     {1/(1000*10^(7/11)), 1/(100*10^(7/99)), 3}, {1/(1000*10^(7/11)), 
      1/(100*10^(2/99)), 3}, {1/(1000*10^(7/11)), 1/(10*10^(32/33)), 3}, 
     {1/(1000*10^(7/11)), 1/(10*10^(91/99)), 3}, {1/(1000*10^(7/11)), 
      1/(10*10^(86/99)), 3}, {1/(1000*10^(7/11)), 1/(10*10^(9/11)), 3}, 
     {1/(1000*10^(7/11)), 1/(10*10^(76/99)), 3}, {1/(1000*10^(7/11)), 
      1/(10*10^(71/99)), 3}, {1/(1000*10^(7/11)), 1/(10*10^(2/3)), 3}, 
     {1/(1000*10^(7/11)), 1/(10*10^(61/99)), 3}, {1/(1000*10^(7/11)), 
      1/(10*10^(56/99)), 3}, {1/(1000*10^(7/11)), 1/(10*10^(17/33)), 3}, 
     {1/(1000*10^(7/11)), 1/(10*10^(46/99)), 3}, {1/(1000*10^(7/11)), 
      1/(10*10^(41/99)), 3}, {1/(1000*10^(7/11)), 1/(10*10^(4/11)), 3}, 
     {1/(1000*10^(7/11)), 1/(10*10^(31/99)), 3}, {1/(1000*10^(7/11)), 
      1/(10*10^(26/99)), 3}, {1/(1000*10^(7/11)), 1/(10*10^(7/33)), 3}, 
     {1/(1000*10^(7/11)), 1/(10*10^(16/99)), 3}, {1/(1000*10^(7/11)), 
      1/(10*10^(1/9)), 3}, {1/(1000*10^(7/11)), 1/(10*10^(2/33)), 3}, 
     {1/(1000*10^(7/11)), 1/(10*10^(1/99)), 3}, {1/(1000*10^(7/11)), 
      10^(-95/99), 3}, {1/(1000*10^(7/11)), 10^(-10/11), 3}, 
     {1/(1000*10^(7/11)), 10^(-85/99), 3}, {1/(1000*10^(7/11)), 10^(-80/99), 
      3}, {1/(1000*10^(7/11)), 10^(-25/33), 3}, {1/(1000*10^(7/11)), 
      10^(-70/99), 3}, {1/(1000*10^(7/11)), 10^(-65/99), 3}, 
     {1/(1000*10^(7/11)), 10^(-20/33), 3}, {1/(1000*10^(7/11)), 10^(-5/9), 
      3}, {1/(1000*10^(7/11)), 10^(-50/99), 3}, {1/(1000*10^(7/11)), 
      10^(-5/11), 3}, {1/(1000*10^(7/11)), 10^(-40/99), 3}, 
     {1/(1000*10^(7/11)), 10^(-35/99), 3}, {1/(1000*10^(7/11)), 10^(-10/33), 
      3}, {1/(1000*10^(7/11)), 10^(-25/99), 3}, {1/(1000*10^(7/11)), 
      10^(-20/99), 3}, {1/(1000*10^(7/11)), 10^(-5/33), 3}, 
     {1/(1000*10^(7/11)), 10^(-10/99), 3}, {1/(1000*10^(7/11)), 10^(-5/99), 
      3}, {1/(1000*10^(7/11)), 1, 3}, {1/(1000*10^(58/99)), 1/100000, 2}, 
     {1/(1000*10^(58/99)), 1/(10000*10^(94/99)), 2}, 
     {1/(1000*10^(58/99)), 1/(10000*10^(89/99)), 2}, 
     {1/(1000*10^(58/99)), 1/(10000*10^(28/33)), 2}, 
     {1/(1000*10^(58/99)), 1/(10000*10^(79/99)), 2}, 
     {1/(1000*10^(58/99)), 1/(10000*10^(74/99)), 2}, 
     {1/(1000*10^(58/99)), 1/(10000*10^(23/33)), 2}, 
     {1/(1000*10^(58/99)), 1/(10000*10^(64/99)), 2}, 
     {1/(1000*10^(58/99)), 1/(10000*10^(59/99)), 2}, 
     {1/(1000*10^(58/99)), 1/(10000*10^(6/11)), 2}, 
     {1/(1000*10^(58/99)), 1/(10000*10^(49/99)), 2}, 
     {1/(1000*10^(58/99)), 1/(10000*10^(4/9)), 2}, {1/(1000*10^(58/99)), 
      1/(10000*10^(13/33)), 2}, {1/(1000*10^(58/99)), 1/(10000*10^(34/99)), 
      2}, {1/(1000*10^(58/99)), 1/(10000*10^(29/99)), 2}, 
     {1/(1000*10^(58/99)), 1/(10000*10^(8/33)), 2}, 
     {1/(1000*10^(58/99)), 1/(10000*10^(19/99)), 2}, 
     {1/(1000*10^(58/99)), 1/(10000*10^(14/99)), 2}, 
     {1/(1000*10^(58/99)), 1/(10000*10^(1/11)), 2}, 
     {1/(1000*10^(58/99)), 1/(10000*10^(4/99)), 2}, 
     {1/(1000*10^(58/99)), 1/(1000*10^(98/99)), 2}, 
     {1/(1000*10^(58/99)), 1/(1000*10^(31/33)), 2}, 
     {1/(1000*10^(58/99)), 1/(1000*10^(8/9)), 2}, {1/(1000*10^(58/99)), 
      1/(1000*10^(83/99)), 2}, {1/(1000*10^(58/99)), 1/(1000*10^(26/33)), 2}, 
     {1/(1000*10^(58/99)), 1/(1000*10^(73/99)), 2}, 
     {1/(1000*10^(58/99)), 1/(1000*10^(68/99)), 2}, 
     {1/(1000*10^(58/99)), 1/(1000*10^(7/11)), 2}, {1/(1000*10^(58/99)), 
      1/(1000*10^(58/99)), 2}, {1/(1000*10^(58/99)), 1/(1000*10^(53/99)), 3}, 
     {1/(1000*10^(58/99)), 1/(1000*10^(16/33)), 3}, 
     {1/(1000*10^(58/99)), 1/(1000*10^(43/99)), 3}, 
     {1/(1000*10^(58/99)), 1/(1000*10^(38/99)), 3}, 
     {1/(1000*10^(58/99)), 1/(1000*10^(1/3)), 3}, {1/(1000*10^(58/99)), 
      1/(1000*10^(28/99)), 3}, {1/(1000*10^(58/99)), 1/(1000*10^(23/99)), 3}, 
     {1/(1000*10^(58/99)), 1/(1000*10^(2/11)), 3}, {1/(1000*10^(58/99)), 
      1/(1000*10^(13/99)), 3}, {1/(1000*10^(58/99)), 1/(1000*10^(8/99)), 3}, 
     {1/(1000*10^(58/99)), 1/(1000*10^(1/33)), 3}, {1/(1000*10^(58/99)), 
      1/(100*10^(97/99)), 3}, {1/(1000*10^(58/99)), 1/(100*10^(92/99)), 3}, 
     {1/(1000*10^(58/99)), 1/(100*10^(29/33)), 3}, {1/(1000*10^(58/99)), 
      1/(100*10^(82/99)), 3}, {1/(1000*10^(58/99)), 1/(100*10^(7/9)), 3}, 
     {1/(1000*10^(58/99)), 1/(100*10^(8/11)), 3}, {1/(1000*10^(58/99)), 
      1/(100*10^(67/99)), 3}, {1/(1000*10^(58/99)), 1/(100*10^(62/99)), 3}, 
     {1/(1000*10^(58/99)), 1/(100*10^(19/33)), 3}, {1/(1000*10^(58/99)), 
      1/(100*10^(52/99)), 3}, {1/(1000*10^(58/99)), 1/(100*10^(47/99)), 3}, 
     {1/(1000*10^(58/99)), 1/(100*10^(14/33)), 3}, {1/(1000*10^(58/99)), 
      1/(100*10^(37/99)), 3}, {1/(1000*10^(58/99)), 1/(100*10^(32/99)), 3}, 
     {1/(1000*10^(58/99)), 1/(100*10^(3/11)), 3}, {1/(1000*10^(58/99)), 
      1/(100*10^(2/9)), 3}, {1/(1000*10^(58/99)), 1/(100*10^(17/99)), 3}, 
     {1/(1000*10^(58/99)), 1/(100*10^(4/33)), 3}, {1/(1000*10^(58/99)), 
      1/(100*10^(7/99)), 3}, {1/(1000*10^(58/99)), 1/(100*10^(2/99)), 3}, 
     {1/(1000*10^(58/99)), 1/(10*10^(32/33)), 3}, {1/(1000*10^(58/99)), 
      1/(10*10^(91/99)), 3}, {1/(1000*10^(58/99)), 1/(10*10^(86/99)), 3}, 
     {1/(1000*10^(58/99)), 1/(10*10^(9/11)), 3}, {1/(1000*10^(58/99)), 
      1/(10*10^(76/99)), 3}, {1/(1000*10^(58/99)), 1/(10*10^(71/99)), 3}, 
     {1/(1000*10^(58/99)), 1/(10*10^(2/3)), 3}, {1/(1000*10^(58/99)), 
      1/(10*10^(61/99)), 3}, {1/(1000*10^(58/99)), 1/(10*10^(56/99)), 3}, 
     {1/(1000*10^(58/99)), 1/(10*10^(17/33)), 3}, {1/(1000*10^(58/99)), 
      1/(10*10^(46/99)), 3}, {1/(1000*10^(58/99)), 1/(10*10^(41/99)), 3}, 
     {1/(1000*10^(58/99)), 1/(10*10^(4/11)), 3}, {1/(1000*10^(58/99)), 
      1/(10*10^(31/99)), 3}, {1/(1000*10^(58/99)), 1/(10*10^(26/99)), 3}, 
     {1/(1000*10^(58/99)), 1/(10*10^(7/33)), 3}, {1/(1000*10^(58/99)), 
      1/(10*10^(16/99)), 3}, {1/(1000*10^(58/99)), 1/(10*10^(1/9)), 3}, 
     {1/(1000*10^(58/99)), 1/(10*10^(2/33)), 3}, {1/(1000*10^(58/99)), 
      1/(10*10^(1/99)), 3}, {1/(1000*10^(58/99)), 10^(-95/99), 3}, 
     {1/(1000*10^(58/99)), 10^(-10/11), 3}, {1/(1000*10^(58/99)), 
      10^(-85/99), 3}, {1/(1000*10^(58/99)), 10^(-80/99), 3}, 
     {1/(1000*10^(58/99)), 10^(-25/33), 3}, {1/(1000*10^(58/99)), 
      10^(-70/99), 3}, {1/(1000*10^(58/99)), 10^(-65/99), 3}, 
     {1/(1000*10^(58/99)), 10^(-20/33), 3}, {1/(1000*10^(58/99)), 10^(-5/9), 
      3}, {1/(1000*10^(58/99)), 10^(-50/99), 3}, {1/(1000*10^(58/99)), 
      10^(-5/11), 3}, {1/(1000*10^(58/99)), 10^(-40/99), 3}, 
     {1/(1000*10^(58/99)), 10^(-35/99), 3}, {1/(1000*10^(58/99)), 
      10^(-10/33), 3}, {1/(1000*10^(58/99)), 10^(-25/99), 3}, 
     {1/(1000*10^(58/99)), 10^(-20/99), 3}, {1/(1000*10^(58/99)), 10^(-5/33), 
      3}, {1/(1000*10^(58/99)), 10^(-10/99), 3}, {1/(1000*10^(58/99)), 
      10^(-5/99), 3}, {1/(1000*10^(58/99)), 1, 3}, {1/(1000*10^(53/99)), 
      1/100000, 2}, {1/(1000*10^(53/99)), 1/(10000*10^(94/99)), 2}, 
     {1/(1000*10^(53/99)), 1/(10000*10^(89/99)), 2}, 
     {1/(1000*10^(53/99)), 1/(10000*10^(28/33)), 2}, 
     {1/(1000*10^(53/99)), 1/(10000*10^(79/99)), 2}, 
     {1/(1000*10^(53/99)), 1/(10000*10^(74/99)), 2}, 
     {1/(1000*10^(53/99)), 1/(10000*10^(23/33)), 2}, 
     {1/(1000*10^(53/99)), 1/(10000*10^(64/99)), 2}, 
     {1/(1000*10^(53/99)), 1/(10000*10^(59/99)), 2}, 
     {1/(1000*10^(53/99)), 1/(10000*10^(6/11)), 2}, 
     {1/(1000*10^(53/99)), 1/(10000*10^(49/99)), 2}, 
     {1/(1000*10^(53/99)), 1/(10000*10^(4/9)), 2}, {1/(1000*10^(53/99)), 
      1/(10000*10^(13/33)), 2}, {1/(1000*10^(53/99)), 1/(10000*10^(34/99)), 
      2}, {1/(1000*10^(53/99)), 1/(10000*10^(29/99)), 2}, 
     {1/(1000*10^(53/99)), 1/(10000*10^(8/33)), 2}, 
     {1/(1000*10^(53/99)), 1/(10000*10^(19/99)), 2}, 
     {1/(1000*10^(53/99)), 1/(10000*10^(14/99)), 2}, 
     {1/(1000*10^(53/99)), 1/(10000*10^(1/11)), 2}, 
     {1/(1000*10^(53/99)), 1/(10000*10^(4/99)), 2}, 
     {1/(1000*10^(53/99)), 1/(1000*10^(98/99)), 2}, 
     {1/(1000*10^(53/99)), 1/(1000*10^(31/33)), 2}, 
     {1/(1000*10^(53/99)), 1/(1000*10^(8/9)), 2}, {1/(1000*10^(53/99)), 
      1/(1000*10^(83/99)), 2}, {1/(1000*10^(53/99)), 1/(1000*10^(26/33)), 2}, 
     {1/(1000*10^(53/99)), 1/(1000*10^(73/99)), 2}, 
     {1/(1000*10^(53/99)), 1/(1000*10^(68/99)), 2}, 
     {1/(1000*10^(53/99)), 1/(1000*10^(7/11)), 2}, {1/(1000*10^(53/99)), 
      1/(1000*10^(58/99)), 2}, {1/(1000*10^(53/99)), 1/(1000*10^(53/99)), 2}, 
     {1/(1000*10^(53/99)), 1/(1000*10^(16/33)), 3}, 
     {1/(1000*10^(53/99)), 1/(1000*10^(43/99)), 3}, 
     {1/(1000*10^(53/99)), 1/(1000*10^(38/99)), 3}, 
     {1/(1000*10^(53/99)), 1/(1000*10^(1/3)), 3}, {1/(1000*10^(53/99)), 
      1/(1000*10^(28/99)), 3}, {1/(1000*10^(53/99)), 1/(1000*10^(23/99)), 3}, 
     {1/(1000*10^(53/99)), 1/(1000*10^(2/11)), 3}, {1/(1000*10^(53/99)), 
      1/(1000*10^(13/99)), 3}, {1/(1000*10^(53/99)), 1/(1000*10^(8/99)), 3}, 
     {1/(1000*10^(53/99)), 1/(1000*10^(1/33)), 3}, {1/(1000*10^(53/99)), 
      1/(100*10^(97/99)), 3}, {1/(1000*10^(53/99)), 1/(100*10^(92/99)), 3}, 
     {1/(1000*10^(53/99)), 1/(100*10^(29/33)), 3}, {1/(1000*10^(53/99)), 
      1/(100*10^(82/99)), 3}, {1/(1000*10^(53/99)), 1/(100*10^(7/9)), 3}, 
     {1/(1000*10^(53/99)), 1/(100*10^(8/11)), 3}, {1/(1000*10^(53/99)), 
      1/(100*10^(67/99)), 3}, {1/(1000*10^(53/99)), 1/(100*10^(62/99)), 3}, 
     {1/(1000*10^(53/99)), 1/(100*10^(19/33)), 3}, {1/(1000*10^(53/99)), 
      1/(100*10^(52/99)), 3}, {1/(1000*10^(53/99)), 1/(100*10^(47/99)), 3}, 
     {1/(1000*10^(53/99)), 1/(100*10^(14/33)), 3}, {1/(1000*10^(53/99)), 
      1/(100*10^(37/99)), 3}, {1/(1000*10^(53/99)), 1/(100*10^(32/99)), 3}, 
     {1/(1000*10^(53/99)), 1/(100*10^(3/11)), 3}, {1/(1000*10^(53/99)), 
      1/(100*10^(2/9)), 3}, {1/(1000*10^(53/99)), 1/(100*10^(17/99)), 3}, 
     {1/(1000*10^(53/99)), 1/(100*10^(4/33)), 3}, {1/(1000*10^(53/99)), 
      1/(100*10^(7/99)), 3}, {1/(1000*10^(53/99)), 1/(100*10^(2/99)), 3}, 
     {1/(1000*10^(53/99)), 1/(10*10^(32/33)), 3}, {1/(1000*10^(53/99)), 
      1/(10*10^(91/99)), 3}, {1/(1000*10^(53/99)), 1/(10*10^(86/99)), 3}, 
     {1/(1000*10^(53/99)), 1/(10*10^(9/11)), 3}, {1/(1000*10^(53/99)), 
      1/(10*10^(76/99)), 3}, {1/(1000*10^(53/99)), 1/(10*10^(71/99)), 3}, 
     {1/(1000*10^(53/99)), 1/(10*10^(2/3)), 3}, {1/(1000*10^(53/99)), 
      1/(10*10^(61/99)), 3}, {1/(1000*10^(53/99)), 1/(10*10^(56/99)), 3}, 
     {1/(1000*10^(53/99)), 1/(10*10^(17/33)), 3}, {1/(1000*10^(53/99)), 
      1/(10*10^(46/99)), 3}, {1/(1000*10^(53/99)), 1/(10*10^(41/99)), 3}, 
     {1/(1000*10^(53/99)), 1/(10*10^(4/11)), 3}, {1/(1000*10^(53/99)), 
      1/(10*10^(31/99)), 3}, {1/(1000*10^(53/99)), 1/(10*10^(26/99)), 3}, 
     {1/(1000*10^(53/99)), 1/(10*10^(7/33)), 3}, {1/(1000*10^(53/99)), 
      1/(10*10^(16/99)), 3}, {1/(1000*10^(53/99)), 1/(10*10^(1/9)), 3}, 
     {1/(1000*10^(53/99)), 1/(10*10^(2/33)), 3}, {1/(1000*10^(53/99)), 
      1/(10*10^(1/99)), 3}, {1/(1000*10^(53/99)), 10^(-95/99), 3}, 
     {1/(1000*10^(53/99)), 10^(-10/11), 3}, {1/(1000*10^(53/99)), 
      10^(-85/99), 3}, {1/(1000*10^(53/99)), 10^(-80/99), 3}, 
     {1/(1000*10^(53/99)), 10^(-25/33), 3}, {1/(1000*10^(53/99)), 
      10^(-70/99), 3}, {1/(1000*10^(53/99)), 10^(-65/99), 3}, 
     {1/(1000*10^(53/99)), 10^(-20/33), 3}, {1/(1000*10^(53/99)), 10^(-5/9), 
      3}, {1/(1000*10^(53/99)), 10^(-50/99), 3}, {1/(1000*10^(53/99)), 
      10^(-5/11), 3}, {1/(1000*10^(53/99)), 10^(-40/99), 3}, 
     {1/(1000*10^(53/99)), 10^(-35/99), 3}, {1/(1000*10^(53/99)), 
      10^(-10/33), 3}, {1/(1000*10^(53/99)), 10^(-25/99), 3}, 
     {1/(1000*10^(53/99)), 10^(-20/99), 3}, {1/(1000*10^(53/99)), 10^(-5/33), 
      3}, {1/(1000*10^(53/99)), 10^(-10/99), 3}, {1/(1000*10^(53/99)), 
      10^(-5/99), 3}, {1/(1000*10^(53/99)), 1, 3}, {1/(1000*10^(16/33)), 
      1/100000, 2}, {1/(1000*10^(16/33)), 1/(10000*10^(94/99)), 2}, 
     {1/(1000*10^(16/33)), 1/(10000*10^(89/99)), 2}, 
     {1/(1000*10^(16/33)), 1/(10000*10^(28/33)), 2}, 
     {1/(1000*10^(16/33)), 1/(10000*10^(79/99)), 2}, 
     {1/(1000*10^(16/33)), 1/(10000*10^(74/99)), 2}, 
     {1/(1000*10^(16/33)), 1/(10000*10^(23/33)), 2}, 
     {1/(1000*10^(16/33)), 1/(10000*10^(64/99)), 2}, 
     {1/(1000*10^(16/33)), 1/(10000*10^(59/99)), 2}, 
     {1/(1000*10^(16/33)), 1/(10000*10^(6/11)), 2}, 
     {1/(1000*10^(16/33)), 1/(10000*10^(49/99)), 2}, 
     {1/(1000*10^(16/33)), 1/(10000*10^(4/9)), 2}, {1/(1000*10^(16/33)), 
      1/(10000*10^(13/33)), 2}, {1/(1000*10^(16/33)), 1/(10000*10^(34/99)), 
      2}, {1/(1000*10^(16/33)), 1/(10000*10^(29/99)), 2}, 
     {1/(1000*10^(16/33)), 1/(10000*10^(8/33)), 2}, 
     {1/(1000*10^(16/33)), 1/(10000*10^(19/99)), 2}, 
     {1/(1000*10^(16/33)), 1/(10000*10^(14/99)), 2}, 
     {1/(1000*10^(16/33)), 1/(10000*10^(1/11)), 2}, 
     {1/(1000*10^(16/33)), 1/(10000*10^(4/99)), 2}, 
     {1/(1000*10^(16/33)), 1/(1000*10^(98/99)), 2}, 
     {1/(1000*10^(16/33)), 1/(1000*10^(31/33)), 2}, 
     {1/(1000*10^(16/33)), 1/(1000*10^(8/9)), 2}, {1/(1000*10^(16/33)), 
      1/(1000*10^(83/99)), 2}, {1/(1000*10^(16/33)), 1/(1000*10^(26/33)), 2}, 
     {1/(1000*10^(16/33)), 1/(1000*10^(73/99)), 2}, 
     {1/(1000*10^(16/33)), 1/(1000*10^(68/99)), 2}, 
     {1/(1000*10^(16/33)), 1/(1000*10^(7/11)), 2}, {1/(1000*10^(16/33)), 
      1/(1000*10^(58/99)), 2}, {1/(1000*10^(16/33)), 1/(1000*10^(53/99)), 2}, 
     {1/(1000*10^(16/33)), 1/(1000*10^(16/33)), 2}, 
     {1/(1000*10^(16/33)), 1/(1000*10^(43/99)), 3}, 
     {1/(1000*10^(16/33)), 1/(1000*10^(38/99)), 3}, 
     {1/(1000*10^(16/33)), 1/(1000*10^(1/3)), 3}, {1/(1000*10^(16/33)), 
      1/(1000*10^(28/99)), 3}, {1/(1000*10^(16/33)), 1/(1000*10^(23/99)), 3}, 
     {1/(1000*10^(16/33)), 1/(1000*10^(2/11)), 3}, {1/(1000*10^(16/33)), 
      1/(1000*10^(13/99)), 3}, {1/(1000*10^(16/33)), 1/(1000*10^(8/99)), 3}, 
     {1/(1000*10^(16/33)), 1/(1000*10^(1/33)), 3}, {1/(1000*10^(16/33)), 
      1/(100*10^(97/99)), 3}, {1/(1000*10^(16/33)), 1/(100*10^(92/99)), 3}, 
     {1/(1000*10^(16/33)), 1/(100*10^(29/33)), 3}, {1/(1000*10^(16/33)), 
      1/(100*10^(82/99)), 3}, {1/(1000*10^(16/33)), 1/(100*10^(7/9)), 3}, 
     {1/(1000*10^(16/33)), 1/(100*10^(8/11)), 3}, {1/(1000*10^(16/33)), 
      1/(100*10^(67/99)), 3}, {1/(1000*10^(16/33)), 1/(100*10^(62/99)), 3}, 
     {1/(1000*10^(16/33)), 1/(100*10^(19/33)), 3}, {1/(1000*10^(16/33)), 
      1/(100*10^(52/99)), 3}, {1/(1000*10^(16/33)), 1/(100*10^(47/99)), 3}, 
     {1/(1000*10^(16/33)), 1/(100*10^(14/33)), 3}, {1/(1000*10^(16/33)), 
      1/(100*10^(37/99)), 3}, {1/(1000*10^(16/33)), 1/(100*10^(32/99)), 3}, 
     {1/(1000*10^(16/33)), 1/(100*10^(3/11)), 3}, {1/(1000*10^(16/33)), 
      1/(100*10^(2/9)), 3}, {1/(1000*10^(16/33)), 1/(100*10^(17/99)), 3}, 
     {1/(1000*10^(16/33)), 1/(100*10^(4/33)), 3}, {1/(1000*10^(16/33)), 
      1/(100*10^(7/99)), 3}, {1/(1000*10^(16/33)), 1/(100*10^(2/99)), 3}, 
     {1/(1000*10^(16/33)), 1/(10*10^(32/33)), 3}, {1/(1000*10^(16/33)), 
      1/(10*10^(91/99)), 3}, {1/(1000*10^(16/33)), 1/(10*10^(86/99)), 3}, 
     {1/(1000*10^(16/33)), 1/(10*10^(9/11)), 3}, {1/(1000*10^(16/33)), 
      1/(10*10^(76/99)), 3}, {1/(1000*10^(16/33)), 1/(10*10^(71/99)), 3}, 
     {1/(1000*10^(16/33)), 1/(10*10^(2/3)), 3}, {1/(1000*10^(16/33)), 
      1/(10*10^(61/99)), 3}, {1/(1000*10^(16/33)), 1/(10*10^(56/99)), 3}, 
     {1/(1000*10^(16/33)), 1/(10*10^(17/33)), 3}, {1/(1000*10^(16/33)), 
      1/(10*10^(46/99)), 3}, {1/(1000*10^(16/33)), 1/(10*10^(41/99)), 3}, 
     {1/(1000*10^(16/33)), 1/(10*10^(4/11)), 3}, {1/(1000*10^(16/33)), 
      1/(10*10^(31/99)), 3}, {1/(1000*10^(16/33)), 1/(10*10^(26/99)), 3}, 
     {1/(1000*10^(16/33)), 1/(10*10^(7/33)), 3}, {1/(1000*10^(16/33)), 
      1/(10*10^(16/99)), 3}, {1/(1000*10^(16/33)), 1/(10*10^(1/9)), 3}, 
     {1/(1000*10^(16/33)), 1/(10*10^(2/33)), 3}, {1/(1000*10^(16/33)), 
      1/(10*10^(1/99)), 3}, {1/(1000*10^(16/33)), 10^(-95/99), 3}, 
     {1/(1000*10^(16/33)), 10^(-10/11), 3}, {1/(1000*10^(16/33)), 
      10^(-85/99), 3}, {1/(1000*10^(16/33)), 10^(-80/99), 3}, 
     {1/(1000*10^(16/33)), 10^(-25/33), 3}, {1/(1000*10^(16/33)), 
      10^(-70/99), 3}, {1/(1000*10^(16/33)), 10^(-65/99), 3}, 
     {1/(1000*10^(16/33)), 10^(-20/33), 3}, {1/(1000*10^(16/33)), 10^(-5/9), 
      3}, {1/(1000*10^(16/33)), 10^(-50/99), 3}, {1/(1000*10^(16/33)), 
      10^(-5/11), 3}, {1/(1000*10^(16/33)), 10^(-40/99), 3}, 
     {1/(1000*10^(16/33)), 10^(-35/99), 3}, {1/(1000*10^(16/33)), 
      10^(-10/33), 3}, {1/(1000*10^(16/33)), 10^(-25/99), 3}, 
     {1/(1000*10^(16/33)), 10^(-20/99), 3}, {1/(1000*10^(16/33)), 10^(-5/33), 
      3}, {1/(1000*10^(16/33)), 10^(-10/99), 3}, {1/(1000*10^(16/33)), 
      10^(-5/99), 3}, {1/(1000*10^(16/33)), 1, 3}, {1/(1000*10^(43/99)), 
      1/100000, 2}, {1/(1000*10^(43/99)), 1/(10000*10^(94/99)), 2}, 
     {1/(1000*10^(43/99)), 1/(10000*10^(89/99)), 2}, 
     {1/(1000*10^(43/99)), 1/(10000*10^(28/33)), 2}, 
     {1/(1000*10^(43/99)), 1/(10000*10^(79/99)), 2}, 
     {1/(1000*10^(43/99)), 1/(10000*10^(74/99)), 2}, 
     {1/(1000*10^(43/99)), 1/(10000*10^(23/33)), 2}, 
     {1/(1000*10^(43/99)), 1/(10000*10^(64/99)), 2}, 
     {1/(1000*10^(43/99)), 1/(10000*10^(59/99)), 2}, 
     {1/(1000*10^(43/99)), 1/(10000*10^(6/11)), 2}, 
     {1/(1000*10^(43/99)), 1/(10000*10^(49/99)), 2}, 
     {1/(1000*10^(43/99)), 1/(10000*10^(4/9)), 2}, {1/(1000*10^(43/99)), 
      1/(10000*10^(13/33)), 2}, {1/(1000*10^(43/99)), 1/(10000*10^(34/99)), 
      2}, {1/(1000*10^(43/99)), 1/(10000*10^(29/99)), 2}, 
     {1/(1000*10^(43/99)), 1/(10000*10^(8/33)), 2}, 
     {1/(1000*10^(43/99)), 1/(10000*10^(19/99)), 2}, 
     {1/(1000*10^(43/99)), 1/(10000*10^(14/99)), 2}, 
     {1/(1000*10^(43/99)), 1/(10000*10^(1/11)), 2}, 
     {1/(1000*10^(43/99)), 1/(10000*10^(4/99)), 2}, 
     {1/(1000*10^(43/99)), 1/(1000*10^(98/99)), 2}, 
     {1/(1000*10^(43/99)), 1/(1000*10^(31/33)), 2}, 
     {1/(1000*10^(43/99)), 1/(1000*10^(8/9)), 2}, {1/(1000*10^(43/99)), 
      1/(1000*10^(83/99)), 2}, {1/(1000*10^(43/99)), 1/(1000*10^(26/33)), 2}, 
     {1/(1000*10^(43/99)), 1/(1000*10^(73/99)), 2}, 
     {1/(1000*10^(43/99)), 1/(1000*10^(68/99)), 2}, 
     {1/(1000*10^(43/99)), 1/(1000*10^(7/11)), 2}, {1/(1000*10^(43/99)), 
      1/(1000*10^(58/99)), 2}, {1/(1000*10^(43/99)), 1/(1000*10^(53/99)), 2}, 
     {1/(1000*10^(43/99)), 1/(1000*10^(16/33)), 2}, 
     {1/(1000*10^(43/99)), 1/(1000*10^(43/99)), 2}, 
     {1/(1000*10^(43/99)), 1/(1000*10^(38/99)), 3}, 
     {1/(1000*10^(43/99)), 1/(1000*10^(1/3)), 3}, {1/(1000*10^(43/99)), 
      1/(1000*10^(28/99)), 3}, {1/(1000*10^(43/99)), 1/(1000*10^(23/99)), 3}, 
     {1/(1000*10^(43/99)), 1/(1000*10^(2/11)), 3}, {1/(1000*10^(43/99)), 
      1/(1000*10^(13/99)), 3}, {1/(1000*10^(43/99)), 1/(1000*10^(8/99)), 3}, 
     {1/(1000*10^(43/99)), 1/(1000*10^(1/33)), 3}, {1/(1000*10^(43/99)), 
      1/(100*10^(97/99)), 3}, {1/(1000*10^(43/99)), 1/(100*10^(92/99)), 3}, 
     {1/(1000*10^(43/99)), 1/(100*10^(29/33)), 3}, {1/(1000*10^(43/99)), 
      1/(100*10^(82/99)), 3}, {1/(1000*10^(43/99)), 1/(100*10^(7/9)), 3}, 
     {1/(1000*10^(43/99)), 1/(100*10^(8/11)), 3}, {1/(1000*10^(43/99)), 
      1/(100*10^(67/99)), 3}, {1/(1000*10^(43/99)), 1/(100*10^(62/99)), 3}, 
     {1/(1000*10^(43/99)), 1/(100*10^(19/33)), 3}, {1/(1000*10^(43/99)), 
      1/(100*10^(52/99)), 3}, {1/(1000*10^(43/99)), 1/(100*10^(47/99)), 3}, 
     {1/(1000*10^(43/99)), 1/(100*10^(14/33)), 3}, {1/(1000*10^(43/99)), 
      1/(100*10^(37/99)), 3}, {1/(1000*10^(43/99)), 1/(100*10^(32/99)), 3}, 
     {1/(1000*10^(43/99)), 1/(100*10^(3/11)), 3}, {1/(1000*10^(43/99)), 
      1/(100*10^(2/9)), 3}, {1/(1000*10^(43/99)), 1/(100*10^(17/99)), 3}, 
     {1/(1000*10^(43/99)), 1/(100*10^(4/33)), 3}, {1/(1000*10^(43/99)), 
      1/(100*10^(7/99)), 3}, {1/(1000*10^(43/99)), 1/(100*10^(2/99)), 3}, 
     {1/(1000*10^(43/99)), 1/(10*10^(32/33)), 3}, {1/(1000*10^(43/99)), 
      1/(10*10^(91/99)), 3}, {1/(1000*10^(43/99)), 1/(10*10^(86/99)), 3}, 
     {1/(1000*10^(43/99)), 1/(10*10^(9/11)), 3}, {1/(1000*10^(43/99)), 
      1/(10*10^(76/99)), 3}, {1/(1000*10^(43/99)), 1/(10*10^(71/99)), 3}, 
     {1/(1000*10^(43/99)), 1/(10*10^(2/3)), 3}, {1/(1000*10^(43/99)), 
      1/(10*10^(61/99)), 3}, {1/(1000*10^(43/99)), 1/(10*10^(56/99)), 3}, 
     {1/(1000*10^(43/99)), 1/(10*10^(17/33)), 3}, {1/(1000*10^(43/99)), 
      1/(10*10^(46/99)), 3}, {1/(1000*10^(43/99)), 1/(10*10^(41/99)), 3}, 
     {1/(1000*10^(43/99)), 1/(10*10^(4/11)), 3}, {1/(1000*10^(43/99)), 
      1/(10*10^(31/99)), 3}, {1/(1000*10^(43/99)), 1/(10*10^(26/99)), 3}, 
     {1/(1000*10^(43/99)), 1/(10*10^(7/33)), 3}, {1/(1000*10^(43/99)), 
      1/(10*10^(16/99)), 3}, {1/(1000*10^(43/99)), 1/(10*10^(1/9)), 3}, 
     {1/(1000*10^(43/99)), 1/(10*10^(2/33)), 3}, {1/(1000*10^(43/99)), 
      1/(10*10^(1/99)), 3}, {1/(1000*10^(43/99)), 10^(-95/99), 3}, 
     {1/(1000*10^(43/99)), 10^(-10/11), 3}, {1/(1000*10^(43/99)), 
      10^(-85/99), 3}, {1/(1000*10^(43/99)), 10^(-80/99), 3}, 
     {1/(1000*10^(43/99)), 10^(-25/33), 3}, {1/(1000*10^(43/99)), 
      10^(-70/99), 3}, {1/(1000*10^(43/99)), 10^(-65/99), 3}, 
     {1/(1000*10^(43/99)), 10^(-20/33), 3}, {1/(1000*10^(43/99)), 10^(-5/9), 
      3}, {1/(1000*10^(43/99)), 10^(-50/99), 3}, {1/(1000*10^(43/99)), 
      10^(-5/11), 3}, {1/(1000*10^(43/99)), 10^(-40/99), 3}, 
     {1/(1000*10^(43/99)), 10^(-35/99), 3}, {1/(1000*10^(43/99)), 
      10^(-10/33), 3}, {1/(1000*10^(43/99)), 10^(-25/99), 3}, 
     {1/(1000*10^(43/99)), 10^(-20/99), 3}, {1/(1000*10^(43/99)), 10^(-5/33), 
      3}, {1/(1000*10^(43/99)), 10^(-10/99), 3}, {1/(1000*10^(43/99)), 
      10^(-5/99), 3}, {1/(1000*10^(43/99)), 1, 3}, {1/(1000*10^(38/99)), 
      1/100000, 2}, {1/(1000*10^(38/99)), 1/(10000*10^(94/99)), 2}, 
     {1/(1000*10^(38/99)), 1/(10000*10^(89/99)), 2}, 
     {1/(1000*10^(38/99)), 1/(10000*10^(28/33)), 2}, 
     {1/(1000*10^(38/99)), 1/(10000*10^(79/99)), 2}, 
     {1/(1000*10^(38/99)), 1/(10000*10^(74/99)), 2}, 
     {1/(1000*10^(38/99)), 1/(10000*10^(23/33)), 2}, 
     {1/(1000*10^(38/99)), 1/(10000*10^(64/99)), 2}, 
     {1/(1000*10^(38/99)), 1/(10000*10^(59/99)), 2}, 
     {1/(1000*10^(38/99)), 1/(10000*10^(6/11)), 2}, 
     {1/(1000*10^(38/99)), 1/(10000*10^(49/99)), 2}, 
     {1/(1000*10^(38/99)), 1/(10000*10^(4/9)), 2}, {1/(1000*10^(38/99)), 
      1/(10000*10^(13/33)), 2}, {1/(1000*10^(38/99)), 1/(10000*10^(34/99)), 
      2}, {1/(1000*10^(38/99)), 1/(10000*10^(29/99)), 2}, 
     {1/(1000*10^(38/99)), 1/(10000*10^(8/33)), 2}, 
     {1/(1000*10^(38/99)), 1/(10000*10^(19/99)), 2}, 
     {1/(1000*10^(38/99)), 1/(10000*10^(14/99)), 2}, 
     {1/(1000*10^(38/99)), 1/(10000*10^(1/11)), 2}, 
     {1/(1000*10^(38/99)), 1/(10000*10^(4/99)), 2}, 
     {1/(1000*10^(38/99)), 1/(1000*10^(98/99)), 2}, 
     {1/(1000*10^(38/99)), 1/(1000*10^(31/33)), 2}, 
     {1/(1000*10^(38/99)), 1/(1000*10^(8/9)), 2}, {1/(1000*10^(38/99)), 
      1/(1000*10^(83/99)), 2}, {1/(1000*10^(38/99)), 1/(1000*10^(26/33)), 2}, 
     {1/(1000*10^(38/99)), 1/(1000*10^(73/99)), 2}, 
     {1/(1000*10^(38/99)), 1/(1000*10^(68/99)), 2}, 
     {1/(1000*10^(38/99)), 1/(1000*10^(7/11)), 2}, {1/(1000*10^(38/99)), 
      1/(1000*10^(58/99)), 2}, {1/(1000*10^(38/99)), 1/(1000*10^(53/99)), 2}, 
     {1/(1000*10^(38/99)), 1/(1000*10^(16/33)), 2}, 
     {1/(1000*10^(38/99)), 1/(1000*10^(43/99)), 2}, 
     {1/(1000*10^(38/99)), 1/(1000*10^(38/99)), 2}, 
     {1/(1000*10^(38/99)), 1/(1000*10^(1/3)), 3}, {1/(1000*10^(38/99)), 
      1/(1000*10^(28/99)), 3}, {1/(1000*10^(38/99)), 1/(1000*10^(23/99)), 3}, 
     {1/(1000*10^(38/99)), 1/(1000*10^(2/11)), 3}, {1/(1000*10^(38/99)), 
      1/(1000*10^(13/99)), 3}, {1/(1000*10^(38/99)), 1/(1000*10^(8/99)), 3}, 
     {1/(1000*10^(38/99)), 1/(1000*10^(1/33)), 3}, {1/(1000*10^(38/99)), 
      1/(100*10^(97/99)), 3}, {1/(1000*10^(38/99)), 1/(100*10^(92/99)), 3}, 
     {1/(1000*10^(38/99)), 1/(100*10^(29/33)), 3}, {1/(1000*10^(38/99)), 
      1/(100*10^(82/99)), 3}, {1/(1000*10^(38/99)), 1/(100*10^(7/9)), 3}, 
     {1/(1000*10^(38/99)), 1/(100*10^(8/11)), 3}, {1/(1000*10^(38/99)), 
      1/(100*10^(67/99)), 3}, {1/(1000*10^(38/99)), 1/(100*10^(62/99)), 3}, 
     {1/(1000*10^(38/99)), 1/(100*10^(19/33)), 3}, {1/(1000*10^(38/99)), 
      1/(100*10^(52/99)), 3}, {1/(1000*10^(38/99)), 1/(100*10^(47/99)), 3}, 
     {1/(1000*10^(38/99)), 1/(100*10^(14/33)), 3}, {1/(1000*10^(38/99)), 
      1/(100*10^(37/99)), 3}, {1/(1000*10^(38/99)), 1/(100*10^(32/99)), 3}, 
     {1/(1000*10^(38/99)), 1/(100*10^(3/11)), 3}, {1/(1000*10^(38/99)), 
      1/(100*10^(2/9)), 3}, {1/(1000*10^(38/99)), 1/(100*10^(17/99)), 3}, 
     {1/(1000*10^(38/99)), 1/(100*10^(4/33)), 3}, {1/(1000*10^(38/99)), 
      1/(100*10^(7/99)), 3}, {1/(1000*10^(38/99)), 1/(100*10^(2/99)), 3}, 
     {1/(1000*10^(38/99)), 1/(10*10^(32/33)), 3}, {1/(1000*10^(38/99)), 
      1/(10*10^(91/99)), 3}, {1/(1000*10^(38/99)), 1/(10*10^(86/99)), 3}, 
     {1/(1000*10^(38/99)), 1/(10*10^(9/11)), 3}, {1/(1000*10^(38/99)), 
      1/(10*10^(76/99)), 3}, {1/(1000*10^(38/99)), 1/(10*10^(71/99)), 3}, 
     {1/(1000*10^(38/99)), 1/(10*10^(2/3)), 3}, {1/(1000*10^(38/99)), 
      1/(10*10^(61/99)), 3}, {1/(1000*10^(38/99)), 1/(10*10^(56/99)), 3}, 
     {1/(1000*10^(38/99)), 1/(10*10^(17/33)), 3}, {1/(1000*10^(38/99)), 
      1/(10*10^(46/99)), 3}, {1/(1000*10^(38/99)), 1/(10*10^(41/99)), 3}, 
     {1/(1000*10^(38/99)), 1/(10*10^(4/11)), 3}, {1/(1000*10^(38/99)), 
      1/(10*10^(31/99)), 3}, {1/(1000*10^(38/99)), 1/(10*10^(26/99)), 3}, 
     {1/(1000*10^(38/99)), 1/(10*10^(7/33)), 3}, {1/(1000*10^(38/99)), 
      1/(10*10^(16/99)), 3}, {1/(1000*10^(38/99)), 1/(10*10^(1/9)), 3}, 
     {1/(1000*10^(38/99)), 1/(10*10^(2/33)), 3}, {1/(1000*10^(38/99)), 
      1/(10*10^(1/99)), 3}, {1/(1000*10^(38/99)), 10^(-95/99), 3}, 
     {1/(1000*10^(38/99)), 10^(-10/11), 3}, {1/(1000*10^(38/99)), 
      10^(-85/99), 3}, {1/(1000*10^(38/99)), 10^(-80/99), 3}, 
     {1/(1000*10^(38/99)), 10^(-25/33), 3}, {1/(1000*10^(38/99)), 
      10^(-70/99), 3}, {1/(1000*10^(38/99)), 10^(-65/99), 3}, 
     {1/(1000*10^(38/99)), 10^(-20/33), 3}, {1/(1000*10^(38/99)), 10^(-5/9), 
      3}, {1/(1000*10^(38/99)), 10^(-50/99), 3}, {1/(1000*10^(38/99)), 
      10^(-5/11), 3}, {1/(1000*10^(38/99)), 10^(-40/99), 3}, 
     {1/(1000*10^(38/99)), 10^(-35/99), 3}, {1/(1000*10^(38/99)), 
      10^(-10/33), 3}, {1/(1000*10^(38/99)), 10^(-25/99), 3}, 
     {1/(1000*10^(38/99)), 10^(-20/99), 3}, {1/(1000*10^(38/99)), 10^(-5/33), 
      3}, {1/(1000*10^(38/99)), 10^(-10/99), 3}, {1/(1000*10^(38/99)), 
      10^(-5/99), 3}, {1/(1000*10^(38/99)), 1, 3}, 
     {1/(1000*10^(1/3)), 1/100000, 2}, {1/(1000*10^(1/3)), 
      1/(10000*10^(94/99)), 2}, {1/(1000*10^(1/3)), 1/(10000*10^(89/99)), 2}, 
     {1/(1000*10^(1/3)), 1/(10000*10^(28/33)), 2}, 
     {1/(1000*10^(1/3)), 1/(10000*10^(79/99)), 2}, 
     {1/(1000*10^(1/3)), 1/(10000*10^(74/99)), 2}, 
     {1/(1000*10^(1/3)), 1/(10000*10^(23/33)), 2}, 
     {1/(1000*10^(1/3)), 1/(10000*10^(64/99)), 2}, 
     {1/(1000*10^(1/3)), 1/(10000*10^(59/99)), 2}, 
     {1/(1000*10^(1/3)), 1/(10000*10^(6/11)), 2}, {1/(1000*10^(1/3)), 
      1/(10000*10^(49/99)), 2}, {1/(1000*10^(1/3)), 1/(10000*10^(4/9)), 2}, 
     {1/(1000*10^(1/3)), 1/(10000*10^(13/33)), 2}, 
     {1/(1000*10^(1/3)), 1/(10000*10^(34/99)), 2}, 
     {1/(1000*10^(1/3)), 1/(10000*10^(29/99)), 2}, 
     {1/(1000*10^(1/3)), 1/(10000*10^(8/33)), 2}, {1/(1000*10^(1/3)), 
      1/(10000*10^(19/99)), 2}, {1/(1000*10^(1/3)), 1/(10000*10^(14/99)), 2}, 
     {1/(1000*10^(1/3)), 1/(10000*10^(1/11)), 2}, {1/(1000*10^(1/3)), 
      1/(10000*10^(4/99)), 2}, {1/(1000*10^(1/3)), 1/(1000*10^(98/99)), 2}, 
     {1/(1000*10^(1/3)), 1/(1000*10^(31/33)), 2}, {1/(1000*10^(1/3)), 
      1/(1000*10^(8/9)), 2}, {1/(1000*10^(1/3)), 1/(1000*10^(83/99)), 2}, 
     {1/(1000*10^(1/3)), 1/(1000*10^(26/33)), 2}, {1/(1000*10^(1/3)), 
      1/(1000*10^(73/99)), 2}, {1/(1000*10^(1/3)), 1/(1000*10^(68/99)), 2}, 
     {1/(1000*10^(1/3)), 1/(1000*10^(7/11)), 2}, {1/(1000*10^(1/3)), 
      1/(1000*10^(58/99)), 2}, {1/(1000*10^(1/3)), 1/(1000*10^(53/99)), 2}, 
     {1/(1000*10^(1/3)), 1/(1000*10^(16/33)), 2}, {1/(1000*10^(1/3)), 
      1/(1000*10^(43/99)), 2}, {1/(1000*10^(1/3)), 1/(1000*10^(38/99)), 2}, 
     {1/(1000*10^(1/3)), 1/(1000*10^(1/3)), 2}, {1/(1000*10^(1/3)), 
      1/(1000*10^(28/99)), 3}, {1/(1000*10^(1/3)), 1/(1000*10^(23/99)), 3}, 
     {1/(1000*10^(1/3)), 1/(1000*10^(2/11)), 3}, {1/(1000*10^(1/3)), 
      1/(1000*10^(13/99)), 3}, {1/(1000*10^(1/3)), 1/(1000*10^(8/99)), 3}, 
     {1/(1000*10^(1/3)), 1/(1000*10^(1/33)), 3}, {1/(1000*10^(1/3)), 
      1/(100*10^(97/99)), 3}, {1/(1000*10^(1/3)), 1/(100*10^(92/99)), 3}, 
     {1/(1000*10^(1/3)), 1/(100*10^(29/33)), 3}, {1/(1000*10^(1/3)), 
      1/(100*10^(82/99)), 3}, {1/(1000*10^(1/3)), 1/(100*10^(7/9)), 3}, 
     {1/(1000*10^(1/3)), 1/(100*10^(8/11)), 3}, {1/(1000*10^(1/3)), 
      1/(100*10^(67/99)), 3}, {1/(1000*10^(1/3)), 1/(100*10^(62/99)), 3}, 
     {1/(1000*10^(1/3)), 1/(100*10^(19/33)), 3}, {1/(1000*10^(1/3)), 
      1/(100*10^(52/99)), 3}, {1/(1000*10^(1/3)), 1/(100*10^(47/99)), 3}, 
     {1/(1000*10^(1/3)), 1/(100*10^(14/33)), 3}, {1/(1000*10^(1/3)), 
      1/(100*10^(37/99)), 3}, {1/(1000*10^(1/3)), 1/(100*10^(32/99)), 3}, 
     {1/(1000*10^(1/3)), 1/(100*10^(3/11)), 3}, {1/(1000*10^(1/3)), 
      1/(100*10^(2/9)), 3}, {1/(1000*10^(1/3)), 1/(100*10^(17/99)), 3}, 
     {1/(1000*10^(1/3)), 1/(100*10^(4/33)), 3}, {1/(1000*10^(1/3)), 
      1/(100*10^(7/99)), 3}, {1/(1000*10^(1/3)), 1/(100*10^(2/99)), 3}, 
     {1/(1000*10^(1/3)), 1/(10*10^(32/33)), 3}, {1/(1000*10^(1/3)), 
      1/(10*10^(91/99)), 3}, {1/(1000*10^(1/3)), 1/(10*10^(86/99)), 3}, 
     {1/(1000*10^(1/3)), 1/(10*10^(9/11)), 3}, {1/(1000*10^(1/3)), 
      1/(10*10^(76/99)), 3}, {1/(1000*10^(1/3)), 1/(10*10^(71/99)), 3}, 
     {1/(1000*10^(1/3)), 1/(10*10^(2/3)), 3}, {1/(1000*10^(1/3)), 
      1/(10*10^(61/99)), 3}, {1/(1000*10^(1/3)), 1/(10*10^(56/99)), 3}, 
     {1/(1000*10^(1/3)), 1/(10*10^(17/33)), 3}, {1/(1000*10^(1/3)), 
      1/(10*10^(46/99)), 3}, {1/(1000*10^(1/3)), 1/(10*10^(41/99)), 3}, 
     {1/(1000*10^(1/3)), 1/(10*10^(4/11)), 3}, {1/(1000*10^(1/3)), 
      1/(10*10^(31/99)), 3}, {1/(1000*10^(1/3)), 1/(10*10^(26/99)), 3}, 
     {1/(1000*10^(1/3)), 1/(10*10^(7/33)), 3}, {1/(1000*10^(1/3)), 
      1/(10*10^(16/99)), 3}, {1/(1000*10^(1/3)), 1/(10*10^(1/9)), 3}, 
     {1/(1000*10^(1/3)), 1/(10*10^(2/33)), 3}, {1/(1000*10^(1/3)), 
      1/(10*10^(1/99)), 3}, {1/(1000*10^(1/3)), 10^(-95/99), 3}, 
     {1/(1000*10^(1/3)), 10^(-10/11), 3}, {1/(1000*10^(1/3)), 10^(-85/99), 
      3}, {1/(1000*10^(1/3)), 10^(-80/99), 3}, {1/(1000*10^(1/3)), 
      10^(-25/33), 3}, {1/(1000*10^(1/3)), 10^(-70/99), 3}, 
     {1/(1000*10^(1/3)), 10^(-65/99), 3}, {1/(1000*10^(1/3)), 10^(-20/33), 
      3}, {1/(1000*10^(1/3)), 10^(-5/9), 3}, {1/(1000*10^(1/3)), 10^(-50/99), 
      3}, {1/(1000*10^(1/3)), 10^(-5/11), 3}, {1/(1000*10^(1/3)), 
      10^(-40/99), 3}, {1/(1000*10^(1/3)), 10^(-35/99), 3}, 
     {1/(1000*10^(1/3)), 10^(-10/33), 3}, {1/(1000*10^(1/3)), 10^(-25/99), 
      3}, {1/(1000*10^(1/3)), 10^(-20/99), 3}, {1/(1000*10^(1/3)), 
      10^(-5/33), 3}, {1/(1000*10^(1/3)), 10^(-10/99), 3}, 
     {1/(1000*10^(1/3)), 10^(-5/99), 3}, {1/(1000*10^(1/3)), 1, 3}, 
     {1/(1000*10^(28/99)), 1/100000, 2}, {1/(1000*10^(28/99)), 
      1/(10000*10^(94/99)), 2}, {1/(1000*10^(28/99)), 1/(10000*10^(89/99)), 
      2}, {1/(1000*10^(28/99)), 1/(10000*10^(28/33)), 2}, 
     {1/(1000*10^(28/99)), 1/(10000*10^(79/99)), 2}, 
     {1/(1000*10^(28/99)), 1/(10000*10^(74/99)), 2}, 
     {1/(1000*10^(28/99)), 1/(10000*10^(23/33)), 2}, 
     {1/(1000*10^(28/99)), 1/(10000*10^(64/99)), 2}, 
     {1/(1000*10^(28/99)), 1/(10000*10^(59/99)), 2}, 
     {1/(1000*10^(28/99)), 1/(10000*10^(6/11)), 2}, 
     {1/(1000*10^(28/99)), 1/(10000*10^(49/99)), 2}, 
     {1/(1000*10^(28/99)), 1/(10000*10^(4/9)), 2}, {1/(1000*10^(28/99)), 
      1/(10000*10^(13/33)), 2}, {1/(1000*10^(28/99)), 1/(10000*10^(34/99)), 
      2}, {1/(1000*10^(28/99)), 1/(10000*10^(29/99)), 2}, 
     {1/(1000*10^(28/99)), 1/(10000*10^(8/33)), 2}, 
     {1/(1000*10^(28/99)), 1/(10000*10^(19/99)), 2}, 
     {1/(1000*10^(28/99)), 1/(10000*10^(14/99)), 2}, 
     {1/(1000*10^(28/99)), 1/(10000*10^(1/11)), 2}, 
     {1/(1000*10^(28/99)), 1/(10000*10^(4/99)), 2}, 
     {1/(1000*10^(28/99)), 1/(1000*10^(98/99)), 2}, 
     {1/(1000*10^(28/99)), 1/(1000*10^(31/33)), 2}, 
     {1/(1000*10^(28/99)), 1/(1000*10^(8/9)), 2}, {1/(1000*10^(28/99)), 
      1/(1000*10^(83/99)), 2}, {1/(1000*10^(28/99)), 1/(1000*10^(26/33)), 2}, 
     {1/(1000*10^(28/99)), 1/(1000*10^(73/99)), 2}, 
     {1/(1000*10^(28/99)), 1/(1000*10^(68/99)), 2}, 
     {1/(1000*10^(28/99)), 1/(1000*10^(7/11)), 2}, {1/(1000*10^(28/99)), 
      1/(1000*10^(58/99)), 2}, {1/(1000*10^(28/99)), 1/(1000*10^(53/99)), 2}, 
     {1/(1000*10^(28/99)), 1/(1000*10^(16/33)), 2}, 
     {1/(1000*10^(28/99)), 1/(1000*10^(43/99)), 2}, 
     {1/(1000*10^(28/99)), 1/(1000*10^(38/99)), 2}, 
     {1/(1000*10^(28/99)), 1/(1000*10^(1/3)), 2}, {1/(1000*10^(28/99)), 
      1/(1000*10^(28/99)), 2}, {1/(1000*10^(28/99)), 1/(1000*10^(23/99)), 3}, 
     {1/(1000*10^(28/99)), 1/(1000*10^(2/11)), 3}, {1/(1000*10^(28/99)), 
      1/(1000*10^(13/99)), 3}, {1/(1000*10^(28/99)), 1/(1000*10^(8/99)), 3}, 
     {1/(1000*10^(28/99)), 1/(1000*10^(1/33)), 3}, {1/(1000*10^(28/99)), 
      1/(100*10^(97/99)), 3}, {1/(1000*10^(28/99)), 1/(100*10^(92/99)), 3}, 
     {1/(1000*10^(28/99)), 1/(100*10^(29/33)), 3}, {1/(1000*10^(28/99)), 
      1/(100*10^(82/99)), 3}, {1/(1000*10^(28/99)), 1/(100*10^(7/9)), 3}, 
     {1/(1000*10^(28/99)), 1/(100*10^(8/11)), 3}, {1/(1000*10^(28/99)), 
      1/(100*10^(67/99)), 3}, {1/(1000*10^(28/99)), 1/(100*10^(62/99)), 3}, 
     {1/(1000*10^(28/99)), 1/(100*10^(19/33)), 3}, {1/(1000*10^(28/99)), 
      1/(100*10^(52/99)), 3}, {1/(1000*10^(28/99)), 1/(100*10^(47/99)), 3}, 
     {1/(1000*10^(28/99)), 1/(100*10^(14/33)), 3}, {1/(1000*10^(28/99)), 
      1/(100*10^(37/99)), 3}, {1/(1000*10^(28/99)), 1/(100*10^(32/99)), 3}, 
     {1/(1000*10^(28/99)), 1/(100*10^(3/11)), 3}, {1/(1000*10^(28/99)), 
      1/(100*10^(2/9)), 3}, {1/(1000*10^(28/99)), 1/(100*10^(17/99)), 3}, 
     {1/(1000*10^(28/99)), 1/(100*10^(4/33)), 3}, {1/(1000*10^(28/99)), 
      1/(100*10^(7/99)), 3}, {1/(1000*10^(28/99)), 1/(100*10^(2/99)), 3}, 
     {1/(1000*10^(28/99)), 1/(10*10^(32/33)), 3}, {1/(1000*10^(28/99)), 
      1/(10*10^(91/99)), 3}, {1/(1000*10^(28/99)), 1/(10*10^(86/99)), 3}, 
     {1/(1000*10^(28/99)), 1/(10*10^(9/11)), 3}, {1/(1000*10^(28/99)), 
      1/(10*10^(76/99)), 3}, {1/(1000*10^(28/99)), 1/(10*10^(71/99)), 3}, 
     {1/(1000*10^(28/99)), 1/(10*10^(2/3)), 3}, {1/(1000*10^(28/99)), 
      1/(10*10^(61/99)), 3}, {1/(1000*10^(28/99)), 1/(10*10^(56/99)), 3}, 
     {1/(1000*10^(28/99)), 1/(10*10^(17/33)), 3}, {1/(1000*10^(28/99)), 
      1/(10*10^(46/99)), 3}, {1/(1000*10^(28/99)), 1/(10*10^(41/99)), 3}, 
     {1/(1000*10^(28/99)), 1/(10*10^(4/11)), 3}, {1/(1000*10^(28/99)), 
      1/(10*10^(31/99)), 3}, {1/(1000*10^(28/99)), 1/(10*10^(26/99)), 3}, 
     {1/(1000*10^(28/99)), 1/(10*10^(7/33)), 3}, {1/(1000*10^(28/99)), 
      1/(10*10^(16/99)), 3}, {1/(1000*10^(28/99)), 1/(10*10^(1/9)), 3}, 
     {1/(1000*10^(28/99)), 1/(10*10^(2/33)), 3}, {1/(1000*10^(28/99)), 
      1/(10*10^(1/99)), 3}, {1/(1000*10^(28/99)), 10^(-95/99), 3}, 
     {1/(1000*10^(28/99)), 10^(-10/11), 3}, {1/(1000*10^(28/99)), 
      10^(-85/99), 3}, {1/(1000*10^(28/99)), 10^(-80/99), 3}, 
     {1/(1000*10^(28/99)), 10^(-25/33), 3}, {1/(1000*10^(28/99)), 
      10^(-70/99), 3}, {1/(1000*10^(28/99)), 10^(-65/99), 3}, 
     {1/(1000*10^(28/99)), 10^(-20/33), 3}, {1/(1000*10^(28/99)), 10^(-5/9), 
      3}, {1/(1000*10^(28/99)), 10^(-50/99), 3}, {1/(1000*10^(28/99)), 
      10^(-5/11), 3}, {1/(1000*10^(28/99)), 10^(-40/99), 3}, 
     {1/(1000*10^(28/99)), 10^(-35/99), 3}, {1/(1000*10^(28/99)), 
      10^(-10/33), 3}, {1/(1000*10^(28/99)), 10^(-25/99), 3}, 
     {1/(1000*10^(28/99)), 10^(-20/99), 3}, {1/(1000*10^(28/99)), 10^(-5/33), 
      3}, {1/(1000*10^(28/99)), 10^(-10/99), 3}, {1/(1000*10^(28/99)), 
      10^(-5/99), 3}, {1/(1000*10^(28/99)), 1, 3}, {1/(1000*10^(23/99)), 
      1/100000, 2}, {1/(1000*10^(23/99)), 1/(10000*10^(94/99)), 2}, 
     {1/(1000*10^(23/99)), 1/(10000*10^(89/99)), 2}, 
     {1/(1000*10^(23/99)), 1/(10000*10^(28/33)), 2}, 
     {1/(1000*10^(23/99)), 1/(10000*10^(79/99)), 2}, 
     {1/(1000*10^(23/99)), 1/(10000*10^(74/99)), 2}, 
     {1/(1000*10^(23/99)), 1/(10000*10^(23/33)), 2}, 
     {1/(1000*10^(23/99)), 1/(10000*10^(64/99)), 2}, 
     {1/(1000*10^(23/99)), 1/(10000*10^(59/99)), 2}, 
     {1/(1000*10^(23/99)), 1/(10000*10^(6/11)), 2}, 
     {1/(1000*10^(23/99)), 1/(10000*10^(49/99)), 2}, 
     {1/(1000*10^(23/99)), 1/(10000*10^(4/9)), 2}, {1/(1000*10^(23/99)), 
      1/(10000*10^(13/33)), 2}, {1/(1000*10^(23/99)), 1/(10000*10^(34/99)), 
      2}, {1/(1000*10^(23/99)), 1/(10000*10^(29/99)), 2}, 
     {1/(1000*10^(23/99)), 1/(10000*10^(8/33)), 2}, 
     {1/(1000*10^(23/99)), 1/(10000*10^(19/99)), 2}, 
     {1/(1000*10^(23/99)), 1/(10000*10^(14/99)), 2}, 
     {1/(1000*10^(23/99)), 1/(10000*10^(1/11)), 2}, 
     {1/(1000*10^(23/99)), 1/(10000*10^(4/99)), 2}, 
     {1/(1000*10^(23/99)), 1/(1000*10^(98/99)), 2}, 
     {1/(1000*10^(23/99)), 1/(1000*10^(31/33)), 2}, 
     {1/(1000*10^(23/99)), 1/(1000*10^(8/9)), 2}, {1/(1000*10^(23/99)), 
      1/(1000*10^(83/99)), 2}, {1/(1000*10^(23/99)), 1/(1000*10^(26/33)), 2}, 
     {1/(1000*10^(23/99)), 1/(1000*10^(73/99)), 2}, 
     {1/(1000*10^(23/99)), 1/(1000*10^(68/99)), 2}, 
     {1/(1000*10^(23/99)), 1/(1000*10^(7/11)), 2}, {1/(1000*10^(23/99)), 
      1/(1000*10^(58/99)), 2}, {1/(1000*10^(23/99)), 1/(1000*10^(53/99)), 2}, 
     {1/(1000*10^(23/99)), 1/(1000*10^(16/33)), 2}, 
     {1/(1000*10^(23/99)), 1/(1000*10^(43/99)), 2}, 
     {1/(1000*10^(23/99)), 1/(1000*10^(38/99)), 2}, 
     {1/(1000*10^(23/99)), 1/(1000*10^(1/3)), 2}, {1/(1000*10^(23/99)), 
      1/(1000*10^(28/99)), 2}, {1/(1000*10^(23/99)), 1/(1000*10^(23/99)), 2}, 
     {1/(1000*10^(23/99)), 1/(1000*10^(2/11)), 3}, {1/(1000*10^(23/99)), 
      1/(1000*10^(13/99)), 3}, {1/(1000*10^(23/99)), 1/(1000*10^(8/99)), 3}, 
     {1/(1000*10^(23/99)), 1/(1000*10^(1/33)), 3}, {1/(1000*10^(23/99)), 
      1/(100*10^(97/99)), 3}, {1/(1000*10^(23/99)), 1/(100*10^(92/99)), 3}, 
     {1/(1000*10^(23/99)), 1/(100*10^(29/33)), 3}, {1/(1000*10^(23/99)), 
      1/(100*10^(82/99)), 3}, {1/(1000*10^(23/99)), 1/(100*10^(7/9)), 3}, 
     {1/(1000*10^(23/99)), 1/(100*10^(8/11)), 3}, {1/(1000*10^(23/99)), 
      1/(100*10^(67/99)), 3}, {1/(1000*10^(23/99)), 1/(100*10^(62/99)), 3}, 
     {1/(1000*10^(23/99)), 1/(100*10^(19/33)), 3}, {1/(1000*10^(23/99)), 
      1/(100*10^(52/99)), 3}, {1/(1000*10^(23/99)), 1/(100*10^(47/99)), 3}, 
     {1/(1000*10^(23/99)), 1/(100*10^(14/33)), 3}, {1/(1000*10^(23/99)), 
      1/(100*10^(37/99)), 3}, {1/(1000*10^(23/99)), 1/(100*10^(32/99)), 3}, 
     {1/(1000*10^(23/99)), 1/(100*10^(3/11)), 3}, {1/(1000*10^(23/99)), 
      1/(100*10^(2/9)), 3}, {1/(1000*10^(23/99)), 1/(100*10^(17/99)), 3}, 
     {1/(1000*10^(23/99)), 1/(100*10^(4/33)), 3}, {1/(1000*10^(23/99)), 
      1/(100*10^(7/99)), 3}, {1/(1000*10^(23/99)), 1/(100*10^(2/99)), 3}, 
     {1/(1000*10^(23/99)), 1/(10*10^(32/33)), 3}, {1/(1000*10^(23/99)), 
      1/(10*10^(91/99)), 3}, {1/(1000*10^(23/99)), 1/(10*10^(86/99)), 3}, 
     {1/(1000*10^(23/99)), 1/(10*10^(9/11)), 3}, {1/(1000*10^(23/99)), 
      1/(10*10^(76/99)), 3}, {1/(1000*10^(23/99)), 1/(10*10^(71/99)), 3}, 
     {1/(1000*10^(23/99)), 1/(10*10^(2/3)), 3}, {1/(1000*10^(23/99)), 
      1/(10*10^(61/99)), 3}, {1/(1000*10^(23/99)), 1/(10*10^(56/99)), 3}, 
     {1/(1000*10^(23/99)), 1/(10*10^(17/33)), 3}, {1/(1000*10^(23/99)), 
      1/(10*10^(46/99)), 3}, {1/(1000*10^(23/99)), 1/(10*10^(41/99)), 3}, 
     {1/(1000*10^(23/99)), 1/(10*10^(4/11)), 3}, {1/(1000*10^(23/99)), 
      1/(10*10^(31/99)), 3}, {1/(1000*10^(23/99)), 1/(10*10^(26/99)), 3}, 
     {1/(1000*10^(23/99)), 1/(10*10^(7/33)), 3}, {1/(1000*10^(23/99)), 
      1/(10*10^(16/99)), 3}, {1/(1000*10^(23/99)), 1/(10*10^(1/9)), 3}, 
     {1/(1000*10^(23/99)), 1/(10*10^(2/33)), 3}, {1/(1000*10^(23/99)), 
      1/(10*10^(1/99)), 3}, {1/(1000*10^(23/99)), 10^(-95/99), 3}, 
     {1/(1000*10^(23/99)), 10^(-10/11), 3}, {1/(1000*10^(23/99)), 
      10^(-85/99), 3}, {1/(1000*10^(23/99)), 10^(-80/99), 3}, 
     {1/(1000*10^(23/99)), 10^(-25/33), 3}, {1/(1000*10^(23/99)), 
      10^(-70/99), 3}, {1/(1000*10^(23/99)), 10^(-65/99), 3}, 
     {1/(1000*10^(23/99)), 10^(-20/33), 3}, {1/(1000*10^(23/99)), 10^(-5/9), 
      3}, {1/(1000*10^(23/99)), 10^(-50/99), 3}, {1/(1000*10^(23/99)), 
      10^(-5/11), 3}, {1/(1000*10^(23/99)), 10^(-40/99), 3}, 
     {1/(1000*10^(23/99)), 10^(-35/99), 3}, {1/(1000*10^(23/99)), 
      10^(-10/33), 3}, {1/(1000*10^(23/99)), 10^(-25/99), 3}, 
     {1/(1000*10^(23/99)), 10^(-20/99), 3}, {1/(1000*10^(23/99)), 10^(-5/33), 
      3}, {1/(1000*10^(23/99)), 10^(-10/99), 3}, {1/(1000*10^(23/99)), 
      10^(-5/99), 3}, {1/(1000*10^(23/99)), 1, 3}, {1/(1000*10^(2/11)), 
      1/100000, 2}, {1/(1000*10^(2/11)), 1/(10000*10^(94/99)), 2}, 
     {1/(1000*10^(2/11)), 1/(10000*10^(89/99)), 2}, 
     {1/(1000*10^(2/11)), 1/(10000*10^(28/33)), 2}, 
     {1/(1000*10^(2/11)), 1/(10000*10^(79/99)), 2}, 
     {1/(1000*10^(2/11)), 1/(10000*10^(74/99)), 2}, 
     {1/(1000*10^(2/11)), 1/(10000*10^(23/33)), 2}, 
     {1/(1000*10^(2/11)), 1/(10000*10^(64/99)), 2}, 
     {1/(1000*10^(2/11)), 1/(10000*10^(59/99)), 2}, 
     {1/(1000*10^(2/11)), 1/(10000*10^(6/11)), 2}, {1/(1000*10^(2/11)), 
      1/(10000*10^(49/99)), 2}, {1/(1000*10^(2/11)), 1/(10000*10^(4/9)), 2}, 
     {1/(1000*10^(2/11)), 1/(10000*10^(13/33)), 2}, 
     {1/(1000*10^(2/11)), 1/(10000*10^(34/99)), 2}, 
     {1/(1000*10^(2/11)), 1/(10000*10^(29/99)), 2}, 
     {1/(1000*10^(2/11)), 1/(10000*10^(8/33)), 2}, {1/(1000*10^(2/11)), 
      1/(10000*10^(19/99)), 2}, {1/(1000*10^(2/11)), 1/(10000*10^(14/99)), 
      2}, {1/(1000*10^(2/11)), 1/(10000*10^(1/11)), 2}, 
     {1/(1000*10^(2/11)), 1/(10000*10^(4/99)), 2}, {1/(1000*10^(2/11)), 
      1/(1000*10^(98/99)), 2}, {1/(1000*10^(2/11)), 1/(1000*10^(31/33)), 2}, 
     {1/(1000*10^(2/11)), 1/(1000*10^(8/9)), 2}, {1/(1000*10^(2/11)), 
      1/(1000*10^(83/99)), 2}, {1/(1000*10^(2/11)), 1/(1000*10^(26/33)), 2}, 
     {1/(1000*10^(2/11)), 1/(1000*10^(73/99)), 2}, {1/(1000*10^(2/11)), 
      1/(1000*10^(68/99)), 2}, {1/(1000*10^(2/11)), 1/(1000*10^(7/11)), 2}, 
     {1/(1000*10^(2/11)), 1/(1000*10^(58/99)), 2}, {1/(1000*10^(2/11)), 
      1/(1000*10^(53/99)), 2}, {1/(1000*10^(2/11)), 1/(1000*10^(16/33)), 2}, 
     {1/(1000*10^(2/11)), 1/(1000*10^(43/99)), 2}, {1/(1000*10^(2/11)), 
      1/(1000*10^(38/99)), 2}, {1/(1000*10^(2/11)), 1/(1000*10^(1/3)), 2}, 
     {1/(1000*10^(2/11)), 1/(1000*10^(28/99)), 2}, {1/(1000*10^(2/11)), 
      1/(1000*10^(23/99)), 2}, {1/(1000*10^(2/11)), 1/(1000*10^(2/11)), 2}, 
     {1/(1000*10^(2/11)), 1/(1000*10^(13/99)), 3}, {1/(1000*10^(2/11)), 
      1/(1000*10^(8/99)), 3}, {1/(1000*10^(2/11)), 1/(1000*10^(1/33)), 3}, 
     {1/(1000*10^(2/11)), 1/(100*10^(97/99)), 3}, {1/(1000*10^(2/11)), 
      1/(100*10^(92/99)), 3}, {1/(1000*10^(2/11)), 1/(100*10^(29/33)), 3}, 
     {1/(1000*10^(2/11)), 1/(100*10^(82/99)), 3}, {1/(1000*10^(2/11)), 
      1/(100*10^(7/9)), 3}, {1/(1000*10^(2/11)), 1/(100*10^(8/11)), 3}, 
     {1/(1000*10^(2/11)), 1/(100*10^(67/99)), 3}, {1/(1000*10^(2/11)), 
      1/(100*10^(62/99)), 3}, {1/(1000*10^(2/11)), 1/(100*10^(19/33)), 3}, 
     {1/(1000*10^(2/11)), 1/(100*10^(52/99)), 3}, {1/(1000*10^(2/11)), 
      1/(100*10^(47/99)), 3}, {1/(1000*10^(2/11)), 1/(100*10^(14/33)), 3}, 
     {1/(1000*10^(2/11)), 1/(100*10^(37/99)), 3}, {1/(1000*10^(2/11)), 
      1/(100*10^(32/99)), 3}, {1/(1000*10^(2/11)), 1/(100*10^(3/11)), 3}, 
     {1/(1000*10^(2/11)), 1/(100*10^(2/9)), 3}, {1/(1000*10^(2/11)), 
      1/(100*10^(17/99)), 3}, {1/(1000*10^(2/11)), 1/(100*10^(4/33)), 3}, 
     {1/(1000*10^(2/11)), 1/(100*10^(7/99)), 3}, {1/(1000*10^(2/11)), 
      1/(100*10^(2/99)), 3}, {1/(1000*10^(2/11)), 1/(10*10^(32/33)), 3}, 
     {1/(1000*10^(2/11)), 1/(10*10^(91/99)), 3}, {1/(1000*10^(2/11)), 
      1/(10*10^(86/99)), 3}, {1/(1000*10^(2/11)), 1/(10*10^(9/11)), 3}, 
     {1/(1000*10^(2/11)), 1/(10*10^(76/99)), 3}, {1/(1000*10^(2/11)), 
      1/(10*10^(71/99)), 3}, {1/(1000*10^(2/11)), 1/(10*10^(2/3)), 3}, 
     {1/(1000*10^(2/11)), 1/(10*10^(61/99)), 3}, {1/(1000*10^(2/11)), 
      1/(10*10^(56/99)), 3}, {1/(1000*10^(2/11)), 1/(10*10^(17/33)), 3}, 
     {1/(1000*10^(2/11)), 1/(10*10^(46/99)), 3}, {1/(1000*10^(2/11)), 
      1/(10*10^(41/99)), 3}, {1/(1000*10^(2/11)), 1/(10*10^(4/11)), 3}, 
     {1/(1000*10^(2/11)), 1/(10*10^(31/99)), 3}, {1/(1000*10^(2/11)), 
      1/(10*10^(26/99)), 3}, {1/(1000*10^(2/11)), 1/(10*10^(7/33)), 3}, 
     {1/(1000*10^(2/11)), 1/(10*10^(16/99)), 3}, {1/(1000*10^(2/11)), 
      1/(10*10^(1/9)), 3}, {1/(1000*10^(2/11)), 1/(10*10^(2/33)), 3}, 
     {1/(1000*10^(2/11)), 1/(10*10^(1/99)), 3}, {1/(1000*10^(2/11)), 
      10^(-95/99), 3}, {1/(1000*10^(2/11)), 10^(-10/11), 3}, 
     {1/(1000*10^(2/11)), 10^(-85/99), 3}, {1/(1000*10^(2/11)), 10^(-80/99), 
      3}, {1/(1000*10^(2/11)), 10^(-25/33), 3}, {1/(1000*10^(2/11)), 
      10^(-70/99), 3}, {1/(1000*10^(2/11)), 10^(-65/99), 3}, 
     {1/(1000*10^(2/11)), 10^(-20/33), 3}, {1/(1000*10^(2/11)), 10^(-5/9), 
      3}, {1/(1000*10^(2/11)), 10^(-50/99), 3}, {1/(1000*10^(2/11)), 
      10^(-5/11), 3}, {1/(1000*10^(2/11)), 10^(-40/99), 3}, 
     {1/(1000*10^(2/11)), 10^(-35/99), 3}, {1/(1000*10^(2/11)), 10^(-10/33), 
      3}, {1/(1000*10^(2/11)), 10^(-25/99), 3}, {1/(1000*10^(2/11)), 
      10^(-20/99), 3}, {1/(1000*10^(2/11)), 10^(-5/33), 3}, 
     {1/(1000*10^(2/11)), 10^(-10/99), 3}, {1/(1000*10^(2/11)), 10^(-5/99), 
      3}, {1/(1000*10^(2/11)), 1, 3}, {1/(1000*10^(13/99)), 1/100000, 2}, 
     {1/(1000*10^(13/99)), 1/(10000*10^(94/99)), 2}, 
     {1/(1000*10^(13/99)), 1/(10000*10^(89/99)), 2}, 
     {1/(1000*10^(13/99)), 1/(10000*10^(28/33)), 2}, 
     {1/(1000*10^(13/99)), 1/(10000*10^(79/99)), 2}, 
     {1/(1000*10^(13/99)), 1/(10000*10^(74/99)), 2}, 
     {1/(1000*10^(13/99)), 1/(10000*10^(23/33)), 2}, 
     {1/(1000*10^(13/99)), 1/(10000*10^(64/99)), 2}, 
     {1/(1000*10^(13/99)), 1/(10000*10^(59/99)), 2}, 
     {1/(1000*10^(13/99)), 1/(10000*10^(6/11)), 2}, 
     {1/(1000*10^(13/99)), 1/(10000*10^(49/99)), 2}, 
     {1/(1000*10^(13/99)), 1/(10000*10^(4/9)), 2}, {1/(1000*10^(13/99)), 
      1/(10000*10^(13/33)), 2}, {1/(1000*10^(13/99)), 1/(10000*10^(34/99)), 
      2}, {1/(1000*10^(13/99)), 1/(10000*10^(29/99)), 2}, 
     {1/(1000*10^(13/99)), 1/(10000*10^(8/33)), 2}, 
     {1/(1000*10^(13/99)), 1/(10000*10^(19/99)), 2}, 
     {1/(1000*10^(13/99)), 1/(10000*10^(14/99)), 2}, 
     {1/(1000*10^(13/99)), 1/(10000*10^(1/11)), 2}, 
     {1/(1000*10^(13/99)), 1/(10000*10^(4/99)), 2}, 
     {1/(1000*10^(13/99)), 1/(1000*10^(98/99)), 2}, 
     {1/(1000*10^(13/99)), 1/(1000*10^(31/33)), 2}, 
     {1/(1000*10^(13/99)), 1/(1000*10^(8/9)), 2}, {1/(1000*10^(13/99)), 
      1/(1000*10^(83/99)), 2}, {1/(1000*10^(13/99)), 1/(1000*10^(26/33)), 2}, 
     {1/(1000*10^(13/99)), 1/(1000*10^(73/99)), 2}, 
     {1/(1000*10^(13/99)), 1/(1000*10^(68/99)), 2}, 
     {1/(1000*10^(13/99)), 1/(1000*10^(7/11)), 2}, {1/(1000*10^(13/99)), 
      1/(1000*10^(58/99)), 2}, {1/(1000*10^(13/99)), 1/(1000*10^(53/99)), 2}, 
     {1/(1000*10^(13/99)), 1/(1000*10^(16/33)), 2}, 
     {1/(1000*10^(13/99)), 1/(1000*10^(43/99)), 2}, 
     {1/(1000*10^(13/99)), 1/(1000*10^(38/99)), 2}, 
     {1/(1000*10^(13/99)), 1/(1000*10^(1/3)), 2}, {1/(1000*10^(13/99)), 
      1/(1000*10^(28/99)), 2}, {1/(1000*10^(13/99)), 1/(1000*10^(23/99)), 2}, 
     {1/(1000*10^(13/99)), 1/(1000*10^(2/11)), 2}, {1/(1000*10^(13/99)), 
      1/(1000*10^(13/99)), 2}, {1/(1000*10^(13/99)), 1/(1000*10^(8/99)), 3}, 
     {1/(1000*10^(13/99)), 1/(1000*10^(1/33)), 3}, {1/(1000*10^(13/99)), 
      1/(100*10^(97/99)), 3}, {1/(1000*10^(13/99)), 1/(100*10^(92/99)), 3}, 
     {1/(1000*10^(13/99)), 1/(100*10^(29/33)), 3}, {1/(1000*10^(13/99)), 
      1/(100*10^(82/99)), 3}, {1/(1000*10^(13/99)), 1/(100*10^(7/9)), 3}, 
     {1/(1000*10^(13/99)), 1/(100*10^(8/11)), 3}, {1/(1000*10^(13/99)), 
      1/(100*10^(67/99)), 3}, {1/(1000*10^(13/99)), 1/(100*10^(62/99)), 3}, 
     {1/(1000*10^(13/99)), 1/(100*10^(19/33)), 3}, {1/(1000*10^(13/99)), 
      1/(100*10^(52/99)), 3}, {1/(1000*10^(13/99)), 1/(100*10^(47/99)), 3}, 
     {1/(1000*10^(13/99)), 1/(100*10^(14/33)), 3}, {1/(1000*10^(13/99)), 
      1/(100*10^(37/99)), 3}, {1/(1000*10^(13/99)), 1/(100*10^(32/99)), 3}, 
     {1/(1000*10^(13/99)), 1/(100*10^(3/11)), 3}, {1/(1000*10^(13/99)), 
      1/(100*10^(2/9)), 3}, {1/(1000*10^(13/99)), 1/(100*10^(17/99)), 3}, 
     {1/(1000*10^(13/99)), 1/(100*10^(4/33)), 3}, {1/(1000*10^(13/99)), 
      1/(100*10^(7/99)), 3}, {1/(1000*10^(13/99)), 1/(100*10^(2/99)), 3}, 
     {1/(1000*10^(13/99)), 1/(10*10^(32/33)), 3}, {1/(1000*10^(13/99)), 
      1/(10*10^(91/99)), 3}, {1/(1000*10^(13/99)), 1/(10*10^(86/99)), 3}, 
     {1/(1000*10^(13/99)), 1/(10*10^(9/11)), 3}, {1/(1000*10^(13/99)), 
      1/(10*10^(76/99)), 3}, {1/(1000*10^(13/99)), 1/(10*10^(71/99)), 3}, 
     {1/(1000*10^(13/99)), 1/(10*10^(2/3)), 3}, {1/(1000*10^(13/99)), 
      1/(10*10^(61/99)), 3}, {1/(1000*10^(13/99)), 1/(10*10^(56/99)), 3}, 
     {1/(1000*10^(13/99)), 1/(10*10^(17/33)), 3}, {1/(1000*10^(13/99)), 
      1/(10*10^(46/99)), 3}, {1/(1000*10^(13/99)), 1/(10*10^(41/99)), 3}, 
     {1/(1000*10^(13/99)), 1/(10*10^(4/11)), 3}, {1/(1000*10^(13/99)), 
      1/(10*10^(31/99)), 3}, {1/(1000*10^(13/99)), 1/(10*10^(26/99)), 3}, 
     {1/(1000*10^(13/99)), 1/(10*10^(7/33)), 3}, {1/(1000*10^(13/99)), 
      1/(10*10^(16/99)), 3}, {1/(1000*10^(13/99)), 1/(10*10^(1/9)), 3}, 
     {1/(1000*10^(13/99)), 1/(10*10^(2/33)), 3}, {1/(1000*10^(13/99)), 
      1/(10*10^(1/99)), 3}, {1/(1000*10^(13/99)), 10^(-95/99), 3}, 
     {1/(1000*10^(13/99)), 10^(-10/11), 3}, {1/(1000*10^(13/99)), 
      10^(-85/99), 3}, {1/(1000*10^(13/99)), 10^(-80/99), 3}, 
     {1/(1000*10^(13/99)), 10^(-25/33), 3}, {1/(1000*10^(13/99)), 
      10^(-70/99), 3}, {1/(1000*10^(13/99)), 10^(-65/99), 3}, 
     {1/(1000*10^(13/99)), 10^(-20/33), 3}, {1/(1000*10^(13/99)), 10^(-5/9), 
      3}, {1/(1000*10^(13/99)), 10^(-50/99), 3}, {1/(1000*10^(13/99)), 
      10^(-5/11), 3}, {1/(1000*10^(13/99)), 10^(-40/99), 3}, 
     {1/(1000*10^(13/99)), 10^(-35/99), 3}, {1/(1000*10^(13/99)), 
      10^(-10/33), 3}, {1/(1000*10^(13/99)), 10^(-25/99), 3}, 
     {1/(1000*10^(13/99)), 10^(-20/99), 3}, {1/(1000*10^(13/99)), 10^(-5/33), 
      3}, {1/(1000*10^(13/99)), 10^(-10/99), 3}, {1/(1000*10^(13/99)), 
      10^(-5/99), 3}, {1/(1000*10^(13/99)), 1, 3}, {1/(1000*10^(8/99)), 
      1/100000, 2}, {1/(1000*10^(8/99)), 1/(10000*10^(94/99)), 2}, 
     {1/(1000*10^(8/99)), 1/(10000*10^(89/99)), 2}, 
     {1/(1000*10^(8/99)), 1/(10000*10^(28/33)), 2}, 
     {1/(1000*10^(8/99)), 1/(10000*10^(79/99)), 2}, 
     {1/(1000*10^(8/99)), 1/(10000*10^(74/99)), 2}, 
     {1/(1000*10^(8/99)), 1/(10000*10^(23/33)), 2}, 
     {1/(1000*10^(8/99)), 1/(10000*10^(64/99)), 2}, 
     {1/(1000*10^(8/99)), 1/(10000*10^(59/99)), 2}, 
     {1/(1000*10^(8/99)), 1/(10000*10^(6/11)), 2}, {1/(1000*10^(8/99)), 
      1/(10000*10^(49/99)), 2}, {1/(1000*10^(8/99)), 1/(10000*10^(4/9)), 2}, 
     {1/(1000*10^(8/99)), 1/(10000*10^(13/33)), 2}, 
     {1/(1000*10^(8/99)), 1/(10000*10^(34/99)), 2}, 
     {1/(1000*10^(8/99)), 1/(10000*10^(29/99)), 2}, 
     {1/(1000*10^(8/99)), 1/(10000*10^(8/33)), 2}, {1/(1000*10^(8/99)), 
      1/(10000*10^(19/99)), 2}, {1/(1000*10^(8/99)), 1/(10000*10^(14/99)), 
      2}, {1/(1000*10^(8/99)), 1/(10000*10^(1/11)), 2}, 
     {1/(1000*10^(8/99)), 1/(10000*10^(4/99)), 2}, {1/(1000*10^(8/99)), 
      1/(1000*10^(98/99)), 2}, {1/(1000*10^(8/99)), 1/(1000*10^(31/33)), 2}, 
     {1/(1000*10^(8/99)), 1/(1000*10^(8/9)), 2}, {1/(1000*10^(8/99)), 
      1/(1000*10^(83/99)), 2}, {1/(1000*10^(8/99)), 1/(1000*10^(26/33)), 2}, 
     {1/(1000*10^(8/99)), 1/(1000*10^(73/99)), 2}, {1/(1000*10^(8/99)), 
      1/(1000*10^(68/99)), 2}, {1/(1000*10^(8/99)), 1/(1000*10^(7/11)), 2}, 
     {1/(1000*10^(8/99)), 1/(1000*10^(58/99)), 2}, {1/(1000*10^(8/99)), 
      1/(1000*10^(53/99)), 2}, {1/(1000*10^(8/99)), 1/(1000*10^(16/33)), 2}, 
     {1/(1000*10^(8/99)), 1/(1000*10^(43/99)), 2}, {1/(1000*10^(8/99)), 
      1/(1000*10^(38/99)), 2}, {1/(1000*10^(8/99)), 1/(1000*10^(1/3)), 2}, 
     {1/(1000*10^(8/99)), 1/(1000*10^(28/99)), 2}, {1/(1000*10^(8/99)), 
      1/(1000*10^(23/99)), 2}, {1/(1000*10^(8/99)), 1/(1000*10^(2/11)), 2}, 
     {1/(1000*10^(8/99)), 1/(1000*10^(13/99)), 2}, {1/(1000*10^(8/99)), 
      1/(1000*10^(8/99)), 2}, {1/(1000*10^(8/99)), 1/(1000*10^(1/33)), 3}, 
     {1/(1000*10^(8/99)), 1/(100*10^(97/99)), 3}, {1/(1000*10^(8/99)), 
      1/(100*10^(92/99)), 3}, {1/(1000*10^(8/99)), 1/(100*10^(29/33)), 3}, 
     {1/(1000*10^(8/99)), 1/(100*10^(82/99)), 3}, {1/(1000*10^(8/99)), 
      1/(100*10^(7/9)), 3}, {1/(1000*10^(8/99)), 1/(100*10^(8/11)), 3}, 
     {1/(1000*10^(8/99)), 1/(100*10^(67/99)), 3}, {1/(1000*10^(8/99)), 
      1/(100*10^(62/99)), 3}, {1/(1000*10^(8/99)), 1/(100*10^(19/33)), 3}, 
     {1/(1000*10^(8/99)), 1/(100*10^(52/99)), 3}, {1/(1000*10^(8/99)), 
      1/(100*10^(47/99)), 3}, {1/(1000*10^(8/99)), 1/(100*10^(14/33)), 3}, 
     {1/(1000*10^(8/99)), 1/(100*10^(37/99)), 3}, {1/(1000*10^(8/99)), 
      1/(100*10^(32/99)), 3}, {1/(1000*10^(8/99)), 1/(100*10^(3/11)), 3}, 
     {1/(1000*10^(8/99)), 1/(100*10^(2/9)), 3}, {1/(1000*10^(8/99)), 
      1/(100*10^(17/99)), 3}, {1/(1000*10^(8/99)), 1/(100*10^(4/33)), 3}, 
     {1/(1000*10^(8/99)), 1/(100*10^(7/99)), 3}, {1/(1000*10^(8/99)), 
      1/(100*10^(2/99)), 3}, {1/(1000*10^(8/99)), 1/(10*10^(32/33)), 3}, 
     {1/(1000*10^(8/99)), 1/(10*10^(91/99)), 3}, {1/(1000*10^(8/99)), 
      1/(10*10^(86/99)), 3}, {1/(1000*10^(8/99)), 1/(10*10^(9/11)), 3}, 
     {1/(1000*10^(8/99)), 1/(10*10^(76/99)), 3}, {1/(1000*10^(8/99)), 
      1/(10*10^(71/99)), 3}, {1/(1000*10^(8/99)), 1/(10*10^(2/3)), 3}, 
     {1/(1000*10^(8/99)), 1/(10*10^(61/99)), 3}, {1/(1000*10^(8/99)), 
      1/(10*10^(56/99)), 3}, {1/(1000*10^(8/99)), 1/(10*10^(17/33)), 3}, 
     {1/(1000*10^(8/99)), 1/(10*10^(46/99)), 3}, {1/(1000*10^(8/99)), 
      1/(10*10^(41/99)), 3}, {1/(1000*10^(8/99)), 1/(10*10^(4/11)), 3}, 
     {1/(1000*10^(8/99)), 1/(10*10^(31/99)), 3}, {1/(1000*10^(8/99)), 
      1/(10*10^(26/99)), 3}, {1/(1000*10^(8/99)), 1/(10*10^(7/33)), 3}, 
     {1/(1000*10^(8/99)), 1/(10*10^(16/99)), 3}, {1/(1000*10^(8/99)), 
      1/(10*10^(1/9)), 3}, {1/(1000*10^(8/99)), 1/(10*10^(2/33)), 3}, 
     {1/(1000*10^(8/99)), 1/(10*10^(1/99)), 3}, {1/(1000*10^(8/99)), 
      10^(-95/99), 3}, {1/(1000*10^(8/99)), 10^(-10/11), 3}, 
     {1/(1000*10^(8/99)), 10^(-85/99), 3}, {1/(1000*10^(8/99)), 10^(-80/99), 
      3}, {1/(1000*10^(8/99)), 10^(-25/33), 3}, {1/(1000*10^(8/99)), 
      10^(-70/99), 3}, {1/(1000*10^(8/99)), 10^(-65/99), 3}, 
     {1/(1000*10^(8/99)), 10^(-20/33), 3}, {1/(1000*10^(8/99)), 10^(-5/9), 
      3}, {1/(1000*10^(8/99)), 10^(-50/99), 3}, {1/(1000*10^(8/99)), 
      10^(-5/11), 3}, {1/(1000*10^(8/99)), 10^(-40/99), 3}, 
     {1/(1000*10^(8/99)), 10^(-35/99), 3}, {1/(1000*10^(8/99)), 10^(-10/33), 
      3}, {1/(1000*10^(8/99)), 10^(-25/99), 3}, {1/(1000*10^(8/99)), 
      10^(-20/99), 3}, {1/(1000*10^(8/99)), 10^(-5/33), 3}, 
     {1/(1000*10^(8/99)), 10^(-10/99), 3}, {1/(1000*10^(8/99)), 10^(-5/99), 
      3}, {1/(1000*10^(8/99)), 1, 3}, {1/(1000*10^(1/33)), 1/100000, 2}, 
     {1/(1000*10^(1/33)), 1/(10000*10^(94/99)), 2}, 
     {1/(1000*10^(1/33)), 1/(10000*10^(89/99)), 2}, 
     {1/(1000*10^(1/33)), 1/(10000*10^(28/33)), 2}, 
     {1/(1000*10^(1/33)), 1/(10000*10^(79/99)), 2}, 
     {1/(1000*10^(1/33)), 1/(10000*10^(74/99)), 2}, 
     {1/(1000*10^(1/33)), 1/(10000*10^(23/33)), 2}, 
     {1/(1000*10^(1/33)), 1/(10000*10^(64/99)), 2}, 
     {1/(1000*10^(1/33)), 1/(10000*10^(59/99)), 2}, 
     {1/(1000*10^(1/33)), 1/(10000*10^(6/11)), 2}, {1/(1000*10^(1/33)), 
      1/(10000*10^(49/99)), 2}, {1/(1000*10^(1/33)), 1/(10000*10^(4/9)), 2}, 
     {1/(1000*10^(1/33)), 1/(10000*10^(13/33)), 2}, 
     {1/(1000*10^(1/33)), 1/(10000*10^(34/99)), 2}, 
     {1/(1000*10^(1/33)), 1/(10000*10^(29/99)), 2}, 
     {1/(1000*10^(1/33)), 1/(10000*10^(8/33)), 2}, {1/(1000*10^(1/33)), 
      1/(10000*10^(19/99)), 2}, {1/(1000*10^(1/33)), 1/(10000*10^(14/99)), 
      2}, {1/(1000*10^(1/33)), 1/(10000*10^(1/11)), 2}, 
     {1/(1000*10^(1/33)), 1/(10000*10^(4/99)), 2}, {1/(1000*10^(1/33)), 
      1/(1000*10^(98/99)), 2}, {1/(1000*10^(1/33)), 1/(1000*10^(31/33)), 2}, 
     {1/(1000*10^(1/33)), 1/(1000*10^(8/9)), 2}, {1/(1000*10^(1/33)), 
      1/(1000*10^(83/99)), 2}, {1/(1000*10^(1/33)), 1/(1000*10^(26/33)), 2}, 
     {1/(1000*10^(1/33)), 1/(1000*10^(73/99)), 2}, {1/(1000*10^(1/33)), 
      1/(1000*10^(68/99)), 2}, {1/(1000*10^(1/33)), 1/(1000*10^(7/11)), 2}, 
     {1/(1000*10^(1/33)), 1/(1000*10^(58/99)), 2}, {1/(1000*10^(1/33)), 
      1/(1000*10^(53/99)), 2}, {1/(1000*10^(1/33)), 1/(1000*10^(16/33)), 2}, 
     {1/(1000*10^(1/33)), 1/(1000*10^(43/99)), 2}, {1/(1000*10^(1/33)), 
      1/(1000*10^(38/99)), 2}, {1/(1000*10^(1/33)), 1/(1000*10^(1/3)), 2}, 
     {1/(1000*10^(1/33)), 1/(1000*10^(28/99)), 2}, {1/(1000*10^(1/33)), 
      1/(1000*10^(23/99)), 2}, {1/(1000*10^(1/33)), 1/(1000*10^(2/11)), 2}, 
     {1/(1000*10^(1/33)), 1/(1000*10^(13/99)), 2}, {1/(1000*10^(1/33)), 
      1/(1000*10^(8/99)), 2}, {1/(1000*10^(1/33)), 1/(1000*10^(1/33)), 2}, 
     {1/(1000*10^(1/33)), 1/(100*10^(97/99)), 3}, {1/(1000*10^(1/33)), 
      1/(100*10^(92/99)), 3}, {1/(1000*10^(1/33)), 1/(100*10^(29/33)), 3}, 
     {1/(1000*10^(1/33)), 1/(100*10^(82/99)), 3}, {1/(1000*10^(1/33)), 
      1/(100*10^(7/9)), 3}, {1/(1000*10^(1/33)), 1/(100*10^(8/11)), 3}, 
     {1/(1000*10^(1/33)), 1/(100*10^(67/99)), 3}, {1/(1000*10^(1/33)), 
      1/(100*10^(62/99)), 3}, {1/(1000*10^(1/33)), 1/(100*10^(19/33)), 3}, 
     {1/(1000*10^(1/33)), 1/(100*10^(52/99)), 3}, {1/(1000*10^(1/33)), 
      1/(100*10^(47/99)), 3}, {1/(1000*10^(1/33)), 1/(100*10^(14/33)), 3}, 
     {1/(1000*10^(1/33)), 1/(100*10^(37/99)), 3}, {1/(1000*10^(1/33)), 
      1/(100*10^(32/99)), 3}, {1/(1000*10^(1/33)), 1/(100*10^(3/11)), 3}, 
     {1/(1000*10^(1/33)), 1/(100*10^(2/9)), 3}, {1/(1000*10^(1/33)), 
      1/(100*10^(17/99)), 3}, {1/(1000*10^(1/33)), 1/(100*10^(4/33)), 3}, 
     {1/(1000*10^(1/33)), 1/(100*10^(7/99)), 3}, {1/(1000*10^(1/33)), 
      1/(100*10^(2/99)), 3}, {1/(1000*10^(1/33)), 1/(10*10^(32/33)), 3}, 
     {1/(1000*10^(1/33)), 1/(10*10^(91/99)), 3}, {1/(1000*10^(1/33)), 
      1/(10*10^(86/99)), 3}, {1/(1000*10^(1/33)), 1/(10*10^(9/11)), 3}, 
     {1/(1000*10^(1/33)), 1/(10*10^(76/99)), 3}, {1/(1000*10^(1/33)), 
      1/(10*10^(71/99)), 3}, {1/(1000*10^(1/33)), 1/(10*10^(2/3)), 3}, 
     {1/(1000*10^(1/33)), 1/(10*10^(61/99)), 3}, {1/(1000*10^(1/33)), 
      1/(10*10^(56/99)), 3}, {1/(1000*10^(1/33)), 1/(10*10^(17/33)), 3}, 
     {1/(1000*10^(1/33)), 1/(10*10^(46/99)), 3}, {1/(1000*10^(1/33)), 
      1/(10*10^(41/99)), 3}, {1/(1000*10^(1/33)), 1/(10*10^(4/11)), 3}, 
     {1/(1000*10^(1/33)), 1/(10*10^(31/99)), 3}, {1/(1000*10^(1/33)), 
      1/(10*10^(26/99)), 3}, {1/(1000*10^(1/33)), 1/(10*10^(7/33)), 3}, 
     {1/(1000*10^(1/33)), 1/(10*10^(16/99)), 3}, {1/(1000*10^(1/33)), 
      1/(10*10^(1/9)), 3}, {1/(1000*10^(1/33)), 1/(10*10^(2/33)), 3}, 
     {1/(1000*10^(1/33)), 1/(10*10^(1/99)), 3}, {1/(1000*10^(1/33)), 
      10^(-95/99), 3}, {1/(1000*10^(1/33)), 10^(-10/11), 3}, 
     {1/(1000*10^(1/33)), 10^(-85/99), 3}, {1/(1000*10^(1/33)), 10^(-80/99), 
      3}, {1/(1000*10^(1/33)), 10^(-25/33), 3}, {1/(1000*10^(1/33)), 
      10^(-70/99), 3}, {1/(1000*10^(1/33)), 10^(-65/99), 3}, 
     {1/(1000*10^(1/33)), 10^(-20/33), 3}, {1/(1000*10^(1/33)), 10^(-5/9), 
      3}, {1/(1000*10^(1/33)), 10^(-50/99), 3}, {1/(1000*10^(1/33)), 
      10^(-5/11), 3}, {1/(1000*10^(1/33)), 10^(-40/99), 3}, 
     {1/(1000*10^(1/33)), 10^(-35/99), 3}, {1/(1000*10^(1/33)), 10^(-10/33), 
      3}, {1/(1000*10^(1/33)), 10^(-25/99), 3}, {1/(1000*10^(1/33)), 
      10^(-20/99), 3}, {1/(1000*10^(1/33)), 10^(-5/33), 3}, 
     {1/(1000*10^(1/33)), 10^(-10/99), 3}, {1/(1000*10^(1/33)), 10^(-5/99), 
      3}, {1/(1000*10^(1/33)), 1, 3}, {1/(100*10^(97/99)), 1/100000, 2}, 
     {1/(100*10^(97/99)), 1/(10000*10^(94/99)), 2}, 
     {1/(100*10^(97/99)), 1/(10000*10^(89/99)), 2}, 
     {1/(100*10^(97/99)), 1/(10000*10^(28/33)), 2}, 
     {1/(100*10^(97/99)), 1/(10000*10^(79/99)), 2}, 
     {1/(100*10^(97/99)), 1/(10000*10^(74/99)), 2}, 
     {1/(100*10^(97/99)), 1/(10000*10^(23/33)), 2}, 
     {1/(100*10^(97/99)), 1/(10000*10^(64/99)), 2}, 
     {1/(100*10^(97/99)), 1/(10000*10^(59/99)), 2}, 
     {1/(100*10^(97/99)), 1/(10000*10^(6/11)), 2}, {1/(100*10^(97/99)), 
      1/(10000*10^(49/99)), 2}, {1/(100*10^(97/99)), 1/(10000*10^(4/9)), 2}, 
     {1/(100*10^(97/99)), 1/(10000*10^(13/33)), 2}, 
     {1/(100*10^(97/99)), 1/(10000*10^(34/99)), 2}, 
     {1/(100*10^(97/99)), 1/(10000*10^(29/99)), 2}, 
     {1/(100*10^(97/99)), 1/(10000*10^(8/33)), 2}, {1/(100*10^(97/99)), 
      1/(10000*10^(19/99)), 2}, {1/(100*10^(97/99)), 1/(10000*10^(14/99)), 
      2}, {1/(100*10^(97/99)), 1/(10000*10^(1/11)), 2}, 
     {1/(100*10^(97/99)), 1/(10000*10^(4/99)), 2}, {1/(100*10^(97/99)), 
      1/(1000*10^(98/99)), 2}, {1/(100*10^(97/99)), 1/(1000*10^(31/33)), 2}, 
     {1/(100*10^(97/99)), 1/(1000*10^(8/9)), 2}, {1/(100*10^(97/99)), 
      1/(1000*10^(83/99)), 2}, {1/(100*10^(97/99)), 1/(1000*10^(26/33)), 2}, 
     {1/(100*10^(97/99)), 1/(1000*10^(73/99)), 2}, {1/(100*10^(97/99)), 
      1/(1000*10^(68/99)), 2}, {1/(100*10^(97/99)), 1/(1000*10^(7/11)), 2}, 
     {1/(100*10^(97/99)), 1/(1000*10^(58/99)), 2}, {1/(100*10^(97/99)), 
      1/(1000*10^(53/99)), 2}, {1/(100*10^(97/99)), 1/(1000*10^(16/33)), 2}, 
     {1/(100*10^(97/99)), 1/(1000*10^(43/99)), 2}, {1/(100*10^(97/99)), 
      1/(1000*10^(38/99)), 2}, {1/(100*10^(97/99)), 1/(1000*10^(1/3)), 2}, 
     {1/(100*10^(97/99)), 1/(1000*10^(28/99)), 2}, {1/(100*10^(97/99)), 
      1/(1000*10^(23/99)), 2}, {1/(100*10^(97/99)), 1/(1000*10^(2/11)), 2}, 
     {1/(100*10^(97/99)), 1/(1000*10^(13/99)), 2}, {1/(100*10^(97/99)), 
      1/(1000*10^(8/99)), 2}, {1/(100*10^(97/99)), 1/(1000*10^(1/33)), 2}, 
     {1/(100*10^(97/99)), 1/(100*10^(97/99)), 2}, {1/(100*10^(97/99)), 
      1/(100*10^(92/99)), 3}, {1/(100*10^(97/99)), 1/(100*10^(29/33)), 3}, 
     {1/(100*10^(97/99)), 1/(100*10^(82/99)), 3}, {1/(100*10^(97/99)), 
      1/(100*10^(7/9)), 3}, {1/(100*10^(97/99)), 1/(100*10^(8/11)), 3}, 
     {1/(100*10^(97/99)), 1/(100*10^(67/99)), 3}, {1/(100*10^(97/99)), 
      1/(100*10^(62/99)), 3}, {1/(100*10^(97/99)), 1/(100*10^(19/33)), 3}, 
     {1/(100*10^(97/99)), 1/(100*10^(52/99)), 3}, {1/(100*10^(97/99)), 
      1/(100*10^(47/99)), 3}, {1/(100*10^(97/99)), 1/(100*10^(14/33)), 3}, 
     {1/(100*10^(97/99)), 1/(100*10^(37/99)), 3}, {1/(100*10^(97/99)), 
      1/(100*10^(32/99)), 3}, {1/(100*10^(97/99)), 1/(100*10^(3/11)), 3}, 
     {1/(100*10^(97/99)), 1/(100*10^(2/9)), 3}, {1/(100*10^(97/99)), 
      1/(100*10^(17/99)), 3}, {1/(100*10^(97/99)), 1/(100*10^(4/33)), 3}, 
     {1/(100*10^(97/99)), 1/(100*10^(7/99)), 3}, {1/(100*10^(97/99)), 
      1/(100*10^(2/99)), 3}, {1/(100*10^(97/99)), 1/(10*10^(32/33)), 3}, 
     {1/(100*10^(97/99)), 1/(10*10^(91/99)), 3}, {1/(100*10^(97/99)), 
      1/(10*10^(86/99)), 3}, {1/(100*10^(97/99)), 1/(10*10^(9/11)), 3}, 
     {1/(100*10^(97/99)), 1/(10*10^(76/99)), 3}, {1/(100*10^(97/99)), 
      1/(10*10^(71/99)), 3}, {1/(100*10^(97/99)), 1/(10*10^(2/3)), 3}, 
     {1/(100*10^(97/99)), 1/(10*10^(61/99)), 3}, {1/(100*10^(97/99)), 
      1/(10*10^(56/99)), 3}, {1/(100*10^(97/99)), 1/(10*10^(17/33)), 3}, 
     {1/(100*10^(97/99)), 1/(10*10^(46/99)), 3}, {1/(100*10^(97/99)), 
      1/(10*10^(41/99)), 3}, {1/(100*10^(97/99)), 1/(10*10^(4/11)), 3}, 
     {1/(100*10^(97/99)), 1/(10*10^(31/99)), 3}, {1/(100*10^(97/99)), 
      1/(10*10^(26/99)), 3}, {1/(100*10^(97/99)), 1/(10*10^(7/33)), 3}, 
     {1/(100*10^(97/99)), 1/(10*10^(16/99)), 3}, {1/(100*10^(97/99)), 
      1/(10*10^(1/9)), 3}, {1/(100*10^(97/99)), 1/(10*10^(2/33)), 3}, 
     {1/(100*10^(97/99)), 1/(10*10^(1/99)), 3}, {1/(100*10^(97/99)), 
      10^(-95/99), 3}, {1/(100*10^(97/99)), 10^(-10/11), 3}, 
     {1/(100*10^(97/99)), 10^(-85/99), 3}, {1/(100*10^(97/99)), 10^(-80/99), 
      3}, {1/(100*10^(97/99)), 10^(-25/33), 3}, {1/(100*10^(97/99)), 
      10^(-70/99), 3}, {1/(100*10^(97/99)), 10^(-65/99), 3}, 
     {1/(100*10^(97/99)), 10^(-20/33), 3}, {1/(100*10^(97/99)), 10^(-5/9), 
      3}, {1/(100*10^(97/99)), 10^(-50/99), 3}, {1/(100*10^(97/99)), 
      10^(-5/11), 3}, {1/(100*10^(97/99)), 10^(-40/99), 3}, 
     {1/(100*10^(97/99)), 10^(-35/99), 3}, {1/(100*10^(97/99)), 10^(-10/33), 
      3}, {1/(100*10^(97/99)), 10^(-25/99), 3}, {1/(100*10^(97/99)), 
      10^(-20/99), 3}, {1/(100*10^(97/99)), 10^(-5/33), 3}, 
     {1/(100*10^(97/99)), 10^(-10/99), 3}, {1/(100*10^(97/99)), 10^(-5/99), 
      3}, {1/(100*10^(97/99)), 1, 3}, {1/(100*10^(92/99)), 1/100000, 2}, 
     {1/(100*10^(92/99)), 1/(10000*10^(94/99)), 2}, 
     {1/(100*10^(92/99)), 1/(10000*10^(89/99)), 2}, 
     {1/(100*10^(92/99)), 1/(10000*10^(28/33)), 2}, 
     {1/(100*10^(92/99)), 1/(10000*10^(79/99)), 2}, 
     {1/(100*10^(92/99)), 1/(10000*10^(74/99)), 2}, 
     {1/(100*10^(92/99)), 1/(10000*10^(23/33)), 2}, 
     {1/(100*10^(92/99)), 1/(10000*10^(64/99)), 2}, 
     {1/(100*10^(92/99)), 1/(10000*10^(59/99)), 2}, 
     {1/(100*10^(92/99)), 1/(10000*10^(6/11)), 2}, {1/(100*10^(92/99)), 
      1/(10000*10^(49/99)), 2}, {1/(100*10^(92/99)), 1/(10000*10^(4/9)), 2}, 
     {1/(100*10^(92/99)), 1/(10000*10^(13/33)), 2}, 
     {1/(100*10^(92/99)), 1/(10000*10^(34/99)), 2}, 
     {1/(100*10^(92/99)), 1/(10000*10^(29/99)), 2}, 
     {1/(100*10^(92/99)), 1/(10000*10^(8/33)), 2}, {1/(100*10^(92/99)), 
      1/(10000*10^(19/99)), 2}, {1/(100*10^(92/99)), 1/(10000*10^(14/99)), 
      2}, {1/(100*10^(92/99)), 1/(10000*10^(1/11)), 2}, 
     {1/(100*10^(92/99)), 1/(10000*10^(4/99)), 2}, {1/(100*10^(92/99)), 
      1/(1000*10^(98/99)), 2}, {1/(100*10^(92/99)), 1/(1000*10^(31/33)), 2}, 
     {1/(100*10^(92/99)), 1/(1000*10^(8/9)), 2}, {1/(100*10^(92/99)), 
      1/(1000*10^(83/99)), 2}, {1/(100*10^(92/99)), 1/(1000*10^(26/33)), 2}, 
     {1/(100*10^(92/99)), 1/(1000*10^(73/99)), 2}, {1/(100*10^(92/99)), 
      1/(1000*10^(68/99)), 2}, {1/(100*10^(92/99)), 1/(1000*10^(7/11)), 2}, 
     {1/(100*10^(92/99)), 1/(1000*10^(58/99)), 2}, {1/(100*10^(92/99)), 
      1/(1000*10^(53/99)), 2}, {1/(100*10^(92/99)), 1/(1000*10^(16/33)), 2}, 
     {1/(100*10^(92/99)), 1/(1000*10^(43/99)), 2}, {1/(100*10^(92/99)), 
      1/(1000*10^(38/99)), 2}, {1/(100*10^(92/99)), 1/(1000*10^(1/3)), 2}, 
     {1/(100*10^(92/99)), 1/(1000*10^(28/99)), 2}, {1/(100*10^(92/99)), 
      1/(1000*10^(23/99)), 2}, {1/(100*10^(92/99)), 1/(1000*10^(2/11)), 2}, 
     {1/(100*10^(92/99)), 1/(1000*10^(13/99)), 2}, {1/(100*10^(92/99)), 
      1/(1000*10^(8/99)), 2}, {1/(100*10^(92/99)), 1/(1000*10^(1/33)), 2}, 
     {1/(100*10^(92/99)), 1/(100*10^(97/99)), 2}, {1/(100*10^(92/99)), 
      1/(100*10^(92/99)), 2}, {1/(100*10^(92/99)), 1/(100*10^(29/33)), 3}, 
     {1/(100*10^(92/99)), 1/(100*10^(82/99)), 3}, {1/(100*10^(92/99)), 
      1/(100*10^(7/9)), 3}, {1/(100*10^(92/99)), 1/(100*10^(8/11)), 3}, 
     {1/(100*10^(92/99)), 1/(100*10^(67/99)), 3}, {1/(100*10^(92/99)), 
      1/(100*10^(62/99)), 3}, {1/(100*10^(92/99)), 1/(100*10^(19/33)), 3}, 
     {1/(100*10^(92/99)), 1/(100*10^(52/99)), 3}, {1/(100*10^(92/99)), 
      1/(100*10^(47/99)), 3}, {1/(100*10^(92/99)), 1/(100*10^(14/33)), 3}, 
     {1/(100*10^(92/99)), 1/(100*10^(37/99)), 3}, {1/(100*10^(92/99)), 
      1/(100*10^(32/99)), 3}, {1/(100*10^(92/99)), 1/(100*10^(3/11)), 3}, 
     {1/(100*10^(92/99)), 1/(100*10^(2/9)), 3}, {1/(100*10^(92/99)), 
      1/(100*10^(17/99)), 3}, {1/(100*10^(92/99)), 1/(100*10^(4/33)), 3}, 
     {1/(100*10^(92/99)), 1/(100*10^(7/99)), 3}, {1/(100*10^(92/99)), 
      1/(100*10^(2/99)), 3}, {1/(100*10^(92/99)), 1/(10*10^(32/33)), 3}, 
     {1/(100*10^(92/99)), 1/(10*10^(91/99)), 3}, {1/(100*10^(92/99)), 
      1/(10*10^(86/99)), 3}, {1/(100*10^(92/99)), 1/(10*10^(9/11)), 3}, 
     {1/(100*10^(92/99)), 1/(10*10^(76/99)), 3}, {1/(100*10^(92/99)), 
      1/(10*10^(71/99)), 3}, {1/(100*10^(92/99)), 1/(10*10^(2/3)), 3}, 
     {1/(100*10^(92/99)), 1/(10*10^(61/99)), 3}, {1/(100*10^(92/99)), 
      1/(10*10^(56/99)), 3}, {1/(100*10^(92/99)), 1/(10*10^(17/33)), 3}, 
     {1/(100*10^(92/99)), 1/(10*10^(46/99)), 3}, {1/(100*10^(92/99)), 
      1/(10*10^(41/99)), 3}, {1/(100*10^(92/99)), 1/(10*10^(4/11)), 3}, 
     {1/(100*10^(92/99)), 1/(10*10^(31/99)), 3}, {1/(100*10^(92/99)), 
      1/(10*10^(26/99)), 3}, {1/(100*10^(92/99)), 1/(10*10^(7/33)), 3}, 
     {1/(100*10^(92/99)), 1/(10*10^(16/99)), 3}, {1/(100*10^(92/99)), 
      1/(10*10^(1/9)), 3}, {1/(100*10^(92/99)), 1/(10*10^(2/33)), 3}, 
     {1/(100*10^(92/99)), 1/(10*10^(1/99)), 3}, {1/(100*10^(92/99)), 
      10^(-95/99), 3}, {1/(100*10^(92/99)), 10^(-10/11), 3}, 
     {1/(100*10^(92/99)), 10^(-85/99), 3}, {1/(100*10^(92/99)), 10^(-80/99), 
      3}, {1/(100*10^(92/99)), 10^(-25/33), 3}, {1/(100*10^(92/99)), 
      10^(-70/99), 3}, {1/(100*10^(92/99)), 10^(-65/99), 3}, 
     {1/(100*10^(92/99)), 10^(-20/33), 3}, {1/(100*10^(92/99)), 10^(-5/9), 
      3}, {1/(100*10^(92/99)), 10^(-50/99), 3}, {1/(100*10^(92/99)), 
      10^(-5/11), 3}, {1/(100*10^(92/99)), 10^(-40/99), 3}, 
     {1/(100*10^(92/99)), 10^(-35/99), 3}, {1/(100*10^(92/99)), 10^(-10/33), 
      3}, {1/(100*10^(92/99)), 10^(-25/99), 3}, {1/(100*10^(92/99)), 
      10^(-20/99), 3}, {1/(100*10^(92/99)), 10^(-5/33), 3}, 
     {1/(100*10^(92/99)), 10^(-10/99), 3}, {1/(100*10^(92/99)), 10^(-5/99), 
      3}, {1/(100*10^(92/99)), 1, 3}, {1/(100*10^(29/33)), 1/100000, 5}, 
     {1/(100*10^(29/33)), 1/(10000*10^(94/99)), 5}, 
     {1/(100*10^(29/33)), 1/(10000*10^(89/99)), 2}, 
     {1/(100*10^(29/33)), 1/(10000*10^(28/33)), 2}, 
     {1/(100*10^(29/33)), 1/(10000*10^(79/99)), 2}, 
     {1/(100*10^(29/33)), 1/(10000*10^(74/99)), 2}, 
     {1/(100*10^(29/33)), 1/(10000*10^(23/33)), 2}, 
     {1/(100*10^(29/33)), 1/(10000*10^(64/99)), 2}, 
     {1/(100*10^(29/33)), 1/(10000*10^(59/99)), 2}, 
     {1/(100*10^(29/33)), 1/(10000*10^(6/11)), 2}, {1/(100*10^(29/33)), 
      1/(10000*10^(49/99)), 2}, {1/(100*10^(29/33)), 1/(10000*10^(4/9)), 2}, 
     {1/(100*10^(29/33)), 1/(10000*10^(13/33)), 2}, 
     {1/(100*10^(29/33)), 1/(10000*10^(34/99)), 2}, 
     {1/(100*10^(29/33)), 1/(10000*10^(29/99)), 2}, 
     {1/(100*10^(29/33)), 1/(10000*10^(8/33)), 2}, {1/(100*10^(29/33)), 
      1/(10000*10^(19/99)), 2}, {1/(100*10^(29/33)), 1/(10000*10^(14/99)), 
      2}, {1/(100*10^(29/33)), 1/(10000*10^(1/11)), 2}, 
     {1/(100*10^(29/33)), 1/(10000*10^(4/99)), 2}, {1/(100*10^(29/33)), 
      1/(1000*10^(98/99)), 2}, {1/(100*10^(29/33)), 1/(1000*10^(31/33)), 2}, 
     {1/(100*10^(29/33)), 1/(1000*10^(8/9)), 2}, {1/(100*10^(29/33)), 
      1/(1000*10^(83/99)), 2}, {1/(100*10^(29/33)), 1/(1000*10^(26/33)), 2}, 
     {1/(100*10^(29/33)), 1/(1000*10^(73/99)), 2}, {1/(100*10^(29/33)), 
      1/(1000*10^(68/99)), 2}, {1/(100*10^(29/33)), 1/(1000*10^(7/11)), 2}, 
     {1/(100*10^(29/33)), 1/(1000*10^(58/99)), 2}, {1/(100*10^(29/33)), 
      1/(1000*10^(53/99)), 2}, {1/(100*10^(29/33)), 1/(1000*10^(16/33)), 2}, 
     {1/(100*10^(29/33)), 1/(1000*10^(43/99)), 2}, {1/(100*10^(29/33)), 
      1/(1000*10^(38/99)), 2}, {1/(100*10^(29/33)), 1/(1000*10^(1/3)), 2}, 
     {1/(100*10^(29/33)), 1/(1000*10^(28/99)), 2}, {1/(100*10^(29/33)), 
      1/(1000*10^(23/99)), 2}, {1/(100*10^(29/33)), 1/(1000*10^(2/11)), 2}, 
     {1/(100*10^(29/33)), 1/(1000*10^(13/99)), 2}, {1/(100*10^(29/33)), 
      1/(1000*10^(8/99)), 2}, {1/(100*10^(29/33)), 1/(1000*10^(1/33)), 2}, 
     {1/(100*10^(29/33)), 1/(100*10^(97/99)), 2}, {1/(100*10^(29/33)), 
      1/(100*10^(92/99)), 2}, {1/(100*10^(29/33)), 1/(100*10^(29/33)), 2}, 
     {1/(100*10^(29/33)), 1/(100*10^(82/99)), 3}, {1/(100*10^(29/33)), 
      1/(100*10^(7/9)), 3}, {1/(100*10^(29/33)), 1/(100*10^(8/11)), 3}, 
     {1/(100*10^(29/33)), 1/(100*10^(67/99)), 3}, {1/(100*10^(29/33)), 
      1/(100*10^(62/99)), 3}, {1/(100*10^(29/33)), 1/(100*10^(19/33)), 3}, 
     {1/(100*10^(29/33)), 1/(100*10^(52/99)), 3}, {1/(100*10^(29/33)), 
      1/(100*10^(47/99)), 3}, {1/(100*10^(29/33)), 1/(100*10^(14/33)), 3}, 
     {1/(100*10^(29/33)), 1/(100*10^(37/99)), 3}, {1/(100*10^(29/33)), 
      1/(100*10^(32/99)), 3}, {1/(100*10^(29/33)), 1/(100*10^(3/11)), 3}, 
     {1/(100*10^(29/33)), 1/(100*10^(2/9)), 3}, {1/(100*10^(29/33)), 
      1/(100*10^(17/99)), 3}, {1/(100*10^(29/33)), 1/(100*10^(4/33)), 3}, 
     {1/(100*10^(29/33)), 1/(100*10^(7/99)), 3}, {1/(100*10^(29/33)), 
      1/(100*10^(2/99)), 3}, {1/(100*10^(29/33)), 1/(10*10^(32/33)), 3}, 
     {1/(100*10^(29/33)), 1/(10*10^(91/99)), 3}, {1/(100*10^(29/33)), 
      1/(10*10^(86/99)), 3}, {1/(100*10^(29/33)), 1/(10*10^(9/11)), 3}, 
     {1/(100*10^(29/33)), 1/(10*10^(76/99)), 3}, {1/(100*10^(29/33)), 
      1/(10*10^(71/99)), 3}, {1/(100*10^(29/33)), 1/(10*10^(2/3)), 3}, 
     {1/(100*10^(29/33)), 1/(10*10^(61/99)), 3}, {1/(100*10^(29/33)), 
      1/(10*10^(56/99)), 3}, {1/(100*10^(29/33)), 1/(10*10^(17/33)), 3}, 
     {1/(100*10^(29/33)), 1/(10*10^(46/99)), 3}, {1/(100*10^(29/33)), 
      1/(10*10^(41/99)), 3}, {1/(100*10^(29/33)), 1/(10*10^(4/11)), 3}, 
     {1/(100*10^(29/33)), 1/(10*10^(31/99)), 3}, {1/(100*10^(29/33)), 
      1/(10*10^(26/99)), 3}, {1/(100*10^(29/33)), 1/(10*10^(7/33)), 3}, 
     {1/(100*10^(29/33)), 1/(10*10^(16/99)), 3}, {1/(100*10^(29/33)), 
      1/(10*10^(1/9)), 3}, {1/(100*10^(29/33)), 1/(10*10^(2/33)), 3}, 
     {1/(100*10^(29/33)), 1/(10*10^(1/99)), 3}, {1/(100*10^(29/33)), 
      10^(-95/99), 3}, {1/(100*10^(29/33)), 10^(-10/11), 3}, 
     {1/(100*10^(29/33)), 10^(-85/99), 3}, {1/(100*10^(29/33)), 10^(-80/99), 
      3}, {1/(100*10^(29/33)), 10^(-25/33), 3}, {1/(100*10^(29/33)), 
      10^(-70/99), 3}, {1/(100*10^(29/33)), 10^(-65/99), 3}, 
     {1/(100*10^(29/33)), 10^(-20/33), 3}, {1/(100*10^(29/33)), 10^(-5/9), 
      3}, {1/(100*10^(29/33)), 10^(-50/99), 3}, {1/(100*10^(29/33)), 
      10^(-5/11), 3}, {1/(100*10^(29/33)), 10^(-40/99), 3}, 
     {1/(100*10^(29/33)), 10^(-35/99), 3}, {1/(100*10^(29/33)), 10^(-10/33), 
      3}, {1/(100*10^(29/33)), 10^(-25/99), 3}, {1/(100*10^(29/33)), 
      10^(-20/99), 3}, {1/(100*10^(29/33)), 10^(-5/33), 3}, 
     {1/(100*10^(29/33)), 10^(-10/99), 3}, {1/(100*10^(29/33)), 10^(-5/99), 
      3}, {1/(100*10^(29/33)), 1, 3}, {1/(100*10^(82/99)), 1/100000, 5}, 
     {1/(100*10^(82/99)), 1/(10000*10^(94/99)), 5}, 
     {1/(100*10^(82/99)), 1/(10000*10^(89/99)), 5}, 
     {1/(100*10^(82/99)), 1/(10000*10^(28/33)), 5}, 
     {1/(100*10^(82/99)), 1/(10000*10^(79/99)), 5}, 
     {1/(100*10^(82/99)), 1/(10000*10^(74/99)), 5}, 
     {1/(100*10^(82/99)), 1/(10000*10^(23/33)), 5}, 
     {1/(100*10^(82/99)), 1/(10000*10^(64/99)), 5}, 
     {1/(100*10^(82/99)), 1/(10000*10^(59/99)), 5}, 
     {1/(100*10^(82/99)), 1/(10000*10^(6/11)), 5}, {1/(100*10^(82/99)), 
      1/(10000*10^(49/99)), 5}, {1/(100*10^(82/99)), 1/(10000*10^(4/9)), 5}, 
     {1/(100*10^(82/99)), 1/(10000*10^(13/33)), 2}, 
     {1/(100*10^(82/99)), 1/(10000*10^(34/99)), 2}, 
     {1/(100*10^(82/99)), 1/(10000*10^(29/99)), 2}, 
     {1/(100*10^(82/99)), 1/(10000*10^(8/33)), 2}, {1/(100*10^(82/99)), 
      1/(10000*10^(19/99)), 2}, {1/(100*10^(82/99)), 1/(10000*10^(14/99)), 
      2}, {1/(100*10^(82/99)), 1/(10000*10^(1/11)), 2}, 
     {1/(100*10^(82/99)), 1/(10000*10^(4/99)), 2}, {1/(100*10^(82/99)), 
      1/(1000*10^(98/99)), 2}, {1/(100*10^(82/99)), 1/(1000*10^(31/33)), 2}, 
     {1/(100*10^(82/99)), 1/(1000*10^(8/9)), 2}, {1/(100*10^(82/99)), 
      1/(1000*10^(83/99)), 2}, {1/(100*10^(82/99)), 1/(1000*10^(26/33)), 2}, 
     {1/(100*10^(82/99)), 1/(1000*10^(73/99)), 2}, {1/(100*10^(82/99)), 
      1/(1000*10^(68/99)), 2}, {1/(100*10^(82/99)), 1/(1000*10^(7/11)), 2}, 
     {1/(100*10^(82/99)), 1/(1000*10^(58/99)), 2}, {1/(100*10^(82/99)), 
      1/(1000*10^(53/99)), 2}, {1/(100*10^(82/99)), 1/(1000*10^(16/33)), 2}, 
     {1/(100*10^(82/99)), 1/(1000*10^(43/99)), 2}, {1/(100*10^(82/99)), 
      1/(1000*10^(38/99)), 2}, {1/(100*10^(82/99)), 1/(1000*10^(1/3)), 2}, 
     {1/(100*10^(82/99)), 1/(1000*10^(28/99)), 2}, {1/(100*10^(82/99)), 
      1/(1000*10^(23/99)), 2}, {1/(100*10^(82/99)), 1/(1000*10^(2/11)), 2}, 
     {1/(100*10^(82/99)), 1/(1000*10^(13/99)), 2}, {1/(100*10^(82/99)), 
      1/(1000*10^(8/99)), 2}, {1/(100*10^(82/99)), 1/(1000*10^(1/33)), 2}, 
     {1/(100*10^(82/99)), 1/(100*10^(97/99)), 2}, {1/(100*10^(82/99)), 
      1/(100*10^(92/99)), 2}, {1/(100*10^(82/99)), 1/(100*10^(29/33)), 2}, 
     {1/(100*10^(82/99)), 1/(100*10^(82/99)), 2}, {1/(100*10^(82/99)), 
      1/(100*10^(7/9)), 3}, {1/(100*10^(82/99)), 1/(100*10^(8/11)), 3}, 
     {1/(100*10^(82/99)), 1/(100*10^(67/99)), 3}, {1/(100*10^(82/99)), 
      1/(100*10^(62/99)), 3}, {1/(100*10^(82/99)), 1/(100*10^(19/33)), 3}, 
     {1/(100*10^(82/99)), 1/(100*10^(52/99)), 3}, {1/(100*10^(82/99)), 
      1/(100*10^(47/99)), 3}, {1/(100*10^(82/99)), 1/(100*10^(14/33)), 3}, 
     {1/(100*10^(82/99)), 1/(100*10^(37/99)), 3}, {1/(100*10^(82/99)), 
      1/(100*10^(32/99)), 3}, {1/(100*10^(82/99)), 1/(100*10^(3/11)), 3}, 
     {1/(100*10^(82/99)), 1/(100*10^(2/9)), 3}, {1/(100*10^(82/99)), 
      1/(100*10^(17/99)), 3}, {1/(100*10^(82/99)), 1/(100*10^(4/33)), 3}, 
     {1/(100*10^(82/99)), 1/(100*10^(7/99)), 3}, {1/(100*10^(82/99)), 
      1/(100*10^(2/99)), 3}, {1/(100*10^(82/99)), 1/(10*10^(32/33)), 3}, 
     {1/(100*10^(82/99)), 1/(10*10^(91/99)), 3}, {1/(100*10^(82/99)), 
      1/(10*10^(86/99)), 3}, {1/(100*10^(82/99)), 1/(10*10^(9/11)), 3}, 
     {1/(100*10^(82/99)), 1/(10*10^(76/99)), 3}, {1/(100*10^(82/99)), 
      1/(10*10^(71/99)), 3}, {1/(100*10^(82/99)), 1/(10*10^(2/3)), 3}, 
     {1/(100*10^(82/99)), 1/(10*10^(61/99)), 3}, {1/(100*10^(82/99)), 
      1/(10*10^(56/99)), 3}, {1/(100*10^(82/99)), 1/(10*10^(17/33)), 3}, 
     {1/(100*10^(82/99)), 1/(10*10^(46/99)), 3}, {1/(100*10^(82/99)), 
      1/(10*10^(41/99)), 3}, {1/(100*10^(82/99)), 1/(10*10^(4/11)), 3}, 
     {1/(100*10^(82/99)), 1/(10*10^(31/99)), 3}, {1/(100*10^(82/99)), 
      1/(10*10^(26/99)), 3}, {1/(100*10^(82/99)), 1/(10*10^(7/33)), 3}, 
     {1/(100*10^(82/99)), 1/(10*10^(16/99)), 3}, {1/(100*10^(82/99)), 
      1/(10*10^(1/9)), 3}, {1/(100*10^(82/99)), 1/(10*10^(2/33)), 3}, 
     {1/(100*10^(82/99)), 1/(10*10^(1/99)), 3}, {1/(100*10^(82/99)), 
      10^(-95/99), 3}, {1/(100*10^(82/99)), 10^(-10/11), 3}, 
     {1/(100*10^(82/99)), 10^(-85/99), 3}, {1/(100*10^(82/99)), 10^(-80/99), 
      3}, {1/(100*10^(82/99)), 10^(-25/33), 3}, {1/(100*10^(82/99)), 
      10^(-70/99), 3}, {1/(100*10^(82/99)), 10^(-65/99), 3}, 
     {1/(100*10^(82/99)), 10^(-20/33), 3}, {1/(100*10^(82/99)), 10^(-5/9), 
      3}, {1/(100*10^(82/99)), 10^(-50/99), 3}, {1/(100*10^(82/99)), 
      10^(-5/11), 3}, {1/(100*10^(82/99)), 10^(-40/99), 3}, 
     {1/(100*10^(82/99)), 10^(-35/99), 3}, {1/(100*10^(82/99)), 10^(-10/33), 
      3}, {1/(100*10^(82/99)), 10^(-25/99), 3}, {1/(100*10^(82/99)), 
      10^(-20/99), 3}, {1/(100*10^(82/99)), 10^(-5/33), 3}, 
     {1/(100*10^(82/99)), 10^(-10/99), 3}, {1/(100*10^(82/99)), 10^(-5/99), 
      3}, {1/(100*10^(82/99)), 1, 3}, {1/(100*10^(7/9)), 1/100000, 5}, 
     {1/(100*10^(7/9)), 1/(10000*10^(94/99)), 5}, {1/(100*10^(7/9)), 
      1/(10000*10^(89/99)), 5}, {1/(100*10^(7/9)), 1/(10000*10^(28/33)), 5}, 
     {1/(100*10^(7/9)), 1/(10000*10^(79/99)), 5}, {1/(100*10^(7/9)), 
      1/(10000*10^(74/99)), 5}, {1/(100*10^(7/9)), 1/(10000*10^(23/33)), 5}, 
     {1/(100*10^(7/9)), 1/(10000*10^(64/99)), 5}, {1/(100*10^(7/9)), 
      1/(10000*10^(59/99)), 5}, {1/(100*10^(7/9)), 1/(10000*10^(6/11)), 5}, 
     {1/(100*10^(7/9)), 1/(10000*10^(49/99)), 5}, {1/(100*10^(7/9)), 
      1/(10000*10^(4/9)), 5}, {1/(100*10^(7/9)), 1/(10000*10^(13/33)), 5}, 
     {1/(100*10^(7/9)), 1/(10000*10^(34/99)), 5}, {1/(100*10^(7/9)), 
      1/(10000*10^(29/99)), 5}, {1/(100*10^(7/9)), 1/(10000*10^(8/33)), 5}, 
     {1/(100*10^(7/9)), 1/(10000*10^(19/99)), 5}, {1/(100*10^(7/9)), 
      1/(10000*10^(14/99)), 5}, {1/(100*10^(7/9)), 1/(10000*10^(1/11)), 2}, 
     {1/(100*10^(7/9)), 1/(10000*10^(4/99)), 2}, {1/(100*10^(7/9)), 
      1/(1000*10^(98/99)), 2}, {1/(100*10^(7/9)), 1/(1000*10^(31/33)), 2}, 
     {1/(100*10^(7/9)), 1/(1000*10^(8/9)), 2}, {1/(100*10^(7/9)), 
      1/(1000*10^(83/99)), 2}, {1/(100*10^(7/9)), 1/(1000*10^(26/33)), 2}, 
     {1/(100*10^(7/9)), 1/(1000*10^(73/99)), 2}, {1/(100*10^(7/9)), 
      1/(1000*10^(68/99)), 2}, {1/(100*10^(7/9)), 1/(1000*10^(7/11)), 2}, 
     {1/(100*10^(7/9)), 1/(1000*10^(58/99)), 2}, {1/(100*10^(7/9)), 
      1/(1000*10^(53/99)), 2}, {1/(100*10^(7/9)), 1/(1000*10^(16/33)), 2}, 
     {1/(100*10^(7/9)), 1/(1000*10^(43/99)), 2}, {1/(100*10^(7/9)), 
      1/(1000*10^(38/99)), 2}, {1/(100*10^(7/9)), 1/(1000*10^(1/3)), 2}, 
     {1/(100*10^(7/9)), 1/(1000*10^(28/99)), 2}, {1/(100*10^(7/9)), 
      1/(1000*10^(23/99)), 2}, {1/(100*10^(7/9)), 1/(1000*10^(2/11)), 2}, 
     {1/(100*10^(7/9)), 1/(1000*10^(13/99)), 2}, {1/(100*10^(7/9)), 
      1/(1000*10^(8/99)), 2}, {1/(100*10^(7/9)), 1/(1000*10^(1/33)), 2}, 
     {1/(100*10^(7/9)), 1/(100*10^(97/99)), 2}, {1/(100*10^(7/9)), 
      1/(100*10^(92/99)), 2}, {1/(100*10^(7/9)), 1/(100*10^(29/33)), 2}, 
     {1/(100*10^(7/9)), 1/(100*10^(82/99)), 2}, {1/(100*10^(7/9)), 
      1/(100*10^(7/9)), 2}, {1/(100*10^(7/9)), 1/(100*10^(8/11)), 3}, 
     {1/(100*10^(7/9)), 1/(100*10^(67/99)), 3}, {1/(100*10^(7/9)), 
      1/(100*10^(62/99)), 3}, {1/(100*10^(7/9)), 1/(100*10^(19/33)), 3}, 
     {1/(100*10^(7/9)), 1/(100*10^(52/99)), 3}, {1/(100*10^(7/9)), 
      1/(100*10^(47/99)), 3}, {1/(100*10^(7/9)), 1/(100*10^(14/33)), 3}, 
     {1/(100*10^(7/9)), 1/(100*10^(37/99)), 3}, {1/(100*10^(7/9)), 
      1/(100*10^(32/99)), 3}, {1/(100*10^(7/9)), 1/(100*10^(3/11)), 3}, 
     {1/(100*10^(7/9)), 1/(100*10^(2/9)), 3}, {1/(100*10^(7/9)), 
      1/(100*10^(17/99)), 3}, {1/(100*10^(7/9)), 1/(100*10^(4/33)), 3}, 
     {1/(100*10^(7/9)), 1/(100*10^(7/99)), 3}, {1/(100*10^(7/9)), 
      1/(100*10^(2/99)), 3}, {1/(100*10^(7/9)), 1/(10*10^(32/33)), 3}, 
     {1/(100*10^(7/9)), 1/(10*10^(91/99)), 3}, {1/(100*10^(7/9)), 
      1/(10*10^(86/99)), 3}, {1/(100*10^(7/9)), 1/(10*10^(9/11)), 3}, 
     {1/(100*10^(7/9)), 1/(10*10^(76/99)), 3}, {1/(100*10^(7/9)), 
      1/(10*10^(71/99)), 3}, {1/(100*10^(7/9)), 1/(10*10^(2/3)), 3}, 
     {1/(100*10^(7/9)), 1/(10*10^(61/99)), 3}, {1/(100*10^(7/9)), 
      1/(10*10^(56/99)), 3}, {1/(100*10^(7/9)), 1/(10*10^(17/33)), 3}, 
     {1/(100*10^(7/9)), 1/(10*10^(46/99)), 3}, {1/(100*10^(7/9)), 
      1/(10*10^(41/99)), 3}, {1/(100*10^(7/9)), 1/(10*10^(4/11)), 3}, 
     {1/(100*10^(7/9)), 1/(10*10^(31/99)), 3}, {1/(100*10^(7/9)), 
      1/(10*10^(26/99)), 3}, {1/(100*10^(7/9)), 1/(10*10^(7/33)), 3}, 
     {1/(100*10^(7/9)), 1/(10*10^(16/99)), 3}, {1/(100*10^(7/9)), 
      1/(10*10^(1/9)), 3}, {1/(100*10^(7/9)), 1/(10*10^(2/33)), 3}, 
     {1/(100*10^(7/9)), 1/(10*10^(1/99)), 3}, {1/(100*10^(7/9)), 10^(-95/99), 
      3}, {1/(100*10^(7/9)), 10^(-10/11), 3}, {1/(100*10^(7/9)), 10^(-85/99), 
      3}, {1/(100*10^(7/9)), 10^(-80/99), 3}, {1/(100*10^(7/9)), 10^(-25/33), 
      3}, {1/(100*10^(7/9)), 10^(-70/99), 3}, {1/(100*10^(7/9)), 10^(-65/99), 
      3}, {1/(100*10^(7/9)), 10^(-20/33), 3}, {1/(100*10^(7/9)), 10^(-5/9), 
      3}, {1/(100*10^(7/9)), 10^(-50/99), 3}, {1/(100*10^(7/9)), 10^(-5/11), 
      3}, {1/(100*10^(7/9)), 10^(-40/99), 3}, {1/(100*10^(7/9)), 10^(-35/99), 
      3}, {1/(100*10^(7/9)), 10^(-10/33), 3}, {1/(100*10^(7/9)), 10^(-25/99), 
      3}, {1/(100*10^(7/9)), 10^(-20/99), 3}, {1/(100*10^(7/9)), 10^(-5/33), 
      3}, {1/(100*10^(7/9)), 10^(-10/99), 3}, {1/(100*10^(7/9)), 10^(-5/99), 
      3}, {1/(100*10^(7/9)), 1, 3}, {1/(100*10^(8/11)), 1/100000, 5}, 
     {1/(100*10^(8/11)), 1/(10000*10^(94/99)), 5}, 
     {1/(100*10^(8/11)), 1/(10000*10^(89/99)), 5}, 
     {1/(100*10^(8/11)), 1/(10000*10^(28/33)), 5}, 
     {1/(100*10^(8/11)), 1/(10000*10^(79/99)), 5}, 
     {1/(100*10^(8/11)), 1/(10000*10^(74/99)), 5}, 
     {1/(100*10^(8/11)), 1/(10000*10^(23/33)), 5}, 
     {1/(100*10^(8/11)), 1/(10000*10^(64/99)), 5}, 
     {1/(100*10^(8/11)), 1/(10000*10^(59/99)), 5}, 
     {1/(100*10^(8/11)), 1/(10000*10^(6/11)), 5}, {1/(100*10^(8/11)), 
      1/(10000*10^(49/99)), 5}, {1/(100*10^(8/11)), 1/(10000*10^(4/9)), 5}, 
     {1/(100*10^(8/11)), 1/(10000*10^(13/33)), 5}, 
     {1/(100*10^(8/11)), 1/(10000*10^(34/99)), 5}, 
     {1/(100*10^(8/11)), 1/(10000*10^(29/99)), 5}, 
     {1/(100*10^(8/11)), 1/(10000*10^(8/33)), 5}, {1/(100*10^(8/11)), 
      1/(10000*10^(19/99)), 5}, {1/(100*10^(8/11)), 1/(10000*10^(14/99)), 5}, 
     {1/(100*10^(8/11)), 1/(10000*10^(1/11)), 5}, {1/(100*10^(8/11)), 
      1/(10000*10^(4/99)), 5}, {1/(100*10^(8/11)), 1/(1000*10^(98/99)), 5}, 
     {1/(100*10^(8/11)), 1/(1000*10^(31/33)), 5}, {1/(100*10^(8/11)), 
      1/(1000*10^(8/9)), 5}, {1/(100*10^(8/11)), 1/(1000*10^(83/99)), 2}, 
     {1/(100*10^(8/11)), 1/(1000*10^(26/33)), 2}, {1/(100*10^(8/11)), 
      1/(1000*10^(73/99)), 2}, {1/(100*10^(8/11)), 1/(1000*10^(68/99)), 2}, 
     {1/(100*10^(8/11)), 1/(1000*10^(7/11)), 2}, {1/(100*10^(8/11)), 
      1/(1000*10^(58/99)), 2}, {1/(100*10^(8/11)), 1/(1000*10^(53/99)), 2}, 
     {1/(100*10^(8/11)), 1/(1000*10^(16/33)), 2}, {1/(100*10^(8/11)), 
      1/(1000*10^(43/99)), 2}, {1/(100*10^(8/11)), 1/(1000*10^(38/99)), 2}, 
     {1/(100*10^(8/11)), 1/(1000*10^(1/3)), 2}, {1/(100*10^(8/11)), 
      1/(1000*10^(28/99)), 2}, {1/(100*10^(8/11)), 1/(1000*10^(23/99)), 2}, 
     {1/(100*10^(8/11)), 1/(1000*10^(2/11)), 2}, {1/(100*10^(8/11)), 
      1/(1000*10^(13/99)), 2}, {1/(100*10^(8/11)), 1/(1000*10^(8/99)), 2}, 
     {1/(100*10^(8/11)), 1/(1000*10^(1/33)), 2}, {1/(100*10^(8/11)), 
      1/(100*10^(97/99)), 2}, {1/(100*10^(8/11)), 1/(100*10^(92/99)), 2}, 
     {1/(100*10^(8/11)), 1/(100*10^(29/33)), 2}, {1/(100*10^(8/11)), 
      1/(100*10^(82/99)), 2}, {1/(100*10^(8/11)), 1/(100*10^(7/9)), 2}, 
     {1/(100*10^(8/11)), 1/(100*10^(8/11)), 2}, {1/(100*10^(8/11)), 
      1/(100*10^(67/99)), 3}, {1/(100*10^(8/11)), 1/(100*10^(62/99)), 3}, 
     {1/(100*10^(8/11)), 1/(100*10^(19/33)), 3}, {1/(100*10^(8/11)), 
      1/(100*10^(52/99)), 3}, {1/(100*10^(8/11)), 1/(100*10^(47/99)), 3}, 
     {1/(100*10^(8/11)), 1/(100*10^(14/33)), 3}, {1/(100*10^(8/11)), 
      1/(100*10^(37/99)), 3}, {1/(100*10^(8/11)), 1/(100*10^(32/99)), 3}, 
     {1/(100*10^(8/11)), 1/(100*10^(3/11)), 3}, {1/(100*10^(8/11)), 
      1/(100*10^(2/9)), 3}, {1/(100*10^(8/11)), 1/(100*10^(17/99)), 3}, 
     {1/(100*10^(8/11)), 1/(100*10^(4/33)), 3}, {1/(100*10^(8/11)), 
      1/(100*10^(7/99)), 3}, {1/(100*10^(8/11)), 1/(100*10^(2/99)), 3}, 
     {1/(100*10^(8/11)), 1/(10*10^(32/33)), 3}, {1/(100*10^(8/11)), 
      1/(10*10^(91/99)), 3}, {1/(100*10^(8/11)), 1/(10*10^(86/99)), 3}, 
     {1/(100*10^(8/11)), 1/(10*10^(9/11)), 3}, {1/(100*10^(8/11)), 
      1/(10*10^(76/99)), 3}, {1/(100*10^(8/11)), 1/(10*10^(71/99)), 3}, 
     {1/(100*10^(8/11)), 1/(10*10^(2/3)), 3}, {1/(100*10^(8/11)), 
      1/(10*10^(61/99)), 3}, {1/(100*10^(8/11)), 1/(10*10^(56/99)), 3}, 
     {1/(100*10^(8/11)), 1/(10*10^(17/33)), 3}, {1/(100*10^(8/11)), 
      1/(10*10^(46/99)), 3}, {1/(100*10^(8/11)), 1/(10*10^(41/99)), 3}, 
     {1/(100*10^(8/11)), 1/(10*10^(4/11)), 3}, {1/(100*10^(8/11)), 
      1/(10*10^(31/99)), 3}, {1/(100*10^(8/11)), 1/(10*10^(26/99)), 3}, 
     {1/(100*10^(8/11)), 1/(10*10^(7/33)), 3}, {1/(100*10^(8/11)), 
      1/(10*10^(16/99)), 3}, {1/(100*10^(8/11)), 1/(10*10^(1/9)), 3}, 
     {1/(100*10^(8/11)), 1/(10*10^(2/33)), 3}, {1/(100*10^(8/11)), 
      1/(10*10^(1/99)), 3}, {1/(100*10^(8/11)), 10^(-95/99), 3}, 
     {1/(100*10^(8/11)), 10^(-10/11), 3}, {1/(100*10^(8/11)), 10^(-85/99), 
      3}, {1/(100*10^(8/11)), 10^(-80/99), 3}, {1/(100*10^(8/11)), 
      10^(-25/33), 3}, {1/(100*10^(8/11)), 10^(-70/99), 3}, 
     {1/(100*10^(8/11)), 10^(-65/99), 3}, {1/(100*10^(8/11)), 10^(-20/33), 
      3}, {1/(100*10^(8/11)), 10^(-5/9), 3}, {1/(100*10^(8/11)), 10^(-50/99), 
      3}, {1/(100*10^(8/11)), 10^(-5/11), 3}, {1/(100*10^(8/11)), 
      10^(-40/99), 3}, {1/(100*10^(8/11)), 10^(-35/99), 3}, 
     {1/(100*10^(8/11)), 10^(-10/33), 3}, {1/(100*10^(8/11)), 10^(-25/99), 
      3}, {1/(100*10^(8/11)), 10^(-20/99), 3}, {1/(100*10^(8/11)), 
      10^(-5/33), 3}, {1/(100*10^(8/11)), 10^(-10/99), 3}, 
     {1/(100*10^(8/11)), 10^(-5/99), 3}, {1/(100*10^(8/11)), 1, 3}, 
     {1/(100*10^(67/99)), 1/100000, 5}, {1/(100*10^(67/99)), 
      1/(10000*10^(94/99)), 5}, {1/(100*10^(67/99)), 1/(10000*10^(89/99)), 
      5}, {1/(100*10^(67/99)), 1/(10000*10^(28/33)), 5}, 
     {1/(100*10^(67/99)), 1/(10000*10^(79/99)), 5}, 
     {1/(100*10^(67/99)), 1/(10000*10^(74/99)), 5}, 
     {1/(100*10^(67/99)), 1/(10000*10^(23/33)), 5}, 
     {1/(100*10^(67/99)), 1/(10000*10^(64/99)), 5}, 
     {1/(100*10^(67/99)), 1/(10000*10^(59/99)), 5}, 
     {1/(100*10^(67/99)), 1/(10000*10^(6/11)), 5}, {1/(100*10^(67/99)), 
      1/(10000*10^(49/99)), 5}, {1/(100*10^(67/99)), 1/(10000*10^(4/9)), 5}, 
     {1/(100*10^(67/99)), 1/(10000*10^(13/33)), 5}, 
     {1/(100*10^(67/99)), 1/(10000*10^(34/99)), 5}, 
     {1/(100*10^(67/99)), 1/(10000*10^(29/99)), 5}, 
     {1/(100*10^(67/99)), 1/(10000*10^(8/33)), 5}, {1/(100*10^(67/99)), 
      1/(10000*10^(19/99)), 5}, {1/(100*10^(67/99)), 1/(10000*10^(14/99)), 
      5}, {1/(100*10^(67/99)), 1/(10000*10^(1/11)), 5}, 
     {1/(100*10^(67/99)), 1/(10000*10^(4/99)), 5}, {1/(100*10^(67/99)), 
      1/(1000*10^(98/99)), 5}, {1/(100*10^(67/99)), 1/(1000*10^(31/33)), 5}, 
     {1/(100*10^(67/99)), 1/(1000*10^(8/9)), 5}, {1/(100*10^(67/99)), 
      1/(1000*10^(83/99)), 5}, {1/(100*10^(67/99)), 1/(1000*10^(26/33)), 5}, 
     {1/(100*10^(67/99)), 1/(1000*10^(73/99)), 5}, {1/(100*10^(67/99)), 
      1/(1000*10^(68/99)), 5}, {1/(100*10^(67/99)), 1/(1000*10^(7/11)), 2}, 
     {1/(100*10^(67/99)), 1/(1000*10^(58/99)), 2}, {1/(100*10^(67/99)), 
      1/(1000*10^(53/99)), 2}, {1/(100*10^(67/99)), 1/(1000*10^(16/33)), 2}, 
     {1/(100*10^(67/99)), 1/(1000*10^(43/99)), 2}, {1/(100*10^(67/99)), 
      1/(1000*10^(38/99)), 2}, {1/(100*10^(67/99)), 1/(1000*10^(1/3)), 2}, 
     {1/(100*10^(67/99)), 1/(1000*10^(28/99)), 2}, {1/(100*10^(67/99)), 
      1/(1000*10^(23/99)), 2}, {1/(100*10^(67/99)), 1/(1000*10^(2/11)), 2}, 
     {1/(100*10^(67/99)), 1/(1000*10^(13/99)), 2}, {1/(100*10^(67/99)), 
      1/(1000*10^(8/99)), 2}, {1/(100*10^(67/99)), 1/(1000*10^(1/33)), 2}, 
     {1/(100*10^(67/99)), 1/(100*10^(97/99)), 2}, {1/(100*10^(67/99)), 
      1/(100*10^(92/99)), 2}, {1/(100*10^(67/99)), 1/(100*10^(29/33)), 2}, 
     {1/(100*10^(67/99)), 1/(100*10^(82/99)), 2}, {1/(100*10^(67/99)), 
      1/(100*10^(7/9)), 2}, {1/(100*10^(67/99)), 1/(100*10^(8/11)), 2}, 
     {1/(100*10^(67/99)), 1/(100*10^(67/99)), 2}, {1/(100*10^(67/99)), 
      1/(100*10^(62/99)), 5}, {1/(100*10^(67/99)), 1/(100*10^(19/33)), 3}, 
     {1/(100*10^(67/99)), 1/(100*10^(52/99)), 3}, {1/(100*10^(67/99)), 
      1/(100*10^(47/99)), 3}, {1/(100*10^(67/99)), 1/(100*10^(14/33)), 3}, 
     {1/(100*10^(67/99)), 1/(100*10^(37/99)), 3}, {1/(100*10^(67/99)), 
      1/(100*10^(32/99)), 3}, {1/(100*10^(67/99)), 1/(100*10^(3/11)), 3}, 
     {1/(100*10^(67/99)), 1/(100*10^(2/9)), 3}, {1/(100*10^(67/99)), 
      1/(100*10^(17/99)), 3}, {1/(100*10^(67/99)), 1/(100*10^(4/33)), 3}, 
     {1/(100*10^(67/99)), 1/(100*10^(7/99)), 3}, {1/(100*10^(67/99)), 
      1/(100*10^(2/99)), 3}, {1/(100*10^(67/99)), 1/(10*10^(32/33)), 3}, 
     {1/(100*10^(67/99)), 1/(10*10^(91/99)), 3}, {1/(100*10^(67/99)), 
      1/(10*10^(86/99)), 3}, {1/(100*10^(67/99)), 1/(10*10^(9/11)), 3}, 
     {1/(100*10^(67/99)), 1/(10*10^(76/99)), 3}, {1/(100*10^(67/99)), 
      1/(10*10^(71/99)), 3}, {1/(100*10^(67/99)), 1/(10*10^(2/3)), 3}, 
     {1/(100*10^(67/99)), 1/(10*10^(61/99)), 3}, {1/(100*10^(67/99)), 
      1/(10*10^(56/99)), 3}, {1/(100*10^(67/99)), 1/(10*10^(17/33)), 3}, 
     {1/(100*10^(67/99)), 1/(10*10^(46/99)), 3}, {1/(100*10^(67/99)), 
      1/(10*10^(41/99)), 3}, {1/(100*10^(67/99)), 1/(10*10^(4/11)), 3}, 
     {1/(100*10^(67/99)), 1/(10*10^(31/99)), 3}, {1/(100*10^(67/99)), 
      1/(10*10^(26/99)), 3}, {1/(100*10^(67/99)), 1/(10*10^(7/33)), 3}, 
     {1/(100*10^(67/99)), 1/(10*10^(16/99)), 3}, {1/(100*10^(67/99)), 
      1/(10*10^(1/9)), 3}, {1/(100*10^(67/99)), 1/(10*10^(2/33)), 3}, 
     {1/(100*10^(67/99)), 1/(10*10^(1/99)), 3}, {1/(100*10^(67/99)), 
      10^(-95/99), 3}, {1/(100*10^(67/99)), 10^(-10/11), 3}, 
     {1/(100*10^(67/99)), 10^(-85/99), 3}, {1/(100*10^(67/99)), 10^(-80/99), 
      3}, {1/(100*10^(67/99)), 10^(-25/33), 3}, {1/(100*10^(67/99)), 
      10^(-70/99), 3}, {1/(100*10^(67/99)), 10^(-65/99), 3}, 
     {1/(100*10^(67/99)), 10^(-20/33), 3}, {1/(100*10^(67/99)), 10^(-5/9), 
      3}, {1/(100*10^(67/99)), 10^(-50/99), 3}, {1/(100*10^(67/99)), 
      10^(-5/11), 3}, {1/(100*10^(67/99)), 10^(-40/99), 3}, 
     {1/(100*10^(67/99)), 10^(-35/99), 3}, {1/(100*10^(67/99)), 10^(-10/33), 
      3}, {1/(100*10^(67/99)), 10^(-25/99), 3}, {1/(100*10^(67/99)), 
      10^(-20/99), 3}, {1/(100*10^(67/99)), 10^(-5/33), 3}, 
     {1/(100*10^(67/99)), 10^(-10/99), 3}, {1/(100*10^(67/99)), 10^(-5/99), 
      3}, {1/(100*10^(67/99)), 1, 3}, {1/(100*10^(62/99)), 1/100000, 5}, 
     {1/(100*10^(62/99)), 1/(10000*10^(94/99)), 5}, 
     {1/(100*10^(62/99)), 1/(10000*10^(89/99)), 5}, 
     {1/(100*10^(62/99)), 1/(10000*10^(28/33)), 5}, 
     {1/(100*10^(62/99)), 1/(10000*10^(79/99)), 5}, 
     {1/(100*10^(62/99)), 1/(10000*10^(74/99)), 5}, 
     {1/(100*10^(62/99)), 1/(10000*10^(23/33)), 5}, 
     {1/(100*10^(62/99)), 1/(10000*10^(64/99)), 5}, 
     {1/(100*10^(62/99)), 1/(10000*10^(59/99)), 5}, 
     {1/(100*10^(62/99)), 1/(10000*10^(6/11)), 5}, {1/(100*10^(62/99)), 
      1/(10000*10^(49/99)), 5}, {1/(100*10^(62/99)), 1/(10000*10^(4/9)), 5}, 
     {1/(100*10^(62/99)), 1/(10000*10^(13/33)), 5}, 
     {1/(100*10^(62/99)), 1/(10000*10^(34/99)), 5}, 
     {1/(100*10^(62/99)), 1/(10000*10^(29/99)), 5}, 
     {1/(100*10^(62/99)), 1/(10000*10^(8/33)), 5}, {1/(100*10^(62/99)), 
      1/(10000*10^(19/99)), 5}, {1/(100*10^(62/99)), 1/(10000*10^(14/99)), 
      5}, {1/(100*10^(62/99)), 1/(10000*10^(1/11)), 5}, 
     {1/(100*10^(62/99)), 1/(10000*10^(4/99)), 5}, {1/(100*10^(62/99)), 
      1/(1000*10^(98/99)), 5}, {1/(100*10^(62/99)), 1/(1000*10^(31/33)), 5}, 
     {1/(100*10^(62/99)), 1/(1000*10^(8/9)), 5}, {1/(100*10^(62/99)), 
      1/(1000*10^(83/99)), 5}, {1/(100*10^(62/99)), 1/(1000*10^(26/33)), 5}, 
     {1/(100*10^(62/99)), 1/(1000*10^(73/99)), 5}, {1/(100*10^(62/99)), 
      1/(1000*10^(68/99)), 5}, {1/(100*10^(62/99)), 1/(1000*10^(7/11)), 5}, 
     {1/(100*10^(62/99)), 1/(1000*10^(58/99)), 5}, {1/(100*10^(62/99)), 
      1/(1000*10^(53/99)), 5}, {1/(100*10^(62/99)), 1/(1000*10^(16/33)), 5}, 
     {1/(100*10^(62/99)), 1/(1000*10^(43/99)), 5}, {1/(100*10^(62/99)), 
      1/(1000*10^(38/99)), 2}, {1/(100*10^(62/99)), 1/(1000*10^(1/3)), 2}, 
     {1/(100*10^(62/99)), 1/(1000*10^(28/99)), 2}, {1/(100*10^(62/99)), 
      1/(1000*10^(23/99)), 2}, {1/(100*10^(62/99)), 1/(1000*10^(2/11)), 2}, 
     {1/(100*10^(62/99)), 1/(1000*10^(13/99)), 2}, {1/(100*10^(62/99)), 
      1/(1000*10^(8/99)), 2}, {1/(100*10^(62/99)), 1/(1000*10^(1/33)), 2}, 
     {1/(100*10^(62/99)), 1/(100*10^(97/99)), 2}, {1/(100*10^(62/99)), 
      1/(100*10^(92/99)), 2}, {1/(100*10^(62/99)), 1/(100*10^(29/33)), 2}, 
     {1/(100*10^(62/99)), 1/(100*10^(82/99)), 2}, {1/(100*10^(62/99)), 
      1/(100*10^(7/9)), 2}, {1/(100*10^(62/99)), 1/(100*10^(8/11)), 2}, 
     {1/(100*10^(62/99)), 1/(100*10^(67/99)), 5}, {1/(100*10^(62/99)), 
      1/(100*10^(62/99)), 5}, {1/(100*10^(62/99)), 1/(100*10^(19/33)), 5}, 
     {1/(100*10^(62/99)), 1/(100*10^(52/99)), 5}, {1/(100*10^(62/99)), 
      1/(100*10^(47/99)), 3}, {1/(100*10^(62/99)), 1/(100*10^(14/33)), 3}, 
     {1/(100*10^(62/99)), 1/(100*10^(37/99)), 3}, {1/(100*10^(62/99)), 
      1/(100*10^(32/99)), 3}, {1/(100*10^(62/99)), 1/(100*10^(3/11)), 3}, 
     {1/(100*10^(62/99)), 1/(100*10^(2/9)), 3}, {1/(100*10^(62/99)), 
      1/(100*10^(17/99)), 3}, {1/(100*10^(62/99)), 1/(100*10^(4/33)), 3}, 
     {1/(100*10^(62/99)), 1/(100*10^(7/99)), 3}, {1/(100*10^(62/99)), 
      1/(100*10^(2/99)), 3}, {1/(100*10^(62/99)), 1/(10*10^(32/33)), 3}, 
     {1/(100*10^(62/99)), 1/(10*10^(91/99)), 3}, {1/(100*10^(62/99)), 
      1/(10*10^(86/99)), 3}, {1/(100*10^(62/99)), 1/(10*10^(9/11)), 3}, 
     {1/(100*10^(62/99)), 1/(10*10^(76/99)), 3}, {1/(100*10^(62/99)), 
      1/(10*10^(71/99)), 3}, {1/(100*10^(62/99)), 1/(10*10^(2/3)), 3}, 
     {1/(100*10^(62/99)), 1/(10*10^(61/99)), 3}, {1/(100*10^(62/99)), 
      1/(10*10^(56/99)), 3}, {1/(100*10^(62/99)), 1/(10*10^(17/33)), 3}, 
     {1/(100*10^(62/99)), 1/(10*10^(46/99)), 3}, {1/(100*10^(62/99)), 
      1/(10*10^(41/99)), 3}, {1/(100*10^(62/99)), 1/(10*10^(4/11)), 3}, 
     {1/(100*10^(62/99)), 1/(10*10^(31/99)), 3}, {1/(100*10^(62/99)), 
      1/(10*10^(26/99)), 3}, {1/(100*10^(62/99)), 1/(10*10^(7/33)), 3}, 
     {1/(100*10^(62/99)), 1/(10*10^(16/99)), 3}, {1/(100*10^(62/99)), 
      1/(10*10^(1/9)), 3}, {1/(100*10^(62/99)), 1/(10*10^(2/33)), 3}, 
     {1/(100*10^(62/99)), 1/(10*10^(1/99)), 3}, {1/(100*10^(62/99)), 
      10^(-95/99), 3}, {1/(100*10^(62/99)), 10^(-10/11), 3}, 
     {1/(100*10^(62/99)), 10^(-85/99), 3}, {1/(100*10^(62/99)), 10^(-80/99), 
      3}, {1/(100*10^(62/99)), 10^(-25/33), 3}, {1/(100*10^(62/99)), 
      10^(-70/99), 3}, {1/(100*10^(62/99)), 10^(-65/99), 3}, 
     {1/(100*10^(62/99)), 10^(-20/33), 3}, {1/(100*10^(62/99)), 10^(-5/9), 
      3}, {1/(100*10^(62/99)), 10^(-50/99), 3}, {1/(100*10^(62/99)), 
      10^(-5/11), 3}, {1/(100*10^(62/99)), 10^(-40/99), 3}, 
     {1/(100*10^(62/99)), 10^(-35/99), 3}, {1/(100*10^(62/99)), 10^(-10/33), 
      3}, {1/(100*10^(62/99)), 10^(-25/99), 3}, {1/(100*10^(62/99)), 
      10^(-20/99), 3}, {1/(100*10^(62/99)), 10^(-5/33), 3}, 
     {1/(100*10^(62/99)), 10^(-10/99), 3}, {1/(100*10^(62/99)), 10^(-5/99), 
      3}, {1/(100*10^(62/99)), 1, 3}, {1/(100*10^(19/33)), 1/100000, 5}, 
     {1/(100*10^(19/33)), 1/(10000*10^(94/99)), 5}, 
     {1/(100*10^(19/33)), 1/(10000*10^(89/99)), 5}, 
     {1/(100*10^(19/33)), 1/(10000*10^(28/33)), 5}, 
     {1/(100*10^(19/33)), 1/(10000*10^(79/99)), 5}, 
     {1/(100*10^(19/33)), 1/(10000*10^(74/99)), 5}, 
     {1/(100*10^(19/33)), 1/(10000*10^(23/33)), 5}, 
     {1/(100*10^(19/33)), 1/(10000*10^(64/99)), 5}, 
     {1/(100*10^(19/33)), 1/(10000*10^(59/99)), 5}, 
     {1/(100*10^(19/33)), 1/(10000*10^(6/11)), 5}, {1/(100*10^(19/33)), 
      1/(10000*10^(49/99)), 5}, {1/(100*10^(19/33)), 1/(10000*10^(4/9)), 5}, 
     {1/(100*10^(19/33)), 1/(10000*10^(13/33)), 5}, 
     {1/(100*10^(19/33)), 1/(10000*10^(34/99)), 5}, 
     {1/(100*10^(19/33)), 1/(10000*10^(29/99)), 5}, 
     {1/(100*10^(19/33)), 1/(10000*10^(8/33)), 5}, {1/(100*10^(19/33)), 
      1/(10000*10^(19/99)), 5}, {1/(100*10^(19/33)), 1/(10000*10^(14/99)), 
      5}, {1/(100*10^(19/33)), 1/(10000*10^(1/11)), 5}, 
     {1/(100*10^(19/33)), 1/(10000*10^(4/99)), 5}, {1/(100*10^(19/33)), 
      1/(1000*10^(98/99)), 5}, {1/(100*10^(19/33)), 1/(1000*10^(31/33)), 5}, 
     {1/(100*10^(19/33)), 1/(1000*10^(8/9)), 5}, {1/(100*10^(19/33)), 
      1/(1000*10^(83/99)), 5}, {1/(100*10^(19/33)), 1/(1000*10^(26/33)), 5}, 
     {1/(100*10^(19/33)), 1/(1000*10^(73/99)), 5}, {1/(100*10^(19/33)), 
      1/(1000*10^(68/99)), 5}, {1/(100*10^(19/33)), 1/(1000*10^(7/11)), 5}, 
     {1/(100*10^(19/33)), 1/(1000*10^(58/99)), 5}, {1/(100*10^(19/33)), 
      1/(1000*10^(53/99)), 5}, {1/(100*10^(19/33)), 1/(1000*10^(16/33)), 5}, 
     {1/(100*10^(19/33)), 1/(1000*10^(43/99)), 5}, {1/(100*10^(19/33)), 
      1/(1000*10^(38/99)), 5}, {1/(100*10^(19/33)), 1/(1000*10^(1/3)), 5}, 
     {1/(100*10^(19/33)), 1/(1000*10^(28/99)), 5}, {1/(100*10^(19/33)), 
      1/(1000*10^(23/99)), 5}, {1/(100*10^(19/33)), 1/(1000*10^(2/11)), 5}, 
     {1/(100*10^(19/33)), 1/(1000*10^(13/99)), 2}, {1/(100*10^(19/33)), 
      1/(1000*10^(8/99)), 2}, {1/(100*10^(19/33)), 1/(1000*10^(1/33)), 2}, 
     {1/(100*10^(19/33)), 1/(100*10^(97/99)), 2}, {1/(100*10^(19/33)), 
      1/(100*10^(92/99)), 2}, {1/(100*10^(19/33)), 1/(100*10^(29/33)), 2}, 
     {1/(100*10^(19/33)), 1/(100*10^(82/99)), 2}, {1/(100*10^(19/33)), 
      1/(100*10^(7/9)), 2}, {1/(100*10^(19/33)), 1/(100*10^(8/11)), 5}, 
     {1/(100*10^(19/33)), 1/(100*10^(67/99)), 5}, {1/(100*10^(19/33)), 
      1/(100*10^(62/99)), 5}, {1/(100*10^(19/33)), 1/(100*10^(19/33)), 5}, 
     {1/(100*10^(19/33)), 1/(100*10^(52/99)), 5}, {1/(100*10^(19/33)), 
      1/(100*10^(47/99)), 5}, {1/(100*10^(19/33)), 1/(100*10^(14/33)), 5}, 
     {1/(100*10^(19/33)), 1/(100*10^(37/99)), 5}, {1/(100*10^(19/33)), 
      1/(100*10^(32/99)), 3}, {1/(100*10^(19/33)), 1/(100*10^(3/11)), 3}, 
     {1/(100*10^(19/33)), 1/(100*10^(2/9)), 3}, {1/(100*10^(19/33)), 
      1/(100*10^(17/99)), 3}, {1/(100*10^(19/33)), 1/(100*10^(4/33)), 3}, 
     {1/(100*10^(19/33)), 1/(100*10^(7/99)), 3}, {1/(100*10^(19/33)), 
      1/(100*10^(2/99)), 3}, {1/(100*10^(19/33)), 1/(10*10^(32/33)), 3}, 
     {1/(100*10^(19/33)), 1/(10*10^(91/99)), 3}, {1/(100*10^(19/33)), 
      1/(10*10^(86/99)), 3}, {1/(100*10^(19/33)), 1/(10*10^(9/11)), 3}, 
     {1/(100*10^(19/33)), 1/(10*10^(76/99)), 3}, {1/(100*10^(19/33)), 
      1/(10*10^(71/99)), 3}, {1/(100*10^(19/33)), 1/(10*10^(2/3)), 3}, 
     {1/(100*10^(19/33)), 1/(10*10^(61/99)), 3}, {1/(100*10^(19/33)), 
      1/(10*10^(56/99)), 3}, {1/(100*10^(19/33)), 1/(10*10^(17/33)), 3}, 
     {1/(100*10^(19/33)), 1/(10*10^(46/99)), 3}, {1/(100*10^(19/33)), 
      1/(10*10^(41/99)), 3}, {1/(100*10^(19/33)), 1/(10*10^(4/11)), 3}, 
     {1/(100*10^(19/33)), 1/(10*10^(31/99)), 3}, {1/(100*10^(19/33)), 
      1/(10*10^(26/99)), 3}, {1/(100*10^(19/33)), 1/(10*10^(7/33)), 3}, 
     {1/(100*10^(19/33)), 1/(10*10^(16/99)), 3}, {1/(100*10^(19/33)), 
      1/(10*10^(1/9)), 3}, {1/(100*10^(19/33)), 1/(10*10^(2/33)), 3}, 
     {1/(100*10^(19/33)), 1/(10*10^(1/99)), 3}, {1/(100*10^(19/33)), 
      10^(-95/99), 3}, {1/(100*10^(19/33)), 10^(-10/11), 3}, 
     {1/(100*10^(19/33)), 10^(-85/99), 3}, {1/(100*10^(19/33)), 10^(-80/99), 
      3}, {1/(100*10^(19/33)), 10^(-25/33), 3}, {1/(100*10^(19/33)), 
      10^(-70/99), 3}, {1/(100*10^(19/33)), 10^(-65/99), 3}, 
     {1/(100*10^(19/33)), 10^(-20/33), 3}, {1/(100*10^(19/33)), 10^(-5/9), 
      3}, {1/(100*10^(19/33)), 10^(-50/99), 3}, {1/(100*10^(19/33)), 
      10^(-5/11), 3}, {1/(100*10^(19/33)), 10^(-40/99), 3}, 
     {1/(100*10^(19/33)), 10^(-35/99), 3}, {1/(100*10^(19/33)), 10^(-10/33), 
      3}, {1/(100*10^(19/33)), 10^(-25/99), 3}, {1/(100*10^(19/33)), 
      10^(-20/99), 3}, {1/(100*10^(19/33)), 10^(-5/33), 3}, 
     {1/(100*10^(19/33)), 10^(-10/99), 3}, {1/(100*10^(19/33)), 10^(-5/99), 
      3}, {1/(100*10^(19/33)), 1, 3}, {1/(100*10^(52/99)), 1/100000, 5}, 
     {1/(100*10^(52/99)), 1/(10000*10^(94/99)), 5}, 
     {1/(100*10^(52/99)), 1/(10000*10^(89/99)), 5}, 
     {1/(100*10^(52/99)), 1/(10000*10^(28/33)), 5}, 
     {1/(100*10^(52/99)), 1/(10000*10^(79/99)), 5}, 
     {1/(100*10^(52/99)), 1/(10000*10^(74/99)), 5}, 
     {1/(100*10^(52/99)), 1/(10000*10^(23/33)), 5}, 
     {1/(100*10^(52/99)), 1/(10000*10^(64/99)), 5}, 
     {1/(100*10^(52/99)), 1/(10000*10^(59/99)), 5}, 
     {1/(100*10^(52/99)), 1/(10000*10^(6/11)), 5}, {1/(100*10^(52/99)), 
      1/(10000*10^(49/99)), 5}, {1/(100*10^(52/99)), 1/(10000*10^(4/9)), 5}, 
     {1/(100*10^(52/99)), 1/(10000*10^(13/33)), 5}, 
     {1/(100*10^(52/99)), 1/(10000*10^(34/99)), 5}, 
     {1/(100*10^(52/99)), 1/(10000*10^(29/99)), 5}, 
     {1/(100*10^(52/99)), 1/(10000*10^(8/33)), 5}, {1/(100*10^(52/99)), 
      1/(10000*10^(19/99)), 5}, {1/(100*10^(52/99)), 1/(10000*10^(14/99)), 
      5}, {1/(100*10^(52/99)), 1/(10000*10^(1/11)), 5}, 
     {1/(100*10^(52/99)), 1/(10000*10^(4/99)), 5}, {1/(100*10^(52/99)), 
      1/(1000*10^(98/99)), 5}, {1/(100*10^(52/99)), 1/(1000*10^(31/33)), 5}, 
     {1/(100*10^(52/99)), 1/(1000*10^(8/9)), 5}, {1/(100*10^(52/99)), 
      1/(1000*10^(83/99)), 5}, {1/(100*10^(52/99)), 1/(1000*10^(26/33)), 5}, 
     {1/(100*10^(52/99)), 1/(1000*10^(73/99)), 5}, {1/(100*10^(52/99)), 
      1/(1000*10^(68/99)), 5}, {1/(100*10^(52/99)), 1/(1000*10^(7/11)), 5}, 
     {1/(100*10^(52/99)), 1/(1000*10^(58/99)), 5}, {1/(100*10^(52/99)), 
      1/(1000*10^(53/99)), 5}, {1/(100*10^(52/99)), 1/(1000*10^(16/33)), 5}, 
     {1/(100*10^(52/99)), 1/(1000*10^(43/99)), 5}, {1/(100*10^(52/99)), 
      1/(1000*10^(38/99)), 5}, {1/(100*10^(52/99)), 1/(1000*10^(1/3)), 5}, 
     {1/(100*10^(52/99)), 1/(1000*10^(28/99)), 5}, {1/(100*10^(52/99)), 
      1/(1000*10^(23/99)), 5}, {1/(100*10^(52/99)), 1/(1000*10^(2/11)), 5}, 
     {1/(100*10^(52/99)), 1/(1000*10^(13/99)), 5}, {1/(100*10^(52/99)), 
      1/(1000*10^(8/99)), 5}, {1/(100*10^(52/99)), 1/(1000*10^(1/33)), 5}, 
     {1/(100*10^(52/99)), 1/(100*10^(97/99)), 5}, {1/(100*10^(52/99)), 
      1/(100*10^(92/99)), 5}, {1/(100*10^(52/99)), 1/(100*10^(29/33)), 5}, 
     {1/(100*10^(52/99)), 1/(100*10^(82/99)), 5}, {1/(100*10^(52/99)), 
      1/(100*10^(7/9)), 5}, {1/(100*10^(52/99)), 1/(100*10^(8/11)), 5}, 
     {1/(100*10^(52/99)), 1/(100*10^(67/99)), 5}, {1/(100*10^(52/99)), 
      1/(100*10^(62/99)), 5}, {1/(100*10^(52/99)), 1/(100*10^(19/33)), 5}, 
     {1/(100*10^(52/99)), 1/(100*10^(52/99)), 5}, {1/(100*10^(52/99)), 
      1/(100*10^(47/99)), 5}, {1/(100*10^(52/99)), 1/(100*10^(14/33)), 5}, 
     {1/(100*10^(52/99)), 1/(100*10^(37/99)), 5}, {1/(100*10^(52/99)), 
      1/(100*10^(32/99)), 5}, {1/(100*10^(52/99)), 1/(100*10^(3/11)), 5}, 
     {1/(100*10^(52/99)), 1/(100*10^(2/9)), 3}, {1/(100*10^(52/99)), 
      1/(100*10^(17/99)), 3}, {1/(100*10^(52/99)), 1/(100*10^(4/33)), 3}, 
     {1/(100*10^(52/99)), 1/(100*10^(7/99)), 3}, {1/(100*10^(52/99)), 
      1/(100*10^(2/99)), 3}, {1/(100*10^(52/99)), 1/(10*10^(32/33)), 3}, 
     {1/(100*10^(52/99)), 1/(10*10^(91/99)), 3}, {1/(100*10^(52/99)), 
      1/(10*10^(86/99)), 3}, {1/(100*10^(52/99)), 1/(10*10^(9/11)), 3}, 
     {1/(100*10^(52/99)), 1/(10*10^(76/99)), 3}, {1/(100*10^(52/99)), 
      1/(10*10^(71/99)), 3}, {1/(100*10^(52/99)), 1/(10*10^(2/3)), 3}, 
     {1/(100*10^(52/99)), 1/(10*10^(61/99)), 3}, {1/(100*10^(52/99)), 
      1/(10*10^(56/99)), 3}, {1/(100*10^(52/99)), 1/(10*10^(17/33)), 3}, 
     {1/(100*10^(52/99)), 1/(10*10^(46/99)), 3}, {1/(100*10^(52/99)), 
      1/(10*10^(41/99)), 3}, {1/(100*10^(52/99)), 1/(10*10^(4/11)), 3}, 
     {1/(100*10^(52/99)), 1/(10*10^(31/99)), 3}, {1/(100*10^(52/99)), 
      1/(10*10^(26/99)), 3}, {1/(100*10^(52/99)), 1/(10*10^(7/33)), 3}, 
     {1/(100*10^(52/99)), 1/(10*10^(16/99)), 3}, {1/(100*10^(52/99)), 
      1/(10*10^(1/9)), 3}, {1/(100*10^(52/99)), 1/(10*10^(2/33)), 3}, 
     {1/(100*10^(52/99)), 1/(10*10^(1/99)), 3}, {1/(100*10^(52/99)), 
      10^(-95/99), 3}, {1/(100*10^(52/99)), 10^(-10/11), 3}, 
     {1/(100*10^(52/99)), 10^(-85/99), 3}, {1/(100*10^(52/99)), 10^(-80/99), 
      3}, {1/(100*10^(52/99)), 10^(-25/33), 3}, {1/(100*10^(52/99)), 
      10^(-70/99), 3}, {1/(100*10^(52/99)), 10^(-65/99), 3}, 
     {1/(100*10^(52/99)), 10^(-20/33), 3}, {1/(100*10^(52/99)), 10^(-5/9), 
      3}, {1/(100*10^(52/99)), 10^(-50/99), 3}, {1/(100*10^(52/99)), 
      10^(-5/11), 3}, {1/(100*10^(52/99)), 10^(-40/99), 3}, 
     {1/(100*10^(52/99)), 10^(-35/99), 3}, {1/(100*10^(52/99)), 10^(-10/33), 
      3}, {1/(100*10^(52/99)), 10^(-25/99), 3}, {1/(100*10^(52/99)), 
      10^(-20/99), 3}, {1/(100*10^(52/99)), 10^(-5/33), 3}, 
     {1/(100*10^(52/99)), 10^(-10/99), 3}, {1/(100*10^(52/99)), 10^(-5/99), 
      3}, {1/(100*10^(52/99)), 1, 3}, {1/(100*10^(47/99)), 1/100000, 5}, 
     {1/(100*10^(47/99)), 1/(10000*10^(94/99)), 5}, 
     {1/(100*10^(47/99)), 1/(10000*10^(89/99)), 5}, 
     {1/(100*10^(47/99)), 1/(10000*10^(28/33)), 5}, 
     {1/(100*10^(47/99)), 1/(10000*10^(79/99)), 5}, 
     {1/(100*10^(47/99)), 1/(10000*10^(74/99)), 5}, 
     {1/(100*10^(47/99)), 1/(10000*10^(23/33)), 5}, 
     {1/(100*10^(47/99)), 1/(10000*10^(64/99)), 5}, 
     {1/(100*10^(47/99)), 1/(10000*10^(59/99)), 5}, 
     {1/(100*10^(47/99)), 1/(10000*10^(6/11)), 5}, {1/(100*10^(47/99)), 
      1/(10000*10^(49/99)), 5}, {1/(100*10^(47/99)), 1/(10000*10^(4/9)), 5}, 
     {1/(100*10^(47/99)), 1/(10000*10^(13/33)), 5}, 
     {1/(100*10^(47/99)), 1/(10000*10^(34/99)), 5}, 
     {1/(100*10^(47/99)), 1/(10000*10^(29/99)), 5}, 
     {1/(100*10^(47/99)), 1/(10000*10^(8/33)), 5}, {1/(100*10^(47/99)), 
      1/(10000*10^(19/99)), 5}, {1/(100*10^(47/99)), 1/(10000*10^(14/99)), 
      5}, {1/(100*10^(47/99)), 1/(10000*10^(1/11)), 5}, 
     {1/(100*10^(47/99)), 1/(10000*10^(4/99)), 5}, {1/(100*10^(47/99)), 
      1/(1000*10^(98/99)), 5}, {1/(100*10^(47/99)), 1/(1000*10^(31/33)), 5}, 
     {1/(100*10^(47/99)), 1/(1000*10^(8/9)), 5}, {1/(100*10^(47/99)), 
      1/(1000*10^(83/99)), 5}, {1/(100*10^(47/99)), 1/(1000*10^(26/33)), 5}, 
     {1/(100*10^(47/99)), 1/(1000*10^(73/99)), 5}, {1/(100*10^(47/99)), 
      1/(1000*10^(68/99)), 5}, {1/(100*10^(47/99)), 1/(1000*10^(7/11)), 5}, 
     {1/(100*10^(47/99)), 1/(1000*10^(58/99)), 5}, {1/(100*10^(47/99)), 
      1/(1000*10^(53/99)), 5}, {1/(100*10^(47/99)), 1/(1000*10^(16/33)), 5}, 
     {1/(100*10^(47/99)), 1/(1000*10^(43/99)), 5}, {1/(100*10^(47/99)), 
      1/(1000*10^(38/99)), 5}, {1/(100*10^(47/99)), 1/(1000*10^(1/3)), 5}, 
     {1/(100*10^(47/99)), 1/(1000*10^(28/99)), 5}, {1/(100*10^(47/99)), 
      1/(1000*10^(23/99)), 5}, {1/(100*10^(47/99)), 1/(1000*10^(2/11)), 5}, 
     {1/(100*10^(47/99)), 1/(1000*10^(13/99)), 5}, {1/(100*10^(47/99)), 
      1/(1000*10^(8/99)), 5}, {1/(100*10^(47/99)), 1/(1000*10^(1/33)), 5}, 
     {1/(100*10^(47/99)), 1/(100*10^(97/99)), 5}, {1/(100*10^(47/99)), 
      1/(100*10^(92/99)), 5}, {1/(100*10^(47/99)), 1/(100*10^(29/33)), 5}, 
     {1/(100*10^(47/99)), 1/(100*10^(82/99)), 5}, {1/(100*10^(47/99)), 
      1/(100*10^(7/9)), 5}, {1/(100*10^(47/99)), 1/(100*10^(8/11)), 5}, 
     {1/(100*10^(47/99)), 1/(100*10^(67/99)), 5}, {1/(100*10^(47/99)), 
      1/(100*10^(62/99)), 5}, {1/(100*10^(47/99)), 1/(100*10^(19/33)), 5}, 
     {1/(100*10^(47/99)), 1/(100*10^(52/99)), 5}, {1/(100*10^(47/99)), 
      1/(100*10^(47/99)), 5}, {1/(100*10^(47/99)), 1/(100*10^(14/33)), 5}, 
     {1/(100*10^(47/99)), 1/(100*10^(37/99)), 5}, {1/(100*10^(47/99)), 
      1/(100*10^(32/99)), 5}, {1/(100*10^(47/99)), 1/(100*10^(3/11)), 5}, 
     {1/(100*10^(47/99)), 1/(100*10^(2/9)), 5}, {1/(100*10^(47/99)), 
      1/(100*10^(17/99)), 5}, {1/(100*10^(47/99)), 1/(100*10^(4/33)), 3}, 
     {1/(100*10^(47/99)), 1/(100*10^(7/99)), 3}, {1/(100*10^(47/99)), 
      1/(100*10^(2/99)), 3}, {1/(100*10^(47/99)), 1/(10*10^(32/33)), 3}, 
     {1/(100*10^(47/99)), 1/(10*10^(91/99)), 3}, {1/(100*10^(47/99)), 
      1/(10*10^(86/99)), 3}, {1/(100*10^(47/99)), 1/(10*10^(9/11)), 3}, 
     {1/(100*10^(47/99)), 1/(10*10^(76/99)), 3}, {1/(100*10^(47/99)), 
      1/(10*10^(71/99)), 3}, {1/(100*10^(47/99)), 1/(10*10^(2/3)), 3}, 
     {1/(100*10^(47/99)), 1/(10*10^(61/99)), 3}, {1/(100*10^(47/99)), 
      1/(10*10^(56/99)), 3}, {1/(100*10^(47/99)), 1/(10*10^(17/33)), 3}, 
     {1/(100*10^(47/99)), 1/(10*10^(46/99)), 3}, {1/(100*10^(47/99)), 
      1/(10*10^(41/99)), 3}, {1/(100*10^(47/99)), 1/(10*10^(4/11)), 3}, 
     {1/(100*10^(47/99)), 1/(10*10^(31/99)), 3}, {1/(100*10^(47/99)), 
      1/(10*10^(26/99)), 3}, {1/(100*10^(47/99)), 1/(10*10^(7/33)), 3}, 
     {1/(100*10^(47/99)), 1/(10*10^(16/99)), 3}, {1/(100*10^(47/99)), 
      1/(10*10^(1/9)), 3}, {1/(100*10^(47/99)), 1/(10*10^(2/33)), 3}, 
     {1/(100*10^(47/99)), 1/(10*10^(1/99)), 3}, {1/(100*10^(47/99)), 
      10^(-95/99), 3}, {1/(100*10^(47/99)), 10^(-10/11), 3}, 
     {1/(100*10^(47/99)), 10^(-85/99), 3}, {1/(100*10^(47/99)), 10^(-80/99), 
      3}, {1/(100*10^(47/99)), 10^(-25/33), 3}, {1/(100*10^(47/99)), 
      10^(-70/99), 3}, {1/(100*10^(47/99)), 10^(-65/99), 3}, 
     {1/(100*10^(47/99)), 10^(-20/33), 3}, {1/(100*10^(47/99)), 10^(-5/9), 
      3}, {1/(100*10^(47/99)), 10^(-50/99), 3}, {1/(100*10^(47/99)), 
      10^(-5/11), 3}, {1/(100*10^(47/99)), 10^(-40/99), 3}, 
     {1/(100*10^(47/99)), 10^(-35/99), 3}, {1/(100*10^(47/99)), 10^(-10/33), 
      3}, {1/(100*10^(47/99)), 10^(-25/99), 3}, {1/(100*10^(47/99)), 
      10^(-20/99), 3}, {1/(100*10^(47/99)), 10^(-5/33), 3}, 
     {1/(100*10^(47/99)), 10^(-10/99), 3}, {1/(100*10^(47/99)), 10^(-5/99), 
      3}, {1/(100*10^(47/99)), 1, 3}, {1/(100*10^(14/33)), 1/100000, 5}, 
     {1/(100*10^(14/33)), 1/(10000*10^(94/99)), 5}, 
     {1/(100*10^(14/33)), 1/(10000*10^(89/99)), 5}, 
     {1/(100*10^(14/33)), 1/(10000*10^(28/33)), 5}, 
     {1/(100*10^(14/33)), 1/(10000*10^(79/99)), 5}, 
     {1/(100*10^(14/33)), 1/(10000*10^(74/99)), 5}, 
     {1/(100*10^(14/33)), 1/(10000*10^(23/33)), 5}, 
     {1/(100*10^(14/33)), 1/(10000*10^(64/99)), 5}, 
     {1/(100*10^(14/33)), 1/(10000*10^(59/99)), 5}, 
     {1/(100*10^(14/33)), 1/(10000*10^(6/11)), 5}, {1/(100*10^(14/33)), 
      1/(10000*10^(49/99)), 5}, {1/(100*10^(14/33)), 1/(10000*10^(4/9)), 5}, 
     {1/(100*10^(14/33)), 1/(10000*10^(13/33)), 5}, 
     {1/(100*10^(14/33)), 1/(10000*10^(34/99)), 5}, 
     {1/(100*10^(14/33)), 1/(10000*10^(29/99)), 5}, 
     {1/(100*10^(14/33)), 1/(10000*10^(8/33)), 5}, {1/(100*10^(14/33)), 
      1/(10000*10^(19/99)), 5}, {1/(100*10^(14/33)), 1/(10000*10^(14/99)), 
      5}, {1/(100*10^(14/33)), 1/(10000*10^(1/11)), 5}, 
     {1/(100*10^(14/33)), 1/(10000*10^(4/99)), 5}, {1/(100*10^(14/33)), 
      1/(1000*10^(98/99)), 5}, {1/(100*10^(14/33)), 1/(1000*10^(31/33)), 5}, 
     {1/(100*10^(14/33)), 1/(1000*10^(8/9)), 5}, {1/(100*10^(14/33)), 
      1/(1000*10^(83/99)), 5}, {1/(100*10^(14/33)), 1/(1000*10^(26/33)), 5}, 
     {1/(100*10^(14/33)), 1/(1000*10^(73/99)), 5}, {1/(100*10^(14/33)), 
      1/(1000*10^(68/99)), 5}, {1/(100*10^(14/33)), 1/(1000*10^(7/11)), 5}, 
     {1/(100*10^(14/33)), 1/(1000*10^(58/99)), 5}, {1/(100*10^(14/33)), 
      1/(1000*10^(53/99)), 5}, {1/(100*10^(14/33)), 1/(1000*10^(16/33)), 5}, 
     {1/(100*10^(14/33)), 1/(1000*10^(43/99)), 5}, {1/(100*10^(14/33)), 
      1/(1000*10^(38/99)), 5}, {1/(100*10^(14/33)), 1/(1000*10^(1/3)), 5}, 
     {1/(100*10^(14/33)), 1/(1000*10^(28/99)), 5}, {1/(100*10^(14/33)), 
      1/(1000*10^(23/99)), 5}, {1/(100*10^(14/33)), 1/(1000*10^(2/11)), 5}, 
     {1/(100*10^(14/33)), 1/(1000*10^(13/99)), 5}, {1/(100*10^(14/33)), 
      1/(1000*10^(8/99)), 5}, {1/(100*10^(14/33)), 1/(1000*10^(1/33)), 5}, 
     {1/(100*10^(14/33)), 1/(100*10^(97/99)), 5}, {1/(100*10^(14/33)), 
      1/(100*10^(92/99)), 5}, {1/(100*10^(14/33)), 1/(100*10^(29/33)), 5}, 
     {1/(100*10^(14/33)), 1/(100*10^(82/99)), 5}, {1/(100*10^(14/33)), 
      1/(100*10^(7/9)), 5}, {1/(100*10^(14/33)), 1/(100*10^(8/11)), 5}, 
     {1/(100*10^(14/33)), 1/(100*10^(67/99)), 5}, {1/(100*10^(14/33)), 
      1/(100*10^(62/99)), 5}, {1/(100*10^(14/33)), 1/(100*10^(19/33)), 5}, 
     {1/(100*10^(14/33)), 1/(100*10^(52/99)), 5}, {1/(100*10^(14/33)), 
      1/(100*10^(47/99)), 5}, {1/(100*10^(14/33)), 1/(100*10^(14/33)), 5}, 
     {1/(100*10^(14/33)), 1/(100*10^(37/99)), 5}, {1/(100*10^(14/33)), 
      1/(100*10^(32/99)), 5}, {1/(100*10^(14/33)), 1/(100*10^(3/11)), 5}, 
     {1/(100*10^(14/33)), 1/(100*10^(2/9)), 5}, {1/(100*10^(14/33)), 
      1/(100*10^(17/99)), 5}, {1/(100*10^(14/33)), 1/(100*10^(4/33)), 5}, 
     {1/(100*10^(14/33)), 1/(100*10^(7/99)), 5}, {1/(100*10^(14/33)), 
      1/(100*10^(2/99)), 5}, {1/(100*10^(14/33)), 1/(10*10^(32/33)), 3}, 
     {1/(100*10^(14/33)), 1/(10*10^(91/99)), 3}, {1/(100*10^(14/33)), 
      1/(10*10^(86/99)), 3}, {1/(100*10^(14/33)), 1/(10*10^(9/11)), 3}, 
     {1/(100*10^(14/33)), 1/(10*10^(76/99)), 3}, {1/(100*10^(14/33)), 
      1/(10*10^(71/99)), 3}, {1/(100*10^(14/33)), 1/(10*10^(2/3)), 3}, 
     {1/(100*10^(14/33)), 1/(10*10^(61/99)), 3}, {1/(100*10^(14/33)), 
      1/(10*10^(56/99)), 3}, {1/(100*10^(14/33)), 1/(10*10^(17/33)), 3}, 
     {1/(100*10^(14/33)), 1/(10*10^(46/99)), 3}, {1/(100*10^(14/33)), 
      1/(10*10^(41/99)), 3}, {1/(100*10^(14/33)), 1/(10*10^(4/11)), 3}, 
     {1/(100*10^(14/33)), 1/(10*10^(31/99)), 3}, {1/(100*10^(14/33)), 
      1/(10*10^(26/99)), 3}, {1/(100*10^(14/33)), 1/(10*10^(7/33)), 3}, 
     {1/(100*10^(14/33)), 1/(10*10^(16/99)), 3}, {1/(100*10^(14/33)), 
      1/(10*10^(1/9)), 3}, {1/(100*10^(14/33)), 1/(10*10^(2/33)), 3}, 
     {1/(100*10^(14/33)), 1/(10*10^(1/99)), 3}, {1/(100*10^(14/33)), 
      10^(-95/99), 3}, {1/(100*10^(14/33)), 10^(-10/11), 3}, 
     {1/(100*10^(14/33)), 10^(-85/99), 3}, {1/(100*10^(14/33)), 10^(-80/99), 
      3}, {1/(100*10^(14/33)), 10^(-25/33), 3}, {1/(100*10^(14/33)), 
      10^(-70/99), 3}, {1/(100*10^(14/33)), 10^(-65/99), 3}, 
     {1/(100*10^(14/33)), 10^(-20/33), 3}, {1/(100*10^(14/33)), 10^(-5/9), 
      3}, {1/(100*10^(14/33)), 10^(-50/99), 3}, {1/(100*10^(14/33)), 
      10^(-5/11), 3}, {1/(100*10^(14/33)), 10^(-40/99), 3}, 
     {1/(100*10^(14/33)), 10^(-35/99), 3}, {1/(100*10^(14/33)), 10^(-10/33), 
      3}, {1/(100*10^(14/33)), 10^(-25/99), 3}, {1/(100*10^(14/33)), 
      10^(-20/99), 3}, {1/(100*10^(14/33)), 10^(-5/33), 3}, 
     {1/(100*10^(14/33)), 10^(-10/99), 3}, {1/(100*10^(14/33)), 10^(-5/99), 
      3}, {1/(100*10^(14/33)), 1, 3}, {1/(100*10^(37/99)), 1/100000, 5}, 
     {1/(100*10^(37/99)), 1/(10000*10^(94/99)), 5}, 
     {1/(100*10^(37/99)), 1/(10000*10^(89/99)), 5}, 
     {1/(100*10^(37/99)), 1/(10000*10^(28/33)), 5}, 
     {1/(100*10^(37/99)), 1/(10000*10^(79/99)), 5}, 
     {1/(100*10^(37/99)), 1/(10000*10^(74/99)), 5}, 
     {1/(100*10^(37/99)), 1/(10000*10^(23/33)), 5}, 
     {1/(100*10^(37/99)), 1/(10000*10^(64/99)), 5}, 
     {1/(100*10^(37/99)), 1/(10000*10^(59/99)), 5}, 
     {1/(100*10^(37/99)), 1/(10000*10^(6/11)), 5}, {1/(100*10^(37/99)), 
      1/(10000*10^(49/99)), 5}, {1/(100*10^(37/99)), 1/(10000*10^(4/9)), 5}, 
     {1/(100*10^(37/99)), 1/(10000*10^(13/33)), 5}, 
     {1/(100*10^(37/99)), 1/(10000*10^(34/99)), 5}, 
     {1/(100*10^(37/99)), 1/(10000*10^(29/99)), 5}, 
     {1/(100*10^(37/99)), 1/(10000*10^(8/33)), 5}, {1/(100*10^(37/99)), 
      1/(10000*10^(19/99)), 5}, {1/(100*10^(37/99)), 1/(10000*10^(14/99)), 
      5}, {1/(100*10^(37/99)), 1/(10000*10^(1/11)), 5}, 
     {1/(100*10^(37/99)), 1/(10000*10^(4/99)), 5}, {1/(100*10^(37/99)), 
      1/(1000*10^(98/99)), 5}, {1/(100*10^(37/99)), 1/(1000*10^(31/33)), 5}, 
     {1/(100*10^(37/99)), 1/(1000*10^(8/9)), 5}, {1/(100*10^(37/99)), 
      1/(1000*10^(83/99)), 5}, {1/(100*10^(37/99)), 1/(1000*10^(26/33)), 5}, 
     {1/(100*10^(37/99)), 1/(1000*10^(73/99)), 5}, {1/(100*10^(37/99)), 
      1/(1000*10^(68/99)), 5}, {1/(100*10^(37/99)), 1/(1000*10^(7/11)), 5}, 
     {1/(100*10^(37/99)), 1/(1000*10^(58/99)), 5}, {1/(100*10^(37/99)), 
      1/(1000*10^(53/99)), 5}, {1/(100*10^(37/99)), 1/(1000*10^(16/33)), 5}, 
     {1/(100*10^(37/99)), 1/(1000*10^(43/99)), 5}, {1/(100*10^(37/99)), 
      1/(1000*10^(38/99)), 5}, {1/(100*10^(37/99)), 1/(1000*10^(1/3)), 5}, 
     {1/(100*10^(37/99)), 1/(1000*10^(28/99)), 5}, {1/(100*10^(37/99)), 
      1/(1000*10^(23/99)), 5}, {1/(100*10^(37/99)), 1/(1000*10^(2/11)), 5}, 
     {1/(100*10^(37/99)), 1/(1000*10^(13/99)), 5}, {1/(100*10^(37/99)), 
      1/(1000*10^(8/99)), 5}, {1/(100*10^(37/99)), 1/(1000*10^(1/33)), 5}, 
     {1/(100*10^(37/99)), 1/(100*10^(97/99)), 5}, {1/(100*10^(37/99)), 
      1/(100*10^(92/99)), 5}, {1/(100*10^(37/99)), 1/(100*10^(29/33)), 5}, 
     {1/(100*10^(37/99)), 1/(100*10^(82/99)), 5}, {1/(100*10^(37/99)), 
      1/(100*10^(7/9)), 5}, {1/(100*10^(37/99)), 1/(100*10^(8/11)), 5}, 
     {1/(100*10^(37/99)), 1/(100*10^(67/99)), 5}, {1/(100*10^(37/99)), 
      1/(100*10^(62/99)), 5}, {1/(100*10^(37/99)), 1/(100*10^(19/33)), 5}, 
     {1/(100*10^(37/99)), 1/(100*10^(52/99)), 5}, {1/(100*10^(37/99)), 
      1/(100*10^(47/99)), 5}, {1/(100*10^(37/99)), 1/(100*10^(14/33)), 5}, 
     {1/(100*10^(37/99)), 1/(100*10^(37/99)), 5}, {1/(100*10^(37/99)), 
      1/(100*10^(32/99)), 5}, {1/(100*10^(37/99)), 1/(100*10^(3/11)), 5}, 
     {1/(100*10^(37/99)), 1/(100*10^(2/9)), 5}, {1/(100*10^(37/99)), 
      1/(100*10^(17/99)), 5}, {1/(100*10^(37/99)), 1/(100*10^(4/33)), 5}, 
     {1/(100*10^(37/99)), 1/(100*10^(7/99)), 5}, {1/(100*10^(37/99)), 
      1/(100*10^(2/99)), 5}, {1/(100*10^(37/99)), 1/(10*10^(32/33)), 5}, 
     {1/(100*10^(37/99)), 1/(10*10^(91/99)), 5}, {1/(100*10^(37/99)), 
      1/(10*10^(86/99)), 3}, {1/(100*10^(37/99)), 1/(10*10^(9/11)), 3}, 
     {1/(100*10^(37/99)), 1/(10*10^(76/99)), 3}, {1/(100*10^(37/99)), 
      1/(10*10^(71/99)), 3}, {1/(100*10^(37/99)), 1/(10*10^(2/3)), 3}, 
     {1/(100*10^(37/99)), 1/(10*10^(61/99)), 3}, {1/(100*10^(37/99)), 
      1/(10*10^(56/99)), 3}, {1/(100*10^(37/99)), 1/(10*10^(17/33)), 3}, 
     {1/(100*10^(37/99)), 1/(10*10^(46/99)), 3}, {1/(100*10^(37/99)), 
      1/(10*10^(41/99)), 3}, {1/(100*10^(37/99)), 1/(10*10^(4/11)), 3}, 
     {1/(100*10^(37/99)), 1/(10*10^(31/99)), 3}, {1/(100*10^(37/99)), 
      1/(10*10^(26/99)), 3}, {1/(100*10^(37/99)), 1/(10*10^(7/33)), 3}, 
     {1/(100*10^(37/99)), 1/(10*10^(16/99)), 3}, {1/(100*10^(37/99)), 
      1/(10*10^(1/9)), 3}, {1/(100*10^(37/99)), 1/(10*10^(2/33)), 3}, 
     {1/(100*10^(37/99)), 1/(10*10^(1/99)), 3}, {1/(100*10^(37/99)), 
      10^(-95/99), 3}, {1/(100*10^(37/99)), 10^(-10/11), 3}, 
     {1/(100*10^(37/99)), 10^(-85/99), 3}, {1/(100*10^(37/99)), 10^(-80/99), 
      3}, {1/(100*10^(37/99)), 10^(-25/33), 3}, {1/(100*10^(37/99)), 
      10^(-70/99), 3}, {1/(100*10^(37/99)), 10^(-65/99), 3}, 
     {1/(100*10^(37/99)), 10^(-20/33), 3}, {1/(100*10^(37/99)), 10^(-5/9), 
      3}, {1/(100*10^(37/99)), 10^(-50/99), 3}, {1/(100*10^(37/99)), 
      10^(-5/11), 3}, {1/(100*10^(37/99)), 10^(-40/99), 3}, 
     {1/(100*10^(37/99)), 10^(-35/99), 3}, {1/(100*10^(37/99)), 10^(-10/33), 
      3}, {1/(100*10^(37/99)), 10^(-25/99), 3}, {1/(100*10^(37/99)), 
      10^(-20/99), 3}, {1/(100*10^(37/99)), 10^(-5/33), 3}, 
     {1/(100*10^(37/99)), 10^(-10/99), 3}, {1/(100*10^(37/99)), 10^(-5/99), 
      3}, {1/(100*10^(37/99)), 1, 3}, {1/(100*10^(32/99)), 1/100000, 5}, 
     {1/(100*10^(32/99)), 1/(10000*10^(94/99)), 5}, 
     {1/(100*10^(32/99)), 1/(10000*10^(89/99)), 5}, 
     {1/(100*10^(32/99)), 1/(10000*10^(28/33)), 5}, 
     {1/(100*10^(32/99)), 1/(10000*10^(79/99)), 5}, 
     {1/(100*10^(32/99)), 1/(10000*10^(74/99)), 5}, 
     {1/(100*10^(32/99)), 1/(10000*10^(23/33)), 5}, 
     {1/(100*10^(32/99)), 1/(10000*10^(64/99)), 5}, 
     {1/(100*10^(32/99)), 1/(10000*10^(59/99)), 5}, 
     {1/(100*10^(32/99)), 1/(10000*10^(6/11)), 5}, {1/(100*10^(32/99)), 
      1/(10000*10^(49/99)), 5}, {1/(100*10^(32/99)), 1/(10000*10^(4/9)), 5}, 
     {1/(100*10^(32/99)), 1/(10000*10^(13/33)), 5}, 
     {1/(100*10^(32/99)), 1/(10000*10^(34/99)), 5}, 
     {1/(100*10^(32/99)), 1/(10000*10^(29/99)), 5}, 
     {1/(100*10^(32/99)), 1/(10000*10^(8/33)), 5}, {1/(100*10^(32/99)), 
      1/(10000*10^(19/99)), 5}, {1/(100*10^(32/99)), 1/(10000*10^(14/99)), 
      5}, {1/(100*10^(32/99)), 1/(10000*10^(1/11)), 5}, 
     {1/(100*10^(32/99)), 1/(10000*10^(4/99)), 5}, {1/(100*10^(32/99)), 
      1/(1000*10^(98/99)), 5}, {1/(100*10^(32/99)), 1/(1000*10^(31/33)), 5}, 
     {1/(100*10^(32/99)), 1/(1000*10^(8/9)), 5}, {1/(100*10^(32/99)), 
      1/(1000*10^(83/99)), 5}, {1/(100*10^(32/99)), 1/(1000*10^(26/33)), 5}, 
     {1/(100*10^(32/99)), 1/(1000*10^(73/99)), 5}, {1/(100*10^(32/99)), 
      1/(1000*10^(68/99)), 5}, {1/(100*10^(32/99)), 1/(1000*10^(7/11)), 5}, 
     {1/(100*10^(32/99)), 1/(1000*10^(58/99)), 5}, {1/(100*10^(32/99)), 
      1/(1000*10^(53/99)), 5}, {1/(100*10^(32/99)), 1/(1000*10^(16/33)), 5}, 
     {1/(100*10^(32/99)), 1/(1000*10^(43/99)), 5}, {1/(100*10^(32/99)), 
      1/(1000*10^(38/99)), 5}, {1/(100*10^(32/99)), 1/(1000*10^(1/3)), 5}, 
     {1/(100*10^(32/99)), 1/(1000*10^(28/99)), 5}, {1/(100*10^(32/99)), 
      1/(1000*10^(23/99)), 5}, {1/(100*10^(32/99)), 1/(1000*10^(2/11)), 5}, 
     {1/(100*10^(32/99)), 1/(1000*10^(13/99)), 5}, {1/(100*10^(32/99)), 
      1/(1000*10^(8/99)), 5}, {1/(100*10^(32/99)), 1/(1000*10^(1/33)), 5}, 
     {1/(100*10^(32/99)), 1/(100*10^(97/99)), 5}, {1/(100*10^(32/99)), 
      1/(100*10^(92/99)), 5}, {1/(100*10^(32/99)), 1/(100*10^(29/33)), 5}, 
     {1/(100*10^(32/99)), 1/(100*10^(82/99)), 5}, {1/(100*10^(32/99)), 
      1/(100*10^(7/9)), 5}, {1/(100*10^(32/99)), 1/(100*10^(8/11)), 5}, 
     {1/(100*10^(32/99)), 1/(100*10^(67/99)), 5}, {1/(100*10^(32/99)), 
      1/(100*10^(62/99)), 5}, {1/(100*10^(32/99)), 1/(100*10^(19/33)), 5}, 
     {1/(100*10^(32/99)), 1/(100*10^(52/99)), 5}, {1/(100*10^(32/99)), 
      1/(100*10^(47/99)), 5}, {1/(100*10^(32/99)), 1/(100*10^(14/33)), 5}, 
     {1/(100*10^(32/99)), 1/(100*10^(37/99)), 5}, {1/(100*10^(32/99)), 
      1/(100*10^(32/99)), 5}, {1/(100*10^(32/99)), 1/(100*10^(3/11)), 5}, 
     {1/(100*10^(32/99)), 1/(100*10^(2/9)), 5}, {1/(100*10^(32/99)), 
      1/(100*10^(17/99)), 5}, {1/(100*10^(32/99)), 1/(100*10^(4/33)), 5}, 
     {1/(100*10^(32/99)), 1/(100*10^(7/99)), 5}, {1/(100*10^(32/99)), 
      1/(100*10^(2/99)), 5}, {1/(100*10^(32/99)), 1/(10*10^(32/33)), 5}, 
     {1/(100*10^(32/99)), 1/(10*10^(91/99)), 5}, {1/(100*10^(32/99)), 
      1/(10*10^(86/99)), 5}, {1/(100*10^(32/99)), 1/(10*10^(9/11)), 5}, 
     {1/(100*10^(32/99)), 1/(10*10^(76/99)), 3}, {1/(100*10^(32/99)), 
      1/(10*10^(71/99)), 3}, {1/(100*10^(32/99)), 1/(10*10^(2/3)), 3}, 
     {1/(100*10^(32/99)), 1/(10*10^(61/99)), 3}, {1/(100*10^(32/99)), 
      1/(10*10^(56/99)), 3}, {1/(100*10^(32/99)), 1/(10*10^(17/33)), 3}, 
     {1/(100*10^(32/99)), 1/(10*10^(46/99)), 3}, {1/(100*10^(32/99)), 
      1/(10*10^(41/99)), 3}, {1/(100*10^(32/99)), 1/(10*10^(4/11)), 3}, 
     {1/(100*10^(32/99)), 1/(10*10^(31/99)), 3}, {1/(100*10^(32/99)), 
      1/(10*10^(26/99)), 3}, {1/(100*10^(32/99)), 1/(10*10^(7/33)), 3}, 
     {1/(100*10^(32/99)), 1/(10*10^(16/99)), 3}, {1/(100*10^(32/99)), 
      1/(10*10^(1/9)), 3}, {1/(100*10^(32/99)), 1/(10*10^(2/33)), 3}, 
     {1/(100*10^(32/99)), 1/(10*10^(1/99)), 3}, {1/(100*10^(32/99)), 
      10^(-95/99), 3}, {1/(100*10^(32/99)), 10^(-10/11), 3}, 
     {1/(100*10^(32/99)), 10^(-85/99), 3}, {1/(100*10^(32/99)), 10^(-80/99), 
      3}, {1/(100*10^(32/99)), 10^(-25/33), 3}, {1/(100*10^(32/99)), 
      10^(-70/99), 3}, {1/(100*10^(32/99)), 10^(-65/99), 3}, 
     {1/(100*10^(32/99)), 10^(-20/33), 3}, {1/(100*10^(32/99)), 10^(-5/9), 
      3}, {1/(100*10^(32/99)), 10^(-50/99), 3}, {1/(100*10^(32/99)), 
      10^(-5/11), 3}, {1/(100*10^(32/99)), 10^(-40/99), 3}, 
     {1/(100*10^(32/99)), 10^(-35/99), 3}, {1/(100*10^(32/99)), 10^(-10/33), 
      3}, {1/(100*10^(32/99)), 10^(-25/99), 3}, {1/(100*10^(32/99)), 
      10^(-20/99), 3}, {1/(100*10^(32/99)), 10^(-5/33), 3}, 
     {1/(100*10^(32/99)), 10^(-10/99), 3}, {1/(100*10^(32/99)), 10^(-5/99), 
      3}, {1/(100*10^(32/99)), 1, 3}, {1/(100*10^(3/11)), 1/100000, 5}, 
     {1/(100*10^(3/11)), 1/(10000*10^(94/99)), 5}, 
     {1/(100*10^(3/11)), 1/(10000*10^(89/99)), 5}, 
     {1/(100*10^(3/11)), 1/(10000*10^(28/33)), 5}, 
     {1/(100*10^(3/11)), 1/(10000*10^(79/99)), 5}, 
     {1/(100*10^(3/11)), 1/(10000*10^(74/99)), 5}, 
     {1/(100*10^(3/11)), 1/(10000*10^(23/33)), 5}, 
     {1/(100*10^(3/11)), 1/(10000*10^(64/99)), 5}, 
     {1/(100*10^(3/11)), 1/(10000*10^(59/99)), 5}, 
     {1/(100*10^(3/11)), 1/(10000*10^(6/11)), 5}, {1/(100*10^(3/11)), 
      1/(10000*10^(49/99)), 5}, {1/(100*10^(3/11)), 1/(10000*10^(4/9)), 5}, 
     {1/(100*10^(3/11)), 1/(10000*10^(13/33)), 5}, 
     {1/(100*10^(3/11)), 1/(10000*10^(34/99)), 5}, 
     {1/(100*10^(3/11)), 1/(10000*10^(29/99)), 5}, 
     {1/(100*10^(3/11)), 1/(10000*10^(8/33)), 5}, {1/(100*10^(3/11)), 
      1/(10000*10^(19/99)), 5}, {1/(100*10^(3/11)), 1/(10000*10^(14/99)), 5}, 
     {1/(100*10^(3/11)), 1/(10000*10^(1/11)), 5}, {1/(100*10^(3/11)), 
      1/(10000*10^(4/99)), 5}, {1/(100*10^(3/11)), 1/(1000*10^(98/99)), 5}, 
     {1/(100*10^(3/11)), 1/(1000*10^(31/33)), 5}, {1/(100*10^(3/11)), 
      1/(1000*10^(8/9)), 5}, {1/(100*10^(3/11)), 1/(1000*10^(83/99)), 5}, 
     {1/(100*10^(3/11)), 1/(1000*10^(26/33)), 5}, {1/(100*10^(3/11)), 
      1/(1000*10^(73/99)), 5}, {1/(100*10^(3/11)), 1/(1000*10^(68/99)), 5}, 
     {1/(100*10^(3/11)), 1/(1000*10^(7/11)), 5}, {1/(100*10^(3/11)), 
      1/(1000*10^(58/99)), 5}, {1/(100*10^(3/11)), 1/(1000*10^(53/99)), 5}, 
     {1/(100*10^(3/11)), 1/(1000*10^(16/33)), 5}, {1/(100*10^(3/11)), 
      1/(1000*10^(43/99)), 5}, {1/(100*10^(3/11)), 1/(1000*10^(38/99)), 5}, 
     {1/(100*10^(3/11)), 1/(1000*10^(1/3)), 5}, {1/(100*10^(3/11)), 
      1/(1000*10^(28/99)), 5}, {1/(100*10^(3/11)), 1/(1000*10^(23/99)), 5}, 
     {1/(100*10^(3/11)), 1/(1000*10^(2/11)), 5}, {1/(100*10^(3/11)), 
      1/(1000*10^(13/99)), 5}, {1/(100*10^(3/11)), 1/(1000*10^(8/99)), 5}, 
     {1/(100*10^(3/11)), 1/(1000*10^(1/33)), 5}, {1/(100*10^(3/11)), 
      1/(100*10^(97/99)), 5}, {1/(100*10^(3/11)), 1/(100*10^(92/99)), 5}, 
     {1/(100*10^(3/11)), 1/(100*10^(29/33)), 5}, {1/(100*10^(3/11)), 
      1/(100*10^(82/99)), 5}, {1/(100*10^(3/11)), 1/(100*10^(7/9)), 5}, 
     {1/(100*10^(3/11)), 1/(100*10^(8/11)), 5}, {1/(100*10^(3/11)), 
      1/(100*10^(67/99)), 5}, {1/(100*10^(3/11)), 1/(100*10^(62/99)), 5}, 
     {1/(100*10^(3/11)), 1/(100*10^(19/33)), 5}, {1/(100*10^(3/11)), 
      1/(100*10^(52/99)), 5}, {1/(100*10^(3/11)), 1/(100*10^(47/99)), 5}, 
     {1/(100*10^(3/11)), 1/(100*10^(14/33)), 5}, {1/(100*10^(3/11)), 
      1/(100*10^(37/99)), 5}, {1/(100*10^(3/11)), 1/(100*10^(32/99)), 5}, 
     {1/(100*10^(3/11)), 1/(100*10^(3/11)), 5}, {1/(100*10^(3/11)), 
      1/(100*10^(2/9)), 5}, {1/(100*10^(3/11)), 1/(100*10^(17/99)), 5}, 
     {1/(100*10^(3/11)), 1/(100*10^(4/33)), 5}, {1/(100*10^(3/11)), 
      1/(100*10^(7/99)), 5}, {1/(100*10^(3/11)), 1/(100*10^(2/99)), 5}, 
     {1/(100*10^(3/11)), 1/(10*10^(32/33)), 5}, {1/(100*10^(3/11)), 
      1/(10*10^(91/99)), 5}, {1/(100*10^(3/11)), 1/(10*10^(86/99)), 5}, 
     {1/(100*10^(3/11)), 1/(10*10^(9/11)), 5}, {1/(100*10^(3/11)), 
      1/(10*10^(76/99)), 5}, {1/(100*10^(3/11)), 1/(10*10^(71/99)), 5}, 
     {1/(100*10^(3/11)), 1/(10*10^(2/3)), 3}, {1/(100*10^(3/11)), 
      1/(10*10^(61/99)), 3}, {1/(100*10^(3/11)), 1/(10*10^(56/99)), 3}, 
     {1/(100*10^(3/11)), 1/(10*10^(17/33)), 3}, {1/(100*10^(3/11)), 
      1/(10*10^(46/99)), 3}, {1/(100*10^(3/11)), 1/(10*10^(41/99)), 3}, 
     {1/(100*10^(3/11)), 1/(10*10^(4/11)), 3}, {1/(100*10^(3/11)), 
      1/(10*10^(31/99)), 3}, {1/(100*10^(3/11)), 1/(10*10^(26/99)), 3}, 
     {1/(100*10^(3/11)), 1/(10*10^(7/33)), 3}, {1/(100*10^(3/11)), 
      1/(10*10^(16/99)), 3}, {1/(100*10^(3/11)), 1/(10*10^(1/9)), 3}, 
     {1/(100*10^(3/11)), 1/(10*10^(2/33)), 3}, {1/(100*10^(3/11)), 
      1/(10*10^(1/99)), 3}, {1/(100*10^(3/11)), 10^(-95/99), 3}, 
     {1/(100*10^(3/11)), 10^(-10/11), 3}, {1/(100*10^(3/11)), 10^(-85/99), 
      3}, {1/(100*10^(3/11)), 10^(-80/99), 3}, {1/(100*10^(3/11)), 
      10^(-25/33), 3}, {1/(100*10^(3/11)), 10^(-70/99), 3}, 
     {1/(100*10^(3/11)), 10^(-65/99), 3}, {1/(100*10^(3/11)), 10^(-20/33), 
      3}, {1/(100*10^(3/11)), 10^(-5/9), 3}, {1/(100*10^(3/11)), 10^(-50/99), 
      3}, {1/(100*10^(3/11)), 10^(-5/11), 3}, {1/(100*10^(3/11)), 
      10^(-40/99), 3}, {1/(100*10^(3/11)), 10^(-35/99), 3}, 
     {1/(100*10^(3/11)), 10^(-10/33), 3}, {1/(100*10^(3/11)), 10^(-25/99), 
      3}, {1/(100*10^(3/11)), 10^(-20/99), 3}, {1/(100*10^(3/11)), 
      10^(-5/33), 3}, {1/(100*10^(3/11)), 10^(-10/99), 3}, 
     {1/(100*10^(3/11)), 10^(-5/99), 3}, {1/(100*10^(3/11)), 1, 3}, 
     {1/(100*10^(2/9)), 1/100000, 5}, {1/(100*10^(2/9)), 
      1/(10000*10^(94/99)), 5}, {1/(100*10^(2/9)), 1/(10000*10^(89/99)), 5}, 
     {1/(100*10^(2/9)), 1/(10000*10^(28/33)), 5}, {1/(100*10^(2/9)), 
      1/(10000*10^(79/99)), 5}, {1/(100*10^(2/9)), 1/(10000*10^(74/99)), 5}, 
     {1/(100*10^(2/9)), 1/(10000*10^(23/33)), 5}, {1/(100*10^(2/9)), 
      1/(10000*10^(64/99)), 5}, {1/(100*10^(2/9)), 1/(10000*10^(59/99)), 5}, 
     {1/(100*10^(2/9)), 1/(10000*10^(6/11)), 5}, {1/(100*10^(2/9)), 
      1/(10000*10^(49/99)), 5}, {1/(100*10^(2/9)), 1/(10000*10^(4/9)), 5}, 
     {1/(100*10^(2/9)), 1/(10000*10^(13/33)), 5}, {1/(100*10^(2/9)), 
      1/(10000*10^(34/99)), 5}, {1/(100*10^(2/9)), 1/(10000*10^(29/99)), 5}, 
     {1/(100*10^(2/9)), 1/(10000*10^(8/33)), 5}, {1/(100*10^(2/9)), 
      1/(10000*10^(19/99)), 5}, {1/(100*10^(2/9)), 1/(10000*10^(14/99)), 5}, 
     {1/(100*10^(2/9)), 1/(10000*10^(1/11)), 5}, {1/(100*10^(2/9)), 
      1/(10000*10^(4/99)), 5}, {1/(100*10^(2/9)), 1/(1000*10^(98/99)), 5}, 
     {1/(100*10^(2/9)), 1/(1000*10^(31/33)), 5}, {1/(100*10^(2/9)), 
      1/(1000*10^(8/9)), 5}, {1/(100*10^(2/9)), 1/(1000*10^(83/99)), 5}, 
     {1/(100*10^(2/9)), 1/(1000*10^(26/33)), 5}, {1/(100*10^(2/9)), 
      1/(1000*10^(73/99)), 5}, {1/(100*10^(2/9)), 1/(1000*10^(68/99)), 5}, 
     {1/(100*10^(2/9)), 1/(1000*10^(7/11)), 5}, {1/(100*10^(2/9)), 
      1/(1000*10^(58/99)), 5}, {1/(100*10^(2/9)), 1/(1000*10^(53/99)), 5}, 
     {1/(100*10^(2/9)), 1/(1000*10^(16/33)), 5}, {1/(100*10^(2/9)), 
      1/(1000*10^(43/99)), 5}, {1/(100*10^(2/9)), 1/(1000*10^(38/99)), 5}, 
     {1/(100*10^(2/9)), 1/(1000*10^(1/3)), 5}, {1/(100*10^(2/9)), 
      1/(1000*10^(28/99)), 5}, {1/(100*10^(2/9)), 1/(1000*10^(23/99)), 5}, 
     {1/(100*10^(2/9)), 1/(1000*10^(2/11)), 5}, {1/(100*10^(2/9)), 
      1/(1000*10^(13/99)), 5}, {1/(100*10^(2/9)), 1/(1000*10^(8/99)), 5}, 
     {1/(100*10^(2/9)), 1/(1000*10^(1/33)), 5}, {1/(100*10^(2/9)), 
      1/(100*10^(97/99)), 5}, {1/(100*10^(2/9)), 1/(100*10^(92/99)), 5}, 
     {1/(100*10^(2/9)), 1/(100*10^(29/33)), 5}, {1/(100*10^(2/9)), 
      1/(100*10^(82/99)), 5}, {1/(100*10^(2/9)), 1/(100*10^(7/9)), 5}, 
     {1/(100*10^(2/9)), 1/(100*10^(8/11)), 5}, {1/(100*10^(2/9)), 
      1/(100*10^(67/99)), 5}, {1/(100*10^(2/9)), 1/(100*10^(62/99)), 5}, 
     {1/(100*10^(2/9)), 1/(100*10^(19/33)), 5}, {1/(100*10^(2/9)), 
      1/(100*10^(52/99)), 5}, {1/(100*10^(2/9)), 1/(100*10^(47/99)), 5}, 
     {1/(100*10^(2/9)), 1/(100*10^(14/33)), 5}, {1/(100*10^(2/9)), 
      1/(100*10^(37/99)), 5}, {1/(100*10^(2/9)), 1/(100*10^(32/99)), 5}, 
     {1/(100*10^(2/9)), 1/(100*10^(3/11)), 5}, {1/(100*10^(2/9)), 
      1/(100*10^(2/9)), 5}, {1/(100*10^(2/9)), 1/(100*10^(17/99)), 5}, 
     {1/(100*10^(2/9)), 1/(100*10^(4/33)), 5}, {1/(100*10^(2/9)), 
      1/(100*10^(7/99)), 5}, {1/(100*10^(2/9)), 1/(100*10^(2/99)), 5}, 
     {1/(100*10^(2/9)), 1/(10*10^(32/33)), 5}, {1/(100*10^(2/9)), 
      1/(10*10^(91/99)), 5}, {1/(100*10^(2/9)), 1/(10*10^(86/99)), 5}, 
     {1/(100*10^(2/9)), 1/(10*10^(9/11)), 5}, {1/(100*10^(2/9)), 
      1/(10*10^(76/99)), 5}, {1/(100*10^(2/9)), 1/(10*10^(71/99)), 5}, 
     {1/(100*10^(2/9)), 1/(10*10^(2/3)), 5}, {1/(100*10^(2/9)), 
      1/(10*10^(61/99)), 5}, {1/(100*10^(2/9)), 1/(10*10^(56/99)), 3}, 
     {1/(100*10^(2/9)), 1/(10*10^(17/33)), 3}, {1/(100*10^(2/9)), 
      1/(10*10^(46/99)), 3}, {1/(100*10^(2/9)), 1/(10*10^(41/99)), 3}, 
     {1/(100*10^(2/9)), 1/(10*10^(4/11)), 3}, {1/(100*10^(2/9)), 
      1/(10*10^(31/99)), 3}, {1/(100*10^(2/9)), 1/(10*10^(26/99)), 3}, 
     {1/(100*10^(2/9)), 1/(10*10^(7/33)), 3}, {1/(100*10^(2/9)), 
      1/(10*10^(16/99)), 3}, {1/(100*10^(2/9)), 1/(10*10^(1/9)), 3}, 
     {1/(100*10^(2/9)), 1/(10*10^(2/33)), 3}, {1/(100*10^(2/9)), 
      1/(10*10^(1/99)), 3}, {1/(100*10^(2/9)), 10^(-95/99), 3}, 
     {1/(100*10^(2/9)), 10^(-10/11), 3}, {1/(100*10^(2/9)), 10^(-85/99), 3}, 
     {1/(100*10^(2/9)), 10^(-80/99), 3}, {1/(100*10^(2/9)), 10^(-25/33), 3}, 
     {1/(100*10^(2/9)), 10^(-70/99), 3}, {1/(100*10^(2/9)), 10^(-65/99), 3}, 
     {1/(100*10^(2/9)), 10^(-20/33), 3}, {1/(100*10^(2/9)), 10^(-5/9), 3}, 
     {1/(100*10^(2/9)), 10^(-50/99), 3}, {1/(100*10^(2/9)), 10^(-5/11), 3}, 
     {1/(100*10^(2/9)), 10^(-40/99), 3}, {1/(100*10^(2/9)), 10^(-35/99), 3}, 
     {1/(100*10^(2/9)), 10^(-10/33), 3}, {1/(100*10^(2/9)), 10^(-25/99), 3}, 
     {1/(100*10^(2/9)), 10^(-20/99), 3}, {1/(100*10^(2/9)), 10^(-5/33), 3}, 
     {1/(100*10^(2/9)), 10^(-10/99), 3}, {1/(100*10^(2/9)), 10^(-5/99), 3}, 
     {1/(100*10^(2/9)), 1, 3}, {1/(100*10^(17/99)), 1/100000, 5}, 
     {1/(100*10^(17/99)), 1/(10000*10^(94/99)), 5}, 
     {1/(100*10^(17/99)), 1/(10000*10^(89/99)), 5}, 
     {1/(100*10^(17/99)), 1/(10000*10^(28/33)), 5}, 
     {1/(100*10^(17/99)), 1/(10000*10^(79/99)), 5}, 
     {1/(100*10^(17/99)), 1/(10000*10^(74/99)), 5}, 
     {1/(100*10^(17/99)), 1/(10000*10^(23/33)), 5}, 
     {1/(100*10^(17/99)), 1/(10000*10^(64/99)), 5}, 
     {1/(100*10^(17/99)), 1/(10000*10^(59/99)), 5}, 
     {1/(100*10^(17/99)), 1/(10000*10^(6/11)), 5}, {1/(100*10^(17/99)), 
      1/(10000*10^(49/99)), 5}, {1/(100*10^(17/99)), 1/(10000*10^(4/9)), 5}, 
     {1/(100*10^(17/99)), 1/(10000*10^(13/33)), 5}, 
     {1/(100*10^(17/99)), 1/(10000*10^(34/99)), 5}, 
     {1/(100*10^(17/99)), 1/(10000*10^(29/99)), 5}, 
     {1/(100*10^(17/99)), 1/(10000*10^(8/33)), 5}, {1/(100*10^(17/99)), 
      1/(10000*10^(19/99)), 5}, {1/(100*10^(17/99)), 1/(10000*10^(14/99)), 
      5}, {1/(100*10^(17/99)), 1/(10000*10^(1/11)), 5}, 
     {1/(100*10^(17/99)), 1/(10000*10^(4/99)), 5}, {1/(100*10^(17/99)), 
      1/(1000*10^(98/99)), 5}, {1/(100*10^(17/99)), 1/(1000*10^(31/33)), 5}, 
     {1/(100*10^(17/99)), 1/(1000*10^(8/9)), 5}, {1/(100*10^(17/99)), 
      1/(1000*10^(83/99)), 5}, {1/(100*10^(17/99)), 1/(1000*10^(26/33)), 5}, 
     {1/(100*10^(17/99)), 1/(1000*10^(73/99)), 5}, {1/(100*10^(17/99)), 
      1/(1000*10^(68/99)), 5}, {1/(100*10^(17/99)), 1/(1000*10^(7/11)), 5}, 
     {1/(100*10^(17/99)), 1/(1000*10^(58/99)), 5}, {1/(100*10^(17/99)), 
      1/(1000*10^(53/99)), 5}, {1/(100*10^(17/99)), 1/(1000*10^(16/33)), 5}, 
     {1/(100*10^(17/99)), 1/(1000*10^(43/99)), 5}, {1/(100*10^(17/99)), 
      1/(1000*10^(38/99)), 5}, {1/(100*10^(17/99)), 1/(1000*10^(1/3)), 5}, 
     {1/(100*10^(17/99)), 1/(1000*10^(28/99)), 5}, {1/(100*10^(17/99)), 
      1/(1000*10^(23/99)), 5}, {1/(100*10^(17/99)), 1/(1000*10^(2/11)), 5}, 
     {1/(100*10^(17/99)), 1/(1000*10^(13/99)), 5}, {1/(100*10^(17/99)), 
      1/(1000*10^(8/99)), 5}, {1/(100*10^(17/99)), 1/(1000*10^(1/33)), 5}, 
     {1/(100*10^(17/99)), 1/(100*10^(97/99)), 5}, {1/(100*10^(17/99)), 
      1/(100*10^(92/99)), 5}, {1/(100*10^(17/99)), 1/(100*10^(29/33)), 5}, 
     {1/(100*10^(17/99)), 1/(100*10^(82/99)), 5}, {1/(100*10^(17/99)), 
      1/(100*10^(7/9)), 5}, {1/(100*10^(17/99)), 1/(100*10^(8/11)), 5}, 
     {1/(100*10^(17/99)), 1/(100*10^(67/99)), 5}, {1/(100*10^(17/99)), 
      1/(100*10^(62/99)), 5}, {1/(100*10^(17/99)), 1/(100*10^(19/33)), 5}, 
     {1/(100*10^(17/99)), 1/(100*10^(52/99)), 5}, {1/(100*10^(17/99)), 
      1/(100*10^(47/99)), 5}, {1/(100*10^(17/99)), 1/(100*10^(14/33)), 5}, 
     {1/(100*10^(17/99)), 1/(100*10^(37/99)), 5}, {1/(100*10^(17/99)), 
      1/(100*10^(32/99)), 5}, {1/(100*10^(17/99)), 1/(100*10^(3/11)), 5}, 
     {1/(100*10^(17/99)), 1/(100*10^(2/9)), 5}, {1/(100*10^(17/99)), 
      1/(100*10^(17/99)), 5}, {1/(100*10^(17/99)), 1/(100*10^(4/33)), 5}, 
     {1/(100*10^(17/99)), 1/(100*10^(7/99)), 5}, {1/(100*10^(17/99)), 
      1/(100*10^(2/99)), 5}, {1/(100*10^(17/99)), 1/(10*10^(32/33)), 5}, 
     {1/(100*10^(17/99)), 1/(10*10^(91/99)), 5}, {1/(100*10^(17/99)), 
      1/(10*10^(86/99)), 5}, {1/(100*10^(17/99)), 1/(10*10^(9/11)), 5}, 
     {1/(100*10^(17/99)), 1/(10*10^(76/99)), 5}, {1/(100*10^(17/99)), 
      1/(10*10^(71/99)), 5}, {1/(100*10^(17/99)), 1/(10*10^(2/3)), 5}, 
     {1/(100*10^(17/99)), 1/(10*10^(61/99)), 5}, {1/(100*10^(17/99)), 
      1/(10*10^(56/99)), 5}, {1/(100*10^(17/99)), 1/(10*10^(17/33)), 5}, 
     {1/(100*10^(17/99)), 1/(10*10^(46/99)), 5}, {1/(100*10^(17/99)), 
      1/(10*10^(41/99)), 3}, {1/(100*10^(17/99)), 1/(10*10^(4/11)), 3}, 
     {1/(100*10^(17/99)), 1/(10*10^(31/99)), 3}, {1/(100*10^(17/99)), 
      1/(10*10^(26/99)), 3}, {1/(100*10^(17/99)), 1/(10*10^(7/33)), 3}, 
     {1/(100*10^(17/99)), 1/(10*10^(16/99)), 3}, {1/(100*10^(17/99)), 
      1/(10*10^(1/9)), 3}, {1/(100*10^(17/99)), 1/(10*10^(2/33)), 3}, 
     {1/(100*10^(17/99)), 1/(10*10^(1/99)), 3}, {1/(100*10^(17/99)), 
      10^(-95/99), 3}, {1/(100*10^(17/99)), 10^(-10/11), 3}, 
     {1/(100*10^(17/99)), 10^(-85/99), 3}, {1/(100*10^(17/99)), 10^(-80/99), 
      3}, {1/(100*10^(17/99)), 10^(-25/33), 3}, {1/(100*10^(17/99)), 
      10^(-70/99), 3}, {1/(100*10^(17/99)), 10^(-65/99), 3}, 
     {1/(100*10^(17/99)), 10^(-20/33), 3}, {1/(100*10^(17/99)), 10^(-5/9), 
      3}, {1/(100*10^(17/99)), 10^(-50/99), 3}, {1/(100*10^(17/99)), 
      10^(-5/11), 3}, {1/(100*10^(17/99)), 10^(-40/99), 3}, 
     {1/(100*10^(17/99)), 10^(-35/99), 3}, {1/(100*10^(17/99)), 10^(-10/33), 
      3}, {1/(100*10^(17/99)), 10^(-25/99), 3}, {1/(100*10^(17/99)), 
      10^(-20/99), 3}, {1/(100*10^(17/99)), 10^(-5/33), 3}, 
     {1/(100*10^(17/99)), 10^(-10/99), 3}, {1/(100*10^(17/99)), 10^(-5/99), 
      3}, {1/(100*10^(17/99)), 1, 3}, {1/(100*10^(4/33)), 1/100000, 5}, 
     {1/(100*10^(4/33)), 1/(10000*10^(94/99)), 5}, 
     {1/(100*10^(4/33)), 1/(10000*10^(89/99)), 5}, 
     {1/(100*10^(4/33)), 1/(10000*10^(28/33)), 5}, 
     {1/(100*10^(4/33)), 1/(10000*10^(79/99)), 5}, 
     {1/(100*10^(4/33)), 1/(10000*10^(74/99)), 5}, 
     {1/(100*10^(4/33)), 1/(10000*10^(23/33)), 5}, 
     {1/(100*10^(4/33)), 1/(10000*10^(64/99)), 5}, 
     {1/(100*10^(4/33)), 1/(10000*10^(59/99)), 5}, 
     {1/(100*10^(4/33)), 1/(10000*10^(6/11)), 5}, {1/(100*10^(4/33)), 
      1/(10000*10^(49/99)), 5}, {1/(100*10^(4/33)), 1/(10000*10^(4/9)), 5}, 
     {1/(100*10^(4/33)), 1/(10000*10^(13/33)), 5}, 
     {1/(100*10^(4/33)), 1/(10000*10^(34/99)), 5}, 
     {1/(100*10^(4/33)), 1/(10000*10^(29/99)), 5}, 
     {1/(100*10^(4/33)), 1/(10000*10^(8/33)), 5}, {1/(100*10^(4/33)), 
      1/(10000*10^(19/99)), 5}, {1/(100*10^(4/33)), 1/(10000*10^(14/99)), 5}, 
     {1/(100*10^(4/33)), 1/(10000*10^(1/11)), 5}, {1/(100*10^(4/33)), 
      1/(10000*10^(4/99)), 5}, {1/(100*10^(4/33)), 1/(1000*10^(98/99)), 5}, 
     {1/(100*10^(4/33)), 1/(1000*10^(31/33)), 5}, {1/(100*10^(4/33)), 
      1/(1000*10^(8/9)), 5}, {1/(100*10^(4/33)), 1/(1000*10^(83/99)), 5}, 
     {1/(100*10^(4/33)), 1/(1000*10^(26/33)), 5}, {1/(100*10^(4/33)), 
      1/(1000*10^(73/99)), 5}, {1/(100*10^(4/33)), 1/(1000*10^(68/99)), 5}, 
     {1/(100*10^(4/33)), 1/(1000*10^(7/11)), 5}, {1/(100*10^(4/33)), 
      1/(1000*10^(58/99)), 5}, {1/(100*10^(4/33)), 1/(1000*10^(53/99)), 5}, 
     {1/(100*10^(4/33)), 1/(1000*10^(16/33)), 5}, {1/(100*10^(4/33)), 
      1/(1000*10^(43/99)), 5}, {1/(100*10^(4/33)), 1/(1000*10^(38/99)), 5}, 
     {1/(100*10^(4/33)), 1/(1000*10^(1/3)), 5}, {1/(100*10^(4/33)), 
      1/(1000*10^(28/99)), 5}, {1/(100*10^(4/33)), 1/(1000*10^(23/99)), 5}, 
     {1/(100*10^(4/33)), 1/(1000*10^(2/11)), 5}, {1/(100*10^(4/33)), 
      1/(1000*10^(13/99)), 5}, {1/(100*10^(4/33)), 1/(1000*10^(8/99)), 5}, 
     {1/(100*10^(4/33)), 1/(1000*10^(1/33)), 5}, {1/(100*10^(4/33)), 
      1/(100*10^(97/99)), 5}, {1/(100*10^(4/33)), 1/(100*10^(92/99)), 5}, 
     {1/(100*10^(4/33)), 1/(100*10^(29/33)), 5}, {1/(100*10^(4/33)), 
      1/(100*10^(82/99)), 5}, {1/(100*10^(4/33)), 1/(100*10^(7/9)), 5}, 
     {1/(100*10^(4/33)), 1/(100*10^(8/11)), 5}, {1/(100*10^(4/33)), 
      1/(100*10^(67/99)), 5}, {1/(100*10^(4/33)), 1/(100*10^(62/99)), 5}, 
     {1/(100*10^(4/33)), 1/(100*10^(19/33)), 5}, {1/(100*10^(4/33)), 
      1/(100*10^(52/99)), 5}, {1/(100*10^(4/33)), 1/(100*10^(47/99)), 5}, 
     {1/(100*10^(4/33)), 1/(100*10^(14/33)), 5}, {1/(100*10^(4/33)), 
      1/(100*10^(37/99)), 5}, {1/(100*10^(4/33)), 1/(100*10^(32/99)), 5}, 
     {1/(100*10^(4/33)), 1/(100*10^(3/11)), 5}, {1/(100*10^(4/33)), 
      1/(100*10^(2/9)), 5}, {1/(100*10^(4/33)), 1/(100*10^(17/99)), 5}, 
     {1/(100*10^(4/33)), 1/(100*10^(4/33)), 5}, {1/(100*10^(4/33)), 
      1/(100*10^(7/99)), 5}, {1/(100*10^(4/33)), 1/(100*10^(2/99)), 5}, 
     {1/(100*10^(4/33)), 1/(10*10^(32/33)), 5}, {1/(100*10^(4/33)), 
      1/(10*10^(91/99)), 5}, {1/(100*10^(4/33)), 1/(10*10^(86/99)), 5}, 
     {1/(100*10^(4/33)), 1/(10*10^(9/11)), 5}, {1/(100*10^(4/33)), 
      1/(10*10^(76/99)), 5}, {1/(100*10^(4/33)), 1/(10*10^(71/99)), 5}, 
     {1/(100*10^(4/33)), 1/(10*10^(2/3)), 5}, {1/(100*10^(4/33)), 
      1/(10*10^(61/99)), 5}, {1/(100*10^(4/33)), 1/(10*10^(56/99)), 5}, 
     {1/(100*10^(4/33)), 1/(10*10^(17/33)), 5}, {1/(100*10^(4/33)), 
      1/(10*10^(46/99)), 5}, {1/(100*10^(4/33)), 1/(10*10^(41/99)), 5}, 
     {1/(100*10^(4/33)), 1/(10*10^(4/11)), 5}, {1/(100*10^(4/33)), 
      1/(10*10^(31/99)), 3}, {1/(100*10^(4/33)), 1/(10*10^(26/99)), 3}, 
     {1/(100*10^(4/33)), 1/(10*10^(7/33)), 3}, {1/(100*10^(4/33)), 
      1/(10*10^(16/99)), 3}, {1/(100*10^(4/33)), 1/(10*10^(1/9)), 3}, 
     {1/(100*10^(4/33)), 1/(10*10^(2/33)), 3}, {1/(100*10^(4/33)), 
      1/(10*10^(1/99)), 3}, {1/(100*10^(4/33)), 10^(-95/99), 3}, 
     {1/(100*10^(4/33)), 10^(-10/11), 3}, {1/(100*10^(4/33)), 10^(-85/99), 
      3}, {1/(100*10^(4/33)), 10^(-80/99), 3}, {1/(100*10^(4/33)), 
      10^(-25/33), 3}, {1/(100*10^(4/33)), 10^(-70/99), 3}, 
     {1/(100*10^(4/33)), 10^(-65/99), 3}, {1/(100*10^(4/33)), 10^(-20/33), 
      3}, {1/(100*10^(4/33)), 10^(-5/9), 3}, {1/(100*10^(4/33)), 10^(-50/99), 
      3}, {1/(100*10^(4/33)), 10^(-5/11), 3}, {1/(100*10^(4/33)), 
      10^(-40/99), 3}, {1/(100*10^(4/33)), 10^(-35/99), 3}, 
     {1/(100*10^(4/33)), 10^(-10/33), 3}, {1/(100*10^(4/33)), 10^(-25/99), 
      3}, {1/(100*10^(4/33)), 10^(-20/99), 3}, {1/(100*10^(4/33)), 
      10^(-5/33), 3}, {1/(100*10^(4/33)), 10^(-10/99), 3}, 
     {1/(100*10^(4/33)), 10^(-5/99), 3}, {1/(100*10^(4/33)), 1, 3}, 
     {1/(100*10^(7/99)), 1/100000, 5}, {1/(100*10^(7/99)), 
      1/(10000*10^(94/99)), 5}, {1/(100*10^(7/99)), 1/(10000*10^(89/99)), 5}, 
     {1/(100*10^(7/99)), 1/(10000*10^(28/33)), 5}, 
     {1/(100*10^(7/99)), 1/(10000*10^(79/99)), 5}, 
     {1/(100*10^(7/99)), 1/(10000*10^(74/99)), 5}, 
     {1/(100*10^(7/99)), 1/(10000*10^(23/33)), 5}, 
     {1/(100*10^(7/99)), 1/(10000*10^(64/99)), 5}, 
     {1/(100*10^(7/99)), 1/(10000*10^(59/99)), 5}, 
     {1/(100*10^(7/99)), 1/(10000*10^(6/11)), 5}, {1/(100*10^(7/99)), 
      1/(10000*10^(49/99)), 5}, {1/(100*10^(7/99)), 1/(10000*10^(4/9)), 5}, 
     {1/(100*10^(7/99)), 1/(10000*10^(13/33)), 5}, 
     {1/(100*10^(7/99)), 1/(10000*10^(34/99)), 5}, 
     {1/(100*10^(7/99)), 1/(10000*10^(29/99)), 5}, 
     {1/(100*10^(7/99)), 1/(10000*10^(8/33)), 5}, {1/(100*10^(7/99)), 
      1/(10000*10^(19/99)), 5}, {1/(100*10^(7/99)), 1/(10000*10^(14/99)), 5}, 
     {1/(100*10^(7/99)), 1/(10000*10^(1/11)), 5}, {1/(100*10^(7/99)), 
      1/(10000*10^(4/99)), 5}, {1/(100*10^(7/99)), 1/(1000*10^(98/99)), 5}, 
     {1/(100*10^(7/99)), 1/(1000*10^(31/33)), 5}, {1/(100*10^(7/99)), 
      1/(1000*10^(8/9)), 5}, {1/(100*10^(7/99)), 1/(1000*10^(83/99)), 5}, 
     {1/(100*10^(7/99)), 1/(1000*10^(26/33)), 5}, {1/(100*10^(7/99)), 
      1/(1000*10^(73/99)), 5}, {1/(100*10^(7/99)), 1/(1000*10^(68/99)), 5}, 
     {1/(100*10^(7/99)), 1/(1000*10^(7/11)), 5}, {1/(100*10^(7/99)), 
      1/(1000*10^(58/99)), 5}, {1/(100*10^(7/99)), 1/(1000*10^(53/99)), 5}, 
     {1/(100*10^(7/99)), 1/(1000*10^(16/33)), 5}, {1/(100*10^(7/99)), 
      1/(1000*10^(43/99)), 5}, {1/(100*10^(7/99)), 1/(1000*10^(38/99)), 5}, 
     {1/(100*10^(7/99)), 1/(1000*10^(1/3)), 5}, {1/(100*10^(7/99)), 
      1/(1000*10^(28/99)), 5}, {1/(100*10^(7/99)), 1/(1000*10^(23/99)), 5}, 
     {1/(100*10^(7/99)), 1/(1000*10^(2/11)), 5}, {1/(100*10^(7/99)), 
      1/(1000*10^(13/99)), 5}, {1/(100*10^(7/99)), 1/(1000*10^(8/99)), 5}, 
     {1/(100*10^(7/99)), 1/(1000*10^(1/33)), 5}, {1/(100*10^(7/99)), 
      1/(100*10^(97/99)), 5}, {1/(100*10^(7/99)), 1/(100*10^(92/99)), 5}, 
     {1/(100*10^(7/99)), 1/(100*10^(29/33)), 5}, {1/(100*10^(7/99)), 
      1/(100*10^(82/99)), 5}, {1/(100*10^(7/99)), 1/(100*10^(7/9)), 5}, 
     {1/(100*10^(7/99)), 1/(100*10^(8/11)), 5}, {1/(100*10^(7/99)), 
      1/(100*10^(67/99)), 5}, {1/(100*10^(7/99)), 1/(100*10^(62/99)), 5}, 
     {1/(100*10^(7/99)), 1/(100*10^(19/33)), 5}, {1/(100*10^(7/99)), 
      1/(100*10^(52/99)), 5}, {1/(100*10^(7/99)), 1/(100*10^(47/99)), 5}, 
     {1/(100*10^(7/99)), 1/(100*10^(14/33)), 5}, {1/(100*10^(7/99)), 
      1/(100*10^(37/99)), 5}, {1/(100*10^(7/99)), 1/(100*10^(32/99)), 5}, 
     {1/(100*10^(7/99)), 1/(100*10^(3/11)), 5}, {1/(100*10^(7/99)), 
      1/(100*10^(2/9)), 5}, {1/(100*10^(7/99)), 1/(100*10^(17/99)), 5}, 
     {1/(100*10^(7/99)), 1/(100*10^(4/33)), 5}, {1/(100*10^(7/99)), 
      1/(100*10^(7/99)), 5}, {1/(100*10^(7/99)), 1/(100*10^(2/99)), 5}, 
     {1/(100*10^(7/99)), 1/(10*10^(32/33)), 5}, {1/(100*10^(7/99)), 
      1/(10*10^(91/99)), 5}, {1/(100*10^(7/99)), 1/(10*10^(86/99)), 5}, 
     {1/(100*10^(7/99)), 1/(10*10^(9/11)), 5}, {1/(100*10^(7/99)), 
      1/(10*10^(76/99)), 5}, {1/(100*10^(7/99)), 1/(10*10^(71/99)), 5}, 
     {1/(100*10^(7/99)), 1/(10*10^(2/3)), 5}, {1/(100*10^(7/99)), 
      1/(10*10^(61/99)), 5}, {1/(100*10^(7/99)), 1/(10*10^(56/99)), 5}, 
     {1/(100*10^(7/99)), 1/(10*10^(17/33)), 5}, {1/(100*10^(7/99)), 
      1/(10*10^(46/99)), 5}, {1/(100*10^(7/99)), 1/(10*10^(41/99)), 5}, 
     {1/(100*10^(7/99)), 1/(10*10^(4/11)), 5}, {1/(100*10^(7/99)), 
      1/(10*10^(31/99)), 5}, {1/(100*10^(7/99)), 1/(10*10^(26/99)), 5}, 
     {1/(100*10^(7/99)), 1/(10*10^(7/33)), 3}, {1/(100*10^(7/99)), 
      1/(10*10^(16/99)), 3}, {1/(100*10^(7/99)), 1/(10*10^(1/9)), 3}, 
     {1/(100*10^(7/99)), 1/(10*10^(2/33)), 3}, {1/(100*10^(7/99)), 
      1/(10*10^(1/99)), 3}, {1/(100*10^(7/99)), 10^(-95/99), 3}, 
     {1/(100*10^(7/99)), 10^(-10/11), 3}, {1/(100*10^(7/99)), 10^(-85/99), 
      3}, {1/(100*10^(7/99)), 10^(-80/99), 3}, {1/(100*10^(7/99)), 
      10^(-25/33), 3}, {1/(100*10^(7/99)), 10^(-70/99), 3}, 
     {1/(100*10^(7/99)), 10^(-65/99), 3}, {1/(100*10^(7/99)), 10^(-20/33), 
      3}, {1/(100*10^(7/99)), 10^(-5/9), 3}, {1/(100*10^(7/99)), 10^(-50/99), 
      3}, {1/(100*10^(7/99)), 10^(-5/11), 3}, {1/(100*10^(7/99)), 
      10^(-40/99), 3}, {1/(100*10^(7/99)), 10^(-35/99), 3}, 
     {1/(100*10^(7/99)), 10^(-10/33), 3}, {1/(100*10^(7/99)), 10^(-25/99), 
      3}, {1/(100*10^(7/99)), 10^(-20/99), 3}, {1/(100*10^(7/99)), 
      10^(-5/33), 3}, {1/(100*10^(7/99)), 10^(-10/99), 3}, 
     {1/(100*10^(7/99)), 10^(-5/99), 3}, {1/(100*10^(7/99)), 1, 3}, 
     {1/(100*10^(2/99)), 1/100000, 5}, {1/(100*10^(2/99)), 
      1/(10000*10^(94/99)), 5}, {1/(100*10^(2/99)), 1/(10000*10^(89/99)), 5}, 
     {1/(100*10^(2/99)), 1/(10000*10^(28/33)), 5}, 
     {1/(100*10^(2/99)), 1/(10000*10^(79/99)), 5}, 
     {1/(100*10^(2/99)), 1/(10000*10^(74/99)), 5}, 
     {1/(100*10^(2/99)), 1/(10000*10^(23/33)), 5}, 
     {1/(100*10^(2/99)), 1/(10000*10^(64/99)), 5}, 
     {1/(100*10^(2/99)), 1/(10000*10^(59/99)), 5}, 
     {1/(100*10^(2/99)), 1/(10000*10^(6/11)), 5}, {1/(100*10^(2/99)), 
      1/(10000*10^(49/99)), 5}, {1/(100*10^(2/99)), 1/(10000*10^(4/9)), 5}, 
     {1/(100*10^(2/99)), 1/(10000*10^(13/33)), 5}, 
     {1/(100*10^(2/99)), 1/(10000*10^(34/99)), 5}, 
     {1/(100*10^(2/99)), 1/(10000*10^(29/99)), 5}, 
     {1/(100*10^(2/99)), 1/(10000*10^(8/33)), 5}, {1/(100*10^(2/99)), 
      1/(10000*10^(19/99)), 5}, {1/(100*10^(2/99)), 1/(10000*10^(14/99)), 5}, 
     {1/(100*10^(2/99)), 1/(10000*10^(1/11)), 5}, {1/(100*10^(2/99)), 
      1/(10000*10^(4/99)), 5}, {1/(100*10^(2/99)), 1/(1000*10^(98/99)), 5}, 
     {1/(100*10^(2/99)), 1/(1000*10^(31/33)), 5}, {1/(100*10^(2/99)), 
      1/(1000*10^(8/9)), 5}, {1/(100*10^(2/99)), 1/(1000*10^(83/99)), 5}, 
     {1/(100*10^(2/99)), 1/(1000*10^(26/33)), 5}, {1/(100*10^(2/99)), 
      1/(1000*10^(73/99)), 5}, {1/(100*10^(2/99)), 1/(1000*10^(68/99)), 5}, 
     {1/(100*10^(2/99)), 1/(1000*10^(7/11)), 5}, {1/(100*10^(2/99)), 
      1/(1000*10^(58/99)), 5}, {1/(100*10^(2/99)), 1/(1000*10^(53/99)), 5}, 
     {1/(100*10^(2/99)), 1/(1000*10^(16/33)), 5}, {1/(100*10^(2/99)), 
      1/(1000*10^(43/99)), 5}, {1/(100*10^(2/99)), 1/(1000*10^(38/99)), 5}, 
     {1/(100*10^(2/99)), 1/(1000*10^(1/3)), 5}, {1/(100*10^(2/99)), 
      1/(1000*10^(28/99)), 5}, {1/(100*10^(2/99)), 1/(1000*10^(23/99)), 5}, 
     {1/(100*10^(2/99)), 1/(1000*10^(2/11)), 5}, {1/(100*10^(2/99)), 
      1/(1000*10^(13/99)), 5}, {1/(100*10^(2/99)), 1/(1000*10^(8/99)), 5}, 
     {1/(100*10^(2/99)), 1/(1000*10^(1/33)), 5}, {1/(100*10^(2/99)), 
      1/(100*10^(97/99)), 5}, {1/(100*10^(2/99)), 1/(100*10^(92/99)), 5}, 
     {1/(100*10^(2/99)), 1/(100*10^(29/33)), 5}, {1/(100*10^(2/99)), 
      1/(100*10^(82/99)), 5}, {1/(100*10^(2/99)), 1/(100*10^(7/9)), 5}, 
     {1/(100*10^(2/99)), 1/(100*10^(8/11)), 5}, {1/(100*10^(2/99)), 
      1/(100*10^(67/99)), 5}, {1/(100*10^(2/99)), 1/(100*10^(62/99)), 5}, 
     {1/(100*10^(2/99)), 1/(100*10^(19/33)), 5}, {1/(100*10^(2/99)), 
      1/(100*10^(52/99)), 5}, {1/(100*10^(2/99)), 1/(100*10^(47/99)), 5}, 
     {1/(100*10^(2/99)), 1/(100*10^(14/33)), 5}, {1/(100*10^(2/99)), 
      1/(100*10^(37/99)), 5}, {1/(100*10^(2/99)), 1/(100*10^(32/99)), 5}, 
     {1/(100*10^(2/99)), 1/(100*10^(3/11)), 5}, {1/(100*10^(2/99)), 
      1/(100*10^(2/9)), 5}, {1/(100*10^(2/99)), 1/(100*10^(17/99)), 5}, 
     {1/(100*10^(2/99)), 1/(100*10^(4/33)), 5}, {1/(100*10^(2/99)), 
      1/(100*10^(7/99)), 5}, {1/(100*10^(2/99)), 1/(100*10^(2/99)), 5}, 
     {1/(100*10^(2/99)), 1/(10*10^(32/33)), 5}, {1/(100*10^(2/99)), 
      1/(10*10^(91/99)), 5}, {1/(100*10^(2/99)), 1/(10*10^(86/99)), 5}, 
     {1/(100*10^(2/99)), 1/(10*10^(9/11)), 5}, {1/(100*10^(2/99)), 
      1/(10*10^(76/99)), 5}, {1/(100*10^(2/99)), 1/(10*10^(71/99)), 5}, 
     {1/(100*10^(2/99)), 1/(10*10^(2/3)), 5}, {1/(100*10^(2/99)), 
      1/(10*10^(61/99)), 5}, {1/(100*10^(2/99)), 1/(10*10^(56/99)), 5}, 
     {1/(100*10^(2/99)), 1/(10*10^(17/33)), 5}, {1/(100*10^(2/99)), 
      1/(10*10^(46/99)), 5}, {1/(100*10^(2/99)), 1/(10*10^(41/99)), 5}, 
     {1/(100*10^(2/99)), 1/(10*10^(4/11)), 5}, {1/(100*10^(2/99)), 
      1/(10*10^(31/99)), 5}, {1/(100*10^(2/99)), 1/(10*10^(26/99)), 5}, 
     {1/(100*10^(2/99)), 1/(10*10^(7/33)), 5}, {1/(100*10^(2/99)), 
      1/(10*10^(16/99)), 5}, {1/(100*10^(2/99)), 1/(10*10^(1/9)), 3}, 
     {1/(100*10^(2/99)), 1/(10*10^(2/33)), 3}, {1/(100*10^(2/99)), 
      1/(10*10^(1/99)), 3}, {1/(100*10^(2/99)), 10^(-95/99), 3}, 
     {1/(100*10^(2/99)), 10^(-10/11), 3}, {1/(100*10^(2/99)), 10^(-85/99), 
      3}, {1/(100*10^(2/99)), 10^(-80/99), 3}, {1/(100*10^(2/99)), 
      10^(-25/33), 3}, {1/(100*10^(2/99)), 10^(-70/99), 3}, 
     {1/(100*10^(2/99)), 10^(-65/99), 3}, {1/(100*10^(2/99)), 10^(-20/33), 
      3}, {1/(100*10^(2/99)), 10^(-5/9), 3}, {1/(100*10^(2/99)), 10^(-50/99), 
      3}, {1/(100*10^(2/99)), 10^(-5/11), 3}, {1/(100*10^(2/99)), 
      10^(-40/99), 3}, {1/(100*10^(2/99)), 10^(-35/99), 3}, 
     {1/(100*10^(2/99)), 10^(-10/33), 3}, {1/(100*10^(2/99)), 10^(-25/99), 
      3}, {1/(100*10^(2/99)), 10^(-20/99), 3}, {1/(100*10^(2/99)), 
      10^(-5/33), 3}, {1/(100*10^(2/99)), 10^(-10/99), 3}, 
     {1/(100*10^(2/99)), 10^(-5/99), 3}, {1/(100*10^(2/99)), 1, 3}, 
     {1/(10*10^(32/33)), 1/100000, 5}, {1/(10*10^(32/33)), 
      1/(10000*10^(94/99)), 5}, {1/(10*10^(32/33)), 1/(10000*10^(89/99)), 5}, 
     {1/(10*10^(32/33)), 1/(10000*10^(28/33)), 5}, 
     {1/(10*10^(32/33)), 1/(10000*10^(79/99)), 5}, 
     {1/(10*10^(32/33)), 1/(10000*10^(74/99)), 5}, 
     {1/(10*10^(32/33)), 1/(10000*10^(23/33)), 5}, 
     {1/(10*10^(32/33)), 1/(10000*10^(64/99)), 5}, 
     {1/(10*10^(32/33)), 1/(10000*10^(59/99)), 5}, 
     {1/(10*10^(32/33)), 1/(10000*10^(6/11)), 5}, {1/(10*10^(32/33)), 
      1/(10000*10^(49/99)), 5}, {1/(10*10^(32/33)), 1/(10000*10^(4/9)), 5}, 
     {1/(10*10^(32/33)), 1/(10000*10^(13/33)), 5}, 
     {1/(10*10^(32/33)), 1/(10000*10^(34/99)), 5}, 
     {1/(10*10^(32/33)), 1/(10000*10^(29/99)), 5}, 
     {1/(10*10^(32/33)), 1/(10000*10^(8/33)), 5}, {1/(10*10^(32/33)), 
      1/(10000*10^(19/99)), 5}, {1/(10*10^(32/33)), 1/(10000*10^(14/99)), 5}, 
     {1/(10*10^(32/33)), 1/(10000*10^(1/11)), 5}, {1/(10*10^(32/33)), 
      1/(10000*10^(4/99)), 5}, {1/(10*10^(32/33)), 1/(1000*10^(98/99)), 5}, 
     {1/(10*10^(32/33)), 1/(1000*10^(31/33)), 5}, {1/(10*10^(32/33)), 
      1/(1000*10^(8/9)), 5}, {1/(10*10^(32/33)), 1/(1000*10^(83/99)), 5}, 
     {1/(10*10^(32/33)), 1/(1000*10^(26/33)), 5}, {1/(10*10^(32/33)), 
      1/(1000*10^(73/99)), 5}, {1/(10*10^(32/33)), 1/(1000*10^(68/99)), 5}, 
     {1/(10*10^(32/33)), 1/(1000*10^(7/11)), 5}, {1/(10*10^(32/33)), 
      1/(1000*10^(58/99)), 5}, {1/(10*10^(32/33)), 1/(1000*10^(53/99)), 5}, 
     {1/(10*10^(32/33)), 1/(1000*10^(16/33)), 5}, {1/(10*10^(32/33)), 
      1/(1000*10^(43/99)), 5}, {1/(10*10^(32/33)), 1/(1000*10^(38/99)), 5}, 
     {1/(10*10^(32/33)), 1/(1000*10^(1/3)), 5}, {1/(10*10^(32/33)), 
      1/(1000*10^(28/99)), 5}, {1/(10*10^(32/33)), 1/(1000*10^(23/99)), 5}, 
     {1/(10*10^(32/33)), 1/(1000*10^(2/11)), 5}, {1/(10*10^(32/33)), 
      1/(1000*10^(13/99)), 5}, {1/(10*10^(32/33)), 1/(1000*10^(8/99)), 5}, 
     {1/(10*10^(32/33)), 1/(1000*10^(1/33)), 5}, {1/(10*10^(32/33)), 
      1/(100*10^(97/99)), 5}, {1/(10*10^(32/33)), 1/(100*10^(92/99)), 5}, 
     {1/(10*10^(32/33)), 1/(100*10^(29/33)), 5}, {1/(10*10^(32/33)), 
      1/(100*10^(82/99)), 5}, {1/(10*10^(32/33)), 1/(100*10^(7/9)), 5}, 
     {1/(10*10^(32/33)), 1/(100*10^(8/11)), 5}, {1/(10*10^(32/33)), 
      1/(100*10^(67/99)), 5}, {1/(10*10^(32/33)), 1/(100*10^(62/99)), 5}, 
     {1/(10*10^(32/33)), 1/(100*10^(19/33)), 5}, {1/(10*10^(32/33)), 
      1/(100*10^(52/99)), 5}, {1/(10*10^(32/33)), 1/(100*10^(47/99)), 5}, 
     {1/(10*10^(32/33)), 1/(100*10^(14/33)), 5}, {1/(10*10^(32/33)), 
      1/(100*10^(37/99)), 5}, {1/(10*10^(32/33)), 1/(100*10^(32/99)), 5}, 
     {1/(10*10^(32/33)), 1/(100*10^(3/11)), 5}, {1/(10*10^(32/33)), 
      1/(100*10^(2/9)), 5}, {1/(10*10^(32/33)), 1/(100*10^(17/99)), 5}, 
     {1/(10*10^(32/33)), 1/(100*10^(4/33)), 5}, {1/(10*10^(32/33)), 
      1/(100*10^(7/99)), 5}, {1/(10*10^(32/33)), 1/(100*10^(2/99)), 5}, 
     {1/(10*10^(32/33)), 1/(10*10^(32/33)), 5}, {1/(10*10^(32/33)), 
      1/(10*10^(91/99)), 5}, {1/(10*10^(32/33)), 1/(10*10^(86/99)), 5}, 
     {1/(10*10^(32/33)), 1/(10*10^(9/11)), 5}, {1/(10*10^(32/33)), 
      1/(10*10^(76/99)), 5}, {1/(10*10^(32/33)), 1/(10*10^(71/99)), 5}, 
     {1/(10*10^(32/33)), 1/(10*10^(2/3)), 5}, {1/(10*10^(32/33)), 
      1/(10*10^(61/99)), 5}, {1/(10*10^(32/33)), 1/(10*10^(56/99)), 5}, 
     {1/(10*10^(32/33)), 1/(10*10^(17/33)), 5}, {1/(10*10^(32/33)), 
      1/(10*10^(46/99)), 5}, {1/(10*10^(32/33)), 1/(10*10^(41/99)), 5}, 
     {1/(10*10^(32/33)), 1/(10*10^(4/11)), 5}, {1/(10*10^(32/33)), 
      1/(10*10^(31/99)), 5}, {1/(10*10^(32/33)), 1/(10*10^(26/99)), 5}, 
     {1/(10*10^(32/33)), 1/(10*10^(7/33)), 5}, {1/(10*10^(32/33)), 
      1/(10*10^(16/99)), 5}, {1/(10*10^(32/33)), 1/(10*10^(1/9)), 5}, 
     {1/(10*10^(32/33)), 1/(10*10^(2/33)), 5}, {1/(10*10^(32/33)), 
      1/(10*10^(1/99)), 3}, {1/(10*10^(32/33)), 10^(-95/99), 3}, 
     {1/(10*10^(32/33)), 10^(-10/11), 3}, {1/(10*10^(32/33)), 10^(-85/99), 
      3}, {1/(10*10^(32/33)), 10^(-80/99), 3}, {1/(10*10^(32/33)), 
      10^(-25/33), 3}, {1/(10*10^(32/33)), 10^(-70/99), 3}, 
     {1/(10*10^(32/33)), 10^(-65/99), 3}, {1/(10*10^(32/33)), 10^(-20/33), 
      3}, {1/(10*10^(32/33)), 10^(-5/9), 3}, {1/(10*10^(32/33)), 10^(-50/99), 
      3}, {1/(10*10^(32/33)), 10^(-5/11), 3}, {1/(10*10^(32/33)), 
      10^(-40/99), 3}, {1/(10*10^(32/33)), 10^(-35/99), 3}, 
     {1/(10*10^(32/33)), 10^(-10/33), 3}, {1/(10*10^(32/33)), 10^(-25/99), 
      3}, {1/(10*10^(32/33)), 10^(-20/99), 3}, {1/(10*10^(32/33)), 
      10^(-5/33), 3}, {1/(10*10^(32/33)), 10^(-10/99), 3}, 
     {1/(10*10^(32/33)), 10^(-5/99), 3}, {1/(10*10^(32/33)), 1, 3}, 
     {1/(10*10^(91/99)), 1/100000, 5}, {1/(10*10^(91/99)), 
      1/(10000*10^(94/99)), 5}, {1/(10*10^(91/99)), 1/(10000*10^(89/99)), 5}, 
     {1/(10*10^(91/99)), 1/(10000*10^(28/33)), 5}, 
     {1/(10*10^(91/99)), 1/(10000*10^(79/99)), 5}, 
     {1/(10*10^(91/99)), 1/(10000*10^(74/99)), 5}, 
     {1/(10*10^(91/99)), 1/(10000*10^(23/33)), 5}, 
     {1/(10*10^(91/99)), 1/(10000*10^(64/99)), 5}, 
     {1/(10*10^(91/99)), 1/(10000*10^(59/99)), 5}, 
     {1/(10*10^(91/99)), 1/(10000*10^(6/11)), 5}, {1/(10*10^(91/99)), 
      1/(10000*10^(49/99)), 5}, {1/(10*10^(91/99)), 1/(10000*10^(4/9)), 5}, 
     {1/(10*10^(91/99)), 1/(10000*10^(13/33)), 5}, 
     {1/(10*10^(91/99)), 1/(10000*10^(34/99)), 5}, 
     {1/(10*10^(91/99)), 1/(10000*10^(29/99)), 5}, 
     {1/(10*10^(91/99)), 1/(10000*10^(8/33)), 5}, {1/(10*10^(91/99)), 
      1/(10000*10^(19/99)), 5}, {1/(10*10^(91/99)), 1/(10000*10^(14/99)), 5}, 
     {1/(10*10^(91/99)), 1/(10000*10^(1/11)), 5}, {1/(10*10^(91/99)), 
      1/(10000*10^(4/99)), 5}, {1/(10*10^(91/99)), 1/(1000*10^(98/99)), 5}, 
     {1/(10*10^(91/99)), 1/(1000*10^(31/33)), 5}, {1/(10*10^(91/99)), 
      1/(1000*10^(8/9)), 5}, {1/(10*10^(91/99)), 1/(1000*10^(83/99)), 5}, 
     {1/(10*10^(91/99)), 1/(1000*10^(26/33)), 5}, {1/(10*10^(91/99)), 
      1/(1000*10^(73/99)), 5}, {1/(10*10^(91/99)), 1/(1000*10^(68/99)), 5}, 
     {1/(10*10^(91/99)), 1/(1000*10^(7/11)), 5}, {1/(10*10^(91/99)), 
      1/(1000*10^(58/99)), 5}, {1/(10*10^(91/99)), 1/(1000*10^(53/99)), 5}, 
     {1/(10*10^(91/99)), 1/(1000*10^(16/33)), 5}, {1/(10*10^(91/99)), 
      1/(1000*10^(43/99)), 5}, {1/(10*10^(91/99)), 1/(1000*10^(38/99)), 5}, 
     {1/(10*10^(91/99)), 1/(1000*10^(1/3)), 5}, {1/(10*10^(91/99)), 
      1/(1000*10^(28/99)), 5}, {1/(10*10^(91/99)), 1/(1000*10^(23/99)), 5}, 
     {1/(10*10^(91/99)), 1/(1000*10^(2/11)), 5}, {1/(10*10^(91/99)), 
      1/(1000*10^(13/99)), 5}, {1/(10*10^(91/99)), 1/(1000*10^(8/99)), 5}, 
     {1/(10*10^(91/99)), 1/(1000*10^(1/33)), 5}, {1/(10*10^(91/99)), 
      1/(100*10^(97/99)), 5}, {1/(10*10^(91/99)), 1/(100*10^(92/99)), 5}, 
     {1/(10*10^(91/99)), 1/(100*10^(29/33)), 5}, {1/(10*10^(91/99)), 
      1/(100*10^(82/99)), 5}, {1/(10*10^(91/99)), 1/(100*10^(7/9)), 5}, 
     {1/(10*10^(91/99)), 1/(100*10^(8/11)), 5}, {1/(10*10^(91/99)), 
      1/(100*10^(67/99)), 5}, {1/(10*10^(91/99)), 1/(100*10^(62/99)), 5}, 
     {1/(10*10^(91/99)), 1/(100*10^(19/33)), 5}, {1/(10*10^(91/99)), 
      1/(100*10^(52/99)), 5}, {1/(10*10^(91/99)), 1/(100*10^(47/99)), 5}, 
     {1/(10*10^(91/99)), 1/(100*10^(14/33)), 5}, {1/(10*10^(91/99)), 
      1/(100*10^(37/99)), 5}, {1/(10*10^(91/99)), 1/(100*10^(32/99)), 5}, 
     {1/(10*10^(91/99)), 1/(100*10^(3/11)), 5}, {1/(10*10^(91/99)), 
      1/(100*10^(2/9)), 5}, {1/(10*10^(91/99)), 1/(100*10^(17/99)), 5}, 
     {1/(10*10^(91/99)), 1/(100*10^(4/33)), 5}, {1/(10*10^(91/99)), 
      1/(100*10^(7/99)), 5}, {1/(10*10^(91/99)), 1/(100*10^(2/99)), 5}, 
     {1/(10*10^(91/99)), 1/(10*10^(32/33)), 5}, {1/(10*10^(91/99)), 
      1/(10*10^(91/99)), 5}, {1/(10*10^(91/99)), 1/(10*10^(86/99)), 5}, 
     {1/(10*10^(91/99)), 1/(10*10^(9/11)), 5}, {1/(10*10^(91/99)), 
      1/(10*10^(76/99)), 5}, {1/(10*10^(91/99)), 1/(10*10^(71/99)), 5}, 
     {1/(10*10^(91/99)), 1/(10*10^(2/3)), 5}, {1/(10*10^(91/99)), 
      1/(10*10^(61/99)), 5}, {1/(10*10^(91/99)), 1/(10*10^(56/99)), 5}, 
     {1/(10*10^(91/99)), 1/(10*10^(17/33)), 5}, {1/(10*10^(91/99)), 
      1/(10*10^(46/99)), 5}, {1/(10*10^(91/99)), 1/(10*10^(41/99)), 5}, 
     {1/(10*10^(91/99)), 1/(10*10^(4/11)), 5}, {1/(10*10^(91/99)), 
      1/(10*10^(31/99)), 5}, {1/(10*10^(91/99)), 1/(10*10^(26/99)), 5}, 
     {1/(10*10^(91/99)), 1/(10*10^(7/33)), 5}, {1/(10*10^(91/99)), 
      1/(10*10^(16/99)), 5}, {1/(10*10^(91/99)), 1/(10*10^(1/9)), 5}, 
     {1/(10*10^(91/99)), 1/(10*10^(2/33)), 5}, {1/(10*10^(91/99)), 
      1/(10*10^(1/99)), 5}, {1/(10*10^(91/99)), 10^(-95/99), 5}, 
     {1/(10*10^(91/99)), 10^(-10/11), 3}, {1/(10*10^(91/99)), 10^(-85/99), 
      3}, {1/(10*10^(91/99)), 10^(-80/99), 3}, {1/(10*10^(91/99)), 
      10^(-25/33), 3}, {1/(10*10^(91/99)), 10^(-70/99), 3}, 
     {1/(10*10^(91/99)), 10^(-65/99), 3}, {1/(10*10^(91/99)), 10^(-20/33), 
      3}, {1/(10*10^(91/99)), 10^(-5/9), 3}, {1/(10*10^(91/99)), 10^(-50/99), 
      3}, {1/(10*10^(91/99)), 10^(-5/11), 3}, {1/(10*10^(91/99)), 
      10^(-40/99), 3}, {1/(10*10^(91/99)), 10^(-35/99), 3}, 
     {1/(10*10^(91/99)), 10^(-10/33), 3}, {1/(10*10^(91/99)), 10^(-25/99), 
      3}, {1/(10*10^(91/99)), 10^(-20/99), 3}, {1/(10*10^(91/99)), 
      10^(-5/33), 3}, {1/(10*10^(91/99)), 10^(-10/99), 3}, 
     {1/(10*10^(91/99)), 10^(-5/99), 3}, {1/(10*10^(91/99)), 1, 3}, 
     {1/(10*10^(86/99)), 1/100000, 5}, {1/(10*10^(86/99)), 
      1/(10000*10^(94/99)), 5}, {1/(10*10^(86/99)), 1/(10000*10^(89/99)), 5}, 
     {1/(10*10^(86/99)), 1/(10000*10^(28/33)), 5}, 
     {1/(10*10^(86/99)), 1/(10000*10^(79/99)), 5}, 
     {1/(10*10^(86/99)), 1/(10000*10^(74/99)), 5}, 
     {1/(10*10^(86/99)), 1/(10000*10^(23/33)), 5}, 
     {1/(10*10^(86/99)), 1/(10000*10^(64/99)), 5}, 
     {1/(10*10^(86/99)), 1/(10000*10^(59/99)), 5}, 
     {1/(10*10^(86/99)), 1/(10000*10^(6/11)), 5}, {1/(10*10^(86/99)), 
      1/(10000*10^(49/99)), 5}, {1/(10*10^(86/99)), 1/(10000*10^(4/9)), 5}, 
     {1/(10*10^(86/99)), 1/(10000*10^(13/33)), 5}, 
     {1/(10*10^(86/99)), 1/(10000*10^(34/99)), 5}, 
     {1/(10*10^(86/99)), 1/(10000*10^(29/99)), 5}, 
     {1/(10*10^(86/99)), 1/(10000*10^(8/33)), 5}, {1/(10*10^(86/99)), 
      1/(10000*10^(19/99)), 5}, {1/(10*10^(86/99)), 1/(10000*10^(14/99)), 5}, 
     {1/(10*10^(86/99)), 1/(10000*10^(1/11)), 5}, {1/(10*10^(86/99)), 
      1/(10000*10^(4/99)), 5}, {1/(10*10^(86/99)), 1/(1000*10^(98/99)), 5}, 
     {1/(10*10^(86/99)), 1/(1000*10^(31/33)), 5}, {1/(10*10^(86/99)), 
      1/(1000*10^(8/9)), 5}, {1/(10*10^(86/99)), 1/(1000*10^(83/99)), 5}, 
     {1/(10*10^(86/99)), 1/(1000*10^(26/33)), 5}, {1/(10*10^(86/99)), 
      1/(1000*10^(73/99)), 5}, {1/(10*10^(86/99)), 1/(1000*10^(68/99)), 5}, 
     {1/(10*10^(86/99)), 1/(1000*10^(7/11)), 5}, {1/(10*10^(86/99)), 
      1/(1000*10^(58/99)), 5}, {1/(10*10^(86/99)), 1/(1000*10^(53/99)), 5}, 
     {1/(10*10^(86/99)), 1/(1000*10^(16/33)), 5}, {1/(10*10^(86/99)), 
      1/(1000*10^(43/99)), 5}, {1/(10*10^(86/99)), 1/(1000*10^(38/99)), 5}, 
     {1/(10*10^(86/99)), 1/(1000*10^(1/3)), 5}, {1/(10*10^(86/99)), 
      1/(1000*10^(28/99)), 5}, {1/(10*10^(86/99)), 1/(1000*10^(23/99)), 5}, 
     {1/(10*10^(86/99)), 1/(1000*10^(2/11)), 5}, {1/(10*10^(86/99)), 
      1/(1000*10^(13/99)), 5}, {1/(10*10^(86/99)), 1/(1000*10^(8/99)), 5}, 
     {1/(10*10^(86/99)), 1/(1000*10^(1/33)), 5}, {1/(10*10^(86/99)), 
      1/(100*10^(97/99)), 5}, {1/(10*10^(86/99)), 1/(100*10^(92/99)), 5}, 
     {1/(10*10^(86/99)), 1/(100*10^(29/33)), 5}, {1/(10*10^(86/99)), 
      1/(100*10^(82/99)), 5}, {1/(10*10^(86/99)), 1/(100*10^(7/9)), 5}, 
     {1/(10*10^(86/99)), 1/(100*10^(8/11)), 5}, {1/(10*10^(86/99)), 
      1/(100*10^(67/99)), 5}, {1/(10*10^(86/99)), 1/(100*10^(62/99)), 5}, 
     {1/(10*10^(86/99)), 1/(100*10^(19/33)), 5}, {1/(10*10^(86/99)), 
      1/(100*10^(52/99)), 5}, {1/(10*10^(86/99)), 1/(100*10^(47/99)), 5}, 
     {1/(10*10^(86/99)), 1/(100*10^(14/33)), 5}, {1/(10*10^(86/99)), 
      1/(100*10^(37/99)), 5}, {1/(10*10^(86/99)), 1/(100*10^(32/99)), 5}, 
     {1/(10*10^(86/99)), 1/(100*10^(3/11)), 5}, {1/(10*10^(86/99)), 
      1/(100*10^(2/9)), 5}, {1/(10*10^(86/99)), 1/(100*10^(17/99)), 5}, 
     {1/(10*10^(86/99)), 1/(100*10^(4/33)), 5}, {1/(10*10^(86/99)), 
      1/(100*10^(7/99)), 5}, {1/(10*10^(86/99)), 1/(100*10^(2/99)), 5}, 
     {1/(10*10^(86/99)), 1/(10*10^(32/33)), 5}, {1/(10*10^(86/99)), 
      1/(10*10^(91/99)), 5}, {1/(10*10^(86/99)), 1/(10*10^(86/99)), 5}, 
     {1/(10*10^(86/99)), 1/(10*10^(9/11)), 5}, {1/(10*10^(86/99)), 
      1/(10*10^(76/99)), 5}, {1/(10*10^(86/99)), 1/(10*10^(71/99)), 5}, 
     {1/(10*10^(86/99)), 1/(10*10^(2/3)), 5}, {1/(10*10^(86/99)), 
      1/(10*10^(61/99)), 5}, {1/(10*10^(86/99)), 1/(10*10^(56/99)), 5}, 
     {1/(10*10^(86/99)), 1/(10*10^(17/33)), 5}, {1/(10*10^(86/99)), 
      1/(10*10^(46/99)), 5}, {1/(10*10^(86/99)), 1/(10*10^(41/99)), 5}, 
     {1/(10*10^(86/99)), 1/(10*10^(4/11)), 5}, {1/(10*10^(86/99)), 
      1/(10*10^(31/99)), 5}, {1/(10*10^(86/99)), 1/(10*10^(26/99)), 5}, 
     {1/(10*10^(86/99)), 1/(10*10^(7/33)), 5}, {1/(10*10^(86/99)), 
      1/(10*10^(16/99)), 5}, {1/(10*10^(86/99)), 1/(10*10^(1/9)), 5}, 
     {1/(10*10^(86/99)), 1/(10*10^(2/33)), 5}, {1/(10*10^(86/99)), 
      1/(10*10^(1/99)), 5}, {1/(10*10^(86/99)), 10^(-95/99), 5}, 
     {1/(10*10^(86/99)), 10^(-10/11), 5}, {1/(10*10^(86/99)), 10^(-85/99), 
      5}, {1/(10*10^(86/99)), 10^(-80/99), 3}, {1/(10*10^(86/99)), 
      10^(-25/33), 3}, {1/(10*10^(86/99)), 10^(-70/99), 3}, 
     {1/(10*10^(86/99)), 10^(-65/99), 3}, {1/(10*10^(86/99)), 10^(-20/33), 
      3}, {1/(10*10^(86/99)), 10^(-5/9), 3}, {1/(10*10^(86/99)), 10^(-50/99), 
      3}, {1/(10*10^(86/99)), 10^(-5/11), 3}, {1/(10*10^(86/99)), 
      10^(-40/99), 3}, {1/(10*10^(86/99)), 10^(-35/99), 3}, 
     {1/(10*10^(86/99)), 10^(-10/33), 3}, {1/(10*10^(86/99)), 10^(-25/99), 
      3}, {1/(10*10^(86/99)), 10^(-20/99), 3}, {1/(10*10^(86/99)), 
      10^(-5/33), 3}, {1/(10*10^(86/99)), 10^(-10/99), 3}, 
     {1/(10*10^(86/99)), 10^(-5/99), 3}, {1/(10*10^(86/99)), 1, 3}, 
     {1/(10*10^(9/11)), 1/100000, 5}, {1/(10*10^(9/11)), 
      1/(10000*10^(94/99)), 5}, {1/(10*10^(9/11)), 1/(10000*10^(89/99)), 5}, 
     {1/(10*10^(9/11)), 1/(10000*10^(28/33)), 5}, {1/(10*10^(9/11)), 
      1/(10000*10^(79/99)), 5}, {1/(10*10^(9/11)), 1/(10000*10^(74/99)), 5}, 
     {1/(10*10^(9/11)), 1/(10000*10^(23/33)), 5}, {1/(10*10^(9/11)), 
      1/(10000*10^(64/99)), 5}, {1/(10*10^(9/11)), 1/(10000*10^(59/99)), 5}, 
     {1/(10*10^(9/11)), 1/(10000*10^(6/11)), 5}, {1/(10*10^(9/11)), 
      1/(10000*10^(49/99)), 5}, {1/(10*10^(9/11)), 1/(10000*10^(4/9)), 5}, 
     {1/(10*10^(9/11)), 1/(10000*10^(13/33)), 5}, {1/(10*10^(9/11)), 
      1/(10000*10^(34/99)), 5}, {1/(10*10^(9/11)), 1/(10000*10^(29/99)), 5}, 
     {1/(10*10^(9/11)), 1/(10000*10^(8/33)), 5}, {1/(10*10^(9/11)), 
      1/(10000*10^(19/99)), 5}, {1/(10*10^(9/11)), 1/(10000*10^(14/99)), 5}, 
     {1/(10*10^(9/11)), 1/(10000*10^(1/11)), 5}, {1/(10*10^(9/11)), 
      1/(10000*10^(4/99)), 5}, {1/(10*10^(9/11)), 1/(1000*10^(98/99)), 5}, 
     {1/(10*10^(9/11)), 1/(1000*10^(31/33)), 5}, {1/(10*10^(9/11)), 
      1/(1000*10^(8/9)), 5}, {1/(10*10^(9/11)), 1/(1000*10^(83/99)), 5}, 
     {1/(10*10^(9/11)), 1/(1000*10^(26/33)), 5}, {1/(10*10^(9/11)), 
      1/(1000*10^(73/99)), 5}, {1/(10*10^(9/11)), 1/(1000*10^(68/99)), 5}, 
     {1/(10*10^(9/11)), 1/(1000*10^(7/11)), 5}, {1/(10*10^(9/11)), 
      1/(1000*10^(58/99)), 5}, {1/(10*10^(9/11)), 1/(1000*10^(53/99)), 5}, 
     {1/(10*10^(9/11)), 1/(1000*10^(16/33)), 5}, {1/(10*10^(9/11)), 
      1/(1000*10^(43/99)), 5}, {1/(10*10^(9/11)), 1/(1000*10^(38/99)), 5}, 
     {1/(10*10^(9/11)), 1/(1000*10^(1/3)), 5}, {1/(10*10^(9/11)), 
      1/(1000*10^(28/99)), 5}, {1/(10*10^(9/11)), 1/(1000*10^(23/99)), 5}, 
     {1/(10*10^(9/11)), 1/(1000*10^(2/11)), 5}, {1/(10*10^(9/11)), 
      1/(1000*10^(13/99)), 5}, {1/(10*10^(9/11)), 1/(1000*10^(8/99)), 5}, 
     {1/(10*10^(9/11)), 1/(1000*10^(1/33)), 5}, {1/(10*10^(9/11)), 
      1/(100*10^(97/99)), 5}, {1/(10*10^(9/11)), 1/(100*10^(92/99)), 5}, 
     {1/(10*10^(9/11)), 1/(100*10^(29/33)), 5}, {1/(10*10^(9/11)), 
      1/(100*10^(82/99)), 5}, {1/(10*10^(9/11)), 1/(100*10^(7/9)), 5}, 
     {1/(10*10^(9/11)), 1/(100*10^(8/11)), 5}, {1/(10*10^(9/11)), 
      1/(100*10^(67/99)), 5}, {1/(10*10^(9/11)), 1/(100*10^(62/99)), 5}, 
     {1/(10*10^(9/11)), 1/(100*10^(19/33)), 5}, {1/(10*10^(9/11)), 
      1/(100*10^(52/99)), 5}, {1/(10*10^(9/11)), 1/(100*10^(47/99)), 5}, 
     {1/(10*10^(9/11)), 1/(100*10^(14/33)), 5}, {1/(10*10^(9/11)), 
      1/(100*10^(37/99)), 5}, {1/(10*10^(9/11)), 1/(100*10^(32/99)), 5}, 
     {1/(10*10^(9/11)), 1/(100*10^(3/11)), 5}, {1/(10*10^(9/11)), 
      1/(100*10^(2/9)), 5}, {1/(10*10^(9/11)), 1/(100*10^(17/99)), 5}, 
     {1/(10*10^(9/11)), 1/(100*10^(4/33)), 5}, {1/(10*10^(9/11)), 
      1/(100*10^(7/99)), 5}, {1/(10*10^(9/11)), 1/(100*10^(2/99)), 5}, 
     {1/(10*10^(9/11)), 1/(10*10^(32/33)), 5}, {1/(10*10^(9/11)), 
      1/(10*10^(91/99)), 5}, {1/(10*10^(9/11)), 1/(10*10^(86/99)), 5}, 
     {1/(10*10^(9/11)), 1/(10*10^(9/11)), 5}, {1/(10*10^(9/11)), 
      1/(10*10^(76/99)), 5}, {1/(10*10^(9/11)), 1/(10*10^(71/99)), 5}, 
     {1/(10*10^(9/11)), 1/(10*10^(2/3)), 5}, {1/(10*10^(9/11)), 
      1/(10*10^(61/99)), 5}, {1/(10*10^(9/11)), 1/(10*10^(56/99)), 5}, 
     {1/(10*10^(9/11)), 1/(10*10^(17/33)), 5}, {1/(10*10^(9/11)), 
      1/(10*10^(46/99)), 5}, {1/(10*10^(9/11)), 1/(10*10^(41/99)), 5}, 
     {1/(10*10^(9/11)), 1/(10*10^(4/11)), 5}, {1/(10*10^(9/11)), 
      1/(10*10^(31/99)), 5}, {1/(10*10^(9/11)), 1/(10*10^(26/99)), 5}, 
     {1/(10*10^(9/11)), 1/(10*10^(7/33)), 5}, {1/(10*10^(9/11)), 
      1/(10*10^(16/99)), 5}, {1/(10*10^(9/11)), 1/(10*10^(1/9)), 5}, 
     {1/(10*10^(9/11)), 1/(10*10^(2/33)), 5}, {1/(10*10^(9/11)), 
      1/(10*10^(1/99)), 5}, {1/(10*10^(9/11)), 10^(-95/99), 5}, 
     {1/(10*10^(9/11)), 10^(-10/11), 5}, {1/(10*10^(9/11)), 10^(-85/99), 5}, 
     {1/(10*10^(9/11)), 10^(-80/99), 5}, {1/(10*10^(9/11)), 10^(-25/33), 5}, 
     {1/(10*10^(9/11)), 10^(-70/99), 3}, {1/(10*10^(9/11)), 10^(-65/99), 3}, 
     {1/(10*10^(9/11)), 10^(-20/33), 3}, {1/(10*10^(9/11)), 10^(-5/9), 3}, 
     {1/(10*10^(9/11)), 10^(-50/99), 3}, {1/(10*10^(9/11)), 10^(-5/11), 3}, 
     {1/(10*10^(9/11)), 10^(-40/99), 3}, {1/(10*10^(9/11)), 10^(-35/99), 3}, 
     {1/(10*10^(9/11)), 10^(-10/33), 3}, {1/(10*10^(9/11)), 10^(-25/99), 3}, 
     {1/(10*10^(9/11)), 10^(-20/99), 3}, {1/(10*10^(9/11)), 10^(-5/33), 3}, 
     {1/(10*10^(9/11)), 10^(-10/99), 3}, {1/(10*10^(9/11)), 10^(-5/99), 3}, 
     {1/(10*10^(9/11)), 1, 3}, {1/(10*10^(76/99)), 1/100000, 5}, 
     {1/(10*10^(76/99)), 1/(10000*10^(94/99)), 5}, 
     {1/(10*10^(76/99)), 1/(10000*10^(89/99)), 5}, 
     {1/(10*10^(76/99)), 1/(10000*10^(28/33)), 5}, 
     {1/(10*10^(76/99)), 1/(10000*10^(79/99)), 5}, 
     {1/(10*10^(76/99)), 1/(10000*10^(74/99)), 5}, 
     {1/(10*10^(76/99)), 1/(10000*10^(23/33)), 5}, 
     {1/(10*10^(76/99)), 1/(10000*10^(64/99)), 5}, 
     {1/(10*10^(76/99)), 1/(10000*10^(59/99)), 5}, 
     {1/(10*10^(76/99)), 1/(10000*10^(6/11)), 5}, {1/(10*10^(76/99)), 
      1/(10000*10^(49/99)), 5}, {1/(10*10^(76/99)), 1/(10000*10^(4/9)), 5}, 
     {1/(10*10^(76/99)), 1/(10000*10^(13/33)), 5}, 
     {1/(10*10^(76/99)), 1/(10000*10^(34/99)), 5}, 
     {1/(10*10^(76/99)), 1/(10000*10^(29/99)), 5}, 
     {1/(10*10^(76/99)), 1/(10000*10^(8/33)), 5}, {1/(10*10^(76/99)), 
      1/(10000*10^(19/99)), 5}, {1/(10*10^(76/99)), 1/(10000*10^(14/99)), 5}, 
     {1/(10*10^(76/99)), 1/(10000*10^(1/11)), 5}, {1/(10*10^(76/99)), 
      1/(10000*10^(4/99)), 5}, {1/(10*10^(76/99)), 1/(1000*10^(98/99)), 5}, 
     {1/(10*10^(76/99)), 1/(1000*10^(31/33)), 5}, {1/(10*10^(76/99)), 
      1/(1000*10^(8/9)), 5}, {1/(10*10^(76/99)), 1/(1000*10^(83/99)), 5}, 
     {1/(10*10^(76/99)), 1/(1000*10^(26/33)), 5}, {1/(10*10^(76/99)), 
      1/(1000*10^(73/99)), 5}, {1/(10*10^(76/99)), 1/(1000*10^(68/99)), 5}, 
     {1/(10*10^(76/99)), 1/(1000*10^(7/11)), 5}, {1/(10*10^(76/99)), 
      1/(1000*10^(58/99)), 5}, {1/(10*10^(76/99)), 1/(1000*10^(53/99)), 5}, 
     {1/(10*10^(76/99)), 1/(1000*10^(16/33)), 5}, {1/(10*10^(76/99)), 
      1/(1000*10^(43/99)), 5}, {1/(10*10^(76/99)), 1/(1000*10^(38/99)), 5}, 
     {1/(10*10^(76/99)), 1/(1000*10^(1/3)), 5}, {1/(10*10^(76/99)), 
      1/(1000*10^(28/99)), 5}, {1/(10*10^(76/99)), 1/(1000*10^(23/99)), 5}, 
     {1/(10*10^(76/99)), 1/(1000*10^(2/11)), 5}, {1/(10*10^(76/99)), 
      1/(1000*10^(13/99)), 5}, {1/(10*10^(76/99)), 1/(1000*10^(8/99)), 5}, 
     {1/(10*10^(76/99)), 1/(1000*10^(1/33)), 5}, {1/(10*10^(76/99)), 
      1/(100*10^(97/99)), 5}, {1/(10*10^(76/99)), 1/(100*10^(92/99)), 5}, 
     {1/(10*10^(76/99)), 1/(100*10^(29/33)), 5}, {1/(10*10^(76/99)), 
      1/(100*10^(82/99)), 5}, {1/(10*10^(76/99)), 1/(100*10^(7/9)), 5}, 
     {1/(10*10^(76/99)), 1/(100*10^(8/11)), 5}, {1/(10*10^(76/99)), 
      1/(100*10^(67/99)), 5}, {1/(10*10^(76/99)), 1/(100*10^(62/99)), 5}, 
     {1/(10*10^(76/99)), 1/(100*10^(19/33)), 5}, {1/(10*10^(76/99)), 
      1/(100*10^(52/99)), 5}, {1/(10*10^(76/99)), 1/(100*10^(47/99)), 5}, 
     {1/(10*10^(76/99)), 1/(100*10^(14/33)), 5}, {1/(10*10^(76/99)), 
      1/(100*10^(37/99)), 5}, {1/(10*10^(76/99)), 1/(100*10^(32/99)), 5}, 
     {1/(10*10^(76/99)), 1/(100*10^(3/11)), 5}, {1/(10*10^(76/99)), 
      1/(100*10^(2/9)), 5}, {1/(10*10^(76/99)), 1/(100*10^(17/99)), 5}, 
     {1/(10*10^(76/99)), 1/(100*10^(4/33)), 5}, {1/(10*10^(76/99)), 
      1/(100*10^(7/99)), 5}, {1/(10*10^(76/99)), 1/(100*10^(2/99)), 5}, 
     {1/(10*10^(76/99)), 1/(10*10^(32/33)), 5}, {1/(10*10^(76/99)), 
      1/(10*10^(91/99)), 5}, {1/(10*10^(76/99)), 1/(10*10^(86/99)), 5}, 
     {1/(10*10^(76/99)), 1/(10*10^(9/11)), 5}, {1/(10*10^(76/99)), 
      1/(10*10^(76/99)), 5}, {1/(10*10^(76/99)), 1/(10*10^(71/99)), 5}, 
     {1/(10*10^(76/99)), 1/(10*10^(2/3)), 5}, {1/(10*10^(76/99)), 
      1/(10*10^(61/99)), 5}, {1/(10*10^(76/99)), 1/(10*10^(56/99)), 5}, 
     {1/(10*10^(76/99)), 1/(10*10^(17/33)), 5}, {1/(10*10^(76/99)), 
      1/(10*10^(46/99)), 5}, {1/(10*10^(76/99)), 1/(10*10^(41/99)), 5}, 
     {1/(10*10^(76/99)), 1/(10*10^(4/11)), 5}, {1/(10*10^(76/99)), 
      1/(10*10^(31/99)), 5}, {1/(10*10^(76/99)), 1/(10*10^(26/99)), 5}, 
     {1/(10*10^(76/99)), 1/(10*10^(7/33)), 5}, {1/(10*10^(76/99)), 
      1/(10*10^(16/99)), 5}, {1/(10*10^(76/99)), 1/(10*10^(1/9)), 5}, 
     {1/(10*10^(76/99)), 1/(10*10^(2/33)), 5}, {1/(10*10^(76/99)), 
      1/(10*10^(1/99)), 5}, {1/(10*10^(76/99)), 10^(-95/99), 5}, 
     {1/(10*10^(76/99)), 10^(-10/11), 5}, {1/(10*10^(76/99)), 10^(-85/99), 
      5}, {1/(10*10^(76/99)), 10^(-80/99), 5}, {1/(10*10^(76/99)), 
      10^(-25/33), 5}, {1/(10*10^(76/99)), 10^(-70/99), 5}, 
     {1/(10*10^(76/99)), 10^(-65/99), 5}, {1/(10*10^(76/99)), 10^(-20/33), 
      3}, {1/(10*10^(76/99)), 10^(-5/9), 3}, {1/(10*10^(76/99)), 10^(-50/99), 
      3}, {1/(10*10^(76/99)), 10^(-5/11), 3}, {1/(10*10^(76/99)), 
      10^(-40/99), 3}, {1/(10*10^(76/99)), 10^(-35/99), 3}, 
     {1/(10*10^(76/99)), 10^(-10/33), 3}, {1/(10*10^(76/99)), 10^(-25/99), 
      3}, {1/(10*10^(76/99)), 10^(-20/99), 3}, {1/(10*10^(76/99)), 
      10^(-5/33), 3}, {1/(10*10^(76/99)), 10^(-10/99), 3}, 
     {1/(10*10^(76/99)), 10^(-5/99), 3}, {1/(10*10^(76/99)), 1, 3}, 
     {1/(10*10^(71/99)), 1/100000, 5}, {1/(10*10^(71/99)), 
      1/(10000*10^(94/99)), 5}, {1/(10*10^(71/99)), 1/(10000*10^(89/99)), 5}, 
     {1/(10*10^(71/99)), 1/(10000*10^(28/33)), 5}, 
     {1/(10*10^(71/99)), 1/(10000*10^(79/99)), 5}, 
     {1/(10*10^(71/99)), 1/(10000*10^(74/99)), 5}, 
     {1/(10*10^(71/99)), 1/(10000*10^(23/33)), 5}, 
     {1/(10*10^(71/99)), 1/(10000*10^(64/99)), 5}, 
     {1/(10*10^(71/99)), 1/(10000*10^(59/99)), 5}, 
     {1/(10*10^(71/99)), 1/(10000*10^(6/11)), 5}, {1/(10*10^(71/99)), 
      1/(10000*10^(49/99)), 5}, {1/(10*10^(71/99)), 1/(10000*10^(4/9)), 5}, 
     {1/(10*10^(71/99)), 1/(10000*10^(13/33)), 5}, 
     {1/(10*10^(71/99)), 1/(10000*10^(34/99)), 5}, 
     {1/(10*10^(71/99)), 1/(10000*10^(29/99)), 5}, 
     {1/(10*10^(71/99)), 1/(10000*10^(8/33)), 5}, {1/(10*10^(71/99)), 
      1/(10000*10^(19/99)), 5}, {1/(10*10^(71/99)), 1/(10000*10^(14/99)), 5}, 
     {1/(10*10^(71/99)), 1/(10000*10^(1/11)), 5}, {1/(10*10^(71/99)), 
      1/(10000*10^(4/99)), 5}, {1/(10*10^(71/99)), 1/(1000*10^(98/99)), 5}, 
     {1/(10*10^(71/99)), 1/(1000*10^(31/33)), 5}, {1/(10*10^(71/99)), 
      1/(1000*10^(8/9)), 5}, {1/(10*10^(71/99)), 1/(1000*10^(83/99)), 5}, 
     {1/(10*10^(71/99)), 1/(1000*10^(26/33)), 5}, {1/(10*10^(71/99)), 
      1/(1000*10^(73/99)), 5}, {1/(10*10^(71/99)), 1/(1000*10^(68/99)), 5}, 
     {1/(10*10^(71/99)), 1/(1000*10^(7/11)), 5}, {1/(10*10^(71/99)), 
      1/(1000*10^(58/99)), 5}, {1/(10*10^(71/99)), 1/(1000*10^(53/99)), 5}, 
     {1/(10*10^(71/99)), 1/(1000*10^(16/33)), 5}, {1/(10*10^(71/99)), 
      1/(1000*10^(43/99)), 5}, {1/(10*10^(71/99)), 1/(1000*10^(38/99)), 5}, 
     {1/(10*10^(71/99)), 1/(1000*10^(1/3)), 5}, {1/(10*10^(71/99)), 
      1/(1000*10^(28/99)), 5}, {1/(10*10^(71/99)), 1/(1000*10^(23/99)), 5}, 
     {1/(10*10^(71/99)), 1/(1000*10^(2/11)), 5}, {1/(10*10^(71/99)), 
      1/(1000*10^(13/99)), 5}, {1/(10*10^(71/99)), 1/(1000*10^(8/99)), 5}, 
     {1/(10*10^(71/99)), 1/(1000*10^(1/33)), 5}, {1/(10*10^(71/99)), 
      1/(100*10^(97/99)), 5}, {1/(10*10^(71/99)), 1/(100*10^(92/99)), 5}, 
     {1/(10*10^(71/99)), 1/(100*10^(29/33)), 5}, {1/(10*10^(71/99)), 
      1/(100*10^(82/99)), 5}, {1/(10*10^(71/99)), 1/(100*10^(7/9)), 5}, 
     {1/(10*10^(71/99)), 1/(100*10^(8/11)), 5}, {1/(10*10^(71/99)), 
      1/(100*10^(67/99)), 5}, {1/(10*10^(71/99)), 1/(100*10^(62/99)), 5}, 
     {1/(10*10^(71/99)), 1/(100*10^(19/33)), 5}, {1/(10*10^(71/99)), 
      1/(100*10^(52/99)), 5}, {1/(10*10^(71/99)), 1/(100*10^(47/99)), 5}, 
     {1/(10*10^(71/99)), 1/(100*10^(14/33)), 5}, {1/(10*10^(71/99)), 
      1/(100*10^(37/99)), 5}, {1/(10*10^(71/99)), 1/(100*10^(32/99)), 5}, 
     {1/(10*10^(71/99)), 1/(100*10^(3/11)), 5}, {1/(10*10^(71/99)), 
      1/(100*10^(2/9)), 5}, {1/(10*10^(71/99)), 1/(100*10^(17/99)), 5}, 
     {1/(10*10^(71/99)), 1/(100*10^(4/33)), 5}, {1/(10*10^(71/99)), 
      1/(100*10^(7/99)), 5}, {1/(10*10^(71/99)), 1/(100*10^(2/99)), 5}, 
     {1/(10*10^(71/99)), 1/(10*10^(32/33)), 5}, {1/(10*10^(71/99)), 
      1/(10*10^(91/99)), 5}, {1/(10*10^(71/99)), 1/(10*10^(86/99)), 5}, 
     {1/(10*10^(71/99)), 1/(10*10^(9/11)), 5}, {1/(10*10^(71/99)), 
      1/(10*10^(76/99)), 5}, {1/(10*10^(71/99)), 1/(10*10^(71/99)), 5}, 
     {1/(10*10^(71/99)), 1/(10*10^(2/3)), 5}, {1/(10*10^(71/99)), 
      1/(10*10^(61/99)), 5}, {1/(10*10^(71/99)), 1/(10*10^(56/99)), 5}, 
     {1/(10*10^(71/99)), 1/(10*10^(17/33)), 5}, {1/(10*10^(71/99)), 
      1/(10*10^(46/99)), 5}, {1/(10*10^(71/99)), 1/(10*10^(41/99)), 5}, 
     {1/(10*10^(71/99)), 1/(10*10^(4/11)), 5}, {1/(10*10^(71/99)), 
      1/(10*10^(31/99)), 5}, {1/(10*10^(71/99)), 1/(10*10^(26/99)), 5}, 
     {1/(10*10^(71/99)), 1/(10*10^(7/33)), 5}, {1/(10*10^(71/99)), 
      1/(10*10^(16/99)), 5}, {1/(10*10^(71/99)), 1/(10*10^(1/9)), 5}, 
     {1/(10*10^(71/99)), 1/(10*10^(2/33)), 5}, {1/(10*10^(71/99)), 
      1/(10*10^(1/99)), 5}, {1/(10*10^(71/99)), 10^(-95/99), 5}, 
     {1/(10*10^(71/99)), 10^(-10/11), 5}, {1/(10*10^(71/99)), 10^(-85/99), 
      5}, {1/(10*10^(71/99)), 10^(-80/99), 5}, {1/(10*10^(71/99)), 
      10^(-25/33), 5}, {1/(10*10^(71/99)), 10^(-70/99), 5}, 
     {1/(10*10^(71/99)), 10^(-65/99), 5}, {1/(10*10^(71/99)), 10^(-20/33), 
      5}, {1/(10*10^(71/99)), 10^(-5/9), 5}, {1/(10*10^(71/99)), 10^(-50/99), 
      3}, {1/(10*10^(71/99)), 10^(-5/11), 3}, {1/(10*10^(71/99)), 
      10^(-40/99), 3}, {1/(10*10^(71/99)), 10^(-35/99), 3}, 
     {1/(10*10^(71/99)), 10^(-10/33), 3}, {1/(10*10^(71/99)), 10^(-25/99), 
      3}, {1/(10*10^(71/99)), 10^(-20/99), 3}, {1/(10*10^(71/99)), 
      10^(-5/33), 3}, {1/(10*10^(71/99)), 10^(-10/99), 3}, 
     {1/(10*10^(71/99)), 10^(-5/99), 3}, {1/(10*10^(71/99)), 1, 3}, 
     {1/(10*10^(2/3)), 1/100000, 5}, {1/(10*10^(2/3)), 1/(10000*10^(94/99)), 
      5}, {1/(10*10^(2/3)), 1/(10000*10^(89/99)), 5}, 
     {1/(10*10^(2/3)), 1/(10000*10^(28/33)), 5}, {1/(10*10^(2/3)), 
      1/(10000*10^(79/99)), 5}, {1/(10*10^(2/3)), 1/(10000*10^(74/99)), 5}, 
     {1/(10*10^(2/3)), 1/(10000*10^(23/33)), 5}, {1/(10*10^(2/3)), 
      1/(10000*10^(64/99)), 5}, {1/(10*10^(2/3)), 1/(10000*10^(59/99)), 5}, 
     {1/(10*10^(2/3)), 1/(10000*10^(6/11)), 5}, {1/(10*10^(2/3)), 
      1/(10000*10^(49/99)), 5}, {1/(10*10^(2/3)), 1/(10000*10^(4/9)), 5}, 
     {1/(10*10^(2/3)), 1/(10000*10^(13/33)), 5}, {1/(10*10^(2/3)), 
      1/(10000*10^(34/99)), 5}, {1/(10*10^(2/3)), 1/(10000*10^(29/99)), 5}, 
     {1/(10*10^(2/3)), 1/(10000*10^(8/33)), 5}, {1/(10*10^(2/3)), 
      1/(10000*10^(19/99)), 5}, {1/(10*10^(2/3)), 1/(10000*10^(14/99)), 5}, 
     {1/(10*10^(2/3)), 1/(10000*10^(1/11)), 5}, {1/(10*10^(2/3)), 
      1/(10000*10^(4/99)), 5}, {1/(10*10^(2/3)), 1/(1000*10^(98/99)), 5}, 
     {1/(10*10^(2/3)), 1/(1000*10^(31/33)), 5}, {1/(10*10^(2/3)), 
      1/(1000*10^(8/9)), 5}, {1/(10*10^(2/3)), 1/(1000*10^(83/99)), 5}, 
     {1/(10*10^(2/3)), 1/(1000*10^(26/33)), 5}, {1/(10*10^(2/3)), 
      1/(1000*10^(73/99)), 5}, {1/(10*10^(2/3)), 1/(1000*10^(68/99)), 5}, 
     {1/(10*10^(2/3)), 1/(1000*10^(7/11)), 5}, {1/(10*10^(2/3)), 
      1/(1000*10^(58/99)), 5}, {1/(10*10^(2/3)), 1/(1000*10^(53/99)), 5}, 
     {1/(10*10^(2/3)), 1/(1000*10^(16/33)), 5}, {1/(10*10^(2/3)), 
      1/(1000*10^(43/99)), 5}, {1/(10*10^(2/3)), 1/(1000*10^(38/99)), 5}, 
     {1/(10*10^(2/3)), 1/(1000*10^(1/3)), 5}, {1/(10*10^(2/3)), 
      1/(1000*10^(28/99)), 5}, {1/(10*10^(2/3)), 1/(1000*10^(23/99)), 5}, 
     {1/(10*10^(2/3)), 1/(1000*10^(2/11)), 5}, {1/(10*10^(2/3)), 
      1/(1000*10^(13/99)), 5}, {1/(10*10^(2/3)), 1/(1000*10^(8/99)), 5}, 
     {1/(10*10^(2/3)), 1/(1000*10^(1/33)), 5}, {1/(10*10^(2/3)), 
      1/(100*10^(97/99)), 5}, {1/(10*10^(2/3)), 1/(100*10^(92/99)), 5}, 
     {1/(10*10^(2/3)), 1/(100*10^(29/33)), 5}, {1/(10*10^(2/3)), 
      1/(100*10^(82/99)), 5}, {1/(10*10^(2/3)), 1/(100*10^(7/9)), 5}, 
     {1/(10*10^(2/3)), 1/(100*10^(8/11)), 5}, {1/(10*10^(2/3)), 
      1/(100*10^(67/99)), 5}, {1/(10*10^(2/3)), 1/(100*10^(62/99)), 5}, 
     {1/(10*10^(2/3)), 1/(100*10^(19/33)), 5}, {1/(10*10^(2/3)), 
      1/(100*10^(52/99)), 5}, {1/(10*10^(2/3)), 1/(100*10^(47/99)), 5}, 
     {1/(10*10^(2/3)), 1/(100*10^(14/33)), 5}, {1/(10*10^(2/3)), 
      1/(100*10^(37/99)), 5}, {1/(10*10^(2/3)), 1/(100*10^(32/99)), 5}, 
     {1/(10*10^(2/3)), 1/(100*10^(3/11)), 5}, {1/(10*10^(2/3)), 
      1/(100*10^(2/9)), 5}, {1/(10*10^(2/3)), 1/(100*10^(17/99)), 5}, 
     {1/(10*10^(2/3)), 1/(100*10^(4/33)), 5}, {1/(10*10^(2/3)), 
      1/(100*10^(7/99)), 5}, {1/(10*10^(2/3)), 1/(100*10^(2/99)), 5}, 
     {1/(10*10^(2/3)), 1/(10*10^(32/33)), 5}, {1/(10*10^(2/3)), 
      1/(10*10^(91/99)), 5}, {1/(10*10^(2/3)), 1/(10*10^(86/99)), 5}, 
     {1/(10*10^(2/3)), 1/(10*10^(9/11)), 5}, {1/(10*10^(2/3)), 
      1/(10*10^(76/99)), 5}, {1/(10*10^(2/3)), 1/(10*10^(71/99)), 5}, 
     {1/(10*10^(2/3)), 1/(10*10^(2/3)), 5}, {1/(10*10^(2/3)), 
      1/(10*10^(61/99)), 5}, {1/(10*10^(2/3)), 1/(10*10^(56/99)), 5}, 
     {1/(10*10^(2/3)), 1/(10*10^(17/33)), 5}, {1/(10*10^(2/3)), 
      1/(10*10^(46/99)), 5}, {1/(10*10^(2/3)), 1/(10*10^(41/99)), 5}, 
     {1/(10*10^(2/3)), 1/(10*10^(4/11)), 5}, {1/(10*10^(2/3)), 
      1/(10*10^(31/99)), 5}, {1/(10*10^(2/3)), 1/(10*10^(26/99)), 5}, 
     {1/(10*10^(2/3)), 1/(10*10^(7/33)), 5}, {1/(10*10^(2/3)), 
      1/(10*10^(16/99)), 5}, {1/(10*10^(2/3)), 1/(10*10^(1/9)), 5}, 
     {1/(10*10^(2/3)), 1/(10*10^(2/33)), 5}, {1/(10*10^(2/3)), 
      1/(10*10^(1/99)), 5}, {1/(10*10^(2/3)), 10^(-95/99), 5}, 
     {1/(10*10^(2/3)), 10^(-10/11), 5}, {1/(10*10^(2/3)), 10^(-85/99), 5}, 
     {1/(10*10^(2/3)), 10^(-80/99), 5}, {1/(10*10^(2/3)), 10^(-25/33), 5}, 
     {1/(10*10^(2/3)), 10^(-70/99), 5}, {1/(10*10^(2/3)), 10^(-65/99), 5}, 
     {1/(10*10^(2/3)), 10^(-20/33), 5}, {1/(10*10^(2/3)), 10^(-5/9), 5}, 
     {1/(10*10^(2/3)), 10^(-50/99), 5}, {1/(10*10^(2/3)), 10^(-5/11), 5}, 
     {1/(10*10^(2/3)), 10^(-40/99), 3}, {1/(10*10^(2/3)), 10^(-35/99), 3}, 
     {1/(10*10^(2/3)), 10^(-10/33), 3}, {1/(10*10^(2/3)), 10^(-25/99), 3}, 
     {1/(10*10^(2/3)), 10^(-20/99), 3}, {1/(10*10^(2/3)), 10^(-5/33), 3}, 
     {1/(10*10^(2/3)), 10^(-10/99), 3}, {1/(10*10^(2/3)), 10^(-5/99), 3}, 
     {1/(10*10^(2/3)), 1, 3}, {1/(10*10^(61/99)), 1/100000, 5}, 
     {1/(10*10^(61/99)), 1/(10000*10^(94/99)), 5}, 
     {1/(10*10^(61/99)), 1/(10000*10^(89/99)), 5}, 
     {1/(10*10^(61/99)), 1/(10000*10^(28/33)), 5}, 
     {1/(10*10^(61/99)), 1/(10000*10^(79/99)), 5}, 
     {1/(10*10^(61/99)), 1/(10000*10^(74/99)), 5}, 
     {1/(10*10^(61/99)), 1/(10000*10^(23/33)), 5}, 
     {1/(10*10^(61/99)), 1/(10000*10^(64/99)), 5}, 
     {1/(10*10^(61/99)), 1/(10000*10^(59/99)), 5}, 
     {1/(10*10^(61/99)), 1/(10000*10^(6/11)), 5}, {1/(10*10^(61/99)), 
      1/(10000*10^(49/99)), 5}, {1/(10*10^(61/99)), 1/(10000*10^(4/9)), 5}, 
     {1/(10*10^(61/99)), 1/(10000*10^(13/33)), 5}, 
     {1/(10*10^(61/99)), 1/(10000*10^(34/99)), 5}, 
     {1/(10*10^(61/99)), 1/(10000*10^(29/99)), 5}, 
     {1/(10*10^(61/99)), 1/(10000*10^(8/33)), 5}, {1/(10*10^(61/99)), 
      1/(10000*10^(19/99)), 5}, {1/(10*10^(61/99)), 1/(10000*10^(14/99)), 5}, 
     {1/(10*10^(61/99)), 1/(10000*10^(1/11)), 5}, {1/(10*10^(61/99)), 
      1/(10000*10^(4/99)), 5}, {1/(10*10^(61/99)), 1/(1000*10^(98/99)), 5}, 
     {1/(10*10^(61/99)), 1/(1000*10^(31/33)), 5}, {1/(10*10^(61/99)), 
      1/(1000*10^(8/9)), 5}, {1/(10*10^(61/99)), 1/(1000*10^(83/99)), 5}, 
     {1/(10*10^(61/99)), 1/(1000*10^(26/33)), 5}, {1/(10*10^(61/99)), 
      1/(1000*10^(73/99)), 5}, {1/(10*10^(61/99)), 1/(1000*10^(68/99)), 5}, 
     {1/(10*10^(61/99)), 1/(1000*10^(7/11)), 5}, {1/(10*10^(61/99)), 
      1/(1000*10^(58/99)), 5}, {1/(10*10^(61/99)), 1/(1000*10^(53/99)), 5}, 
     {1/(10*10^(61/99)), 1/(1000*10^(16/33)), 5}, {1/(10*10^(61/99)), 
      1/(1000*10^(43/99)), 5}, {1/(10*10^(61/99)), 1/(1000*10^(38/99)), 5}, 
     {1/(10*10^(61/99)), 1/(1000*10^(1/3)), 5}, {1/(10*10^(61/99)), 
      1/(1000*10^(28/99)), 5}, {1/(10*10^(61/99)), 1/(1000*10^(23/99)), 5}, 
     {1/(10*10^(61/99)), 1/(1000*10^(2/11)), 5}, {1/(10*10^(61/99)), 
      1/(1000*10^(13/99)), 5}, {1/(10*10^(61/99)), 1/(1000*10^(8/99)), 5}, 
     {1/(10*10^(61/99)), 1/(1000*10^(1/33)), 5}, {1/(10*10^(61/99)), 
      1/(100*10^(97/99)), 5}, {1/(10*10^(61/99)), 1/(100*10^(92/99)), 5}, 
     {1/(10*10^(61/99)), 1/(100*10^(29/33)), 5}, {1/(10*10^(61/99)), 
      1/(100*10^(82/99)), 5}, {1/(10*10^(61/99)), 1/(100*10^(7/9)), 5}, 
     {1/(10*10^(61/99)), 1/(100*10^(8/11)), 5}, {1/(10*10^(61/99)), 
      1/(100*10^(67/99)), 5}, {1/(10*10^(61/99)), 1/(100*10^(62/99)), 5}, 
     {1/(10*10^(61/99)), 1/(100*10^(19/33)), 5}, {1/(10*10^(61/99)), 
      1/(100*10^(52/99)), 5}, {1/(10*10^(61/99)), 1/(100*10^(47/99)), 5}, 
     {1/(10*10^(61/99)), 1/(100*10^(14/33)), 5}, {1/(10*10^(61/99)), 
      1/(100*10^(37/99)), 5}, {1/(10*10^(61/99)), 1/(100*10^(32/99)), 5}, 
     {1/(10*10^(61/99)), 1/(100*10^(3/11)), 5}, {1/(10*10^(61/99)), 
      1/(100*10^(2/9)), 5}, {1/(10*10^(61/99)), 1/(100*10^(17/99)), 5}, 
     {1/(10*10^(61/99)), 1/(100*10^(4/33)), 5}, {1/(10*10^(61/99)), 
      1/(100*10^(7/99)), 5}, {1/(10*10^(61/99)), 1/(100*10^(2/99)), 5}, 
     {1/(10*10^(61/99)), 1/(10*10^(32/33)), 5}, {1/(10*10^(61/99)), 
      1/(10*10^(91/99)), 5}, {1/(10*10^(61/99)), 1/(10*10^(86/99)), 5}, 
     {1/(10*10^(61/99)), 1/(10*10^(9/11)), 5}, {1/(10*10^(61/99)), 
      1/(10*10^(76/99)), 5}, {1/(10*10^(61/99)), 1/(10*10^(71/99)), 5}, 
     {1/(10*10^(61/99)), 1/(10*10^(2/3)), 5}, {1/(10*10^(61/99)), 
      1/(10*10^(61/99)), 5}, {1/(10*10^(61/99)), 1/(10*10^(56/99)), 5}, 
     {1/(10*10^(61/99)), 1/(10*10^(17/33)), 5}, {1/(10*10^(61/99)), 
      1/(10*10^(46/99)), 5}, {1/(10*10^(61/99)), 1/(10*10^(41/99)), 5}, 
     {1/(10*10^(61/99)), 1/(10*10^(4/11)), 5}, {1/(10*10^(61/99)), 
      1/(10*10^(31/99)), 5}, {1/(10*10^(61/99)), 1/(10*10^(26/99)), 5}, 
     {1/(10*10^(61/99)), 1/(10*10^(7/33)), 5}, {1/(10*10^(61/99)), 
      1/(10*10^(16/99)), 5}, {1/(10*10^(61/99)), 1/(10*10^(1/9)), 5}, 
     {1/(10*10^(61/99)), 1/(10*10^(2/33)), 5}, {1/(10*10^(61/99)), 
      1/(10*10^(1/99)), 5}, {1/(10*10^(61/99)), 10^(-95/99), 5}, 
     {1/(10*10^(61/99)), 10^(-10/11), 5}, {1/(10*10^(61/99)), 10^(-85/99), 
      5}, {1/(10*10^(61/99)), 10^(-80/99), 5}, {1/(10*10^(61/99)), 
      10^(-25/33), 5}, {1/(10*10^(61/99)), 10^(-70/99), 5}, 
     {1/(10*10^(61/99)), 10^(-65/99), 5}, {1/(10*10^(61/99)), 10^(-20/33), 
      5}, {1/(10*10^(61/99)), 10^(-5/9), 5}, {1/(10*10^(61/99)), 10^(-50/99), 
      5}, {1/(10*10^(61/99)), 10^(-5/11), 5}, {1/(10*10^(61/99)), 
      10^(-40/99), 5}, {1/(10*10^(61/99)), 10^(-35/99), 5}, 
     {1/(10*10^(61/99)), 10^(-10/33), 3}, {1/(10*10^(61/99)), 10^(-25/99), 
      3}, {1/(10*10^(61/99)), 10^(-20/99), 3}, {1/(10*10^(61/99)), 
      10^(-5/33), 3}, {1/(10*10^(61/99)), 10^(-10/99), 3}, 
     {1/(10*10^(61/99)), 10^(-5/99), 3}, {1/(10*10^(61/99)), 1, 3}, 
     {1/(10*10^(56/99)), 1/100000, 5}, {1/(10*10^(56/99)), 
      1/(10000*10^(94/99)), 5}, {1/(10*10^(56/99)), 1/(10000*10^(89/99)), 5}, 
     {1/(10*10^(56/99)), 1/(10000*10^(28/33)), 5}, 
     {1/(10*10^(56/99)), 1/(10000*10^(79/99)), 5}, 
     {1/(10*10^(56/99)), 1/(10000*10^(74/99)), 5}, 
     {1/(10*10^(56/99)), 1/(10000*10^(23/33)), 5}, 
     {1/(10*10^(56/99)), 1/(10000*10^(64/99)), 5}, 
     {1/(10*10^(56/99)), 1/(10000*10^(59/99)), 5}, 
     {1/(10*10^(56/99)), 1/(10000*10^(6/11)), 5}, {1/(10*10^(56/99)), 
      1/(10000*10^(49/99)), 5}, {1/(10*10^(56/99)), 1/(10000*10^(4/9)), 5}, 
     {1/(10*10^(56/99)), 1/(10000*10^(13/33)), 5}, 
     {1/(10*10^(56/99)), 1/(10000*10^(34/99)), 5}, 
     {1/(10*10^(56/99)), 1/(10000*10^(29/99)), 5}, 
     {1/(10*10^(56/99)), 1/(10000*10^(8/33)), 5}, {1/(10*10^(56/99)), 
      1/(10000*10^(19/99)), 5}, {1/(10*10^(56/99)), 1/(10000*10^(14/99)), 5}, 
     {1/(10*10^(56/99)), 1/(10000*10^(1/11)), 5}, {1/(10*10^(56/99)), 
      1/(10000*10^(4/99)), 5}, {1/(10*10^(56/99)), 1/(1000*10^(98/99)), 5}, 
     {1/(10*10^(56/99)), 1/(1000*10^(31/33)), 5}, {1/(10*10^(56/99)), 
      1/(1000*10^(8/9)), 5}, {1/(10*10^(56/99)), 1/(1000*10^(83/99)), 5}, 
     {1/(10*10^(56/99)), 1/(1000*10^(26/33)), 5}, {1/(10*10^(56/99)), 
      1/(1000*10^(73/99)), 5}, {1/(10*10^(56/99)), 1/(1000*10^(68/99)), 5}, 
     {1/(10*10^(56/99)), 1/(1000*10^(7/11)), 5}, {1/(10*10^(56/99)), 
      1/(1000*10^(58/99)), 5}, {1/(10*10^(56/99)), 1/(1000*10^(53/99)), 5}, 
     {1/(10*10^(56/99)), 1/(1000*10^(16/33)), 5}, {1/(10*10^(56/99)), 
      1/(1000*10^(43/99)), 5}, {1/(10*10^(56/99)), 1/(1000*10^(38/99)), 5}, 
     {1/(10*10^(56/99)), 1/(1000*10^(1/3)), 5}, {1/(10*10^(56/99)), 
      1/(1000*10^(28/99)), 5}, {1/(10*10^(56/99)), 1/(1000*10^(23/99)), 5}, 
     {1/(10*10^(56/99)), 1/(1000*10^(2/11)), 5}, {1/(10*10^(56/99)), 
      1/(1000*10^(13/99)), 5}, {1/(10*10^(56/99)), 1/(1000*10^(8/99)), 5}, 
     {1/(10*10^(56/99)), 1/(1000*10^(1/33)), 5}, {1/(10*10^(56/99)), 
      1/(100*10^(97/99)), 5}, {1/(10*10^(56/99)), 1/(100*10^(92/99)), 5}, 
     {1/(10*10^(56/99)), 1/(100*10^(29/33)), 5}, {1/(10*10^(56/99)), 
      1/(100*10^(82/99)), 5}, {1/(10*10^(56/99)), 1/(100*10^(7/9)), 5}, 
     {1/(10*10^(56/99)), 1/(100*10^(8/11)), 5}, {1/(10*10^(56/99)), 
      1/(100*10^(67/99)), 5}, {1/(10*10^(56/99)), 1/(100*10^(62/99)), 5}, 
     {1/(10*10^(56/99)), 1/(100*10^(19/33)), 5}, {1/(10*10^(56/99)), 
      1/(100*10^(52/99)), 5}, {1/(10*10^(56/99)), 1/(100*10^(47/99)), 5}, 
     {1/(10*10^(56/99)), 1/(100*10^(14/33)), 5}, {1/(10*10^(56/99)), 
      1/(100*10^(37/99)), 5}, {1/(10*10^(56/99)), 1/(100*10^(32/99)), 5}, 
     {1/(10*10^(56/99)), 1/(100*10^(3/11)), 5}, {1/(10*10^(56/99)), 
      1/(100*10^(2/9)), 5}, {1/(10*10^(56/99)), 1/(100*10^(17/99)), 5}, 
     {1/(10*10^(56/99)), 1/(100*10^(4/33)), 5}, {1/(10*10^(56/99)), 
      1/(100*10^(7/99)), 5}, {1/(10*10^(56/99)), 1/(100*10^(2/99)), 5}, 
     {1/(10*10^(56/99)), 1/(10*10^(32/33)), 5}, {1/(10*10^(56/99)), 
      1/(10*10^(91/99)), 5}, {1/(10*10^(56/99)), 1/(10*10^(86/99)), 5}, 
     {1/(10*10^(56/99)), 1/(10*10^(9/11)), 5}, {1/(10*10^(56/99)), 
      1/(10*10^(76/99)), 5}, {1/(10*10^(56/99)), 1/(10*10^(71/99)), 5}, 
     {1/(10*10^(56/99)), 1/(10*10^(2/3)), 5}, {1/(10*10^(56/99)), 
      1/(10*10^(61/99)), 5}, {1/(10*10^(56/99)), 1/(10*10^(56/99)), 5}, 
     {1/(10*10^(56/99)), 1/(10*10^(17/33)), 5}, {1/(10*10^(56/99)), 
      1/(10*10^(46/99)), 5}, {1/(10*10^(56/99)), 1/(10*10^(41/99)), 5}, 
     {1/(10*10^(56/99)), 1/(10*10^(4/11)), 5}, {1/(10*10^(56/99)), 
      1/(10*10^(31/99)), 5}, {1/(10*10^(56/99)), 1/(10*10^(26/99)), 5}, 
     {1/(10*10^(56/99)), 1/(10*10^(7/33)), 5}, {1/(10*10^(56/99)), 
      1/(10*10^(16/99)), 5}, {1/(10*10^(56/99)), 1/(10*10^(1/9)), 5}, 
     {1/(10*10^(56/99)), 1/(10*10^(2/33)), 5}, {1/(10*10^(56/99)), 
      1/(10*10^(1/99)), 5}, {1/(10*10^(56/99)), 10^(-95/99), 5}, 
     {1/(10*10^(56/99)), 10^(-10/11), 5}, {1/(10*10^(56/99)), 10^(-85/99), 
      5}, {1/(10*10^(56/99)), 10^(-80/99), 5}, {1/(10*10^(56/99)), 
      10^(-25/33), 5}, {1/(10*10^(56/99)), 10^(-70/99), 5}, 
     {1/(10*10^(56/99)), 10^(-65/99), 5}, {1/(10*10^(56/99)), 10^(-20/33), 
      5}, {1/(10*10^(56/99)), 10^(-5/9), 5}, {1/(10*10^(56/99)), 10^(-50/99), 
      5}, {1/(10*10^(56/99)), 10^(-5/11), 5}, {1/(10*10^(56/99)), 
      10^(-40/99), 5}, {1/(10*10^(56/99)), 10^(-35/99), 5}, 
     {1/(10*10^(56/99)), 10^(-10/33), 5}, {1/(10*10^(56/99)), 10^(-25/99), 
      5}, {1/(10*10^(56/99)), 10^(-20/99), 3}, {1/(10*10^(56/99)), 
      10^(-5/33), 3}, {1/(10*10^(56/99)), 10^(-10/99), 3}, 
     {1/(10*10^(56/99)), 10^(-5/99), 3}, {1/(10*10^(56/99)), 1, 3}, 
     {1/(10*10^(17/33)), 1/100000, 5}, {1/(10*10^(17/33)), 
      1/(10000*10^(94/99)), 5}, {1/(10*10^(17/33)), 1/(10000*10^(89/99)), 5}, 
     {1/(10*10^(17/33)), 1/(10000*10^(28/33)), 5}, 
     {1/(10*10^(17/33)), 1/(10000*10^(79/99)), 5}, 
     {1/(10*10^(17/33)), 1/(10000*10^(74/99)), 5}, 
     {1/(10*10^(17/33)), 1/(10000*10^(23/33)), 5}, 
     {1/(10*10^(17/33)), 1/(10000*10^(64/99)), 5}, 
     {1/(10*10^(17/33)), 1/(10000*10^(59/99)), 5}, 
     {1/(10*10^(17/33)), 1/(10000*10^(6/11)), 5}, {1/(10*10^(17/33)), 
      1/(10000*10^(49/99)), 5}, {1/(10*10^(17/33)), 1/(10000*10^(4/9)), 5}, 
     {1/(10*10^(17/33)), 1/(10000*10^(13/33)), 5}, 
     {1/(10*10^(17/33)), 1/(10000*10^(34/99)), 5}, 
     {1/(10*10^(17/33)), 1/(10000*10^(29/99)), 5}, 
     {1/(10*10^(17/33)), 1/(10000*10^(8/33)), 5}, {1/(10*10^(17/33)), 
      1/(10000*10^(19/99)), 5}, {1/(10*10^(17/33)), 1/(10000*10^(14/99)), 5}, 
     {1/(10*10^(17/33)), 1/(10000*10^(1/11)), 5}, {1/(10*10^(17/33)), 
      1/(10000*10^(4/99)), 5}, {1/(10*10^(17/33)), 1/(1000*10^(98/99)), 5}, 
     {1/(10*10^(17/33)), 1/(1000*10^(31/33)), 5}, {1/(10*10^(17/33)), 
      1/(1000*10^(8/9)), 5}, {1/(10*10^(17/33)), 1/(1000*10^(83/99)), 5}, 
     {1/(10*10^(17/33)), 1/(1000*10^(26/33)), 5}, {1/(10*10^(17/33)), 
      1/(1000*10^(73/99)), 5}, {1/(10*10^(17/33)), 1/(1000*10^(68/99)), 5}, 
     {1/(10*10^(17/33)), 1/(1000*10^(7/11)), 5}, {1/(10*10^(17/33)), 
      1/(1000*10^(58/99)), 5}, {1/(10*10^(17/33)), 1/(1000*10^(53/99)), 5}, 
     {1/(10*10^(17/33)), 1/(1000*10^(16/33)), 5}, {1/(10*10^(17/33)), 
      1/(1000*10^(43/99)), 5}, {1/(10*10^(17/33)), 1/(1000*10^(38/99)), 5}, 
     {1/(10*10^(17/33)), 1/(1000*10^(1/3)), 5}, {1/(10*10^(17/33)), 
      1/(1000*10^(28/99)), 5}, {1/(10*10^(17/33)), 1/(1000*10^(23/99)), 5}, 
     {1/(10*10^(17/33)), 1/(1000*10^(2/11)), 5}, {1/(10*10^(17/33)), 
      1/(1000*10^(13/99)), 5}, {1/(10*10^(17/33)), 1/(1000*10^(8/99)), 5}, 
     {1/(10*10^(17/33)), 1/(1000*10^(1/33)), 5}, {1/(10*10^(17/33)), 
      1/(100*10^(97/99)), 5}, {1/(10*10^(17/33)), 1/(100*10^(92/99)), 5}, 
     {1/(10*10^(17/33)), 1/(100*10^(29/33)), 5}, {1/(10*10^(17/33)), 
      1/(100*10^(82/99)), 5}, {1/(10*10^(17/33)), 1/(100*10^(7/9)), 5}, 
     {1/(10*10^(17/33)), 1/(100*10^(8/11)), 5}, {1/(10*10^(17/33)), 
      1/(100*10^(67/99)), 5}, {1/(10*10^(17/33)), 1/(100*10^(62/99)), 5}, 
     {1/(10*10^(17/33)), 1/(100*10^(19/33)), 5}, {1/(10*10^(17/33)), 
      1/(100*10^(52/99)), 5}, {1/(10*10^(17/33)), 1/(100*10^(47/99)), 5}, 
     {1/(10*10^(17/33)), 1/(100*10^(14/33)), 5}, {1/(10*10^(17/33)), 
      1/(100*10^(37/99)), 5}, {1/(10*10^(17/33)), 1/(100*10^(32/99)), 5}, 
     {1/(10*10^(17/33)), 1/(100*10^(3/11)), 5}, {1/(10*10^(17/33)), 
      1/(100*10^(2/9)), 5}, {1/(10*10^(17/33)), 1/(100*10^(17/99)), 5}, 
     {1/(10*10^(17/33)), 1/(100*10^(4/33)), 5}, {1/(10*10^(17/33)), 
      1/(100*10^(7/99)), 5}, {1/(10*10^(17/33)), 1/(100*10^(2/99)), 5}, 
     {1/(10*10^(17/33)), 1/(10*10^(32/33)), 5}, {1/(10*10^(17/33)), 
      1/(10*10^(91/99)), 5}, {1/(10*10^(17/33)), 1/(10*10^(86/99)), 5}, 
     {1/(10*10^(17/33)), 1/(10*10^(9/11)), 5}, {1/(10*10^(17/33)), 
      1/(10*10^(76/99)), 5}, {1/(10*10^(17/33)), 1/(10*10^(71/99)), 5}, 
     {1/(10*10^(17/33)), 1/(10*10^(2/3)), 5}, {1/(10*10^(17/33)), 
      1/(10*10^(61/99)), 5}, {1/(10*10^(17/33)), 1/(10*10^(56/99)), 5}, 
     {1/(10*10^(17/33)), 1/(10*10^(17/33)), 5}, {1/(10*10^(17/33)), 
      1/(10*10^(46/99)), 5}, {1/(10*10^(17/33)), 1/(10*10^(41/99)), 5}, 
     {1/(10*10^(17/33)), 1/(10*10^(4/11)), 5}, {1/(10*10^(17/33)), 
      1/(10*10^(31/99)), 5}, {1/(10*10^(17/33)), 1/(10*10^(26/99)), 5}, 
     {1/(10*10^(17/33)), 1/(10*10^(7/33)), 5}, {1/(10*10^(17/33)), 
      1/(10*10^(16/99)), 5}, {1/(10*10^(17/33)), 1/(10*10^(1/9)), 5}, 
     {1/(10*10^(17/33)), 1/(10*10^(2/33)), 5}, {1/(10*10^(17/33)), 
      1/(10*10^(1/99)), 5}, {1/(10*10^(17/33)), 10^(-95/99), 5}, 
     {1/(10*10^(17/33)), 10^(-10/11), 5}, {1/(10*10^(17/33)), 10^(-85/99), 
      5}, {1/(10*10^(17/33)), 10^(-80/99), 5}, {1/(10*10^(17/33)), 
      10^(-25/33), 5}, {1/(10*10^(17/33)), 10^(-70/99), 5}, 
     {1/(10*10^(17/33)), 10^(-65/99), 5}, {1/(10*10^(17/33)), 10^(-20/33), 
      5}, {1/(10*10^(17/33)), 10^(-5/9), 5}, {1/(10*10^(17/33)), 10^(-50/99), 
      5}, {1/(10*10^(17/33)), 10^(-5/11), 5}, {1/(10*10^(17/33)), 
      10^(-40/99), 5}, {1/(10*10^(17/33)), 10^(-35/99), 5}, 
     {1/(10*10^(17/33)), 10^(-10/33), 5}, {1/(10*10^(17/33)), 10^(-25/99), 
      5}, {1/(10*10^(17/33)), 10^(-20/99), 5}, {1/(10*10^(17/33)), 
      10^(-5/33), 5}, {1/(10*10^(17/33)), 10^(-10/99), 3}, 
     {1/(10*10^(17/33)), 10^(-5/99), 3}, {1/(10*10^(17/33)), 1, 3}, 
     {1/(10*10^(46/99)), 1/100000, 5}, {1/(10*10^(46/99)), 
      1/(10000*10^(94/99)), 5}, {1/(10*10^(46/99)), 1/(10000*10^(89/99)), 5}, 
     {1/(10*10^(46/99)), 1/(10000*10^(28/33)), 5}, 
     {1/(10*10^(46/99)), 1/(10000*10^(79/99)), 5}, 
     {1/(10*10^(46/99)), 1/(10000*10^(74/99)), 5}, 
     {1/(10*10^(46/99)), 1/(10000*10^(23/33)), 5}, 
     {1/(10*10^(46/99)), 1/(10000*10^(64/99)), 5}, 
     {1/(10*10^(46/99)), 1/(10000*10^(59/99)), 5}, 
     {1/(10*10^(46/99)), 1/(10000*10^(6/11)), 5}, {1/(10*10^(46/99)), 
      1/(10000*10^(49/99)), 5}, {1/(10*10^(46/99)), 1/(10000*10^(4/9)), 5}, 
     {1/(10*10^(46/99)), 1/(10000*10^(13/33)), 5}, 
     {1/(10*10^(46/99)), 1/(10000*10^(34/99)), 5}, 
     {1/(10*10^(46/99)), 1/(10000*10^(29/99)), 5}, 
     {1/(10*10^(46/99)), 1/(10000*10^(8/33)), 5}, {1/(10*10^(46/99)), 
      1/(10000*10^(19/99)), 5}, {1/(10*10^(46/99)), 1/(10000*10^(14/99)), 5}, 
     {1/(10*10^(46/99)), 1/(10000*10^(1/11)), 5}, {1/(10*10^(46/99)), 
      1/(10000*10^(4/99)), 5}, {1/(10*10^(46/99)), 1/(1000*10^(98/99)), 5}, 
     {1/(10*10^(46/99)), 1/(1000*10^(31/33)), 5}, {1/(10*10^(46/99)), 
      1/(1000*10^(8/9)), 5}, {1/(10*10^(46/99)), 1/(1000*10^(83/99)), 5}, 
     {1/(10*10^(46/99)), 1/(1000*10^(26/33)), 5}, {1/(10*10^(46/99)), 
      1/(1000*10^(73/99)), 5}, {1/(10*10^(46/99)), 1/(1000*10^(68/99)), 5}, 
     {1/(10*10^(46/99)), 1/(1000*10^(7/11)), 5}, {1/(10*10^(46/99)), 
      1/(1000*10^(58/99)), 5}, {1/(10*10^(46/99)), 1/(1000*10^(53/99)), 5}, 
     {1/(10*10^(46/99)), 1/(1000*10^(16/33)), 5}, {1/(10*10^(46/99)), 
      1/(1000*10^(43/99)), 5}, {1/(10*10^(46/99)), 1/(1000*10^(38/99)), 5}, 
     {1/(10*10^(46/99)), 1/(1000*10^(1/3)), 5}, {1/(10*10^(46/99)), 
      1/(1000*10^(28/99)), 5}, {1/(10*10^(46/99)), 1/(1000*10^(23/99)), 5}, 
     {1/(10*10^(46/99)), 1/(1000*10^(2/11)), 5}, {1/(10*10^(46/99)), 
      1/(1000*10^(13/99)), 5}, {1/(10*10^(46/99)), 1/(1000*10^(8/99)), 5}, 
     {1/(10*10^(46/99)), 1/(1000*10^(1/33)), 5}, {1/(10*10^(46/99)), 
      1/(100*10^(97/99)), 5}, {1/(10*10^(46/99)), 1/(100*10^(92/99)), 5}, 
     {1/(10*10^(46/99)), 1/(100*10^(29/33)), 5}, {1/(10*10^(46/99)), 
      1/(100*10^(82/99)), 5}, {1/(10*10^(46/99)), 1/(100*10^(7/9)), 5}, 
     {1/(10*10^(46/99)), 1/(100*10^(8/11)), 5}, {1/(10*10^(46/99)), 
      1/(100*10^(67/99)), 5}, {1/(10*10^(46/99)), 1/(100*10^(62/99)), 5}, 
     {1/(10*10^(46/99)), 1/(100*10^(19/33)), 5}, {1/(10*10^(46/99)), 
      1/(100*10^(52/99)), 5}, {1/(10*10^(46/99)), 1/(100*10^(47/99)), 5}, 
     {1/(10*10^(46/99)), 1/(100*10^(14/33)), 5}, {1/(10*10^(46/99)), 
      1/(100*10^(37/99)), 5}, {1/(10*10^(46/99)), 1/(100*10^(32/99)), 5}, 
     {1/(10*10^(46/99)), 1/(100*10^(3/11)), 5}, {1/(10*10^(46/99)), 
      1/(100*10^(2/9)), 5}, {1/(10*10^(46/99)), 1/(100*10^(17/99)), 5}, 
     {1/(10*10^(46/99)), 1/(100*10^(4/33)), 5}, {1/(10*10^(46/99)), 
      1/(100*10^(7/99)), 5}, {1/(10*10^(46/99)), 1/(100*10^(2/99)), 5}, 
     {1/(10*10^(46/99)), 1/(10*10^(32/33)), 5}, {1/(10*10^(46/99)), 
      1/(10*10^(91/99)), 5}, {1/(10*10^(46/99)), 1/(10*10^(86/99)), 5}, 
     {1/(10*10^(46/99)), 1/(10*10^(9/11)), 5}, {1/(10*10^(46/99)), 
      1/(10*10^(76/99)), 5}, {1/(10*10^(46/99)), 1/(10*10^(71/99)), 5}, 
     {1/(10*10^(46/99)), 1/(10*10^(2/3)), 5}, {1/(10*10^(46/99)), 
      1/(10*10^(61/99)), 5}, {1/(10*10^(46/99)), 1/(10*10^(56/99)), 5}, 
     {1/(10*10^(46/99)), 1/(10*10^(17/33)), 5}, {1/(10*10^(46/99)), 
      1/(10*10^(46/99)), 5}, {1/(10*10^(46/99)), 1/(10*10^(41/99)), 5}, 
     {1/(10*10^(46/99)), 1/(10*10^(4/11)), 5}, {1/(10*10^(46/99)), 
      1/(10*10^(31/99)), 5}, {1/(10*10^(46/99)), 1/(10*10^(26/99)), 5}, 
     {1/(10*10^(46/99)), 1/(10*10^(7/33)), 5}, {1/(10*10^(46/99)), 
      1/(10*10^(16/99)), 5}, {1/(10*10^(46/99)), 1/(10*10^(1/9)), 5}, 
     {1/(10*10^(46/99)), 1/(10*10^(2/33)), 5}, {1/(10*10^(46/99)), 
      1/(10*10^(1/99)), 5}, {1/(10*10^(46/99)), 10^(-95/99), 5}, 
     {1/(10*10^(46/99)), 10^(-10/11), 5}, {1/(10*10^(46/99)), 10^(-85/99), 
      5}, {1/(10*10^(46/99)), 10^(-80/99), 5}, {1/(10*10^(46/99)), 
      10^(-25/33), 5}, {1/(10*10^(46/99)), 10^(-70/99), 5}, 
     {1/(10*10^(46/99)), 10^(-65/99), 5}, {1/(10*10^(46/99)), 10^(-20/33), 
      5}, {1/(10*10^(46/99)), 10^(-5/9), 5}, {1/(10*10^(46/99)), 10^(-50/99), 
      5}, {1/(10*10^(46/99)), 10^(-5/11), 5}, {1/(10*10^(46/99)), 
      10^(-40/99), 5}, {1/(10*10^(46/99)), 10^(-35/99), 5}, 
     {1/(10*10^(46/99)), 10^(-10/33), 5}, {1/(10*10^(46/99)), 10^(-25/99), 
      5}, {1/(10*10^(46/99)), 10^(-20/99), 5}, {1/(10*10^(46/99)), 
      10^(-5/33), 5}, {1/(10*10^(46/99)), 10^(-10/99), 5}, 
     {1/(10*10^(46/99)), 10^(-5/99), 5}, {1/(10*10^(46/99)), 1, 3}, 
     {1/(10*10^(41/99)), 1/100000, 5}, {1/(10*10^(41/99)), 
      1/(10000*10^(94/99)), 5}, {1/(10*10^(41/99)), 1/(10000*10^(89/99)), 5}, 
     {1/(10*10^(41/99)), 1/(10000*10^(28/33)), 5}, 
     {1/(10*10^(41/99)), 1/(10000*10^(79/99)), 5}, 
     {1/(10*10^(41/99)), 1/(10000*10^(74/99)), 5}, 
     {1/(10*10^(41/99)), 1/(10000*10^(23/33)), 5}, 
     {1/(10*10^(41/99)), 1/(10000*10^(64/99)), 5}, 
     {1/(10*10^(41/99)), 1/(10000*10^(59/99)), 5}, 
     {1/(10*10^(41/99)), 1/(10000*10^(6/11)), 5}, {1/(10*10^(41/99)), 
      1/(10000*10^(49/99)), 5}, {1/(10*10^(41/99)), 1/(10000*10^(4/9)), 5}, 
     {1/(10*10^(41/99)), 1/(10000*10^(13/33)), 5}, 
     {1/(10*10^(41/99)), 1/(10000*10^(34/99)), 5}, 
     {1/(10*10^(41/99)), 1/(10000*10^(29/99)), 5}, 
     {1/(10*10^(41/99)), 1/(10000*10^(8/33)), 5}, {1/(10*10^(41/99)), 
      1/(10000*10^(19/99)), 5}, {1/(10*10^(41/99)), 1/(10000*10^(14/99)), 5}, 
     {1/(10*10^(41/99)), 1/(10000*10^(1/11)), 5}, {1/(10*10^(41/99)), 
      1/(10000*10^(4/99)), 5}, {1/(10*10^(41/99)), 1/(1000*10^(98/99)), 5}, 
     {1/(10*10^(41/99)), 1/(1000*10^(31/33)), 5}, {1/(10*10^(41/99)), 
      1/(1000*10^(8/9)), 5}, {1/(10*10^(41/99)), 1/(1000*10^(83/99)), 5}, 
     {1/(10*10^(41/99)), 1/(1000*10^(26/33)), 5}, {1/(10*10^(41/99)), 
      1/(1000*10^(73/99)), 5}, {1/(10*10^(41/99)), 1/(1000*10^(68/99)), 5}, 
     {1/(10*10^(41/99)), 1/(1000*10^(7/11)), 5}, {1/(10*10^(41/99)), 
      1/(1000*10^(58/99)), 5}, {1/(10*10^(41/99)), 1/(1000*10^(53/99)), 5}, 
     {1/(10*10^(41/99)), 1/(1000*10^(16/33)), 5}, {1/(10*10^(41/99)), 
      1/(1000*10^(43/99)), 5}, {1/(10*10^(41/99)), 1/(1000*10^(38/99)), 5}, 
     {1/(10*10^(41/99)), 1/(1000*10^(1/3)), 5}, {1/(10*10^(41/99)), 
      1/(1000*10^(28/99)), 5}, {1/(10*10^(41/99)), 1/(1000*10^(23/99)), 5}, 
     {1/(10*10^(41/99)), 1/(1000*10^(2/11)), 5}, {1/(10*10^(41/99)), 
      1/(1000*10^(13/99)), 5}, {1/(10*10^(41/99)), 1/(1000*10^(8/99)), 5}, 
     {1/(10*10^(41/99)), 1/(1000*10^(1/33)), 5}, {1/(10*10^(41/99)), 
      1/(100*10^(97/99)), 5}, {1/(10*10^(41/99)), 1/(100*10^(92/99)), 5}, 
     {1/(10*10^(41/99)), 1/(100*10^(29/33)), 5}, {1/(10*10^(41/99)), 
      1/(100*10^(82/99)), 5}, {1/(10*10^(41/99)), 1/(100*10^(7/9)), 5}, 
     {1/(10*10^(41/99)), 1/(100*10^(8/11)), 5}, {1/(10*10^(41/99)), 
      1/(100*10^(67/99)), 5}, {1/(10*10^(41/99)), 1/(100*10^(62/99)), 5}, 
     {1/(10*10^(41/99)), 1/(100*10^(19/33)), 5}, {1/(10*10^(41/99)), 
      1/(100*10^(52/99)), 5}, {1/(10*10^(41/99)), 1/(100*10^(47/99)), 5}, 
     {1/(10*10^(41/99)), 1/(100*10^(14/33)), 5}, {1/(10*10^(41/99)), 
      1/(100*10^(37/99)), 5}, {1/(10*10^(41/99)), 1/(100*10^(32/99)), 5}, 
     {1/(10*10^(41/99)), 1/(100*10^(3/11)), 5}, {1/(10*10^(41/99)), 
      1/(100*10^(2/9)), 5}, {1/(10*10^(41/99)), 1/(100*10^(17/99)), 5}, 
     {1/(10*10^(41/99)), 1/(100*10^(4/33)), 5}, {1/(10*10^(41/99)), 
      1/(100*10^(7/99)), 5}, {1/(10*10^(41/99)), 1/(100*10^(2/99)), 5}, 
     {1/(10*10^(41/99)), 1/(10*10^(32/33)), 5}, {1/(10*10^(41/99)), 
      1/(10*10^(91/99)), 5}, {1/(10*10^(41/99)), 1/(10*10^(86/99)), 5}, 
     {1/(10*10^(41/99)), 1/(10*10^(9/11)), 5}, {1/(10*10^(41/99)), 
      1/(10*10^(76/99)), 5}, {1/(10*10^(41/99)), 1/(10*10^(71/99)), 5}, 
     {1/(10*10^(41/99)), 1/(10*10^(2/3)), 5}, {1/(10*10^(41/99)), 
      1/(10*10^(61/99)), 5}, {1/(10*10^(41/99)), 1/(10*10^(56/99)), 5}, 
     {1/(10*10^(41/99)), 1/(10*10^(17/33)), 5}, {1/(10*10^(41/99)), 
      1/(10*10^(46/99)), 5}, {1/(10*10^(41/99)), 1/(10*10^(41/99)), 5}, 
     {1/(10*10^(41/99)), 1/(10*10^(4/11)), 5}, {1/(10*10^(41/99)), 
      1/(10*10^(31/99)), 5}, {1/(10*10^(41/99)), 1/(10*10^(26/99)), 5}, 
     {1/(10*10^(41/99)), 1/(10*10^(7/33)), 5}, {1/(10*10^(41/99)), 
      1/(10*10^(16/99)), 5}, {1/(10*10^(41/99)), 1/(10*10^(1/9)), 5}, 
     {1/(10*10^(41/99)), 1/(10*10^(2/33)), 5}, {1/(10*10^(41/99)), 
      1/(10*10^(1/99)), 5}, {1/(10*10^(41/99)), 10^(-95/99), 5}, 
     {1/(10*10^(41/99)), 10^(-10/11), 5}, {1/(10*10^(41/99)), 10^(-85/99), 
      5}, {1/(10*10^(41/99)), 10^(-80/99), 5}, {1/(10*10^(41/99)), 
      10^(-25/33), 5}, {1/(10*10^(41/99)), 10^(-70/99), 5}, 
     {1/(10*10^(41/99)), 10^(-65/99), 5}, {1/(10*10^(41/99)), 10^(-20/33), 
      5}, {1/(10*10^(41/99)), 10^(-5/9), 5}, {1/(10*10^(41/99)), 10^(-50/99), 
      5}, {1/(10*10^(41/99)), 10^(-5/11), 5}, {1/(10*10^(41/99)), 
      10^(-40/99), 5}, {1/(10*10^(41/99)), 10^(-35/99), 5}, 
     {1/(10*10^(41/99)), 10^(-10/33), 5}, {1/(10*10^(41/99)), 10^(-25/99), 
      5}, {1/(10*10^(41/99)), 10^(-20/99), 5}, {1/(10*10^(41/99)), 
      10^(-5/33), 5}, {1/(10*10^(41/99)), 10^(-10/99), 5}, 
     {1/(10*10^(41/99)), 10^(-5/99), 5}, {1/(10*10^(41/99)), 1, 5}, 
     {1/(10*10^(4/11)), 1/100000, 5}, {1/(10*10^(4/11)), 
      1/(10000*10^(94/99)), 5}, {1/(10*10^(4/11)), 1/(10000*10^(89/99)), 5}, 
     {1/(10*10^(4/11)), 1/(10000*10^(28/33)), 5}, {1/(10*10^(4/11)), 
      1/(10000*10^(79/99)), 5}, {1/(10*10^(4/11)), 1/(10000*10^(74/99)), 5}, 
     {1/(10*10^(4/11)), 1/(10000*10^(23/33)), 5}, {1/(10*10^(4/11)), 
      1/(10000*10^(64/99)), 5}, {1/(10*10^(4/11)), 1/(10000*10^(59/99)), 5}, 
     {1/(10*10^(4/11)), 1/(10000*10^(6/11)), 5}, {1/(10*10^(4/11)), 
      1/(10000*10^(49/99)), 5}, {1/(10*10^(4/11)), 1/(10000*10^(4/9)), 5}, 
     {1/(10*10^(4/11)), 1/(10000*10^(13/33)), 5}, {1/(10*10^(4/11)), 
      1/(10000*10^(34/99)), 5}, {1/(10*10^(4/11)), 1/(10000*10^(29/99)), 5}, 
     {1/(10*10^(4/11)), 1/(10000*10^(8/33)), 5}, {1/(10*10^(4/11)), 
      1/(10000*10^(19/99)), 5}, {1/(10*10^(4/11)), 1/(10000*10^(14/99)), 5}, 
     {1/(10*10^(4/11)), 1/(10000*10^(1/11)), 5}, {1/(10*10^(4/11)), 
      1/(10000*10^(4/99)), 5}, {1/(10*10^(4/11)), 1/(1000*10^(98/99)), 5}, 
     {1/(10*10^(4/11)), 1/(1000*10^(31/33)), 5}, {1/(10*10^(4/11)), 
      1/(1000*10^(8/9)), 5}, {1/(10*10^(4/11)), 1/(1000*10^(83/99)), 5}, 
     {1/(10*10^(4/11)), 1/(1000*10^(26/33)), 5}, {1/(10*10^(4/11)), 
      1/(1000*10^(73/99)), 5}, {1/(10*10^(4/11)), 1/(1000*10^(68/99)), 5}, 
     {1/(10*10^(4/11)), 1/(1000*10^(7/11)), 5}, {1/(10*10^(4/11)), 
      1/(1000*10^(58/99)), 5}, {1/(10*10^(4/11)), 1/(1000*10^(53/99)), 5}, 
     {1/(10*10^(4/11)), 1/(1000*10^(16/33)), 5}, {1/(10*10^(4/11)), 
      1/(1000*10^(43/99)), 5}, {1/(10*10^(4/11)), 1/(1000*10^(38/99)), 5}, 
     {1/(10*10^(4/11)), 1/(1000*10^(1/3)), 5}, {1/(10*10^(4/11)), 
      1/(1000*10^(28/99)), 5}, {1/(10*10^(4/11)), 1/(1000*10^(23/99)), 5}, 
     {1/(10*10^(4/11)), 1/(1000*10^(2/11)), 5}, {1/(10*10^(4/11)), 
      1/(1000*10^(13/99)), 5}, {1/(10*10^(4/11)), 1/(1000*10^(8/99)), 5}, 
     {1/(10*10^(4/11)), 1/(1000*10^(1/33)), 5}, {1/(10*10^(4/11)), 
      1/(100*10^(97/99)), 5}, {1/(10*10^(4/11)), 1/(100*10^(92/99)), 5}, 
     {1/(10*10^(4/11)), 1/(100*10^(29/33)), 5}, {1/(10*10^(4/11)), 
      1/(100*10^(82/99)), 5}, {1/(10*10^(4/11)), 1/(100*10^(7/9)), 5}, 
     {1/(10*10^(4/11)), 1/(100*10^(8/11)), 5}, {1/(10*10^(4/11)), 
      1/(100*10^(67/99)), 5}, {1/(10*10^(4/11)), 1/(100*10^(62/99)), 5}, 
     {1/(10*10^(4/11)), 1/(100*10^(19/33)), 5}, {1/(10*10^(4/11)), 
      1/(100*10^(52/99)), 5}, {1/(10*10^(4/11)), 1/(100*10^(47/99)), 5}, 
     {1/(10*10^(4/11)), 1/(100*10^(14/33)), 5}, {1/(10*10^(4/11)), 
      1/(100*10^(37/99)), 5}, {1/(10*10^(4/11)), 1/(100*10^(32/99)), 5}, 
     {1/(10*10^(4/11)), 1/(100*10^(3/11)), 5}, {1/(10*10^(4/11)), 
      1/(100*10^(2/9)), 5}, {1/(10*10^(4/11)), 1/(100*10^(17/99)), 5}, 
     {1/(10*10^(4/11)), 1/(100*10^(4/33)), 5}, {1/(10*10^(4/11)), 
      1/(100*10^(7/99)), 5}, {1/(10*10^(4/11)), 1/(100*10^(2/99)), 5}, 
     {1/(10*10^(4/11)), 1/(10*10^(32/33)), 5}, {1/(10*10^(4/11)), 
      1/(10*10^(91/99)), 5}, {1/(10*10^(4/11)), 1/(10*10^(86/99)), 5}, 
     {1/(10*10^(4/11)), 1/(10*10^(9/11)), 5}, {1/(10*10^(4/11)), 
      1/(10*10^(76/99)), 5}, {1/(10*10^(4/11)), 1/(10*10^(71/99)), 5}, 
     {1/(10*10^(4/11)), 1/(10*10^(2/3)), 5}, {1/(10*10^(4/11)), 
      1/(10*10^(61/99)), 5}, {1/(10*10^(4/11)), 1/(10*10^(56/99)), 5}, 
     {1/(10*10^(4/11)), 1/(10*10^(17/33)), 5}, {1/(10*10^(4/11)), 
      1/(10*10^(46/99)), 5}, {1/(10*10^(4/11)), 1/(10*10^(41/99)), 5}, 
     {1/(10*10^(4/11)), 1/(10*10^(4/11)), 5}, {1/(10*10^(4/11)), 
      1/(10*10^(31/99)), 5}, {1/(10*10^(4/11)), 1/(10*10^(26/99)), 5}, 
     {1/(10*10^(4/11)), 1/(10*10^(7/33)), 5}, {1/(10*10^(4/11)), 
      1/(10*10^(16/99)), 5}, {1/(10*10^(4/11)), 1/(10*10^(1/9)), 5}, 
     {1/(10*10^(4/11)), 1/(10*10^(2/33)), 5}, {1/(10*10^(4/11)), 
      1/(10*10^(1/99)), 5}, {1/(10*10^(4/11)), 10^(-95/99), 5}, 
     {1/(10*10^(4/11)), 10^(-10/11), 5}, {1/(10*10^(4/11)), 10^(-85/99), 5}, 
     {1/(10*10^(4/11)), 10^(-80/99), 5}, {1/(10*10^(4/11)), 10^(-25/33), 5}, 
     {1/(10*10^(4/11)), 10^(-70/99), 5}, {1/(10*10^(4/11)), 10^(-65/99), 5}, 
     {1/(10*10^(4/11)), 10^(-20/33), 5}, {1/(10*10^(4/11)), 10^(-5/9), 5}, 
     {1/(10*10^(4/11)), 10^(-50/99), 5}, {1/(10*10^(4/11)), 10^(-5/11), 5}, 
     {1/(10*10^(4/11)), 10^(-40/99), 5}, {1/(10*10^(4/11)), 10^(-35/99), 5}, 
     {1/(10*10^(4/11)), 10^(-10/33), 5}, {1/(10*10^(4/11)), 10^(-25/99), 5}, 
     {1/(10*10^(4/11)), 10^(-20/99), 5}, {1/(10*10^(4/11)), 10^(-5/33), 5}, 
     {1/(10*10^(4/11)), 10^(-10/99), 5}, {1/(10*10^(4/11)), 10^(-5/99), 5}, 
     {1/(10*10^(4/11)), 1, 5}, {1/(10*10^(31/99)), 1/100000, 5}, 
     {1/(10*10^(31/99)), 1/(10000*10^(94/99)), 5}, 
     {1/(10*10^(31/99)), 1/(10000*10^(89/99)), 5}, 
     {1/(10*10^(31/99)), 1/(10000*10^(28/33)), 5}, 
     {1/(10*10^(31/99)), 1/(10000*10^(79/99)), 5}, 
     {1/(10*10^(31/99)), 1/(10000*10^(74/99)), 5}, 
     {1/(10*10^(31/99)), 1/(10000*10^(23/33)), 5}, 
     {1/(10*10^(31/99)), 1/(10000*10^(64/99)), 5}, 
     {1/(10*10^(31/99)), 1/(10000*10^(59/99)), 5}, 
     {1/(10*10^(31/99)), 1/(10000*10^(6/11)), 5}, {1/(10*10^(31/99)), 
      1/(10000*10^(49/99)), 5}, {1/(10*10^(31/99)), 1/(10000*10^(4/9)), 5}, 
     {1/(10*10^(31/99)), 1/(10000*10^(13/33)), 5}, 
     {1/(10*10^(31/99)), 1/(10000*10^(34/99)), 5}, 
     {1/(10*10^(31/99)), 1/(10000*10^(29/99)), 5}, 
     {1/(10*10^(31/99)), 1/(10000*10^(8/33)), 5}, {1/(10*10^(31/99)), 
      1/(10000*10^(19/99)), 5}, {1/(10*10^(31/99)), 1/(10000*10^(14/99)), 5}, 
     {1/(10*10^(31/99)), 1/(10000*10^(1/11)), 5}, {1/(10*10^(31/99)), 
      1/(10000*10^(4/99)), 5}, {1/(10*10^(31/99)), 1/(1000*10^(98/99)), 5}, 
     {1/(10*10^(31/99)), 1/(1000*10^(31/33)), 5}, {1/(10*10^(31/99)), 
      1/(1000*10^(8/9)), 5}, {1/(10*10^(31/99)), 1/(1000*10^(83/99)), 5}, 
     {1/(10*10^(31/99)), 1/(1000*10^(26/33)), 5}, {1/(10*10^(31/99)), 
      1/(1000*10^(73/99)), 5}, {1/(10*10^(31/99)), 1/(1000*10^(68/99)), 5}, 
     {1/(10*10^(31/99)), 1/(1000*10^(7/11)), 5}, {1/(10*10^(31/99)), 
      1/(1000*10^(58/99)), 5}, {1/(10*10^(31/99)), 1/(1000*10^(53/99)), 5}, 
     {1/(10*10^(31/99)), 1/(1000*10^(16/33)), 5}, {1/(10*10^(31/99)), 
      1/(1000*10^(43/99)), 5}, {1/(10*10^(31/99)), 1/(1000*10^(38/99)), 5}, 
     {1/(10*10^(31/99)), 1/(1000*10^(1/3)), 5}, {1/(10*10^(31/99)), 
      1/(1000*10^(28/99)), 5}, {1/(10*10^(31/99)), 1/(1000*10^(23/99)), 5}, 
     {1/(10*10^(31/99)), 1/(1000*10^(2/11)), 5}, {1/(10*10^(31/99)), 
      1/(1000*10^(13/99)), 5}, {1/(10*10^(31/99)), 1/(1000*10^(8/99)), 5}, 
     {1/(10*10^(31/99)), 1/(1000*10^(1/33)), 5}, {1/(10*10^(31/99)), 
      1/(100*10^(97/99)), 5}, {1/(10*10^(31/99)), 1/(100*10^(92/99)), 5}, 
     {1/(10*10^(31/99)), 1/(100*10^(29/33)), 5}, {1/(10*10^(31/99)), 
      1/(100*10^(82/99)), 5}, {1/(10*10^(31/99)), 1/(100*10^(7/9)), 5}, 
     {1/(10*10^(31/99)), 1/(100*10^(8/11)), 5}, {1/(10*10^(31/99)), 
      1/(100*10^(67/99)), 5}, {1/(10*10^(31/99)), 1/(100*10^(62/99)), 5}, 
     {1/(10*10^(31/99)), 1/(100*10^(19/33)), 5}, {1/(10*10^(31/99)), 
      1/(100*10^(52/99)), 5}, {1/(10*10^(31/99)), 1/(100*10^(47/99)), 5}, 
     {1/(10*10^(31/99)), 1/(100*10^(14/33)), 5}, {1/(10*10^(31/99)), 
      1/(100*10^(37/99)), 5}, {1/(10*10^(31/99)), 1/(100*10^(32/99)), 5}, 
     {1/(10*10^(31/99)), 1/(100*10^(3/11)), 5}, {1/(10*10^(31/99)), 
      1/(100*10^(2/9)), 5}, {1/(10*10^(31/99)), 1/(100*10^(17/99)), 5}, 
     {1/(10*10^(31/99)), 1/(100*10^(4/33)), 5}, {1/(10*10^(31/99)), 
      1/(100*10^(7/99)), 5}, {1/(10*10^(31/99)), 1/(100*10^(2/99)), 5}, 
     {1/(10*10^(31/99)), 1/(10*10^(32/33)), 5}, {1/(10*10^(31/99)), 
      1/(10*10^(91/99)), 5}, {1/(10*10^(31/99)), 1/(10*10^(86/99)), 5}, 
     {1/(10*10^(31/99)), 1/(10*10^(9/11)), 5}, {1/(10*10^(31/99)), 
      1/(10*10^(76/99)), 5}, {1/(10*10^(31/99)), 1/(10*10^(71/99)), 5}, 
     {1/(10*10^(31/99)), 1/(10*10^(2/3)), 5}, {1/(10*10^(31/99)), 
      1/(10*10^(61/99)), 5}, {1/(10*10^(31/99)), 1/(10*10^(56/99)), 5}, 
     {1/(10*10^(31/99)), 1/(10*10^(17/33)), 5}, {1/(10*10^(31/99)), 
      1/(10*10^(46/99)), 5}, {1/(10*10^(31/99)), 1/(10*10^(41/99)), 5}, 
     {1/(10*10^(31/99)), 1/(10*10^(4/11)), 5}, {1/(10*10^(31/99)), 
      1/(10*10^(31/99)), 5}, {1/(10*10^(31/99)), 1/(10*10^(26/99)), 5}, 
     {1/(10*10^(31/99)), 1/(10*10^(7/33)), 5}, {1/(10*10^(31/99)), 
      1/(10*10^(16/99)), 5}, {1/(10*10^(31/99)), 1/(10*10^(1/9)), 5}, 
     {1/(10*10^(31/99)), 1/(10*10^(2/33)), 5}, {1/(10*10^(31/99)), 
      1/(10*10^(1/99)), 5}, {1/(10*10^(31/99)), 10^(-95/99), 5}, 
     {1/(10*10^(31/99)), 10^(-10/11), 5}, {1/(10*10^(31/99)), 10^(-85/99), 
      5}, {1/(10*10^(31/99)), 10^(-80/99), 5}, {1/(10*10^(31/99)), 
      10^(-25/33), 5}, {1/(10*10^(31/99)), 10^(-70/99), 5}, 
     {1/(10*10^(31/99)), 10^(-65/99), 5}, {1/(10*10^(31/99)), 10^(-20/33), 
      5}, {1/(10*10^(31/99)), 10^(-5/9), 5}, {1/(10*10^(31/99)), 10^(-50/99), 
      5}, {1/(10*10^(31/99)), 10^(-5/11), 5}, {1/(10*10^(31/99)), 
      10^(-40/99), 5}, {1/(10*10^(31/99)), 10^(-35/99), 5}, 
     {1/(10*10^(31/99)), 10^(-10/33), 5}, {1/(10*10^(31/99)), 10^(-25/99), 
      5}, {1/(10*10^(31/99)), 10^(-20/99), 5}, {1/(10*10^(31/99)), 
      10^(-5/33), 5}, {1/(10*10^(31/99)), 10^(-10/99), 5}, 
     {1/(10*10^(31/99)), 10^(-5/99), 5}, {1/(10*10^(31/99)), 1, 5}, 
     {1/(10*10^(26/99)), 1/100000, 5}, {1/(10*10^(26/99)), 
      1/(10000*10^(94/99)), 5}, {1/(10*10^(26/99)), 1/(10000*10^(89/99)), 5}, 
     {1/(10*10^(26/99)), 1/(10000*10^(28/33)), 5}, 
     {1/(10*10^(26/99)), 1/(10000*10^(79/99)), 5}, 
     {1/(10*10^(26/99)), 1/(10000*10^(74/99)), 5}, 
     {1/(10*10^(26/99)), 1/(10000*10^(23/33)), 5}, 
     {1/(10*10^(26/99)), 1/(10000*10^(64/99)), 5}, 
     {1/(10*10^(26/99)), 1/(10000*10^(59/99)), 5}, 
     {1/(10*10^(26/99)), 1/(10000*10^(6/11)), 5}, {1/(10*10^(26/99)), 
      1/(10000*10^(49/99)), 5}, {1/(10*10^(26/99)), 1/(10000*10^(4/9)), 5}, 
     {1/(10*10^(26/99)), 1/(10000*10^(13/33)), 5}, 
     {1/(10*10^(26/99)), 1/(10000*10^(34/99)), 5}, 
     {1/(10*10^(26/99)), 1/(10000*10^(29/99)), 5}, 
     {1/(10*10^(26/99)), 1/(10000*10^(8/33)), 5}, {1/(10*10^(26/99)), 
      1/(10000*10^(19/99)), 5}, {1/(10*10^(26/99)), 1/(10000*10^(14/99)), 5}, 
     {1/(10*10^(26/99)), 1/(10000*10^(1/11)), 5}, {1/(10*10^(26/99)), 
      1/(10000*10^(4/99)), 5}, {1/(10*10^(26/99)), 1/(1000*10^(98/99)), 5}, 
     {1/(10*10^(26/99)), 1/(1000*10^(31/33)), 5}, {1/(10*10^(26/99)), 
      1/(1000*10^(8/9)), 5}, {1/(10*10^(26/99)), 1/(1000*10^(83/99)), 5}, 
     {1/(10*10^(26/99)), 1/(1000*10^(26/33)), 5}, {1/(10*10^(26/99)), 
      1/(1000*10^(73/99)), 5}, {1/(10*10^(26/99)), 1/(1000*10^(68/99)), 5}, 
     {1/(10*10^(26/99)), 1/(1000*10^(7/11)), 5}, {1/(10*10^(26/99)), 
      1/(1000*10^(58/99)), 5}, {1/(10*10^(26/99)), 1/(1000*10^(53/99)), 5}, 
     {1/(10*10^(26/99)), 1/(1000*10^(16/33)), 5}, {1/(10*10^(26/99)), 
      1/(1000*10^(43/99)), 5}, {1/(10*10^(26/99)), 1/(1000*10^(38/99)), 5}, 
     {1/(10*10^(26/99)), 1/(1000*10^(1/3)), 5}, {1/(10*10^(26/99)), 
      1/(1000*10^(28/99)), 5}, {1/(10*10^(26/99)), 1/(1000*10^(23/99)), 5}, 
     {1/(10*10^(26/99)), 1/(1000*10^(2/11)), 5}, {1/(10*10^(26/99)), 
      1/(1000*10^(13/99)), 5}, {1/(10*10^(26/99)), 1/(1000*10^(8/99)), 5}, 
     {1/(10*10^(26/99)), 1/(1000*10^(1/33)), 5}, {1/(10*10^(26/99)), 
      1/(100*10^(97/99)), 5}, {1/(10*10^(26/99)), 1/(100*10^(92/99)), 5}, 
     {1/(10*10^(26/99)), 1/(100*10^(29/33)), 5}, {1/(10*10^(26/99)), 
      1/(100*10^(82/99)), 5}, {1/(10*10^(26/99)), 1/(100*10^(7/9)), 5}, 
     {1/(10*10^(26/99)), 1/(100*10^(8/11)), 5}, {1/(10*10^(26/99)), 
      1/(100*10^(67/99)), 5}, {1/(10*10^(26/99)), 1/(100*10^(62/99)), 5}, 
     {1/(10*10^(26/99)), 1/(100*10^(19/33)), 5}, {1/(10*10^(26/99)), 
      1/(100*10^(52/99)), 5}, {1/(10*10^(26/99)), 1/(100*10^(47/99)), 5}, 
     {1/(10*10^(26/99)), 1/(100*10^(14/33)), 5}, {1/(10*10^(26/99)), 
      1/(100*10^(37/99)), 5}, {1/(10*10^(26/99)), 1/(100*10^(32/99)), 5}, 
     {1/(10*10^(26/99)), 1/(100*10^(3/11)), 5}, {1/(10*10^(26/99)), 
      1/(100*10^(2/9)), 5}, {1/(10*10^(26/99)), 1/(100*10^(17/99)), 5}, 
     {1/(10*10^(26/99)), 1/(100*10^(4/33)), 5}, {1/(10*10^(26/99)), 
      1/(100*10^(7/99)), 5}, {1/(10*10^(26/99)), 1/(100*10^(2/99)), 5}, 
     {1/(10*10^(26/99)), 1/(10*10^(32/33)), 5}, {1/(10*10^(26/99)), 
      1/(10*10^(91/99)), 5}, {1/(10*10^(26/99)), 1/(10*10^(86/99)), 5}, 
     {1/(10*10^(26/99)), 1/(10*10^(9/11)), 5}, {1/(10*10^(26/99)), 
      1/(10*10^(76/99)), 5}, {1/(10*10^(26/99)), 1/(10*10^(71/99)), 5}, 
     {1/(10*10^(26/99)), 1/(10*10^(2/3)), 5}, {1/(10*10^(26/99)), 
      1/(10*10^(61/99)), 5}, {1/(10*10^(26/99)), 1/(10*10^(56/99)), 5}, 
     {1/(10*10^(26/99)), 1/(10*10^(17/33)), 5}, {1/(10*10^(26/99)), 
      1/(10*10^(46/99)), 5}, {1/(10*10^(26/99)), 1/(10*10^(41/99)), 5}, 
     {1/(10*10^(26/99)), 1/(10*10^(4/11)), 5}, {1/(10*10^(26/99)), 
      1/(10*10^(31/99)), 5}, {1/(10*10^(26/99)), 1/(10*10^(26/99)), 5}, 
     {1/(10*10^(26/99)), 1/(10*10^(7/33)), 5}, {1/(10*10^(26/99)), 
      1/(10*10^(16/99)), 5}, {1/(10*10^(26/99)), 1/(10*10^(1/9)), 5}, 
     {1/(10*10^(26/99)), 1/(10*10^(2/33)), 5}, {1/(10*10^(26/99)), 
      1/(10*10^(1/99)), 5}, {1/(10*10^(26/99)), 10^(-95/99), 5}, 
     {1/(10*10^(26/99)), 10^(-10/11), 5}, {1/(10*10^(26/99)), 10^(-85/99), 
      5}, {1/(10*10^(26/99)), 10^(-80/99), 5}, {1/(10*10^(26/99)), 
      10^(-25/33), 5}, {1/(10*10^(26/99)), 10^(-70/99), 5}, 
     {1/(10*10^(26/99)), 10^(-65/99), 5}, {1/(10*10^(26/99)), 10^(-20/33), 
      5}, {1/(10*10^(26/99)), 10^(-5/9), 5}, {1/(10*10^(26/99)), 10^(-50/99), 
      5}, {1/(10*10^(26/99)), 10^(-5/11), 5}, {1/(10*10^(26/99)), 
      10^(-40/99), 5}, {1/(10*10^(26/99)), 10^(-35/99), 5}, 
     {1/(10*10^(26/99)), 10^(-10/33), 5}, {1/(10*10^(26/99)), 10^(-25/99), 
      5}, {1/(10*10^(26/99)), 10^(-20/99), 5}, {1/(10*10^(26/99)), 
      10^(-5/33), 5}, {1/(10*10^(26/99)), 10^(-10/99), 5}, 
     {1/(10*10^(26/99)), 10^(-5/99), 5}, {1/(10*10^(26/99)), 1, 5}, 
     {1/(10*10^(7/33)), 1/100000, 5}, {1/(10*10^(7/33)), 
      1/(10000*10^(94/99)), 5}, {1/(10*10^(7/33)), 1/(10000*10^(89/99)), 5}, 
     {1/(10*10^(7/33)), 1/(10000*10^(28/33)), 5}, {1/(10*10^(7/33)), 
      1/(10000*10^(79/99)), 5}, {1/(10*10^(7/33)), 1/(10000*10^(74/99)), 5}, 
     {1/(10*10^(7/33)), 1/(10000*10^(23/33)), 5}, {1/(10*10^(7/33)), 
      1/(10000*10^(64/99)), 5}, {1/(10*10^(7/33)), 1/(10000*10^(59/99)), 5}, 
     {1/(10*10^(7/33)), 1/(10000*10^(6/11)), 5}, {1/(10*10^(7/33)), 
      1/(10000*10^(49/99)), 5}, {1/(10*10^(7/33)), 1/(10000*10^(4/9)), 5}, 
     {1/(10*10^(7/33)), 1/(10000*10^(13/33)), 5}, {1/(10*10^(7/33)), 
      1/(10000*10^(34/99)), 5}, {1/(10*10^(7/33)), 1/(10000*10^(29/99)), 5}, 
     {1/(10*10^(7/33)), 1/(10000*10^(8/33)), 5}, {1/(10*10^(7/33)), 
      1/(10000*10^(19/99)), 5}, {1/(10*10^(7/33)), 1/(10000*10^(14/99)), 5}, 
     {1/(10*10^(7/33)), 1/(10000*10^(1/11)), 5}, {1/(10*10^(7/33)), 
      1/(10000*10^(4/99)), 5}, {1/(10*10^(7/33)), 1/(1000*10^(98/99)), 5}, 
     {1/(10*10^(7/33)), 1/(1000*10^(31/33)), 5}, {1/(10*10^(7/33)), 
      1/(1000*10^(8/9)), 5}, {1/(10*10^(7/33)), 1/(1000*10^(83/99)), 5}, 
     {1/(10*10^(7/33)), 1/(1000*10^(26/33)), 5}, {1/(10*10^(7/33)), 
      1/(1000*10^(73/99)), 5}, {1/(10*10^(7/33)), 1/(1000*10^(68/99)), 5}, 
     {1/(10*10^(7/33)), 1/(1000*10^(7/11)), 5}, {1/(10*10^(7/33)), 
      1/(1000*10^(58/99)), 5}, {1/(10*10^(7/33)), 1/(1000*10^(53/99)), 5}, 
     {1/(10*10^(7/33)), 1/(1000*10^(16/33)), 5}, {1/(10*10^(7/33)), 
      1/(1000*10^(43/99)), 5}, {1/(10*10^(7/33)), 1/(1000*10^(38/99)), 5}, 
     {1/(10*10^(7/33)), 1/(1000*10^(1/3)), 5}, {1/(10*10^(7/33)), 
      1/(1000*10^(28/99)), 5}, {1/(10*10^(7/33)), 1/(1000*10^(23/99)), 5}, 
     {1/(10*10^(7/33)), 1/(1000*10^(2/11)), 5}, {1/(10*10^(7/33)), 
      1/(1000*10^(13/99)), 5}, {1/(10*10^(7/33)), 1/(1000*10^(8/99)), 5}, 
     {1/(10*10^(7/33)), 1/(1000*10^(1/33)), 5}, {1/(10*10^(7/33)), 
      1/(100*10^(97/99)), 5}, {1/(10*10^(7/33)), 1/(100*10^(92/99)), 5}, 
     {1/(10*10^(7/33)), 1/(100*10^(29/33)), 5}, {1/(10*10^(7/33)), 
      1/(100*10^(82/99)), 5}, {1/(10*10^(7/33)), 1/(100*10^(7/9)), 5}, 
     {1/(10*10^(7/33)), 1/(100*10^(8/11)), 5}, {1/(10*10^(7/33)), 
      1/(100*10^(67/99)), 5}, {1/(10*10^(7/33)), 1/(100*10^(62/99)), 5}, 
     {1/(10*10^(7/33)), 1/(100*10^(19/33)), 5}, {1/(10*10^(7/33)), 
      1/(100*10^(52/99)), 5}, {1/(10*10^(7/33)), 1/(100*10^(47/99)), 5}, 
     {1/(10*10^(7/33)), 1/(100*10^(14/33)), 5}, {1/(10*10^(7/33)), 
      1/(100*10^(37/99)), 5}, {1/(10*10^(7/33)), 1/(100*10^(32/99)), 5}, 
     {1/(10*10^(7/33)), 1/(100*10^(3/11)), 5}, {1/(10*10^(7/33)), 
      1/(100*10^(2/9)), 5}, {1/(10*10^(7/33)), 1/(100*10^(17/99)), 5}, 
     {1/(10*10^(7/33)), 1/(100*10^(4/33)), 5}, {1/(10*10^(7/33)), 
      1/(100*10^(7/99)), 5}, {1/(10*10^(7/33)), 1/(100*10^(2/99)), 5}, 
     {1/(10*10^(7/33)), 1/(10*10^(32/33)), 5}, {1/(10*10^(7/33)), 
      1/(10*10^(91/99)), 5}, {1/(10*10^(7/33)), 1/(10*10^(86/99)), 5}, 
     {1/(10*10^(7/33)), 1/(10*10^(9/11)), 5}, {1/(10*10^(7/33)), 
      1/(10*10^(76/99)), 5}, {1/(10*10^(7/33)), 1/(10*10^(71/99)), 5}, 
     {1/(10*10^(7/33)), 1/(10*10^(2/3)), 5}, {1/(10*10^(7/33)), 
      1/(10*10^(61/99)), 5}, {1/(10*10^(7/33)), 1/(10*10^(56/99)), 5}, 
     {1/(10*10^(7/33)), 1/(10*10^(17/33)), 5}, {1/(10*10^(7/33)), 
      1/(10*10^(46/99)), 5}, {1/(10*10^(7/33)), 1/(10*10^(41/99)), 5}, 
     {1/(10*10^(7/33)), 1/(10*10^(4/11)), 5}, {1/(10*10^(7/33)), 
      1/(10*10^(31/99)), 5}, {1/(10*10^(7/33)), 1/(10*10^(26/99)), 5}, 
     {1/(10*10^(7/33)), 1/(10*10^(7/33)), 5}, {1/(10*10^(7/33)), 
      1/(10*10^(16/99)), 5}, {1/(10*10^(7/33)), 1/(10*10^(1/9)), 5}, 
     {1/(10*10^(7/33)), 1/(10*10^(2/33)), 5}, {1/(10*10^(7/33)), 
      1/(10*10^(1/99)), 5}, {1/(10*10^(7/33)), 10^(-95/99), 5}, 
     {1/(10*10^(7/33)), 10^(-10/11), 5}, {1/(10*10^(7/33)), 10^(-85/99), 5}, 
     {1/(10*10^(7/33)), 10^(-80/99), 5}, {1/(10*10^(7/33)), 10^(-25/33), 5}, 
     {1/(10*10^(7/33)), 10^(-70/99), 5}, {1/(10*10^(7/33)), 10^(-65/99), 5}, 
     {1/(10*10^(7/33)), 10^(-20/33), 5}, {1/(10*10^(7/33)), 10^(-5/9), 5}, 
     {1/(10*10^(7/33)), 10^(-50/99), 5}, {1/(10*10^(7/33)), 10^(-5/11), 5}, 
     {1/(10*10^(7/33)), 10^(-40/99), 5}, {1/(10*10^(7/33)), 10^(-35/99), 5}, 
     {1/(10*10^(7/33)), 10^(-10/33), 5}, {1/(10*10^(7/33)), 10^(-25/99), 5}, 
     {1/(10*10^(7/33)), 10^(-20/99), 5}, {1/(10*10^(7/33)), 10^(-5/33), 5}, 
     {1/(10*10^(7/33)), 10^(-10/99), 5}, {1/(10*10^(7/33)), 10^(-5/99), 5}, 
     {1/(10*10^(7/33)), 1, 5}, {1/(10*10^(16/99)), 1/100000, 5}, 
     {1/(10*10^(16/99)), 1/(10000*10^(94/99)), 5}, 
     {1/(10*10^(16/99)), 1/(10000*10^(89/99)), 5}, 
     {1/(10*10^(16/99)), 1/(10000*10^(28/33)), 5}, 
     {1/(10*10^(16/99)), 1/(10000*10^(79/99)), 5}, 
     {1/(10*10^(16/99)), 1/(10000*10^(74/99)), 5}, 
     {1/(10*10^(16/99)), 1/(10000*10^(23/33)), 5}, 
     {1/(10*10^(16/99)), 1/(10000*10^(64/99)), 5}, 
     {1/(10*10^(16/99)), 1/(10000*10^(59/99)), 5}, 
     {1/(10*10^(16/99)), 1/(10000*10^(6/11)), 5}, {1/(10*10^(16/99)), 
      1/(10000*10^(49/99)), 5}, {1/(10*10^(16/99)), 1/(10000*10^(4/9)), 5}, 
     {1/(10*10^(16/99)), 1/(10000*10^(13/33)), 5}, 
     {1/(10*10^(16/99)), 1/(10000*10^(34/99)), 5}, 
     {1/(10*10^(16/99)), 1/(10000*10^(29/99)), 5}, 
     {1/(10*10^(16/99)), 1/(10000*10^(8/33)), 5}, {1/(10*10^(16/99)), 
      1/(10000*10^(19/99)), 5}, {1/(10*10^(16/99)), 1/(10000*10^(14/99)), 5}, 
     {1/(10*10^(16/99)), 1/(10000*10^(1/11)), 5}, {1/(10*10^(16/99)), 
      1/(10000*10^(4/99)), 5}, {1/(10*10^(16/99)), 1/(1000*10^(98/99)), 5}, 
     {1/(10*10^(16/99)), 1/(1000*10^(31/33)), 5}, {1/(10*10^(16/99)), 
      1/(1000*10^(8/9)), 5}, {1/(10*10^(16/99)), 1/(1000*10^(83/99)), 5}, 
     {1/(10*10^(16/99)), 1/(1000*10^(26/33)), 5}, {1/(10*10^(16/99)), 
      1/(1000*10^(73/99)), 5}, {1/(10*10^(16/99)), 1/(1000*10^(68/99)), 5}, 
     {1/(10*10^(16/99)), 1/(1000*10^(7/11)), 5}, {1/(10*10^(16/99)), 
      1/(1000*10^(58/99)), 5}, {1/(10*10^(16/99)), 1/(1000*10^(53/99)), 5}, 
     {1/(10*10^(16/99)), 1/(1000*10^(16/33)), 5}, {1/(10*10^(16/99)), 
      1/(1000*10^(43/99)), 5}, {1/(10*10^(16/99)), 1/(1000*10^(38/99)), 5}, 
     {1/(10*10^(16/99)), 1/(1000*10^(1/3)), 5}, {1/(10*10^(16/99)), 
      1/(1000*10^(28/99)), 5}, {1/(10*10^(16/99)), 1/(1000*10^(23/99)), 5}, 
     {1/(10*10^(16/99)), 1/(1000*10^(2/11)), 5}, {1/(10*10^(16/99)), 
      1/(1000*10^(13/99)), 5}, {1/(10*10^(16/99)), 1/(1000*10^(8/99)), 5}, 
     {1/(10*10^(16/99)), 1/(1000*10^(1/33)), 5}, {1/(10*10^(16/99)), 
      1/(100*10^(97/99)), 5}, {1/(10*10^(16/99)), 1/(100*10^(92/99)), 5}, 
     {1/(10*10^(16/99)), 1/(100*10^(29/33)), 5}, {1/(10*10^(16/99)), 
      1/(100*10^(82/99)), 5}, {1/(10*10^(16/99)), 1/(100*10^(7/9)), 5}, 
     {1/(10*10^(16/99)), 1/(100*10^(8/11)), 5}, {1/(10*10^(16/99)), 
      1/(100*10^(67/99)), 5}, {1/(10*10^(16/99)), 1/(100*10^(62/99)), 5}, 
     {1/(10*10^(16/99)), 1/(100*10^(19/33)), 5}, {1/(10*10^(16/99)), 
      1/(100*10^(52/99)), 5}, {1/(10*10^(16/99)), 1/(100*10^(47/99)), 5}, 
     {1/(10*10^(16/99)), 1/(100*10^(14/33)), 5}, {1/(10*10^(16/99)), 
      1/(100*10^(37/99)), 5}, {1/(10*10^(16/99)), 1/(100*10^(32/99)), 5}, 
     {1/(10*10^(16/99)), 1/(100*10^(3/11)), 5}, {1/(10*10^(16/99)), 
      1/(100*10^(2/9)), 5}, {1/(10*10^(16/99)), 1/(100*10^(17/99)), 5}, 
     {1/(10*10^(16/99)), 1/(100*10^(4/33)), 5}, {1/(10*10^(16/99)), 
      1/(100*10^(7/99)), 5}, {1/(10*10^(16/99)), 1/(100*10^(2/99)), 5}, 
     {1/(10*10^(16/99)), 1/(10*10^(32/33)), 5}, {1/(10*10^(16/99)), 
      1/(10*10^(91/99)), 5}, {1/(10*10^(16/99)), 1/(10*10^(86/99)), 5}, 
     {1/(10*10^(16/99)), 1/(10*10^(9/11)), 5}, {1/(10*10^(16/99)), 
      1/(10*10^(76/99)), 5}, {1/(10*10^(16/99)), 1/(10*10^(71/99)), 5}, 
     {1/(10*10^(16/99)), 1/(10*10^(2/3)), 5}, {1/(10*10^(16/99)), 
      1/(10*10^(61/99)), 5}, {1/(10*10^(16/99)), 1/(10*10^(56/99)), 5}, 
     {1/(10*10^(16/99)), 1/(10*10^(17/33)), 5}, {1/(10*10^(16/99)), 
      1/(10*10^(46/99)), 5}, {1/(10*10^(16/99)), 1/(10*10^(41/99)), 5}, 
     {1/(10*10^(16/99)), 1/(10*10^(4/11)), 5}, {1/(10*10^(16/99)), 
      1/(10*10^(31/99)), 5}, {1/(10*10^(16/99)), 1/(10*10^(26/99)), 5}, 
     {1/(10*10^(16/99)), 1/(10*10^(7/33)), 5}, {1/(10*10^(16/99)), 
      1/(10*10^(16/99)), 5}, {1/(10*10^(16/99)), 1/(10*10^(1/9)), 5}, 
     {1/(10*10^(16/99)), 1/(10*10^(2/33)), 5}, {1/(10*10^(16/99)), 
      1/(10*10^(1/99)), 5}, {1/(10*10^(16/99)), 10^(-95/99), 5}, 
     {1/(10*10^(16/99)), 10^(-10/11), 5}, {1/(10*10^(16/99)), 10^(-85/99), 
      5}, {1/(10*10^(16/99)), 10^(-80/99), 5}, {1/(10*10^(16/99)), 
      10^(-25/33), 5}, {1/(10*10^(16/99)), 10^(-70/99), 5}, 
     {1/(10*10^(16/99)), 10^(-65/99), 5}, {1/(10*10^(16/99)), 10^(-20/33), 
      5}, {1/(10*10^(16/99)), 10^(-5/9), 5}, {1/(10*10^(16/99)), 10^(-50/99), 
      5}, {1/(10*10^(16/99)), 10^(-5/11), 5}, {1/(10*10^(16/99)), 
      10^(-40/99), 5}, {1/(10*10^(16/99)), 10^(-35/99), 5}, 
     {1/(10*10^(16/99)), 10^(-10/33), 5}, {1/(10*10^(16/99)), 10^(-25/99), 
      5}, {1/(10*10^(16/99)), 10^(-20/99), 5}, {1/(10*10^(16/99)), 
      10^(-5/33), 5}, {1/(10*10^(16/99)), 10^(-10/99), 5}, 
     {1/(10*10^(16/99)), 10^(-5/99), 5}, {1/(10*10^(16/99)), 1, 5}, 
     {1/(10*10^(1/9)), 1/100000, 5}, {1/(10*10^(1/9)), 1/(10000*10^(94/99)), 
      5}, {1/(10*10^(1/9)), 1/(10000*10^(89/99)), 5}, 
     {1/(10*10^(1/9)), 1/(10000*10^(28/33)), 5}, {1/(10*10^(1/9)), 
      1/(10000*10^(79/99)), 5}, {1/(10*10^(1/9)), 1/(10000*10^(74/99)), 5}, 
     {1/(10*10^(1/9)), 1/(10000*10^(23/33)), 5}, {1/(10*10^(1/9)), 
      1/(10000*10^(64/99)), 5}, {1/(10*10^(1/9)), 1/(10000*10^(59/99)), 5}, 
     {1/(10*10^(1/9)), 1/(10000*10^(6/11)), 5}, {1/(10*10^(1/9)), 
      1/(10000*10^(49/99)), 5}, {1/(10*10^(1/9)), 1/(10000*10^(4/9)), 5}, 
     {1/(10*10^(1/9)), 1/(10000*10^(13/33)), 5}, {1/(10*10^(1/9)), 
      1/(10000*10^(34/99)), 5}, {1/(10*10^(1/9)), 1/(10000*10^(29/99)), 5}, 
     {1/(10*10^(1/9)), 1/(10000*10^(8/33)), 5}, {1/(10*10^(1/9)), 
      1/(10000*10^(19/99)), 5}, {1/(10*10^(1/9)), 1/(10000*10^(14/99)), 5}, 
     {1/(10*10^(1/9)), 1/(10000*10^(1/11)), 5}, {1/(10*10^(1/9)), 
      1/(10000*10^(4/99)), 5}, {1/(10*10^(1/9)), 1/(1000*10^(98/99)), 5}, 
     {1/(10*10^(1/9)), 1/(1000*10^(31/33)), 5}, {1/(10*10^(1/9)), 
      1/(1000*10^(8/9)), 5}, {1/(10*10^(1/9)), 1/(1000*10^(83/99)), 5}, 
     {1/(10*10^(1/9)), 1/(1000*10^(26/33)), 5}, {1/(10*10^(1/9)), 
      1/(1000*10^(73/99)), 5}, {1/(10*10^(1/9)), 1/(1000*10^(68/99)), 5}, 
     {1/(10*10^(1/9)), 1/(1000*10^(7/11)), 5}, {1/(10*10^(1/9)), 
      1/(1000*10^(58/99)), 5}, {1/(10*10^(1/9)), 1/(1000*10^(53/99)), 5}, 
     {1/(10*10^(1/9)), 1/(1000*10^(16/33)), 5}, {1/(10*10^(1/9)), 
      1/(1000*10^(43/99)), 5}, {1/(10*10^(1/9)), 1/(1000*10^(38/99)), 5}, 
     {1/(10*10^(1/9)), 1/(1000*10^(1/3)), 5}, {1/(10*10^(1/9)), 
      1/(1000*10^(28/99)), 5}, {1/(10*10^(1/9)), 1/(1000*10^(23/99)), 5}, 
     {1/(10*10^(1/9)), 1/(1000*10^(2/11)), 5}, {1/(10*10^(1/9)), 
      1/(1000*10^(13/99)), 5}, {1/(10*10^(1/9)), 1/(1000*10^(8/99)), 5}, 
     {1/(10*10^(1/9)), 1/(1000*10^(1/33)), 5}, {1/(10*10^(1/9)), 
      1/(100*10^(97/99)), 5}, {1/(10*10^(1/9)), 1/(100*10^(92/99)), 5}, 
     {1/(10*10^(1/9)), 1/(100*10^(29/33)), 5}, {1/(10*10^(1/9)), 
      1/(100*10^(82/99)), 5}, {1/(10*10^(1/9)), 1/(100*10^(7/9)), 5}, 
     {1/(10*10^(1/9)), 1/(100*10^(8/11)), 5}, {1/(10*10^(1/9)), 
      1/(100*10^(67/99)), 5}, {1/(10*10^(1/9)), 1/(100*10^(62/99)), 5}, 
     {1/(10*10^(1/9)), 1/(100*10^(19/33)), 5}, {1/(10*10^(1/9)), 
      1/(100*10^(52/99)), 5}, {1/(10*10^(1/9)), 1/(100*10^(47/99)), 5}, 
     {1/(10*10^(1/9)), 1/(100*10^(14/33)), 5}, {1/(10*10^(1/9)), 
      1/(100*10^(37/99)), 5}, {1/(10*10^(1/9)), 1/(100*10^(32/99)), 5}, 
     {1/(10*10^(1/9)), 1/(100*10^(3/11)), 5}, {1/(10*10^(1/9)), 
      1/(100*10^(2/9)), 5}, {1/(10*10^(1/9)), 1/(100*10^(17/99)), 5}, 
     {1/(10*10^(1/9)), 1/(100*10^(4/33)), 5}, {1/(10*10^(1/9)), 
      1/(100*10^(7/99)), 5}, {1/(10*10^(1/9)), 1/(100*10^(2/99)), 5}, 
     {1/(10*10^(1/9)), 1/(10*10^(32/33)), 5}, {1/(10*10^(1/9)), 
      1/(10*10^(91/99)), 5}, {1/(10*10^(1/9)), 1/(10*10^(86/99)), 5}, 
     {1/(10*10^(1/9)), 1/(10*10^(9/11)), 5}, {1/(10*10^(1/9)), 
      1/(10*10^(76/99)), 5}, {1/(10*10^(1/9)), 1/(10*10^(71/99)), 5}, 
     {1/(10*10^(1/9)), 1/(10*10^(2/3)), 5}, {1/(10*10^(1/9)), 
      1/(10*10^(61/99)), 5}, {1/(10*10^(1/9)), 1/(10*10^(56/99)), 5}, 
     {1/(10*10^(1/9)), 1/(10*10^(17/33)), 5}, {1/(10*10^(1/9)), 
      1/(10*10^(46/99)), 5}, {1/(10*10^(1/9)), 1/(10*10^(41/99)), 5}, 
     {1/(10*10^(1/9)), 1/(10*10^(4/11)), 5}, {1/(10*10^(1/9)), 
      1/(10*10^(31/99)), 5}, {1/(10*10^(1/9)), 1/(10*10^(26/99)), 5}, 
     {1/(10*10^(1/9)), 1/(10*10^(7/33)), 5}, {1/(10*10^(1/9)), 
      1/(10*10^(16/99)), 5}, {1/(10*10^(1/9)), 1/(10*10^(1/9)), 5}, 
     {1/(10*10^(1/9)), 1/(10*10^(2/33)), 5}, {1/(10*10^(1/9)), 
      1/(10*10^(1/99)), 5}, {1/(10*10^(1/9)), 10^(-95/99), 5}, 
     {1/(10*10^(1/9)), 10^(-10/11), 5}, {1/(10*10^(1/9)), 10^(-85/99), 5}, 
     {1/(10*10^(1/9)), 10^(-80/99), 5}, {1/(10*10^(1/9)), 10^(-25/33), 5}, 
     {1/(10*10^(1/9)), 10^(-70/99), 5}, {1/(10*10^(1/9)), 10^(-65/99), 5}, 
     {1/(10*10^(1/9)), 10^(-20/33), 5}, {1/(10*10^(1/9)), 10^(-5/9), 5}, 
     {1/(10*10^(1/9)), 10^(-50/99), 5}, {1/(10*10^(1/9)), 10^(-5/11), 5}, 
     {1/(10*10^(1/9)), 10^(-40/99), 5}, {1/(10*10^(1/9)), 10^(-35/99), 5}, 
     {1/(10*10^(1/9)), 10^(-10/33), 5}, {1/(10*10^(1/9)), 10^(-25/99), 5}, 
     {1/(10*10^(1/9)), 10^(-20/99), 5}, {1/(10*10^(1/9)), 10^(-5/33), 5}, 
     {1/(10*10^(1/9)), 10^(-10/99), 5}, {1/(10*10^(1/9)), 10^(-5/99), 5}, 
     {1/(10*10^(1/9)), 1, 5}, {1/(10*10^(2/33)), 1/100000, 5}, 
     {1/(10*10^(2/33)), 1/(10000*10^(94/99)), 5}, {1/(10*10^(2/33)), 
      1/(10000*10^(89/99)), 5}, {1/(10*10^(2/33)), 1/(10000*10^(28/33)), 5}, 
     {1/(10*10^(2/33)), 1/(10000*10^(79/99)), 5}, {1/(10*10^(2/33)), 
      1/(10000*10^(74/99)), 5}, {1/(10*10^(2/33)), 1/(10000*10^(23/33)), 5}, 
     {1/(10*10^(2/33)), 1/(10000*10^(64/99)), 5}, {1/(10*10^(2/33)), 
      1/(10000*10^(59/99)), 5}, {1/(10*10^(2/33)), 1/(10000*10^(6/11)), 5}, 
     {1/(10*10^(2/33)), 1/(10000*10^(49/99)), 5}, {1/(10*10^(2/33)), 
      1/(10000*10^(4/9)), 5}, {1/(10*10^(2/33)), 1/(10000*10^(13/33)), 5}, 
     {1/(10*10^(2/33)), 1/(10000*10^(34/99)), 5}, {1/(10*10^(2/33)), 
      1/(10000*10^(29/99)), 5}, {1/(10*10^(2/33)), 1/(10000*10^(8/33)), 5}, 
     {1/(10*10^(2/33)), 1/(10000*10^(19/99)), 5}, {1/(10*10^(2/33)), 
      1/(10000*10^(14/99)), 5}, {1/(10*10^(2/33)), 1/(10000*10^(1/11)), 5}, 
     {1/(10*10^(2/33)), 1/(10000*10^(4/99)), 5}, {1/(10*10^(2/33)), 
      1/(1000*10^(98/99)), 5}, {1/(10*10^(2/33)), 1/(1000*10^(31/33)), 5}, 
     {1/(10*10^(2/33)), 1/(1000*10^(8/9)), 5}, {1/(10*10^(2/33)), 
      1/(1000*10^(83/99)), 5}, {1/(10*10^(2/33)), 1/(1000*10^(26/33)), 5}, 
     {1/(10*10^(2/33)), 1/(1000*10^(73/99)), 5}, {1/(10*10^(2/33)), 
      1/(1000*10^(68/99)), 5}, {1/(10*10^(2/33)), 1/(1000*10^(7/11)), 5}, 
     {1/(10*10^(2/33)), 1/(1000*10^(58/99)), 5}, {1/(10*10^(2/33)), 
      1/(1000*10^(53/99)), 5}, {1/(10*10^(2/33)), 1/(1000*10^(16/33)), 5}, 
     {1/(10*10^(2/33)), 1/(1000*10^(43/99)), 5}, {1/(10*10^(2/33)), 
      1/(1000*10^(38/99)), 5}, {1/(10*10^(2/33)), 1/(1000*10^(1/3)), 5}, 
     {1/(10*10^(2/33)), 1/(1000*10^(28/99)), 5}, {1/(10*10^(2/33)), 
      1/(1000*10^(23/99)), 5}, {1/(10*10^(2/33)), 1/(1000*10^(2/11)), 5}, 
     {1/(10*10^(2/33)), 1/(1000*10^(13/99)), 5}, {1/(10*10^(2/33)), 
      1/(1000*10^(8/99)), 5}, {1/(10*10^(2/33)), 1/(1000*10^(1/33)), 5}, 
     {1/(10*10^(2/33)), 1/(100*10^(97/99)), 5}, {1/(10*10^(2/33)), 
      1/(100*10^(92/99)), 5}, {1/(10*10^(2/33)), 1/(100*10^(29/33)), 5}, 
     {1/(10*10^(2/33)), 1/(100*10^(82/99)), 5}, {1/(10*10^(2/33)), 
      1/(100*10^(7/9)), 5}, {1/(10*10^(2/33)), 1/(100*10^(8/11)), 5}, 
     {1/(10*10^(2/33)), 1/(100*10^(67/99)), 5}, {1/(10*10^(2/33)), 
      1/(100*10^(62/99)), 5}, {1/(10*10^(2/33)), 1/(100*10^(19/33)), 5}, 
     {1/(10*10^(2/33)), 1/(100*10^(52/99)), 5}, {1/(10*10^(2/33)), 
      1/(100*10^(47/99)), 5}, {1/(10*10^(2/33)), 1/(100*10^(14/33)), 5}, 
     {1/(10*10^(2/33)), 1/(100*10^(37/99)), 5}, {1/(10*10^(2/33)), 
      1/(100*10^(32/99)), 5}, {1/(10*10^(2/33)), 1/(100*10^(3/11)), 5}, 
     {1/(10*10^(2/33)), 1/(100*10^(2/9)), 5}, {1/(10*10^(2/33)), 
      1/(100*10^(17/99)), 5}, {1/(10*10^(2/33)), 1/(100*10^(4/33)), 5}, 
     {1/(10*10^(2/33)), 1/(100*10^(7/99)), 5}, {1/(10*10^(2/33)), 
      1/(100*10^(2/99)), 5}, {1/(10*10^(2/33)), 1/(10*10^(32/33)), 5}, 
     {1/(10*10^(2/33)), 1/(10*10^(91/99)), 5}, {1/(10*10^(2/33)), 
      1/(10*10^(86/99)), 5}, {1/(10*10^(2/33)), 1/(10*10^(9/11)), 5}, 
     {1/(10*10^(2/33)), 1/(10*10^(76/99)), 5}, {1/(10*10^(2/33)), 
      1/(10*10^(71/99)), 5}, {1/(10*10^(2/33)), 1/(10*10^(2/3)), 5}, 
     {1/(10*10^(2/33)), 1/(10*10^(61/99)), 5}, {1/(10*10^(2/33)), 
      1/(10*10^(56/99)), 5}, {1/(10*10^(2/33)), 1/(10*10^(17/33)), 5}, 
     {1/(10*10^(2/33)), 1/(10*10^(46/99)), 5}, {1/(10*10^(2/33)), 
      1/(10*10^(41/99)), 5}, {1/(10*10^(2/33)), 1/(10*10^(4/11)), 5}, 
     {1/(10*10^(2/33)), 1/(10*10^(31/99)), 5}, {1/(10*10^(2/33)), 
      1/(10*10^(26/99)), 5}, {1/(10*10^(2/33)), 1/(10*10^(7/33)), 5}, 
     {1/(10*10^(2/33)), 1/(10*10^(16/99)), 5}, {1/(10*10^(2/33)), 
      1/(10*10^(1/9)), 5}, {1/(10*10^(2/33)), 1/(10*10^(2/33)), 5}, 
     {1/(10*10^(2/33)), 1/(10*10^(1/99)), 5}, {1/(10*10^(2/33)), 10^(-95/99), 
      5}, {1/(10*10^(2/33)), 10^(-10/11), 5}, {1/(10*10^(2/33)), 10^(-85/99), 
      5}, {1/(10*10^(2/33)), 10^(-80/99), 5}, {1/(10*10^(2/33)), 10^(-25/33), 
      5}, {1/(10*10^(2/33)), 10^(-70/99), 5}, {1/(10*10^(2/33)), 10^(-65/99), 
      5}, {1/(10*10^(2/33)), 10^(-20/33), 5}, {1/(10*10^(2/33)), 10^(-5/9), 
      5}, {1/(10*10^(2/33)), 10^(-50/99), 5}, {1/(10*10^(2/33)), 10^(-5/11), 
      5}, {1/(10*10^(2/33)), 10^(-40/99), 5}, {1/(10*10^(2/33)), 10^(-35/99), 
      5}, {1/(10*10^(2/33)), 10^(-10/33), 5}, {1/(10*10^(2/33)), 10^(-25/99), 
      5}, {1/(10*10^(2/33)), 10^(-20/99), 5}, {1/(10*10^(2/33)), 10^(-5/33), 
      5}, {1/(10*10^(2/33)), 10^(-10/99), 5}, {1/(10*10^(2/33)), 10^(-5/99), 
      5}, {1/(10*10^(2/33)), 1, 5}, {1/(10*10^(1/99)), 1/100000, 5}, 
     {1/(10*10^(1/99)), 1/(10000*10^(94/99)), 5}, {1/(10*10^(1/99)), 
      1/(10000*10^(89/99)), 5}, {1/(10*10^(1/99)), 1/(10000*10^(28/33)), 5}, 
     {1/(10*10^(1/99)), 1/(10000*10^(79/99)), 5}, {1/(10*10^(1/99)), 
      1/(10000*10^(74/99)), 5}, {1/(10*10^(1/99)), 1/(10000*10^(23/33)), 5}, 
     {1/(10*10^(1/99)), 1/(10000*10^(64/99)), 5}, {1/(10*10^(1/99)), 
      1/(10000*10^(59/99)), 5}, {1/(10*10^(1/99)), 1/(10000*10^(6/11)), 5}, 
     {1/(10*10^(1/99)), 1/(10000*10^(49/99)), 5}, {1/(10*10^(1/99)), 
      1/(10000*10^(4/9)), 5}, {1/(10*10^(1/99)), 1/(10000*10^(13/33)), 5}, 
     {1/(10*10^(1/99)), 1/(10000*10^(34/99)), 5}, {1/(10*10^(1/99)), 
      1/(10000*10^(29/99)), 5}, {1/(10*10^(1/99)), 1/(10000*10^(8/33)), 5}, 
     {1/(10*10^(1/99)), 1/(10000*10^(19/99)), 5}, {1/(10*10^(1/99)), 
      1/(10000*10^(14/99)), 5}, {1/(10*10^(1/99)), 1/(10000*10^(1/11)), 5}, 
     {1/(10*10^(1/99)), 1/(10000*10^(4/99)), 5}, {1/(10*10^(1/99)), 
      1/(1000*10^(98/99)), 5}, {1/(10*10^(1/99)), 1/(1000*10^(31/33)), 5}, 
     {1/(10*10^(1/99)), 1/(1000*10^(8/9)), 5}, {1/(10*10^(1/99)), 
      1/(1000*10^(83/99)), 5}, {1/(10*10^(1/99)), 1/(1000*10^(26/33)), 5}, 
     {1/(10*10^(1/99)), 1/(1000*10^(73/99)), 5}, {1/(10*10^(1/99)), 
      1/(1000*10^(68/99)), 5}, {1/(10*10^(1/99)), 1/(1000*10^(7/11)), 5}, 
     {1/(10*10^(1/99)), 1/(1000*10^(58/99)), 5}, {1/(10*10^(1/99)), 
      1/(1000*10^(53/99)), 5}, {1/(10*10^(1/99)), 1/(1000*10^(16/33)), 5}, 
     {1/(10*10^(1/99)), 1/(1000*10^(43/99)), 5}, {1/(10*10^(1/99)), 
      1/(1000*10^(38/99)), 5}, {1/(10*10^(1/99)), 1/(1000*10^(1/3)), 5}, 
     {1/(10*10^(1/99)), 1/(1000*10^(28/99)), 5}, {1/(10*10^(1/99)), 
      1/(1000*10^(23/99)), 5}, {1/(10*10^(1/99)), 1/(1000*10^(2/11)), 5}, 
     {1/(10*10^(1/99)), 1/(1000*10^(13/99)), 5}, {1/(10*10^(1/99)), 
      1/(1000*10^(8/99)), 5}, {1/(10*10^(1/99)), 1/(1000*10^(1/33)), 5}, 
     {1/(10*10^(1/99)), 1/(100*10^(97/99)), 5}, {1/(10*10^(1/99)), 
      1/(100*10^(92/99)), 5}, {1/(10*10^(1/99)), 1/(100*10^(29/33)), 5}, 
     {1/(10*10^(1/99)), 1/(100*10^(82/99)), 5}, {1/(10*10^(1/99)), 
      1/(100*10^(7/9)), 5}, {1/(10*10^(1/99)), 1/(100*10^(8/11)), 5}, 
     {1/(10*10^(1/99)), 1/(100*10^(67/99)), 5}, {1/(10*10^(1/99)), 
      1/(100*10^(62/99)), 5}, {1/(10*10^(1/99)), 1/(100*10^(19/33)), 5}, 
     {1/(10*10^(1/99)), 1/(100*10^(52/99)), 5}, {1/(10*10^(1/99)), 
      1/(100*10^(47/99)), 5}, {1/(10*10^(1/99)), 1/(100*10^(14/33)), 5}, 
     {1/(10*10^(1/99)), 1/(100*10^(37/99)), 5}, {1/(10*10^(1/99)), 
      1/(100*10^(32/99)), 5}, {1/(10*10^(1/99)), 1/(100*10^(3/11)), 5}, 
     {1/(10*10^(1/99)), 1/(100*10^(2/9)), 5}, {1/(10*10^(1/99)), 
      1/(100*10^(17/99)), 5}, {1/(10*10^(1/99)), 1/(100*10^(4/33)), 5}, 
     {1/(10*10^(1/99)), 1/(100*10^(7/99)), 5}, {1/(10*10^(1/99)), 
      1/(100*10^(2/99)), 5}, {1/(10*10^(1/99)), 1/(10*10^(32/33)), 5}, 
     {1/(10*10^(1/99)), 1/(10*10^(91/99)), 5}, {1/(10*10^(1/99)), 
      1/(10*10^(86/99)), 5}, {1/(10*10^(1/99)), 1/(10*10^(9/11)), 5}, 
     {1/(10*10^(1/99)), 1/(10*10^(76/99)), 5}, {1/(10*10^(1/99)), 
      1/(10*10^(71/99)), 5}, {1/(10*10^(1/99)), 1/(10*10^(2/3)), 5}, 
     {1/(10*10^(1/99)), 1/(10*10^(61/99)), 5}, {1/(10*10^(1/99)), 
      1/(10*10^(56/99)), 5}, {1/(10*10^(1/99)), 1/(10*10^(17/33)), 5}, 
     {1/(10*10^(1/99)), 1/(10*10^(46/99)), 5}, {1/(10*10^(1/99)), 
      1/(10*10^(41/99)), 5}, {1/(10*10^(1/99)), 1/(10*10^(4/11)), 5}, 
     {1/(10*10^(1/99)), 1/(10*10^(31/99)), 5}, {1/(10*10^(1/99)), 
      1/(10*10^(26/99)), 5}, {1/(10*10^(1/99)), 1/(10*10^(7/33)), 5}, 
     {1/(10*10^(1/99)), 1/(10*10^(16/99)), 5}, {1/(10*10^(1/99)), 
      1/(10*10^(1/9)), 5}, {1/(10*10^(1/99)), 1/(10*10^(2/33)), 5}, 
     {1/(10*10^(1/99)), 1/(10*10^(1/99)), 5}, {1/(10*10^(1/99)), 10^(-95/99), 
      5}, {1/(10*10^(1/99)), 10^(-10/11), 5}, {1/(10*10^(1/99)), 10^(-85/99), 
      5}, {1/(10*10^(1/99)), 10^(-80/99), 5}, {1/(10*10^(1/99)), 10^(-25/33), 
      5}, {1/(10*10^(1/99)), 10^(-70/99), 5}, {1/(10*10^(1/99)), 10^(-65/99), 
      5}, {1/(10*10^(1/99)), 10^(-20/33), 5}, {1/(10*10^(1/99)), 10^(-5/9), 
      5}, {1/(10*10^(1/99)), 10^(-50/99), 5}, {1/(10*10^(1/99)), 10^(-5/11), 
      5}, {1/(10*10^(1/99)), 10^(-40/99), 5}, {1/(10*10^(1/99)), 10^(-35/99), 
      5}, {1/(10*10^(1/99)), 10^(-10/33), 5}, {1/(10*10^(1/99)), 10^(-25/99), 
      5}, {1/(10*10^(1/99)), 10^(-20/99), 5}, {1/(10*10^(1/99)), 10^(-5/33), 
      5}, {1/(10*10^(1/99)), 10^(-10/99), 5}, {1/(10*10^(1/99)), 10^(-5/99), 
      5}, {1/(10*10^(1/99)), 1, 5}, {10^(-95/99), 1/100000, 5}, 
     {10^(-95/99), 1/(10000*10^(94/99)), 5}, {10^(-95/99), 
      1/(10000*10^(89/99)), 5}, {10^(-95/99), 1/(10000*10^(28/33)), 5}, 
     {10^(-95/99), 1/(10000*10^(79/99)), 5}, {10^(-95/99), 
      1/(10000*10^(74/99)), 5}, {10^(-95/99), 1/(10000*10^(23/33)), 5}, 
     {10^(-95/99), 1/(10000*10^(64/99)), 5}, {10^(-95/99), 
      1/(10000*10^(59/99)), 5}, {10^(-95/99), 1/(10000*10^(6/11)), 5}, 
     {10^(-95/99), 1/(10000*10^(49/99)), 5}, {10^(-95/99), 
      1/(10000*10^(4/9)), 5}, {10^(-95/99), 1/(10000*10^(13/33)), 5}, 
     {10^(-95/99), 1/(10000*10^(34/99)), 5}, {10^(-95/99), 
      1/(10000*10^(29/99)), 5}, {10^(-95/99), 1/(10000*10^(8/33)), 5}, 
     {10^(-95/99), 1/(10000*10^(19/99)), 5}, {10^(-95/99), 
      1/(10000*10^(14/99)), 5}, {10^(-95/99), 1/(10000*10^(1/11)), 5}, 
     {10^(-95/99), 1/(10000*10^(4/99)), 5}, {10^(-95/99), 
      1/(1000*10^(98/99)), 5}, {10^(-95/99), 1/(1000*10^(31/33)), 5}, 
     {10^(-95/99), 1/(1000*10^(8/9)), 5}, {10^(-95/99), 1/(1000*10^(83/99)), 
      5}, {10^(-95/99), 1/(1000*10^(26/33)), 5}, 
     {10^(-95/99), 1/(1000*10^(73/99)), 5}, {10^(-95/99), 
      1/(1000*10^(68/99)), 5}, {10^(-95/99), 1/(1000*10^(7/11)), 5}, 
     {10^(-95/99), 1/(1000*10^(58/99)), 5}, {10^(-95/99), 
      1/(1000*10^(53/99)), 5}, {10^(-95/99), 1/(1000*10^(16/33)), 5}, 
     {10^(-95/99), 1/(1000*10^(43/99)), 5}, {10^(-95/99), 
      1/(1000*10^(38/99)), 5}, {10^(-95/99), 1/(1000*10^(1/3)), 5}, 
     {10^(-95/99), 1/(1000*10^(28/99)), 5}, {10^(-95/99), 
      1/(1000*10^(23/99)), 5}, {10^(-95/99), 1/(1000*10^(2/11)), 5}, 
     {10^(-95/99), 1/(1000*10^(13/99)), 5}, {10^(-95/99), 1/(1000*10^(8/99)), 
      5}, {10^(-95/99), 1/(1000*10^(1/33)), 5}, 
     {10^(-95/99), 1/(100*10^(97/99)), 5}, {10^(-95/99), 1/(100*10^(92/99)), 
      5}, {10^(-95/99), 1/(100*10^(29/33)), 5}, 
     {10^(-95/99), 1/(100*10^(82/99)), 5}, {10^(-95/99), 1/(100*10^(7/9)), 
      5}, {10^(-95/99), 1/(100*10^(8/11)), 5}, 
     {10^(-95/99), 1/(100*10^(67/99)), 5}, {10^(-95/99), 1/(100*10^(62/99)), 
      5}, {10^(-95/99), 1/(100*10^(19/33)), 5}, 
     {10^(-95/99), 1/(100*10^(52/99)), 5}, {10^(-95/99), 1/(100*10^(47/99)), 
      5}, {10^(-95/99), 1/(100*10^(14/33)), 5}, 
     {10^(-95/99), 1/(100*10^(37/99)), 5}, {10^(-95/99), 1/(100*10^(32/99)), 
      5}, {10^(-95/99), 1/(100*10^(3/11)), 5}, 
     {10^(-95/99), 1/(100*10^(2/9)), 5}, {10^(-95/99), 1/(100*10^(17/99)), 
      5}, {10^(-95/99), 1/(100*10^(4/33)), 5}, 
     {10^(-95/99), 1/(100*10^(7/99)), 5}, {10^(-95/99), 1/(100*10^(2/99)), 
      5}, {10^(-95/99), 1/(10*10^(32/33)), 5}, 
     {10^(-95/99), 1/(10*10^(91/99)), 5}, {10^(-95/99), 1/(10*10^(86/99)), 
      5}, {10^(-95/99), 1/(10*10^(9/11)), 5}, {10^(-95/99), 
      1/(10*10^(76/99)), 5}, {10^(-95/99), 1/(10*10^(71/99)), 5}, 
     {10^(-95/99), 1/(10*10^(2/3)), 5}, {10^(-95/99), 1/(10*10^(61/99)), 5}, 
     {10^(-95/99), 1/(10*10^(56/99)), 5}, {10^(-95/99), 1/(10*10^(17/33)), 
      5}, {10^(-95/99), 1/(10*10^(46/99)), 5}, 
     {10^(-95/99), 1/(10*10^(41/99)), 5}, {10^(-95/99), 1/(10*10^(4/11)), 5}, 
     {10^(-95/99), 1/(10*10^(31/99)), 5}, {10^(-95/99), 1/(10*10^(26/99)), 
      5}, {10^(-95/99), 1/(10*10^(7/33)), 5}, {10^(-95/99), 
      1/(10*10^(16/99)), 5}, {10^(-95/99), 1/(10*10^(1/9)), 5}, 
     {10^(-95/99), 1/(10*10^(2/33)), 5}, {10^(-95/99), 1/(10*10^(1/99)), 5}, 
     {10^(-95/99), 10^(-95/99), 5}, {10^(-95/99), 10^(-10/11), 5}, 
     {10^(-95/99), 10^(-85/99), 5}, {10^(-95/99), 10^(-80/99), 5}, 
     {10^(-95/99), 10^(-25/33), 5}, {10^(-95/99), 10^(-70/99), 5}, 
     {10^(-95/99), 10^(-65/99), 5}, {10^(-95/99), 10^(-20/33), 5}, 
     {10^(-95/99), 10^(-5/9), 5}, {10^(-95/99), 10^(-50/99), 5}, 
     {10^(-95/99), 10^(-5/11), 5}, {10^(-95/99), 10^(-40/99), 5}, 
     {10^(-95/99), 10^(-35/99), 5}, {10^(-95/99), 10^(-10/33), 5}, 
     {10^(-95/99), 10^(-25/99), 5}, {10^(-95/99), 10^(-20/99), 5}, 
     {10^(-95/99), 10^(-5/33), 5}, {10^(-95/99), 10^(-10/99), 5}, 
     {10^(-95/99), 10^(-5/99), 5}, {10^(-95/99), 1, 5}, 
     {10^(-10/11), 1/100000, 5}, {10^(-10/11), 1/(10000*10^(94/99)), 5}, 
     {10^(-10/11), 1/(10000*10^(89/99)), 5}, {10^(-10/11), 
      1/(10000*10^(28/33)), 5}, {10^(-10/11), 1/(10000*10^(79/99)), 5}, 
     {10^(-10/11), 1/(10000*10^(74/99)), 5}, {10^(-10/11), 
      1/(10000*10^(23/33)), 5}, {10^(-10/11), 1/(10000*10^(64/99)), 5}, 
     {10^(-10/11), 1/(10000*10^(59/99)), 5}, {10^(-10/11), 
      1/(10000*10^(6/11)), 5}, {10^(-10/11), 1/(10000*10^(49/99)), 5}, 
     {10^(-10/11), 1/(10000*10^(4/9)), 5}, {10^(-10/11), 
      1/(10000*10^(13/33)), 5}, {10^(-10/11), 1/(10000*10^(34/99)), 5}, 
     {10^(-10/11), 1/(10000*10^(29/99)), 5}, {10^(-10/11), 
      1/(10000*10^(8/33)), 5}, {10^(-10/11), 1/(10000*10^(19/99)), 5}, 
     {10^(-10/11), 1/(10000*10^(14/99)), 5}, {10^(-10/11), 
      1/(10000*10^(1/11)), 5}, {10^(-10/11), 1/(10000*10^(4/99)), 5}, 
     {10^(-10/11), 1/(1000*10^(98/99)), 5}, {10^(-10/11), 
      1/(1000*10^(31/33)), 5}, {10^(-10/11), 1/(1000*10^(8/9)), 5}, 
     {10^(-10/11), 1/(1000*10^(83/99)), 5}, {10^(-10/11), 
      1/(1000*10^(26/33)), 5}, {10^(-10/11), 1/(1000*10^(73/99)), 5}, 
     {10^(-10/11), 1/(1000*10^(68/99)), 5}, {10^(-10/11), 1/(1000*10^(7/11)), 
      5}, {10^(-10/11), 1/(1000*10^(58/99)), 5}, 
     {10^(-10/11), 1/(1000*10^(53/99)), 5}, {10^(-10/11), 
      1/(1000*10^(16/33)), 5}, {10^(-10/11), 1/(1000*10^(43/99)), 5}, 
     {10^(-10/11), 1/(1000*10^(38/99)), 5}, {10^(-10/11), 1/(1000*10^(1/3)), 
      5}, {10^(-10/11), 1/(1000*10^(28/99)), 5}, 
     {10^(-10/11), 1/(1000*10^(23/99)), 5}, {10^(-10/11), 1/(1000*10^(2/11)), 
      5}, {10^(-10/11), 1/(1000*10^(13/99)), 5}, 
     {10^(-10/11), 1/(1000*10^(8/99)), 5}, {10^(-10/11), 1/(1000*10^(1/33)), 
      5}, {10^(-10/11), 1/(100*10^(97/99)), 5}, 
     {10^(-10/11), 1/(100*10^(92/99)), 5}, {10^(-10/11), 1/(100*10^(29/33)), 
      5}, {10^(-10/11), 1/(100*10^(82/99)), 5}, 
     {10^(-10/11), 1/(100*10^(7/9)), 5}, {10^(-10/11), 1/(100*10^(8/11)), 5}, 
     {10^(-10/11), 1/(100*10^(67/99)), 5}, {10^(-10/11), 1/(100*10^(62/99)), 
      5}, {10^(-10/11), 1/(100*10^(19/33)), 5}, 
     {10^(-10/11), 1/(100*10^(52/99)), 5}, {10^(-10/11), 1/(100*10^(47/99)), 
      5}, {10^(-10/11), 1/(100*10^(14/33)), 5}, 
     {10^(-10/11), 1/(100*10^(37/99)), 5}, {10^(-10/11), 1/(100*10^(32/99)), 
      5}, {10^(-10/11), 1/(100*10^(3/11)), 5}, 
     {10^(-10/11), 1/(100*10^(2/9)), 5}, {10^(-10/11), 1/(100*10^(17/99)), 
      5}, {10^(-10/11), 1/(100*10^(4/33)), 5}, 
     {10^(-10/11), 1/(100*10^(7/99)), 5}, {10^(-10/11), 1/(100*10^(2/99)), 
      5}, {10^(-10/11), 1/(10*10^(32/33)), 5}, 
     {10^(-10/11), 1/(10*10^(91/99)), 5}, {10^(-10/11), 1/(10*10^(86/99)), 
      5}, {10^(-10/11), 1/(10*10^(9/11)), 5}, {10^(-10/11), 
      1/(10*10^(76/99)), 5}, {10^(-10/11), 1/(10*10^(71/99)), 5}, 
     {10^(-10/11), 1/(10*10^(2/3)), 5}, {10^(-10/11), 1/(10*10^(61/99)), 5}, 
     {10^(-10/11), 1/(10*10^(56/99)), 5}, {10^(-10/11), 1/(10*10^(17/33)), 
      5}, {10^(-10/11), 1/(10*10^(46/99)), 5}, 
     {10^(-10/11), 1/(10*10^(41/99)), 5}, {10^(-10/11), 1/(10*10^(4/11)), 5}, 
     {10^(-10/11), 1/(10*10^(31/99)), 5}, {10^(-10/11), 1/(10*10^(26/99)), 
      5}, {10^(-10/11), 1/(10*10^(7/33)), 5}, {10^(-10/11), 
      1/(10*10^(16/99)), 5}, {10^(-10/11), 1/(10*10^(1/9)), 5}, 
     {10^(-10/11), 1/(10*10^(2/33)), 5}, {10^(-10/11), 1/(10*10^(1/99)), 5}, 
     {10^(-10/11), 10^(-95/99), 5}, {10^(-10/11), 10^(-10/11), 5}, 
     {10^(-10/11), 10^(-85/99), 5}, {10^(-10/11), 10^(-80/99), 5}, 
     {10^(-10/11), 10^(-25/33), 5}, {10^(-10/11), 10^(-70/99), 5}, 
     {10^(-10/11), 10^(-65/99), 5}, {10^(-10/11), 10^(-20/33), 5}, 
     {10^(-10/11), 10^(-5/9), 5}, {10^(-10/11), 10^(-50/99), 5}, 
     {10^(-10/11), 10^(-5/11), 5}, {10^(-10/11), 10^(-40/99), 5}, 
     {10^(-10/11), 10^(-35/99), 5}, {10^(-10/11), 10^(-10/33), 5}, 
     {10^(-10/11), 10^(-25/99), 5}, {10^(-10/11), 10^(-20/99), 5}, 
     {10^(-10/11), 10^(-5/33), 5}, {10^(-10/11), 10^(-10/99), 5}, 
     {10^(-10/11), 10^(-5/99), 5}, {10^(-10/11), 1, 5}, 
     {10^(-85/99), 1/100000, 5}, {10^(-85/99), 1/(10000*10^(94/99)), 5}, 
     {10^(-85/99), 1/(10000*10^(89/99)), 5}, {10^(-85/99), 
      1/(10000*10^(28/33)), 5}, {10^(-85/99), 1/(10000*10^(79/99)), 5}, 
     {10^(-85/99), 1/(10000*10^(74/99)), 5}, {10^(-85/99), 
      1/(10000*10^(23/33)), 5}, {10^(-85/99), 1/(10000*10^(64/99)), 5}, 
     {10^(-85/99), 1/(10000*10^(59/99)), 5}, {10^(-85/99), 
      1/(10000*10^(6/11)), 5}, {10^(-85/99), 1/(10000*10^(49/99)), 5}, 
     {10^(-85/99), 1/(10000*10^(4/9)), 5}, {10^(-85/99), 
      1/(10000*10^(13/33)), 5}, {10^(-85/99), 1/(10000*10^(34/99)), 5}, 
     {10^(-85/99), 1/(10000*10^(29/99)), 5}, {10^(-85/99), 
      1/(10000*10^(8/33)), 5}, {10^(-85/99), 1/(10000*10^(19/99)), 5}, 
     {10^(-85/99), 1/(10000*10^(14/99)), 5}, {10^(-85/99), 
      1/(10000*10^(1/11)), 5}, {10^(-85/99), 1/(10000*10^(4/99)), 5}, 
     {10^(-85/99), 1/(1000*10^(98/99)), 5}, {10^(-85/99), 
      1/(1000*10^(31/33)), 5}, {10^(-85/99), 1/(1000*10^(8/9)), 5}, 
     {10^(-85/99), 1/(1000*10^(83/99)), 5}, {10^(-85/99), 
      1/(1000*10^(26/33)), 5}, {10^(-85/99), 1/(1000*10^(73/99)), 5}, 
     {10^(-85/99), 1/(1000*10^(68/99)), 5}, {10^(-85/99), 1/(1000*10^(7/11)), 
      5}, {10^(-85/99), 1/(1000*10^(58/99)), 5}, 
     {10^(-85/99), 1/(1000*10^(53/99)), 5}, {10^(-85/99), 
      1/(1000*10^(16/33)), 5}, {10^(-85/99), 1/(1000*10^(43/99)), 5}, 
     {10^(-85/99), 1/(1000*10^(38/99)), 5}, {10^(-85/99), 1/(1000*10^(1/3)), 
      5}, {10^(-85/99), 1/(1000*10^(28/99)), 5}, 
     {10^(-85/99), 1/(1000*10^(23/99)), 5}, {10^(-85/99), 1/(1000*10^(2/11)), 
      5}, {10^(-85/99), 1/(1000*10^(13/99)), 5}, 
     {10^(-85/99), 1/(1000*10^(8/99)), 5}, {10^(-85/99), 1/(1000*10^(1/33)), 
      5}, {10^(-85/99), 1/(100*10^(97/99)), 5}, 
     {10^(-85/99), 1/(100*10^(92/99)), 5}, {10^(-85/99), 1/(100*10^(29/33)), 
      5}, {10^(-85/99), 1/(100*10^(82/99)), 5}, 
     {10^(-85/99), 1/(100*10^(7/9)), 5}, {10^(-85/99), 1/(100*10^(8/11)), 5}, 
     {10^(-85/99), 1/(100*10^(67/99)), 5}, {10^(-85/99), 1/(100*10^(62/99)), 
      5}, {10^(-85/99), 1/(100*10^(19/33)), 5}, 
     {10^(-85/99), 1/(100*10^(52/99)), 5}, {10^(-85/99), 1/(100*10^(47/99)), 
      5}, {10^(-85/99), 1/(100*10^(14/33)), 5}, 
     {10^(-85/99), 1/(100*10^(37/99)), 5}, {10^(-85/99), 1/(100*10^(32/99)), 
      5}, {10^(-85/99), 1/(100*10^(3/11)), 5}, 
     {10^(-85/99), 1/(100*10^(2/9)), 5}, {10^(-85/99), 1/(100*10^(17/99)), 
      5}, {10^(-85/99), 1/(100*10^(4/33)), 5}, 
     {10^(-85/99), 1/(100*10^(7/99)), 5}, {10^(-85/99), 1/(100*10^(2/99)), 
      5}, {10^(-85/99), 1/(10*10^(32/33)), 5}, 
     {10^(-85/99), 1/(10*10^(91/99)), 5}, {10^(-85/99), 1/(10*10^(86/99)), 
      5}, {10^(-85/99), 1/(10*10^(9/11)), 5}, {10^(-85/99), 
      1/(10*10^(76/99)), 5}, {10^(-85/99), 1/(10*10^(71/99)), 5}, 
     {10^(-85/99), 1/(10*10^(2/3)), 5}, {10^(-85/99), 1/(10*10^(61/99)), 5}, 
     {10^(-85/99), 1/(10*10^(56/99)), 5}, {10^(-85/99), 1/(10*10^(17/33)), 
      5}, {10^(-85/99), 1/(10*10^(46/99)), 5}, 
     {10^(-85/99), 1/(10*10^(41/99)), 5}, {10^(-85/99), 1/(10*10^(4/11)), 5}, 
     {10^(-85/99), 1/(10*10^(31/99)), 5}, {10^(-85/99), 1/(10*10^(26/99)), 
      5}, {10^(-85/99), 1/(10*10^(7/33)), 5}, {10^(-85/99), 
      1/(10*10^(16/99)), 5}, {10^(-85/99), 1/(10*10^(1/9)), 5}, 
     {10^(-85/99), 1/(10*10^(2/33)), 5}, {10^(-85/99), 1/(10*10^(1/99)), 5}, 
     {10^(-85/99), 10^(-95/99), 5}, {10^(-85/99), 10^(-10/11), 5}, 
     {10^(-85/99), 10^(-85/99), 5}, {10^(-85/99), 10^(-80/99), 5}, 
     {10^(-85/99), 10^(-25/33), 5}, {10^(-85/99), 10^(-70/99), 5}, 
     {10^(-85/99), 10^(-65/99), 5}, {10^(-85/99), 10^(-20/33), 5}, 
     {10^(-85/99), 10^(-5/9), 5}, {10^(-85/99), 10^(-50/99), 5}, 
     {10^(-85/99), 10^(-5/11), 5}, {10^(-85/99), 10^(-40/99), 5}, 
     {10^(-85/99), 10^(-35/99), 5}, {10^(-85/99), 10^(-10/33), 5}, 
     {10^(-85/99), 10^(-25/99), 5}, {10^(-85/99), 10^(-20/99), 5}, 
     {10^(-85/99), 10^(-5/33), 5}, {10^(-85/99), 10^(-10/99), 5}, 
     {10^(-85/99), 10^(-5/99), 5}, {10^(-85/99), 1, 5}, 
     {10^(-80/99), 1/100000, 5}, {10^(-80/99), 1/(10000*10^(94/99)), 5}, 
     {10^(-80/99), 1/(10000*10^(89/99)), 5}, {10^(-80/99), 
      1/(10000*10^(28/33)), 5}, {10^(-80/99), 1/(10000*10^(79/99)), 5}, 
     {10^(-80/99), 1/(10000*10^(74/99)), 5}, {10^(-80/99), 
      1/(10000*10^(23/33)), 5}, {10^(-80/99), 1/(10000*10^(64/99)), 5}, 
     {10^(-80/99), 1/(10000*10^(59/99)), 5}, {10^(-80/99), 
      1/(10000*10^(6/11)), 5}, {10^(-80/99), 1/(10000*10^(49/99)), 5}, 
     {10^(-80/99), 1/(10000*10^(4/9)), 5}, {10^(-80/99), 
      1/(10000*10^(13/33)), 5}, {10^(-80/99), 1/(10000*10^(34/99)), 5}, 
     {10^(-80/99), 1/(10000*10^(29/99)), 5}, {10^(-80/99), 
      1/(10000*10^(8/33)), 5}, {10^(-80/99), 1/(10000*10^(19/99)), 5}, 
     {10^(-80/99), 1/(10000*10^(14/99)), 5}, {10^(-80/99), 
      1/(10000*10^(1/11)), 5}, {10^(-80/99), 1/(10000*10^(4/99)), 5}, 
     {10^(-80/99), 1/(1000*10^(98/99)), 5}, {10^(-80/99), 
      1/(1000*10^(31/33)), 5}, {10^(-80/99), 1/(1000*10^(8/9)), 5}, 
     {10^(-80/99), 1/(1000*10^(83/99)), 5}, {10^(-80/99), 
      1/(1000*10^(26/33)), 5}, {10^(-80/99), 1/(1000*10^(73/99)), 5}, 
     {10^(-80/99), 1/(1000*10^(68/99)), 5}, {10^(-80/99), 1/(1000*10^(7/11)), 
      5}, {10^(-80/99), 1/(1000*10^(58/99)), 5}, 
     {10^(-80/99), 1/(1000*10^(53/99)), 5}, {10^(-80/99), 
      1/(1000*10^(16/33)), 5}, {10^(-80/99), 1/(1000*10^(43/99)), 5}, 
     {10^(-80/99), 1/(1000*10^(38/99)), 5}, {10^(-80/99), 1/(1000*10^(1/3)), 
      5}, {10^(-80/99), 1/(1000*10^(28/99)), 5}, 
     {10^(-80/99), 1/(1000*10^(23/99)), 5}, {10^(-80/99), 1/(1000*10^(2/11)), 
      5}, {10^(-80/99), 1/(1000*10^(13/99)), 5}, 
     {10^(-80/99), 1/(1000*10^(8/99)), 5}, {10^(-80/99), 1/(1000*10^(1/33)), 
      5}, {10^(-80/99), 1/(100*10^(97/99)), 5}, 
     {10^(-80/99), 1/(100*10^(92/99)), 5}, {10^(-80/99), 1/(100*10^(29/33)), 
      5}, {10^(-80/99), 1/(100*10^(82/99)), 5}, 
     {10^(-80/99), 1/(100*10^(7/9)), 5}, {10^(-80/99), 1/(100*10^(8/11)), 5}, 
     {10^(-80/99), 1/(100*10^(67/99)), 5}, {10^(-80/99), 1/(100*10^(62/99)), 
      5}, {10^(-80/99), 1/(100*10^(19/33)), 5}, 
     {10^(-80/99), 1/(100*10^(52/99)), 5}, {10^(-80/99), 1/(100*10^(47/99)), 
      5}, {10^(-80/99), 1/(100*10^(14/33)), 5}, 
     {10^(-80/99), 1/(100*10^(37/99)), 5}, {10^(-80/99), 1/(100*10^(32/99)), 
      5}, {10^(-80/99), 1/(100*10^(3/11)), 5}, 
     {10^(-80/99), 1/(100*10^(2/9)), 5}, {10^(-80/99), 1/(100*10^(17/99)), 
      5}, {10^(-80/99), 1/(100*10^(4/33)), 5}, 
     {10^(-80/99), 1/(100*10^(7/99)), 5}, {10^(-80/99), 1/(100*10^(2/99)), 
      5}, {10^(-80/99), 1/(10*10^(32/33)), 5}, 
     {10^(-80/99), 1/(10*10^(91/99)), 5}, {10^(-80/99), 1/(10*10^(86/99)), 
      5}, {10^(-80/99), 1/(10*10^(9/11)), 5}, {10^(-80/99), 
      1/(10*10^(76/99)), 5}, {10^(-80/99), 1/(10*10^(71/99)), 5}, 
     {10^(-80/99), 1/(10*10^(2/3)), 5}, {10^(-80/99), 1/(10*10^(61/99)), 5}, 
     {10^(-80/99), 1/(10*10^(56/99)), 5}, {10^(-80/99), 1/(10*10^(17/33)), 
      5}, {10^(-80/99), 1/(10*10^(46/99)), 5}, 
     {10^(-80/99), 1/(10*10^(41/99)), 5}, {10^(-80/99), 1/(10*10^(4/11)), 5}, 
     {10^(-80/99), 1/(10*10^(31/99)), 5}, {10^(-80/99), 1/(10*10^(26/99)), 
      5}, {10^(-80/99), 1/(10*10^(7/33)), 5}, {10^(-80/99), 
      1/(10*10^(16/99)), 5}, {10^(-80/99), 1/(10*10^(1/9)), 5}, 
     {10^(-80/99), 1/(10*10^(2/33)), 5}, {10^(-80/99), 1/(10*10^(1/99)), 5}, 
     {10^(-80/99), 10^(-95/99), 5}, {10^(-80/99), 10^(-10/11), 5}, 
     {10^(-80/99), 10^(-85/99), 5}, {10^(-80/99), 10^(-80/99), 5}, 
     {10^(-80/99), 10^(-25/33), 5}, {10^(-80/99), 10^(-70/99), 5}, 
     {10^(-80/99), 10^(-65/99), 5}, {10^(-80/99), 10^(-20/33), 5}, 
     {10^(-80/99), 10^(-5/9), 5}, {10^(-80/99), 10^(-50/99), 5}, 
     {10^(-80/99), 10^(-5/11), 5}, {10^(-80/99), 10^(-40/99), 5}, 
     {10^(-80/99), 10^(-35/99), 5}, {10^(-80/99), 10^(-10/33), 5}, 
     {10^(-80/99), 10^(-25/99), 5}, {10^(-80/99), 10^(-20/99), 5}, 
     {10^(-80/99), 10^(-5/33), 5}, {10^(-80/99), 10^(-10/99), 5}, 
     {10^(-80/99), 10^(-5/99), 5}, {10^(-80/99), 1, 5}, 
     {10^(-25/33), 1/100000, 5}, {10^(-25/33), 1/(10000*10^(94/99)), 5}, 
     {10^(-25/33), 1/(10000*10^(89/99)), 5}, {10^(-25/33), 
      1/(10000*10^(28/33)), 5}, {10^(-25/33), 1/(10000*10^(79/99)), 5}, 
     {10^(-25/33), 1/(10000*10^(74/99)), 5}, {10^(-25/33), 
      1/(10000*10^(23/33)), 5}, {10^(-25/33), 1/(10000*10^(64/99)), 5}, 
     {10^(-25/33), 1/(10000*10^(59/99)), 5}, {10^(-25/33), 
      1/(10000*10^(6/11)), 5}, {10^(-25/33), 1/(10000*10^(49/99)), 5}, 
     {10^(-25/33), 1/(10000*10^(4/9)), 5}, {10^(-25/33), 
      1/(10000*10^(13/33)), 5}, {10^(-25/33), 1/(10000*10^(34/99)), 5}, 
     {10^(-25/33), 1/(10000*10^(29/99)), 5}, {10^(-25/33),
[truncated: 62,116 more chars]
