# Supplementary material for: Absence of diagonal force constants in cubic Coulomb crystals
Source: Proc Math Phys Eng Sci. 2020 Dec 23;476(2244):20200518. doi: 10.1098/rspa.2020.0518 (PMC7776971; doi:10.1098/rspa.2020.0518)
Supplement: Mathematica Scripts [file rspa20200518supp2.zip › code_submission/main_code.nb]

(* Content-type: application/vnd.wolfram.mathematica *)

(*** Wolfram Notebook File ***)
(* http://www.wolfram.com/nb *)

(* CreatedBy='Mathematica 11.3' *)

(*CacheID: 234*)
(* Internal cache information:
NotebookFileLineBreakTest
NotebookFileLineBreakTest
NotebookDataPosition[       158,          7]
NotebookDataLength[  22571461,     404672]
NotebookOptionsPosition[  22484051,     403281]
NotebookOutlinePosition[  22484785,     403307]
CellTagsIndexPosition[  22484742,     403304]
WindowFrame->Normal*)

(* Beginning of Notebook Content *)
Notebook[{

Cell[CellGroupData[{
Cell["Lattice instability in three-dimensional crystals", "Title",
 ShowGroupOpener->"OutsideFrame",
 CellChangeTimes->{{3.741413565032783*^9, 
  3.741413575952951*^9}},ExpressionUUID->"c3acfbdb-3e54-4bab-9346-\
27173aac98f3"],

Cell[CellGroupData[{

Cell["Initialization Cells", "Chapter",
 ShowGroupOpener->"OutsideFrame",
 CellChangeTimes->{{3.741413587896987*^9, 
  3.741413593817034*^9}},ExpressionUUID->"c39f9845-c14c-4af4-bf86-\
77f2e336c689"],

Cell[CellGroupData[{

Cell["Definitions", "Subchapter",
 ShowGroupOpener->"OutsideFrame",
 CellChangeTimes->{{3.741413733362418*^9, 
  3.741413736034492*^9}},ExpressionUUID->"ff7b01b0-ad17-401f-88e9-\
5ba385d2eca5"],

Cell["displacement vector", "Text",
 CellChangeTimes->{{3.7414275419405117`*^9, 
  3.741427547032015*^9}},ExpressionUUID->"600ad5d6-000a-4362-a13a-\
5e1ff749f4c9"],

Cell[BoxData[
 RowBox[{
  RowBox[{"disp", "=", 
   RowBox[{"{", 
    RowBox[{"x", ",", "y", ",", "z"}], "}"}]}], ";"}]], "Input",
 ShowGroupOpener->"OutsideFrame",
 InitializationCell->True,
 CellChangeTimes->{{3.712146399806471*^9, 3.712146423078019*^9}, {
   3.712151964621292*^9, 3.712151968354814*^9}, {3.7121648497753477`*^9, 
   3.712164852242697*^9}, {3.712164890706649*^9, 3.7121649356360807`*^9}, 
   3.712225070645944*^9, {3.7122251164254913`*^9, 3.712225120433577*^9}, {
   3.712226433010641*^9, 3.7122264498365803`*^9}, 3.7124853034921503`*^9, 
   3.712485663159133*^9, 3.712485781854802*^9, {3.712488267562908*^9, 
   3.7124882739040127`*^9}, {3.7124883764590693`*^9, 
   3.7124885930851507`*^9}, {3.712488826947743*^9, 3.712488873695215*^9}, 
   3.712489603120311*^9, 3.7124896426117287`*^9, 3.7124900348549*^9, {
   3.71249011653471*^9, 3.712490132874457*^9}, {3.712490569146117*^9, 
   3.712490569319189*^9}, {3.7124906141908607`*^9, 3.71249061685776*^9}, {
   3.71249077255962*^9, 3.712490786430257*^9}, {3.7124910532705*^9, 
   3.712491057071315*^9}, 3.712491518968051*^9, {3.712491970224546*^9, 
   3.712492080250141*^9}, 3.712492268391746*^9, {3.712492369739493*^9, 
   3.712492564115704*^9}, {3.712492628363318*^9, 3.712492788943248*^9}, {
   3.712493085025577*^9, 3.712493095455756*^9}, {3.712493155208356*^9, 
   3.7124931847142773`*^9}, 3.712493225882885*^9, 3.712602134856469*^9, 
   3.712639674771154*^9, 3.712639730807252*^9, 3.712639787737295*^9, 
   3.712639955162766*^9, 3.7126399861125402`*^9, 3.712640124492198*^9, 
   3.7126403721877127`*^9, {3.712640544487504*^9, 3.712640562059363*^9}, 
   3.712641300625716*^9, 3.712641405483369*^9, 3.7126415353212137`*^9, 
   3.712641701702791*^9, 3.712641777508545*^9, {3.712641947970106*^9, 
   3.712641948461945*^9}, {3.712642283449445*^9, 3.712642316131016*^9}, {
   3.712642362668956*^9, 3.712642362869905*^9}, 3.7126428125994596`*^9, {
   3.712642878717615*^9, 3.7126428893709583`*^9}, 3.712642966595376*^9, {
   3.7126431113914213`*^9, 3.712643124755898*^9}, {3.712643247206732*^9, 
   3.7126433167029037`*^9}, 3.712643582815653*^9, 3.712645317406021*^9, {
   3.712645901646006*^9, 3.712645978064981*^9}, {3.712646074012471*^9, 
   3.712646074685714*^9}, {3.712646489351953*^9, 3.7126465267931757`*^9}, 
   3.7126465832275667`*^9, 3.712647474943288*^9, {3.712647521512517*^9, 
   3.7126475485822477`*^9}, 3.712647592017852*^9, 3.712647625431052*^9, {
   3.712647932488944*^9, 3.712647932997006*^9}, 3.712655979998869*^9, 
   3.712676772856114*^9, {3.7136762631140423`*^9, 3.713676265422162*^9}, {
   3.713682263619207*^9, 3.713682468102244*^9}, {3.713687469844469*^9, 
   3.71368747772465*^9}, {3.731930492208527*^9, 3.7319304943073397`*^9}, {
   3.7319310528061*^9, 3.7319310674572067`*^9}, 3.731931132815585*^9, {
   3.731931310335281*^9, 3.731931313475919*^9}, 3.7319314780923433`*^9, {
   3.73193160528776*^9, 3.731931621680162*^9}, 3.731931760515986*^9, 
   3.732184166893774*^9, 3.732184607907132*^9, {3.7323537739142237`*^9, 
   3.7323537739243526`*^9}, {3.732359530978327*^9, 3.732359572865851*^9}, {
   3.732360699515559*^9, 3.73236069959527*^9}, 3.732362149210724*^9, {
   3.732422675564106*^9, 3.732422692843801*^9}, {3.732422739076439*^9, 
   3.7324227410283527`*^9}, {3.7324228767095957`*^9, 3.7324229840221167`*^9}, 
   3.732423028903489*^9, 3.7324231563124723`*^9, {3.73242340660977*^9, 
   3.7324234074011393`*^9}, {3.7324249300295258`*^9, 
   3.7324249436454973`*^9}, {3.732425045086343*^9, 3.732425045334381*^9}, {
   3.732425241672448*^9, 3.7324252426238194`*^9}, {3.7324270329188223`*^9, 
   3.732427034222142*^9}},
 CellLabel->"In[37]:=",ExpressionUUID->"8eb906db-7ba7-481b-8dc5-6047c42160da"],

Cell["number of atoms in unit cell", "Text",
 CellChangeTimes->{{3.745407489563526*^9, 3.7454074928913107`*^9}, 
   3.745407538702722*^9, {3.745467512374275*^9, 
   3.7454675241408463`*^9}},ExpressionUUID->"58a7bc95-2e2a-43a1-835d-\
f5ac653b7efe"],

Cell[BoxData[
 RowBox[{
  RowBox[{"ncub", "=", "1"}], ";", 
  RowBox[{"nbcc", "=", "2"}], ";", 
  RowBox[{"nfcc", "=", "4"}], ";", 
  RowBox[{"ndia", "=", "8"}], ";", 
  RowBox[{"nhcp", "=", "6"}], ";", 
  RowBox[{"ndhcp", "=", "12"}], ";"}]], "Input",
 InitializationCell->True,
 CellChangeTimes->{{3.745407498414711*^9, 3.7454075290152483`*^9}},
 CellLabel->"In[38]:=",ExpressionUUID->"4e373e2f-42c8-4d60-bd0f-ed059ac4bf40"],

Cell[CellGroupData[{

Cell["system definitions (have no effect on the physics)", "Subsubsection",
 CellChangeTimes->{{3.745304060661422*^9, 3.745304063885922*^9}, {
  3.74530413471811*^9, 
  3.745304141758638*^9}},ExpressionUUID->"c6563dce-7323-4bdd-9dfb-\
842835231060"],

Cell["define colours", "Text",
 CellChangeTimes->{{3.744863223170361*^9, 3.744863225658366*^9}, {
  3.744867573212665*^9, 
  3.744867578363852*^9}},ExpressionUUID->"c4eb67b6-3cd6-421f-b6bf-\
626b1f6501e4"],

Cell[BoxData[
 RowBox[{
  RowBox[{"(*", 
   RowBox[{
    RowBox[{"Source", ":", " ", "https", ":"}], "//", 
    RowBox[{
     RowBox[{
      RowBox[{
       RowBox[{
        RowBox[{"mathematica", ".", "stackexchange", ".", "com"}], "/", 
        "questions"}], "/", "38722"}], "/", "discrete"}], "-", "colordata", 
     "-", "scheme", "-", "with", "-", "n", "-", "colors"}]}], "*)"}], 
  "\[IndentingNewLine]", 
  RowBox[{
   RowBox[{
    RowBox[{"blue", "=", 
     RowBox[{"RGBColor", "[", 
      RowBox[{
       RowBox[{"17.6", "/", "100"}], ",", 
       RowBox[{"41.6", "/", "100"}], ",", 
       RowBox[{"63.1", "/", "100"}]}], "]"}]}], ";"}], "\n", 
   RowBox[{
    RowBox[{"green", "=", 
     RowBox[{"RGBColor", "[", 
      RowBox[{
       RowBox[{"34.9", "/", "100"}], ",", 
       RowBox[{"66.7", "/", "100"}], ",", 
       RowBox[{"33.3", "/", "100"}]}], "]"}]}], ";"}], "\n", 
   RowBox[{
    RowBox[{"yellow", "=", 
     RowBox[{"RGBColor", "[", 
      RowBox[{
       RowBox[{"96.9", "/", "100"}], ",", 
       RowBox[{"68.6", "/", "100"}], ",", 
       RowBox[{"20.8", "/", "100"}]}], "]"}]}], ";"}], "\n", 
   RowBox[{
    RowBox[{"red", "=", 
     RowBox[{"RGBColor", "[", 
      RowBox[{
       RowBox[{"86.3", "/", "100"}], ",", 
       RowBox[{"13.3", "/", "100"}], ",", 
       RowBox[{"19.6", "/", "100"}]}], "]"}]}], ";"}], "\n", 
   RowBox[{
    RowBox[{"purple", "=", 
     RowBox[{"RGBColor", "[", 
      RowBox[{
       RowBox[{"55.3", "/", "80"}], ",", 
       RowBox[{"27.5", "/", "80"}], ",", 
       RowBox[{"55.7", "/", "80"}]}], "]"}]}], ";"}], "\n", 
   RowBox[{
    RowBox[{"grey", "=", 
     RowBox[{"RGBColor", "[", 
      RowBox[{
       RowBox[{"55.7", "/", "100"}], ",", 
       RowBox[{"57.3", "/", "100"}], ",", 
       RowBox[{"56.9", "/", "100"}]}], "]"}]}], ";"}], "\[IndentingNewLine]", 
   
   RowBox[{
    RowBox[{"apple6", "=", 
     RowBox[{"{", 
      RowBox[{
      "blue", ",", "green", ",", "yellow", ",", "red", ",", "purple", ",", 
       "grey"}], "}"}]}], ";"}]}]}]], "Input",
 InitializationCell->True,
 CellChangeTimes->{{3.744866932138397*^9, 3.744866935551074*^9}, {
  3.7448675984297333`*^9, 3.7448676663266077`*^9}, {3.7671698237501183`*^9, 
  3.767169851956579*^9}, {3.767169898501721*^9, 3.7671699037808857`*^9}, {
  3.76716999280658*^9, 3.767169998579714*^9}, {3.7671700341832*^9, 
  3.767170040854041*^9}},
 CellLabel->"In[39]:=",ExpressionUUID->"f7264b4a-e7ae-416b-92c1-b39b8c11ab83"],

Cell["mesh square (for instability plot swatch label)", "Text",
 CellChangeTimes->{{3.74497151555512*^9, 3.744971517731145*^9}, {
  3.744971755845377*^9, 
  3.744971767616558*^9}},ExpressionUUID->"a10e9df0-9b77-4f77-9866-\
5c0b7a9973ce"],

Cell[BoxData[
 RowBox[{
  RowBox[{"MeshSquare", "=", 
   RowBox[{"RegionPlot", "[", 
    RowBox[{
     RowBox[{"Rectangle", "[", "]"}], ",", 
     RowBox[{"Mesh", "\[Rule]", 
      RowBox[{"{", "8", "}"}]}], ",", 
     RowBox[{"MeshFunctions", "\[Rule]", 
      RowBox[{"{", 
       RowBox[{
        RowBox[{"#", "-", 
         RowBox[{"1", " ", "#2"}]}], "&"}], "}"}]}], ",", 
     RowBox[{"MeshShading", "\[Rule]", 
      RowBox[{"{", 
       RowBox[{"Black", ",", "None"}], "}"}]}], ",", 
     RowBox[{"BoundaryStyle", "\[Rule]", "None"}], ",", 
     RowBox[{"Frame", "\[Rule]", "False"}]}], "]"}]}], ";"}]], "Input",
 InitializationCell->True,
 CellChangeTimes->{{3.7449713485158997`*^9, 3.744971526588064*^9}, {
   3.744971599437488*^9, 3.744971602317317*^9}, {3.7449716407335587`*^9, 
   3.74497165675428*^9}, {3.7449716987184362`*^9, 3.744971704613867*^9}, 
   3.7449717504305773`*^9},
 CellLabel->"In[46]:=",ExpressionUUID->"33238314-02bc-4674-801d-acdbad4911d7"]
}, Closed]]
}, Closed]],

Cell[CellGroupData[{

Cell["Predefined Functions", "Subchapter",
 ShowGroupOpener->"OutsideFrame",
 CellChangeTimes->{{3.741413766778722*^9, 3.741413770778723*^9}, {
  3.741413875419763*^9, 
  3.74141387583572*^9}},ExpressionUUID->"fe6b02af-eb0a-4c78-97c4-\
0d5c67fcb3c3"],

Cell["extract matrix from MFC in terms of x,y,z", "Text",
 CellChangeTimes->{{3.7452991167451773`*^9, 
  3.745299126401784*^9}},ExpressionUUID->"a0d7108a-be03-494b-b77b-\
c2d274b2378b"],

Cell[BoxData[
 RowBox[{
  RowBox[{
   RowBox[{"ExtractMatrix", "[", 
    RowBox[{"mfc_", ",", "order_"}], "]"}], ":=", 
   RowBox[{"0.5", "*", 
    RowBox[{"D", "[", 
     RowBox[{
      RowBox[{"mfc", "/.", 
       RowBox[{"{", 
        RowBox[{
         RowBox[{"x", "\[Rule]", 
          SuperscriptBox["x", 
           FractionBox["2", "order"]]}], ",", 
         RowBox[{"y", "\[Rule]", 
          SuperscriptBox["y", 
           FractionBox["2", "order"]]}], ",", 
         RowBox[{"z", "\[Rule]", 
          SuperscriptBox["z", 
           FractionBox["2", "order"]]}]}], "}"}]}], ",", 
      RowBox[{"{", 
       RowBox[{
        RowBox[{"{", 
         RowBox[{"x", ",", "y", ",", "z"}], "}"}], ",", "2"}], "}"}]}], 
     "]"}]}]}], ";"}]], "Input",
 ShowGroupOpener->"OutsideFrame",
 InitializationCell->True,
 CellChangeTimes->{{3.734429915147545*^9, 3.734429960605805*^9}, {
   3.734430147525269*^9, 3.7344302030245543`*^9}, 3.734430241999215*^9, {
   3.734431351787331*^9, 3.734431434677841*^9}, {3.734431590189273*^9, 
   3.734431609715559*^9}, {3.7344316610705338`*^9, 3.734431666621883*^9}, {
   3.734433126041095*^9, 3.734433161923208*^9}, {3.734433695433043*^9, 
   3.734433700531324*^9}, {3.7344383799705763`*^9, 3.7344383887466087`*^9}, {
   3.7396826309893427`*^9, 3.73968263473181*^9}, {3.739682834671438*^9, 
   3.739682835085486*^9}, {3.744700591925108*^9, 3.744700601947534*^9}, {
   3.7447159629432898`*^9, 3.7447159683651047`*^9}, {3.7452989976579638`*^9, 
   3.745299083225898*^9}, {3.745299938224599*^9, 3.745299939936365*^9}, {
   3.748322943959875*^9, 3.748322947167255*^9}, {3.7483229786801243`*^9, 
   3.748322979167704*^9}, {3.748323317298871*^9, 3.748323339746826*^9}},
 CellLabel->"In[47]:=",ExpressionUUID->"02176db3-6757-4944-9c03-e84943e65856"],

Cell["is mfc stable? (1 if yes, 0 if no - order must be even >=2)", "Text",
 CellChangeTimes->{{3.745143102220772*^9, 3.7451431147490473`*^9}, {
  3.745143145277482*^9, 3.745143146733206*^9}, {3.7451432111021843`*^9, 
  3.74514321163792*^9}, {3.745144527880809*^9, 3.7451445456887083`*^9}, {
  3.745146991188946*^9, 
  3.745146991317231*^9}},ExpressionUUID->"4b8a33f3-a473-428b-99c0-\
b31ffed92da5"],

Cell[BoxData[
 RowBox[{
  RowBox[{
   RowBox[{
    RowBox[{"IsStable", "[", "mfc_", "]"}], ":=", 
    RowBox[{"If", "[", 
     RowBox[{
      RowBox[{"PositiveDefiniteMatrixQ", "[", "mfc", "]"}], ",", "1", ",", 
      "0"}], "]"}]}], ";"}], " "}]], "Input",
 InitializationCell->True,
 CellChangeTimes->{{3.745142955764526*^9, 3.745142969804668*^9}, {
   3.745143046517947*^9, 3.7451430652449293`*^9}, 3.745143141814555*^9, {
   3.745143183301961*^9, 3.7451431965495167`*^9}, {3.745144436136609*^9, 
   3.7451445200014973`*^9}, {3.7452991421463137`*^9, 
   3.7452991491058073`*^9}, {3.745842128279435*^9, 3.7458421454234943`*^9}, {
   3.746332888011318*^9, 3.746332889362894*^9}},
 CellLabel->"In[48]:=",ExpressionUUID->"21eb8de1-9453-48ce-8a82-fae4326792ea"],

Cell[CellGroupData[{

Cell["system functions (have no effect on the physics)", "Subsubsection",
 CellChangeTimes->{{3.745304079397743*^9, 3.745304081789876*^9}, {
  3.745304157606289*^9, 
  3.7453041660142*^9}},ExpressionUUID->"a7c693b5-2ad4-452c-9adc-febafc817deb"],

Cell["minimizing direction (Cartesian)", "Text",
 CellChangeTimes->{{3.7414276112094183`*^9, 3.7414276161606607`*^9}, {
  3.741578908481691*^9, 
  3.7415789121775227`*^9}},ExpressionUUID->"851bf4ea-e779-4138-9b08-\
7058e31c57d8"],

Cell[BoxData[
 RowBox[{
  RowBox[{
   RowBox[{"min", "[", "term_", "]"}], ":=", 
   RowBox[{"Minimize", "[", 
    RowBox[{
     RowBox[{"{", 
      RowBox[{"term", ",", 
       RowBox[{
        RowBox[{
         SuperscriptBox["x", "2"], "+", 
         SuperscriptBox["y", "2"], "+", 
         SuperscriptBox["z", "2"]}], "\[Equal]", "1"}]}], "}"}], ",", 
     RowBox[{"{", 
      RowBox[{"x", ",", "y", ",", "z"}], "}"}]}], "]"}]}], ";"}]], "Input",
 ShowGroupOpener->"OutsideFrame",
 InitializationCell->True,
 CellChangeTimes->{{3.734427640357401*^9, 3.73442772766291*^9}, {
  3.7344278232738543`*^9, 3.734427825337586*^9}, {3.734435364016549*^9, 
  3.734435367014043*^9}, {3.73443541602285*^9, 3.734435450447309*^9}, {
  3.736764015870709*^9, 3.736764024828148*^9}, {3.736764327624621*^9, 
  3.73676432813512*^9}, {3.7396171119691267`*^9, 3.739617112359064*^9}, {
  3.739617223521841*^9, 3.7396172240338917`*^9}},
 CellLabel->"In[49]:=",ExpressionUUID->"cbba5356-86db-4351-b05d-9df7c4cd6b55"],

Cell["min & max values (polar)", "Text",
 CellChangeTimes->{{3.7415789181776047`*^9, 3.741578926417674*^9}, {
  3.741579001298455*^9, 3.7415790306107063`*^9}, {3.741579076275206*^9, 
  3.741579079195106*^9}},ExpressionUUID->"d02bf245-44e2-4adb-876c-\
3ba7b6e24475"],

Cell[BoxData[{
 RowBox[{
  RowBox[{
   RowBox[{"Minp", "[", "term_", "]"}], ":=", 
   RowBox[{"MinValue", "[", 
    RowBox[{
     RowBox[{"{", 
      RowBox[{"term", ",", 
       RowBox[{"0", "\[LessEqual]", "\[Theta]", "<", "\[Pi]"}], ",", 
       RowBox[{"0", "\[LessEqual]", "\[Phi]", "<", 
        RowBox[{"2", "\[Pi]"}]}]}], "}"}], ",", 
     RowBox[{"{", 
      RowBox[{"\[Theta]", ",", "\[Phi]"}], "}"}]}], "]"}]}], 
  ";"}], "\[IndentingNewLine]", 
 RowBox[{
  RowBox[{
   RowBox[{"Maxp", "[", "term_", "]"}], ":=", 
   RowBox[{"MaxValue", "[", 
    RowBox[{
     RowBox[{"{", 
      RowBox[{"term", ",", 
       RowBox[{"0", "\[LessEqual]", "\[Theta]", "<", "\[Pi]"}], ",", 
       RowBox[{"0", "\[LessEqual]", "\[Phi]", "<", 
        RowBox[{"2", "\[Pi]"}]}]}], "}"}], ",", 
     RowBox[{"{", 
      RowBox[{"\[Theta]", ",", "\[Phi]"}], "}"}]}], "]"}]}], ";"}]}], "Input",\

 InitializationCell->True,
 CellChangeTimes->{{3.741578941258086*^9, 3.741578968290339*^9}, {
  3.74157901094689*^9, 3.741579023674823*^9}, {3.741579082011608*^9, 
  3.741579089195397*^9}, {3.741581339817181*^9, 3.741581341840909*^9}},
 CellLabel->"In[50]:=",ExpressionUUID->"2343fda9-529d-4398-b384-38d9a1aff096"],

Cell["min & max directions (polar)", "Text",
 CellChangeTimes->{{3.7415814295776663`*^9, 
  3.741581438457612*^9}},ExpressionUUID->"fcaa3951-5124-4660-b663-\
af1314b2b113"],

Cell[BoxData[{
 RowBox[{
  RowBox[{
   RowBox[{"minp", "[", "term_", "]"}], ":=", 
   RowBox[{"Minimize", "[", 
    RowBox[{
     RowBox[{"{", 
      RowBox[{"term", ",", 
       RowBox[{"0", "\[LessEqual]", "\[Theta]", "<", "\[Pi]"}], ",", 
       RowBox[{"0", "\[LessEqual]", "\[Phi]", "<", 
        RowBox[{"2", "\[Pi]"}]}]}], "}"}], ",", 
     RowBox[{"{", 
      RowBox[{"\[Theta]", ",", "\[Phi]"}], "}"}]}], "]"}]}], 
  ";"}], "\[IndentingNewLine]", 
 RowBox[{
  RowBox[{
   RowBox[{"maxp", "[", "term_", "]"}], ":=", 
   RowBox[{"Maximize", "[", 
    RowBox[{
     RowBox[{"{", 
      RowBox[{"term", ",", 
       RowBox[{"0", "\[LessEqual]", "\[Theta]", "<", "\[Pi]"}], ",", 
       RowBox[{"0", "\[LessEqual]", "\[Phi]", "<", 
        RowBox[{"2", "\[Pi]"}]}]}], "}"}], ",", 
     RowBox[{"{", 
      RowBox[{"\[Theta]", ",", "\[Phi]"}], "}"}]}], "]"}]}], ";"}]}], "Input",\

 InitializationCell->True,
 CellChangeTimes->{{3.741581448210013*^9, 3.7415814581860027`*^9}},
 CellLabel->"In[52]:=",ExpressionUUID->"30da3795-e315-4c1e-86b2-a1c11265e545"],

Cell["scale a polar function to [0,1] ", "Text",
 CellChangeTimes->{{3.741581617883322*^9, 
  3.741581634435474*^9}},ExpressionUUID->"d7f08e19-a145-42e8-ac25-\
9cc9ec50b7e6"],

Cell[BoxData[
 RowBox[{
  RowBox[{
   RowBox[{"scalep", "[", "term_", "]"}], ":=", 
   RowBox[{"If", "[", 
    RowBox[{
     RowBox[{
      RowBox[{"MaxValue", "[", 
       RowBox[{
        RowBox[{"{", 
         RowBox[{"term", ",", 
          RowBox[{"0", "\[LessEqual]", "\[Theta]", "<", "\[Pi]"}], ",", 
          RowBox[{"0", "\[LessEqual]", "\[Phi]", "<", 
           RowBox[{"2", "\[Pi]"}]}]}], "}"}], ",", 
        RowBox[{"{", 
         RowBox[{"\[Theta]", ",", "\[Phi]"}], "}"}]}], "]"}], "!=", 
      RowBox[{"MinValue", "[", 
       RowBox[{
        RowBox[{"{", 
         RowBox[{"term", ",", 
          RowBox[{"0", "\[LessEqual]", "\[Theta]", "<", "\[Pi]"}], ",", 
          RowBox[{"0", "\[LessEqual]", "\[Phi]", "<", 
           RowBox[{"2", "\[Pi]"}]}]}], "}"}], ",", 
        RowBox[{"{", 
         RowBox[{"\[Theta]", ",", "\[Phi]"}], "}"}]}], "]"}]}], ",", 
     FractionBox[
      RowBox[{"term", "-", 
       RowBox[{"MinValue", "[", 
        RowBox[{
         RowBox[{"{", 
          RowBox[{"term", ",", 
           RowBox[{"0", "\[LessEqual]", "\[Theta]", "<", "\[Pi]"}], ",", 
           RowBox[{"0", "\[LessEqual]", "\[Phi]", "<", 
            RowBox[{"2", "\[Pi]"}]}]}], "}"}], ",", 
         RowBox[{"{", 
          RowBox[{"\[Theta]", ",", "\[Phi]"}], "}"}]}], "]"}]}], 
      RowBox[{
       RowBox[{"MaxValue", "[", 
        RowBox[{
         RowBox[{"{", 
          RowBox[{"term", ",", 
           RowBox[{"0", "\[LessEqual]", "\[Theta]", "<", "\[Pi]"}], ",", 
           RowBox[{"0", "\[LessEqual]", "\[Phi]", "<", 
            RowBox[{"2", "\[Pi]"}]}]}], "}"}], ",", 
         RowBox[{"{", 
          RowBox[{"\[Theta]", ",", "\[Phi]"}], "}"}]}], "]"}], "-", 
       RowBox[{"MinValue", "[", 
        RowBox[{
         RowBox[{"{", 
          RowBox[{"term", ",", 
           RowBox[{"0", "\[LessEqual]", "\[Theta]", "<", "\[Pi]"}], ",", 
           RowBox[{"0", "\[LessEqual]", "\[Phi]", "<", 
            RowBox[{"2", "\[Pi]"}]}]}], "}"}], ",", 
         RowBox[{"{", 
          RowBox[{"\[Theta]", ",", "\[Phi]"}], "}"}]}], "]"}]}]], ",", "0"}], 
    "]"}]}], ";"}]], "Input",
 InitializationCell->True,
 CellChangeTimes->{{3.741581649763955*^9, 3.741581697493383*^9}, {
  3.741583354388422*^9, 3.7415834032529097`*^9}},
 CellLabel->"In[54]:=",ExpressionUUID->"c5aae035-3d01-479d-8789-b1c4cf1fb16e"],

Cell["element information", "Text",
 CellChangeTimes->{{3.742106135611453*^9, 
  3.7421061398993464`*^9}},ExpressionUUID->"e4b3c951-7282-416f-9220-\
4e6c9ed152a3"],

Cell[BoxData[
 RowBox[{
  RowBox[{
   RowBox[{"ElementInfo", "[", "n_", "]"}], ":=", 
   RowBox[{"{", 
    RowBox[{"n", ",", 
     RowBox[{"ElementData", "[", 
      RowBox[{"n", ",", "\"\<Name\>\""}], "]"}], ",", 
     RowBox[{"ElementData", "[", 
      RowBox[{"n", ",", "\"\<CrystalStructure\>\""}], "]"}], ",", 
     RowBox[{"ElementData", "[", 
      RowBox[{"n", ",", "\"\<LatticeAngles\>\""}], "]"}], ",", 
     RowBox[{"ElementData", "[", 
      RowBox[{"n", ",", "\"\<LatticeConstants\>\""}], "]"}]}], "}"}]}], 
  ";"}]], "Input",
 InitializationCell->True,
 CellChangeTimes->{{3.742105920846879*^9, 3.742105965289936*^9}, {
  3.742108104805331*^9, 3.7421081208605013`*^9}},
 CellLabel->"In[55]:=",ExpressionUUID->"1738f8e4-d174-435e-aae7-e56995ae8df2"],

Cell["\<\
create evenly spaced points on a linear plot (lval<uval, n>1)\
\>", "Text",
 CellChangeTimes->{{3.7450467378802032`*^9, 3.745046763031774*^9}, {
  3.7450475193184557`*^9, 3.7450475396702843`*^9}, {3.745047936314412*^9, 
  3.74504795941474*^9}, {3.745055669370964*^9, 3.745055685738764*^9}, {
  3.74505573897163*^9, 3.7450558149740887`*^9}, {3.7450558821726418`*^9, 
  3.74505588268468*^9}, {3.745056176431507*^9, 3.745056177199198*^9}, {
  3.745125361552051*^9, 3.745125422816531*^9}, {3.745125584817812*^9, 
  3.745125593553308*^9}, {3.74512563049023*^9, 3.745125631321765*^9}, {
  3.7451257489631844`*^9, 3.74512577407057*^9}, {3.745125852987632*^9, 
  3.745125857123446*^9}},ExpressionUUID->"12637bd0-242f-482b-8c90-\
a6066c115c7f"],

Cell[BoxData[
 RowBox[{
  RowBox[{
   RowBox[{"spacelinear", "[", 
    RowBox[{"lowervalue_", ",", "uppervalue_", ",", "numberpoints_"}], "]"}], 
   ":=", 
   RowBox[{"Module", "[", 
    RowBox[{
     RowBox[{"{", 
      RowBox[{"lval", ",", "uval", ",", "n"}], "}"}], ",", 
     RowBox[{
      RowBox[{"lval", "=", "lowervalue"}], ";", 
      RowBox[{"uval", "=", "uppervalue"}], ";", 
      RowBox[{"n", "=", "numberpoints"}], ";", "\[IndentingNewLine]", 
      RowBox[{"Table", "[", 
       RowBox[{
        RowBox[{"lval", "+", 
         RowBox[{"i", 
          RowBox[{"(", 
           FractionBox[
            RowBox[{"uval", "-", "lval"}], 
            RowBox[{"n", "-", "1"}]], ")"}]}]}], ",", 
        RowBox[{"{", 
         RowBox[{"i", ",", "0", ",", 
          RowBox[{"n", "-", "1"}]}], "}"}]}], "]"}]}]}], "]"}]}], 
  ";"}]], "Input",
 InitializationCell->True,
 CellChangeTimes->{{3.7450457970993967`*^9, 3.745045810985455*^9}, {
   3.745045855905505*^9, 3.7450460145625668`*^9}, {3.745046202860725*^9, 
   3.745046218820532*^9}, {3.745046254372999*^9, 3.745046319332925*^9}, {
   3.745046354525694*^9, 3.745046412191845*^9}, {3.7450464449505568`*^9, 
   3.745046445598022*^9}, {3.7450466801044807`*^9, 3.745046682031714*^9}, {
   3.745046778041271*^9, 3.745046786792536*^9}, {3.7450468324173603`*^9, 
   3.745046837960971*^9}, {3.7450469287226763`*^9, 3.7450469381616917`*^9}, {
   3.745047010186998*^9, 3.745047011554408*^9}, 3.745047080860147*^9, 
   3.745047243236351*^9, 3.745047846082893*^9, 3.745047933577355*^9, {
   3.745055557387539*^9, 3.7450556171708937`*^9}, {3.745064451428754*^9, 
   3.745064478606967*^9}, {3.745064519336527*^9, 3.745064642198718*^9}, {
   3.745064734345008*^9, 3.745064735386249*^9}, {3.745064778404562*^9, 
   3.745064843257657*^9}, {3.7451247266763153`*^9, 3.745124796076518*^9}, {
   3.7451249977660418`*^9, 3.745125109783804*^9}, {3.7451251588007193`*^9, 
   3.745125217054179*^9}, {3.7451253100088587`*^9, 3.745125357264575*^9}, {
   3.745125634155254*^9, 3.745125708370337*^9}},
 CellLabel->"In[56]:=",ExpressionUUID->"97e68dce-7fab-4bd6-87c2-47b75b5c8622"],

Cell["\<\
create evenly spaced points on a linear plot based on an interval (lval<uval, \
interval=previous interval)\
\>", "Text",
 CellChangeTimes->{{3.7450467378802032`*^9, 3.745046763031774*^9}, {
  3.7450475193184557`*^9, 3.7450475396702843`*^9}, {3.745047936314412*^9, 
  3.74504795941474*^9}, {3.745055669370964*^9, 3.745055685738764*^9}, {
  3.74505573897163*^9, 3.7450558149740887`*^9}, {3.7450558821726418`*^9, 
  3.74505588268468*^9}, {3.745056176431507*^9, 3.745056177199198*^9}, {
  3.745125361552051*^9, 3.745125422816531*^9}, {3.745125584817812*^9, 
  3.745125593553308*^9}, {3.74512563049023*^9, 3.745125631321765*^9}, {
  3.7451257489631844`*^9, 3.74512577407057*^9}, {3.745125852987632*^9, 
  3.745125857123446*^9}, {3.746619045549017*^9, 3.746619049349015*^9}, {
  3.746619088133285*^9, 
  3.7466191080532618`*^9}},ExpressionUUID->"f13a66a7-7cd7-4724-bc6c-\
31488aba55c4"],

Cell[BoxData[
 RowBox[{
  RowBox[{
   RowBox[{"spacelinearinterval", "[", 
    RowBox[{"lowervalue_", ",", "uppervalue_", ",", "interval_"}], "]"}], ":=", 
   RowBox[{"Module", "[", 
    RowBox[{
     RowBox[{"{", 
      RowBox[{"lval", ",", "uval", ",", "n"}], "}"}], ",", 
     RowBox[{
      RowBox[{"lval", "=", "lowervalue"}], ";", 
      RowBox[{"uval", "=", "uppervalue"}], ";", 
      RowBox[{"delta", "=", "interval"}], ";", "\[IndentingNewLine]", 
      RowBox[{"Table", "[", 
       RowBox[{
        RowBox[{"lval", "+", 
         RowBox[{"i", " ", "delta"}]}], ",", 
        RowBox[{"{", 
         RowBox[{"i", ",", "0", ",", 
          FractionBox[
           RowBox[{"uval", "-", "delta"}], "lval"]}], "}"}]}], "]"}]}]}], 
    "]"}]}], ";"}]], "Input",
 InitializationCell->True,
 CellChangeTimes->{{3.7450457970993967`*^9, 3.745045810985455*^9}, {
   3.745045855905505*^9, 3.7450460145625668`*^9}, {3.745046202860725*^9, 
   3.745046218820532*^9}, {3.745046254372999*^9, 3.745046319332925*^9}, {
   3.745046354525694*^9, 3.745046412191845*^9}, {3.7450464449505568`*^9, 
   3.745046445598022*^9}, {3.7450466801044807`*^9, 3.745046682031714*^9}, {
   3.745046778041271*^9, 3.745046786792536*^9}, {3.7450468324173603`*^9, 
   3.745046837960971*^9}, {3.7450469287226763`*^9, 3.7450469381616917`*^9}, {
   3.745047010186998*^9, 3.745047011554408*^9}, 3.745047080860147*^9, 
   3.745047243236351*^9, 3.745047846082893*^9, 3.745047933577355*^9, {
   3.745055557387539*^9, 3.7450556171708937`*^9}, {3.745064451428754*^9, 
   3.745064478606967*^9}, {3.745064519336527*^9, 3.745064642198718*^9}, {
   3.745064734345008*^9, 3.745064735386249*^9}, {3.745064778404562*^9, 
   3.745064843257657*^9}, {3.7451247266763153`*^9, 3.745124796076518*^9}, {
   3.7451249977660418`*^9, 3.745125109783804*^9}, {3.7451251588007193`*^9, 
   3.745125217054179*^9}, {3.7451253100088587`*^9, 3.745125357264575*^9}, {
   3.745125634155254*^9, 3.745125708370337*^9}, {3.746619075446322*^9, 
   3.746619084653556*^9}, {3.746619145566717*^9, 3.746619215510392*^9}, {
   3.7466193536475973`*^9, 3.7466193666633053`*^9}},
 CellLabel->"In[57]:=",ExpressionUUID->"9fbe72b2-3bef-440b-8d75-f0b5781e4bd6"],

Cell[CellGroupData[{

Cell[BoxData[
 RowBox[{"spacelinearinterval", "[", 
  RowBox[{"1", ",", "2"}], "]"}]], "Input",
 CellChangeTimes->{{3.746619380946868*^9, 3.746619388750988*^9}},
 CellLabel->"In[58]:=",ExpressionUUID->"0f7891c3-6eff-4fcb-88f3-6fa602df886e"],

Cell[BoxData[
 RowBox[{"spacelinearinterval", "[", 
  RowBox[{"1", ",", "2"}], "]"}]], "Output",
 CellChangeTimes->{3.767157420100347*^9, 3.770866454607971*^9},
 CellLabel->"Out[58]=",ExpressionUUID->"31c0b4f8-4b1e-4aa5-ba91-88ce3177e58d"]
}, Open  ]],

Cell["create evenly spaced points on a log plot (lpwr<upwr, n>1)", "Text",
 CellChangeTimes->{{3.7450467378802032`*^9, 3.745046763031774*^9}, {
  3.7450475193184557`*^9, 3.7450475396702843`*^9}, {3.745047936314412*^9, 
  3.74504795941474*^9}, {3.745055669370964*^9, 3.745055685738764*^9}, {
  3.74505573897163*^9, 3.7450558149740887`*^9}, {3.7450558821726418`*^9, 
  3.74505588268468*^9}, {3.745056176431507*^9, 3.745056177199198*^9}, {
  3.745125361552051*^9, 3.745125422816531*^9}, {3.745125584817812*^9, 
  3.745125593553308*^9}, {3.745125778467506*^9, 3.745125781982285*^9}, {
  3.7451258604675503`*^9, 
  3.745125862619787*^9}},ExpressionUUID->"846b2e0d-62f6-4511-86a9-\
5ba2cf9738cd"],

Cell[BoxData[
 RowBox[{
  RowBox[{
   RowBox[{"spacelog", "[", 
    RowBox[{"lowerpower_", ",", "upperpower_", ",", "numberpoints_"}], "]"}], 
   ":=", 
   RowBox[{"Module", "[", 
    RowBox[{
     RowBox[{"{", 
      RowBox[{"lpwr", ",", "upwr", ",", "n"}], "}"}], ",", 
     RowBox[{
      RowBox[{"lpwr", "=", "lowerpower"}], ";", 
      RowBox[{"upwr", "=", "upperpower"}], ";", 
      RowBox[{"n", "=", "numberpoints"}], ";", "\[IndentingNewLine]", 
      RowBox[{"Table", "[", 
       RowBox[{
        SuperscriptBox["10", 
         RowBox[{"lpwr", "+", 
          RowBox[{"i", 
           RowBox[{"(", 
            FractionBox[
             RowBox[{"upwr", "-", "lpwr"}], 
             RowBox[{"n", "-", "1"}]], ")"}]}]}]], ",", 
        RowBox[{"{", 
         RowBox[{"i", ",", "0", ",", 
          RowBox[{"n", "-", "1"}]}], "}"}]}], "]"}]}]}], "]"}]}], 
  ";"}]], "Input",
 InitializationCell->True,
 CellChangeTimes->{{3.7450457970993967`*^9, 3.745045810985455*^9}, {
   3.745045855905505*^9, 3.7450460145625668`*^9}, {3.745046202860725*^9, 
   3.745046218820532*^9}, {3.745046254372999*^9, 3.745046319332925*^9}, {
   3.745046354525694*^9, 3.745046412191845*^9}, {3.7450464449505568`*^9, 
   3.745046445598022*^9}, {3.7450466801044807`*^9, 3.745046682031714*^9}, {
   3.745046778041271*^9, 3.745046786792536*^9}, {3.7450468324173603`*^9, 
   3.745046837960971*^9}, {3.7450469287226763`*^9, 3.7450469381616917`*^9}, {
   3.745047010186998*^9, 3.745047011554408*^9}, 3.745047080860147*^9, 
   3.745047243236351*^9, 3.745047846082893*^9, 3.745047933577355*^9, {
   3.745055557387539*^9, 3.7450556171708937`*^9}, {3.745064451428754*^9, 
   3.745064478606967*^9}, {3.745064519336527*^9, 3.745064642198718*^9}, {
   3.745064734345008*^9, 3.745064735386249*^9}, {3.745064778404562*^9, 
   3.745064843257657*^9}, {3.7451247266763153`*^9, 3.745124796076518*^9}, {
   3.7451249977660418`*^9, 3.745125109783804*^9}, {3.7451251588007193`*^9, 
   3.745125217054179*^9}, {3.7451253100088587`*^9, 3.745125357264575*^9}},
 CellLabel->"In[59]:=",ExpressionUUID->"f1fc3b0f-e836-4eb0-91b2-9ca483027392"]
}, Closed]]
}, Closed]],

Cell[CellGroupData[{

Cell["Potentials", "Subchapter",
 CellChangeTimes->{{3.7455739401304703`*^9, 
  3.745573941729896*^9}},ExpressionUUID->"58443040-f557-4c36-9304-\
051837228638"],

Cell["Coulomb potential (repulsive)", "Text",
 CellChangeTimes->{{3.7414276561058817`*^9, 
  3.741427659737096*^9}},ExpressionUUID->"73824f38-fcc6-4959-b617-\
430cea3584d8"],

Cell[BoxData[
 RowBox[{
  RowBox[{
   RowBox[{"V", "[", "v_", "]"}], ":=", 
   FractionBox["1", 
    SqrtBox[
     RowBox[{
      SuperscriptBox[
       RowBox[{"v", "[", 
        RowBox[{"[", "1", "]"}], "]"}], "2"], "+", 
      SuperscriptBox[
       RowBox[{"v", "[", 
        RowBox[{"[", "2", "]"}], "]"}], "2"], "+", 
      SuperscriptBox[
       RowBox[{"v", "[", 
        RowBox[{"[", "3", "]"}], "]"}], "2"]}]]]}], ";"}]], "Input",
 ShowGroupOpener->"OutsideFrame",
 InitializationCell->True,
 CellChangeTimes->{{3.732423735411915*^9, 3.732423738251886*^9}, {
   3.732425549507058*^9, 3.732425668771327*^9}, {3.7324257294206257`*^9, 
   3.732425740780068*^9}, {3.732427302129142*^9, 3.732427311984429*^9}, {
   3.734154956274535*^9, 3.734155005627718*^9}, {3.734419227903469*^9, 
   3.73441922986172*^9}, 3.739678162899782*^9},
 CellLabel->"In[60]:=",ExpressionUUID->"8fc386ad-76c7-4277-a66f-4ecc58b1418a"],

Cell["ion-ion contribution", "Text",
 CellChangeTimes->{{3.746513085178631*^9, 
  3.746513090562999*^9}},ExpressionUUID->"7866cbf7-bbc6-4f71-9d8d-\
8f95bc3871cd"],

Cell[BoxData[
 RowBox[{
  RowBox[{
   RowBox[{"Vii", "[", 
    RowBox[{"v_", ",", "c_", ",", "ae_", ",", "a0_"}], "]"}], ":=", 
   RowBox[{
    FractionBox["1", 
     RowBox[{"384", " ", 
      SuperscriptBox["ae", "4"], " ", 
      SqrtBox[
       RowBox[{
        SuperscriptBox[
         RowBox[{"v", "[", 
          RowBox[{"[", "1", "]"}], "]"}], "2"], "+", 
        SuperscriptBox[
         RowBox[{"v", "[", 
          RowBox[{"[", "2", "]"}], "]"}], "2"], "+", 
        SuperscriptBox[
         RowBox[{"v", "[", 
          RowBox[{"[", "3", "]"}], "]"}], "2"]}]]}]], 
    SuperscriptBox["a0", "2"], " ", 
    RowBox[{"(", 
     RowBox[{
      RowBox[{"96", " ", 
       RowBox[{"(", 
        RowBox[{
         FractionBox[
          RowBox[{"2", " ", "ae", " ", 
           RowBox[{"(", 
            RowBox[{
             SqrtBox[
              RowBox[{
               SuperscriptBox[
                RowBox[{"v", "[", 
                 RowBox[{"[", "1", "]"}], "]"}], "2"], "+", 
               SuperscriptBox[
                RowBox[{"v", "[", 
                 RowBox[{"[", "2", "]"}], "]"}], "2"], "+", 
               SuperscriptBox[
                RowBox[{"v", "[", 
                 RowBox[{"[", "3", "]"}], "]"}], "2"]}]], "+", 
             RowBox[{"2", " ", 
              SuperscriptBox["\[ExponentialE]", 
               FractionBox[
                RowBox[{"2", " ", 
                 SqrtBox[
                  RowBox[{
                   SuperscriptBox[
                    RowBox[{"v", "[", 
                    RowBox[{"[", "1", "]"}], "]"}], "2"], "+", 
                   SuperscriptBox[
                    RowBox[{"v", "[", 
                    RowBox[{"[", "2", "]"}], "]"}], "2"], "+", 
                   SuperscriptBox[
                    RowBox[{"v", "[", 
                    RowBox[{"[", "3", "]"}], "]"}], "2"]}]]}], "ae"]], " ", 
              RowBox[{"(", 
               RowBox[{"ae", "+", 
                RowBox[{"ae", " ", 
                 SuperscriptBox["\[ExponentialE]", 
                  FractionBox[
                   RowBox[{"2", " ", 
                    SqrtBox[
                    RowBox[{
                    SuperscriptBox[
                    RowBox[{"v", "[", 
                    RowBox[{"[", "1", "]"}], "]"}], "2"], "+", 
                    SuperscriptBox[
                    RowBox[{"v", "[", 
                    RowBox[{"[", "2", "]"}], "]"}], "2"], "+", 
                    SuperscriptBox[
                    RowBox[{"v", "[", 
                    RowBox[{"[", "3", "]"}], "]"}], "2"]}]]}], "ae"]]}], "+", 
                
                RowBox[{"2", " ", 
                 SqrtBox[
                  RowBox[{
                   SuperscriptBox[
                    RowBox[{"v", "[", 
                    RowBox[{"[", "1", "]"}], "]"}], "2"], "+", 
                   SuperscriptBox[
                    RowBox[{"v", "[", 
                    RowBox[{"[", "2", "]"}], "]"}], "2"], "+", 
                   SuperscriptBox[
                    RowBox[{"v", "[", 
                    RowBox[{"[", "3", "]"}], "]"}], "2"]}]]}]}], ")"}]}]}], 
            ")"}]}], 
          SuperscriptBox[
           RowBox[{"(", 
            RowBox[{"1", "+", 
             SuperscriptBox["\[ExponentialE]", 
              FractionBox[
               RowBox[{"2", " ", 
                SqrtBox[
                 RowBox[{
                  SuperscriptBox[
                   RowBox[{"v", "[", 
                    RowBox[{"[", "1", "]"}], "]"}], "2"], "+", 
                  SuperscriptBox[
                   RowBox[{"v", "[", 
                    RowBox[{"[", "2", "]"}], "]"}], "2"], "+", 
                  SuperscriptBox[
                   RowBox[{"v", "[", 
                    RowBox[{"[", "3", "]"}], "]"}], "2"]}]]}], "ae"]]}], 
            ")"}], "2"]], "+", 
         RowBox[{"c", " ", 
          SuperscriptBox[
           RowBox[{"Sech", "[", 
            FractionBox[
             SqrtBox[
              RowBox[{
               SuperscriptBox[
                RowBox[{"v", "[", 
                 RowBox[{"[", "1", "]"}], "]"}], "2"], "+", 
               SuperscriptBox[
                RowBox[{"v", "[", 
                 RowBox[{"[", "2", "]"}], "]"}], "2"], "+", 
               SuperscriptBox[
                RowBox[{"v", "[", 
                 RowBox[{"[", "3", "]"}], "]"}], "2"]}]], "ae"], "]"}], "2"], 
          " ", 
          RowBox[{"(", 
           RowBox[{
            RowBox[{
             RowBox[{"-", "2"}], " ", "ae"}], "+", 
            SqrtBox[
             RowBox[{
              SuperscriptBox[
               RowBox[{"v", "[", 
                RowBox[{"[", "1", "]"}], "]"}], "2"], "+", 
              SuperscriptBox[
               RowBox[{"v", "[", 
                RowBox[{"[", "2", "]"}], "]"}], "2"], "+", 
              SuperscriptBox[
               RowBox[{"v", "[", 
                RowBox[{"[", "3", "]"}], "]"}], "2"]}]], "+", 
            RowBox[{"3", " ", 
             SqrtBox[
              RowBox[{
               SuperscriptBox[
                RowBox[{"v", "[", 
                 RowBox[{"[", "1", "]"}], "]"}], "2"], "+", 
               SuperscriptBox[
                RowBox[{"v", "[", 
                 RowBox[{"[", "2", "]"}], "]"}], "2"], "+", 
               SuperscriptBox[
                RowBox[{"v", "[", 
                 RowBox[{"[", "3", "]"}], "]"}], "2"]}]], " ", 
             RowBox[{"Tanh", "[", 
              FractionBox[
               SqrtBox[
                RowBox[{
                 SuperscriptBox[
                  RowBox[{"v", "[", 
                   RowBox[{"[", "1", "]"}], "]"}], "2"], "+", 
                 SuperscriptBox[
                  RowBox[{"v", "[", 
                   RowBox[{"[", "2", "]"}], "]"}], "2"], "+", 
                 SuperscriptBox[
                  RowBox[{"v", "[", 
                   RowBox[{"[", "3", "]"}], "]"}], "2"]}]], "ae"], "]"}]}]}], 
           ")"}]}]}], ")"}]}], "+", 
      RowBox[{"ae", " ", 
       SuperscriptBox[
        RowBox[{"Sech", "[", 
         FractionBox[
          SqrtBox[
           RowBox[{
            SuperscriptBox[
             RowBox[{"v", "[", 
              RowBox[{"[", "1", "]"}], "]"}], "2"], "+", 
            SuperscriptBox[
             RowBox[{"v", "[", 
              RowBox[{"[", "2", "]"}], "]"}], "2"], "+", 
            SuperscriptBox[
             RowBox[{"v", "[", 
              RowBox[{"[", "3", "]"}], "]"}], "2"]}]], "ae"], "]"}], "4"], 
       " ", 
       RowBox[{"(", 
        RowBox[{"ae", "+", 
         RowBox[{"6", " ", 
          SqrtBox[
           RowBox[{
            SuperscriptBox[
             RowBox[{"v", "[", 
              RowBox[{"[", "1", "]"}], "]"}], "2"], "+", 
            SuperscriptBox[
             RowBox[{"v", "[", 
              RowBox[{"[", "2", "]"}], "]"}], "2"], "+", 
            SuperscriptBox[
             RowBox[{"v", "[", 
              RowBox[{"[", "3", "]"}], "]"}], "2"]}]]}], "+", 
         RowBox[{
          RowBox[{"(", 
           RowBox[{"ae", "-", 
            RowBox[{"3", " ", 
             SqrtBox[
              RowBox[{
               SuperscriptBox[
                RowBox[{"v", "[", 
                 RowBox[{"[", "1", "]"}], "]"}], "2"], "+", 
               SuperscriptBox[
                RowBox[{"v", "[", 
                 RowBox[{"[", "2", "]"}], "]"}], "2"], "+", 
               SuperscriptBox[
                RowBox[{"v", "[", 
                 RowBox[{"[", "3", "]"}], "]"}], "2"]}]]}]}], ")"}], " ", 
          RowBox[{"Cosh", "[", 
           FractionBox[
            RowBox[{"2", " ", 
             SqrtBox[
              RowBox[{
               SuperscriptBox[
                RowBox[{"v", "[", 
                 RowBox[{"[", "1", "]"}], "]"}], "2"], "+", 
               SuperscriptBox[
                RowBox[{"v", "[", 
                 RowBox[{"[", "2", "]"}], "]"}], "2"], "+", 
               SuperscriptBox[
                RowBox[{"v", "[", 
                 RowBox[{"[", "3", "]"}], "]"}], "2"]}]]}], "ae"], "]"}]}], 
         "+", 
         RowBox[{
          RowBox[{"(", 
           RowBox[{
            RowBox[{"5", " ", "ae"}], "-", 
            SqrtBox[
             RowBox[{
              SuperscriptBox[
               RowBox[{"v", "[", 
                RowBox[{"[", "1", "]"}], "]"}], "2"], "+", 
              SuperscriptBox[
               RowBox[{"v", "[", 
                RowBox[{"[", "2", "]"}], "]"}], "2"], "+", 
              SuperscriptBox[
               RowBox[{"v", "[", 
                RowBox[{"[", "3", "]"}], "]"}], "2"]}]]}], ")"}], " ", 
          RowBox[{"Sinh", "[", 
           FractionBox[
            RowBox[{"2", " ", 
             SqrtBox[
              RowBox[{
               SuperscriptBox[
                RowBox[{"v", "[", 
                 RowBox[{"[", "1", "]"}], "]"}], "2"], "+", 
               SuperscriptBox[
                RowBox[{"v", "[", 
                 RowBox[{"[", "2", "]"}], "]"}], "2"], "+", 
               SuperscriptBox[
                RowBox[{"v", "[", 
                 RowBox[{"[", "3", "]"}], "]"}], "2"]}]]}], "ae"], "]"}]}]}], 
        ")"}], " ", 
       RowBox[{"(", 
        RowBox[{
         SuperscriptBox["\[Pi]", "2"], "+", 
         RowBox[{"9", " ", 
          RowBox[{"Zeta", "[", "3", "]"}]}]}], ")"}]}], "+", 
      RowBox[{
       FractionBox["1", 
        SuperscriptBox[
         RowBox[{"(", 
          RowBox[{"1", "+", 
           SuperscriptBox["\[ExponentialE]", 
            FractionBox[
             RowBox[{"2", " ", 
              SqrtBox[
               RowBox[{
                SuperscriptBox[
                 RowBox[{"v", "[", 
                  RowBox[{"[", "1", "]"}], "]"}], "2"], "+", 
                SuperscriptBox[
                 RowBox[{"v", "[", 
                  RowBox[{"[", "2", "]"}], "]"}], "2"], "+", 
                SuperscriptBox[
                 RowBox[{"v", "[", 
                  RowBox[{"[", "3", "]"}], "]"}], "2"]}]]}], "ae"]]}], ")"}], 
         "5"]], "32", " ", "c", " ", 
       SuperscriptBox["\[ExponentialE]", 
        FractionBox[
         RowBox[{"2", " ", 
          SqrtBox[
           RowBox[{
            SuperscriptBox[
             RowBox[{"v", "[", 
              RowBox[{"[", "1", "]"}], "]"}], "2"], "+", 
            SuperscriptBox[
             RowBox[{"v", "[", 
              RowBox[{"[", "2", "]"}], "]"}], "2"], "+", 
            SuperscriptBox[
             RowBox[{"v", "[", 
              RowBox[{"[", "3", "]"}], "]"}], "2"]}]]}], "ae"]], " ", 
       RowBox[{"(", 
        RowBox[{
         RowBox[{
          RowBox[{"-", "3"}], " ", 
          RowBox[{"(", 
           RowBox[{
            RowBox[{"2", " ", "ae"}], "+", 
            SqrtBox[
             RowBox[{
              SuperscriptBox[
               RowBox[{"v", "[", 
                RowBox[{"[", "1", "]"}], "]"}], "2"], "+", 
              SuperscriptBox[
               RowBox[{"v", "[", 
                RowBox[{"[", "2", "]"}], "]"}], "2"], "+", 
              SuperscriptBox[
               RowBox[{"v", "[", 
                RowBox[{"[", "3", "]"}], "]"}], "2"]}]]}], ")"}], " ", 
          RowBox[{"(", 
           RowBox[{
            RowBox[{"Log", "[", "16", "]"}], "-", 
            RowBox[{"3", " ", 
             RowBox[{"Zeta", "[", "3", "]"}]}]}], ")"}]}], "+", 
         RowBox[{
          SuperscriptBox["\[ExponentialE]", 
           FractionBox[
            RowBox[{"6", " ", 
             SqrtBox[
              RowBox[{
               SuperscriptBox[
                RowBox[{"v", "[", 
                 RowBox[{"[", "1", "]"}], "]"}], "2"], "+", 
               SuperscriptBox[
                RowBox[{"v", "[", 
                 RowBox[{"[", "2", "]"}], "]"}], "2"], "+", 
               SuperscriptBox[
                RowBox[{"v", "[", 
                 RowBox[{"[", "3", "]"}], "]"}], "2"]}]]}], "ae"]], " ", 
          RowBox[{"(", 
           RowBox[{
            RowBox[{"3", " ", "ae"}], "-", 
            RowBox[{"2", " ", 
             SqrtBox[
              RowBox[{
               SuperscriptBox[
                RowBox[{"v", "[", 
                 RowBox[{"[", "1", "]"}], "]"}], "2"], "+", 
               SuperscriptBox[
                RowBox[{"v", "[", 
                 RowBox[{"[", "2", "]"}], "]"}], "2"], "+", 
               SuperscriptBox[
                RowBox[{"v", "[", 
                 RowBox[{"[", "3", "]"}], "]"}], "2"]}]]}]}], ")"}], " ", 
          RowBox[{"(", 
           RowBox[{
            RowBox[{"2", " ", 
             SuperscriptBox["\[Pi]", "2"]}], "+", 
            RowBox[{"Log", "[", "4096", "]"}], "+", 
            RowBox[{"9", " ", 
             RowBox[{"Zeta", "[", "3", "]"}]}]}], ")"}]}], "-", 
         RowBox[{
          SuperscriptBox["\[ExponentialE]", 
           FractionBox[
            RowBox[{"2", " ", 
             SqrtBox[
              RowBox[{
               SuperscriptBox[
                RowBox[{"v", "[", 
                 RowBox[{"[", "1", "]"}], "]"}], "2"], "+", 
               SuperscriptBox[
                RowBox[{"v", "[", 
                 RowBox[{"[", "2", "]"}], "]"}], "2"], "+", 
               SuperscriptBox[
                RowBox[{"v", "[", 
                 RowBox[{"[", "3", "]"}], "]"}], "2"]}]]}], "ae"]], " ", 
          RowBox[{"(", 
           RowBox[{
            RowBox[{"3", " ", "ae", " ", 
             RowBox[{"(", 
              RowBox[{
               RowBox[{"3", " ", 
                SuperscriptBox["\[Pi]", "2"]}], "+", 
               RowBox[{"Log", "[", "16", "]"}], "+", 
               RowBox[{"24", " ", 
                RowBox[{"Zeta", "[", "3", "]"}]}]}], ")"}]}], "+", 
            RowBox[{"5", " ", 
             SqrtBox[
              RowBox[{
               SuperscriptBox[
                RowBox[{"v", "[", 
                 RowBox[{"[", "1", "]"}], "]"}], "2"], "+", 
               SuperscriptBox[
                RowBox[{"v", "[", 
                 RowBox[{"[", "2", "]"}], "]"}], "2"], "+", 
               SuperscriptBox[
                RowBox[{"v", "[", 
                 RowBox[{"[", "3", "]"}], "]"}], "2"]}]], " ", 
             RowBox[{"(", 
              RowBox[{
               RowBox[{"2", " ", 
                SuperscriptBox["\[Pi]", "2"]}], "-", 
               RowBox[{"12", " ", 
                RowBox[{"Log", "[", "2", "]"}]}], "+", 
               RowBox[{"27", " ", 
                RowBox[{"Zeta", "[", "3", "]"}]}]}], ")"}]}]}], ")"}]}], "+", 
         
         RowBox[{
          SuperscriptBox["\[ExponentialE]", 
           FractionBox[
            RowBox[{"4", " ", 
             SqrtBox[
              RowBox[{
               SuperscriptBox[
                RowBox[{"v", "[", 
                 RowBox[{"[", "1", "]"}], "]"}], "2"], "+", 
               SuperscriptBox[
                RowBox[{"v", "[", 
                 RowBox[{"[", "2", "]"}], "]"}], "2"], "+", 
               SuperscriptBox[
                RowBox[{"v", "[", 
                 RowBox[{"[", "3", "]"}], "]"}], "2"]}]]}], "ae"]], " ", 
          RowBox[{"(", 
           RowBox[{
            RowBox[{
             RowBox[{"-", "3"}], " ", "ae", " ", 
             RowBox[{"(", 
              RowBox[{
               SuperscriptBox["\[Pi]", "2"], "-", 
               RowBox[{"16", " ", 
                RowBox[{"Log", "[", "2", "]"}]}], "+", 
               RowBox[{"21", " ", 
                RowBox[{"Zeta", "[", "3", "]"}]}]}], ")"}]}], "+", 
            RowBox[{"2", " ", 
             SqrtBox[
              RowBox[{
               SuperscriptBox[
                RowBox[{"v", "[", 
                 RowBox[{"[", "1", "]"}], "]"}], "2"], "+", 
               SuperscriptBox[
                RowBox[{"v", "[", 
                 RowBox[{"[", "2", "]"}], "]"}], "2"], "+", 
               SuperscriptBox[
                RowBox[{"v", "[", 
                 RowBox[{"[", "3", "]"}], "]"}], "2"]}]], " ", 
             RowBox[{"(", 
              RowBox[{
               RowBox[{"11", " ", 
                SuperscriptBox["\[Pi]", "2"]}], "+", 
               RowBox[{"24", " ", 
                RowBox[{"Log", "[", "2", "]"}]}], "+", 
               RowBox[{"81", " ", 
                RowBox[{"Zeta", "[", "3", "]"}]}]}], ")"}]}]}], ")"}]}]}], 
        ")"}]}]}], ")"}]}]}], ";"}]], "Input",
 InitializationCell->True,
 CellChangeTimes->{{3.746513119419684*^9, 3.746513233339403*^9}},
 CellLabel->"In[61]:=",ExpressionUUID->"889801fe-42d2-4813-a05e-4cd868045ee0"],

Cell["electron-ion contribution", "Text",
 CellChangeTimes->{{3.746513247467894*^9, 
  3.7465132528921013`*^9}},ExpressionUUID->"139a773f-e857-43ff-9e21-\
5030347ca9c1"],

Cell[BoxData[
 RowBox[{
  RowBox[{
   RowBox[{"Vei", "[", 
    RowBox[{"v_", ",", "c_", ",", "ae_", ",", "a0_"}], "]"}], ":=", 
   RowBox[{
    FractionBox["1", 
     RowBox[{"2160", " ", 
      SuperscriptBox["ae", "4"], " ", 
      SqrtBox[
       RowBox[{
        SuperscriptBox[
         RowBox[{"v", "[", 
          RowBox[{"[", "1", "]"}], "]"}], "2"], "+", 
        SuperscriptBox[
         RowBox[{"v", "[", 
          RowBox[{"[", "2", "]"}], "]"}], "2"], "+", 
        SuperscriptBox[
         RowBox[{"v", "[", 
          RowBox[{"[", "3", "]"}], "]"}], "2"]}]]}]], 
    SuperscriptBox["a0", "2"], " ", 
    RowBox[{"(", 
     RowBox[{
      RowBox[{"1080", " ", "c", " ", 
       SuperscriptBox[
        RowBox[{"Sech", "[", 
         FractionBox[
          SqrtBox[
           RowBox[{
            SuperscriptBox[
             RowBox[{"v", "[", 
              RowBox[{"[", "1", "]"}], "]"}], "2"], "+", 
            SuperscriptBox[
             RowBox[{"v", "[", 
              RowBox[{"[", "2", "]"}], "]"}], "2"], "+", 
            SuperscriptBox[
             RowBox[{"v", "[", 
              RowBox[{"[", "3", "]"}], "]"}], "2"]}]], "ae"], "]"}], "2"], 
       " ", 
       RowBox[{"(", 
        RowBox[{
         RowBox[{"2", " ", "ae"}], "-", 
         SqrtBox[
          RowBox[{
           SuperscriptBox[
            RowBox[{"v", "[", 
             RowBox[{"[", "1", "]"}], "]"}], "2"], "+", 
           SuperscriptBox[
            RowBox[{"v", "[", 
             RowBox[{"[", "2", "]"}], "]"}], "2"], "+", 
           SuperscriptBox[
            RowBox[{"v", "[", 
             RowBox[{"[", "3", "]"}], "]"}], "2"]}]], "-", 
         RowBox[{"3", " ", 
          SqrtBox[
           RowBox[{
            SuperscriptBox[
             RowBox[{"v", "[", 
              RowBox[{"[", "1", "]"}], "]"}], "2"], "+", 
            SuperscriptBox[
             RowBox[{"v", "[", 
              RowBox[{"[", "2", "]"}], "]"}], "2"], "+", 
            SuperscriptBox[
             RowBox[{"v", "[", 
              RowBox[{"[", "3", "]"}], "]"}], "2"]}]], " ", 
          RowBox[{"Tanh", "[", 
           FractionBox[
            SqrtBox[
             RowBox[{
              SuperscriptBox[
               RowBox[{"v", "[", 
                RowBox[{"[", "1", "]"}], "]"}], "2"], "+", 
              SuperscriptBox[
               RowBox[{"v", "[", 
                RowBox[{"[", "2", "]"}], "]"}], "2"], "+", 
              SuperscriptBox[
               RowBox[{"v", "[", 
                RowBox[{"[", "3", "]"}], "]"}], "2"]}]], "ae"], "]"}]}]}], 
        ")"}]}], "+", 
      FractionBox[
       RowBox[{"675", " ", "ae", " ", 
        SuperscriptBox[
         RowBox[{"Sech", "[", 
          FractionBox[
           SqrtBox[
            RowBox[{
             SuperscriptBox[
              RowBox[{"v", "[", 
               RowBox[{"[", "1", "]"}], "]"}], "2"], "+", 
             SuperscriptBox[
              RowBox[{"v", "[", 
               RowBox[{"[", "2", "]"}], "]"}], "2"], "+", 
             SuperscriptBox[
              RowBox[{"v", "[", 
               RowBox[{"[", "3", "]"}], "]"}], "2"]}]], "ae"], "]"}], "4"], 
        " ", 
        RowBox[{"(", 
         RowBox[{"ae", "+", 
          RowBox[{"6", " ", 
           SqrtBox[
            RowBox[{
             SuperscriptBox[
              RowBox[{"v", "[", 
               RowBox[{"[", "1", "]"}], "]"}], "2"], "+", 
             SuperscriptBox[
              RowBox[{"v", "[", 
               RowBox[{"[", "2", "]"}], "]"}], "2"], "+", 
             SuperscriptBox[
              RowBox[{"v", "[", 
               RowBox[{"[", "3", "]"}], "]"}], "2"]}]]}], "+", 
          RowBox[{
           RowBox[{"(", 
            RowBox[{"ae", "-", 
             RowBox[{"3", " ", 
              SqrtBox[
               RowBox[{
                SuperscriptBox[
                 RowBox[{"v", "[", 
                  RowBox[{"[", "1", "]"}], "]"}], "2"], "+", 
                SuperscriptBox[
                 RowBox[{"v", "[", 
                  RowBox[{"[", "2", "]"}], "]"}], "2"], "+", 
                SuperscriptBox[
                 RowBox[{"v", "[", 
                  RowBox[{"[", "3", "]"}], "]"}], "2"]}]]}]}], ")"}], " ", 
           RowBox[{"Cosh", "[", 
            FractionBox[
             RowBox[{"2", " ", 
              SqrtBox[
               RowBox[{
                SuperscriptBox[
                 RowBox[{"v", "[", 
                  RowBox[{"[", "1", "]"}], "]"}], "2"], "+", 
                SuperscriptBox[
                 RowBox[{"v", "[", 
                  RowBox[{"[", "2", "]"}], "]"}], "2"], "+", 
                SuperscriptBox[
                 RowBox[{"v", "[", 
                  RowBox[{"[", "3", "]"}], "]"}], "2"]}]]}], "ae"], "]"}]}], 
          "+", 
          RowBox[{
           RowBox[{"(", 
            RowBox[{
             RowBox[{"5", " ", "ae"}], "-", 
             SqrtBox[
              RowBox[{
               SuperscriptBox[
                RowBox[{"v", "[", 
                 RowBox[{"[", "1", "]"}], "]"}], "2"], "+", 
               SuperscriptBox[
                RowBox[{"v", "[", 
                 RowBox[{"[", "2", "]"}], "]"}], "2"], "+", 
               SuperscriptBox[
                RowBox[{"v", "[", 
                 RowBox[{"[", "3", "]"}], "]"}], "2"]}]]}], ")"}], " ", 
           RowBox[{"Sinh", "[", 
            FractionBox[
             RowBox[{"2", " ", 
              SqrtBox[
               RowBox[{
                SuperscriptBox[
                 RowBox[{"v", "[", 
                  RowBox[{"[", "1", "]"}], "]"}], "2"], "+", 
                SuperscriptBox[
                 RowBox[{"v", "[", 
                  RowBox[{"[", "2", "]"}], "]"}], "2"], "+", 
                SuperscriptBox[
                 RowBox[{"v", "[", 
                  RowBox[{"[", "3", "]"}], "]"}], "2"]}]]}], "ae"], "]"}]}]}],
          ")"}], " ", 
        RowBox[{"Zeta", "[", "5", "]"}]}], 
       RowBox[{"Zeta", "[", "3", "]"}]], "+", 
      RowBox[{
       FractionBox["1", 
        RowBox[{
         SuperscriptBox[
          RowBox[{"(", 
           RowBox[{"1", "+", 
            SuperscriptBox["\[ExponentialE]", 
             FractionBox[
              RowBox[{"2", " ", 
               SqrtBox[
                RowBox[{
                 SuperscriptBox[
                  RowBox[{"v", "[", 
                   RowBox[{"[", "1", "]"}], "]"}], "2"], "+", 
                 SuperscriptBox[
                  RowBox[{"v", "[", 
                   RowBox[{"[", "2", "]"}], "]"}], "2"], "+", 
                 SuperscriptBox[
                  RowBox[{"v", "[", 
                   RowBox[{"[", "3", "]"}], "]"}], "2"]}]]}], "ae"]]}], ")"}],
           "5"], " ", 
         SuperscriptBox[
          RowBox[{"Zeta", "[", "3", "]"}], "2"]}]], 
       RowBox[{"(", 
        RowBox[{
         RowBox[{"64", " ", "c", " ", 
          SuperscriptBox["\[ExponentialE]", 
           FractionBox[
            RowBox[{"5", " ", 
             SqrtBox[
              RowBox[{
               SuperscriptBox[
                RowBox[{"v", "[", 
                 RowBox[{"[", "1", "]"}], "]"}], "2"], "+", 
               SuperscriptBox[
                RowBox[{"v", "[", 
                 RowBox[{"[", "2", "]"}], "]"}], "2"], "+", 
               SuperscriptBox[
                RowBox[{"v", "[", 
                 RowBox[{"[", "3", "]"}], "]"}], "2"]}]]}], "ae"]], " ", 
          SuperscriptBox["\[Pi]", "2"], " ", 
          RowBox[{"Cosh", "[", 
           FractionBox[
            SqrtBox[
             RowBox[{
              SuperscriptBox[
               RowBox[{"v", "[", 
                RowBox[{"[", "1", "]"}], "]"}], "2"], "+", 
              SuperscriptBox[
               RowBox[{"v", "[", 
                RowBox[{"[", "2", "]"}], "]"}], "2"], "+", 
              SuperscriptBox[
               RowBox[{"v", "[", 
                RowBox[{"[", "3", "]"}], "]"}], "2"]}]], "ae"], "]"}], " ", 
          RowBox[{"(", 
           RowBox[{"ae", "+", 
            RowBox[{"6", " ", 
             SqrtBox[
              RowBox[{
               SuperscriptBox[
                RowBox[{"v", "[", 
                 RowBox[{"[", "1", "]"}], "]"}], "2"], "+", 
               SuperscriptBox[
                RowBox[{"v", "[", 
                 RowBox[{"[", "2", "]"}], "]"}], "2"], "+", 
               SuperscriptBox[
                RowBox[{"v", "[", 
                 RowBox[{"[", "3", "]"}], "]"}], "2"]}]]}], "+", 
            RowBox[{
             RowBox[{"(", 
              RowBox[{"ae", "-", 
               RowBox[{"3", " ", 
                SqrtBox[
                 RowBox[{
                  SuperscriptBox[
                   RowBox[{"v", "[", 
                    RowBox[{"[", "1", "]"}], "]"}], "2"], "+", 
                  SuperscriptBox[
                   RowBox[{"v", "[", 
                    RowBox[{"[", "2", "]"}], "]"}], "2"], "+", 
                  SuperscriptBox[
                   RowBox[{"v", "[", 
                    RowBox[{"[", "3", "]"}], "]"}], "2"]}]]}]}], ")"}], " ", 
             RowBox[{"Cosh", "[", 
              FractionBox[
               RowBox[{"2", " ", 
                SqrtBox[
                 RowBox[{
                  SuperscriptBox[
                   RowBox[{"v", "[", 
                    RowBox[{"[", "1", "]"}], "]"}], "2"], "+", 
                  SuperscriptBox[
                   RowBox[{"v", "[", 
                    RowBox[{"[", "2", "]"}], "]"}], "2"], "+", 
                  SuperscriptBox[
                   RowBox[{"v", "[", 
                    RowBox[{"[", "3", "]"}], "]"}], "2"]}]]}], "ae"], "]"}]}],
             "+", 
            RowBox[{
             RowBox[{"(", 
              RowBox[{
               RowBox[{"5", " ", "ae"}], "-", 
               SqrtBox[
                RowBox[{
                 SuperscriptBox[
                  RowBox[{"v", "[", 
                   RowBox[{"[", "1", "]"}], "]"}], "2"], "+", 
                 SuperscriptBox[
                  RowBox[{"v", "[", 
                   RowBox[{"[", "2", "]"}], "]"}], "2"], "+", 
                 SuperscriptBox[
                  RowBox[{"v", "[", 
                   RowBox[{"[", "3", "]"}], "]"}], "2"]}]]}], ")"}], " ", 
             RowBox[{"Sinh", "[", 
              FractionBox[
               RowBox[{"2", " ", 
                SqrtBox[
                 RowBox[{
                  SuperscriptBox[
                   RowBox[{"v", "[", 
                    RowBox[{"[", "1", "]"}], "]"}], "2"], "+", 
                  SuperscriptBox[
                   RowBox[{"v", "[", 
                    RowBox[{"[", "2", "]"}], "]"}], "2"], "+", 
                  SuperscriptBox[
                   RowBox[{"v", "[", 
                    RowBox[{"[", "3", "]"}], "]"}], "2"]}]]}], "ae"], 
              "]"}]}]}], ")"}], " ", 
          RowBox[{"(", 
           RowBox[{
            RowBox[{"7", " ", 
             SuperscriptBox["\[Pi]", "2"], " ", 
             RowBox[{"Zeta", "[", "3", "]"}]}], "-", 
            RowBox[{"75", " ", 
             RowBox[{"Zeta", "[", "5", "]"}]}]}], ")"}]}], "+", 
         RowBox[{"2160", " ", 
          RowBox[{"Zeta", "[", "3", "]"}], " ", 
          RowBox[{"(", 
           RowBox[{
            RowBox[{
             RowBox[{"-", "ae"}], " ", 
             SuperscriptBox[
              RowBox[{"(", 
               RowBox[{"1", "+", 
                SuperscriptBox["\[ExponentialE]", 
                 FractionBox[
                  RowBox[{"2", " ", 
                   SqrtBox[
                    RowBox[{
                    SuperscriptBox[
                    RowBox[{"v", "[", 
                    RowBox[{"[", "1", "]"}], "]"}], "2"], "+", 
                    SuperscriptBox[
                    RowBox[{"v", "[", 
                    RowBox[{"[", "2", "]"}], "]"}], "2"], "+", 
                    SuperscriptBox[
                    RowBox[{"v", "[", 
                    RowBox[{"[", "3", "]"}], "]"}], "2"]}]]}], "ae"]]}], 
               ")"}], "3"], " ", 
             RowBox[{"(", 
              RowBox[{
               SqrtBox[
                RowBox[{
                 SuperscriptBox[
                  RowBox[{"v", "[", 
                   RowBox[{"[", "1", "]"}], "]"}], "2"], "+", 
                 SuperscriptBox[
                  RowBox[{"v", "[", 
                   RowBox[{"[", "2", "]"}], "]"}], "2"], "+", 
                 SuperscriptBox[
                  RowBox[{"v", "[", 
                   RowBox[{"[", "3", "]"}], "]"}], "2"]}]], "+", 
               RowBox[{"2", " ", 
                SuperscriptBox["\[ExponentialE]", 
                 FractionBox[
                  RowBox[{"2", " ", 
                   SqrtBox[
                    RowBox[{
                    SuperscriptBox[
                    RowBox[{"v", "[", 
                    RowBox[{"[", "1", "]"}], "]"}], "2"], "+", 
                    SuperscriptBox[
                    RowBox[{"v", "[", 
                    RowBox[{"[", "2", "]"}], "]"}], "2"], "+", 
                    SuperscriptBox[
                    RowBox[{"v", "[", 
                    RowBox[{"[", "3", "]"}], "]"}], "2"]}]]}], "ae"]], " ", 
                RowBox[{"(", 
                 RowBox[{"ae", "+", 
                  RowBox[{"ae", " ", 
                   SuperscriptBox["\[ExponentialE]", 
                    FractionBox[
                    RowBox[{"2", " ", 
                    SqrtBox[
                    RowBox[{
                    SuperscriptBox[
                    RowBox[{"v", "[", 
                    RowBox[{"[", "1", "]"}], "]"}], "2"], "+", 
                    SuperscriptBox[
                    RowBox[{"v", "[", 
                    RowBox[{"[", "2", "]"}], "]"}], "2"], "+", 
                    SuperscriptBox[
                    RowBox[{"v", "[", 
                    RowBox[{"[", "3", "]"}], "]"}], "2"]}]]}], "ae"]]}], "+", 
                  
                  RowBox[{"2", " ", 
                   SqrtBox[
                    RowBox[{
                    SuperscriptBox[
                    RowBox[{"v", "[", 
                    RowBox[{"[", "1", "]"}], "]"}], "2"], "+", 
                    SuperscriptBox[
                    RowBox[{"v", "[", 
                    RowBox[{"[", "2", "]"}], "]"}], "2"], "+", 
                    SuperscriptBox[
                    RowBox[{"v", "[", 
                    RowBox[{"[", "3", "]"}], "]"}], "2"]}]]}]}], ")"}]}]}], 
              ")"}], " ", 
             RowBox[{"Zeta", "[", "3", "]"}]}], "+", 
            RowBox[{"10", " ", "c", " ", 
             SuperscriptBox["\[ExponentialE]", 
              FractionBox[
               RowBox[{"2", " ", 
                SqrtBox[
                 RowBox[{
                  SuperscriptBox[
                   RowBox[{"v", "[", 
                    RowBox[{"[", "1", "]"}], "]"}], "2"], "+", 
                  SuperscriptBox[
                   RowBox[{"v", "[", 
                    RowBox[{"[", "2", "]"}], "]"}], "2"], "+", 
                  SuperscriptBox[
                   RowBox[{"v", "[", 
                    RowBox[{"[", "3", "]"}], "]"}], "2"]}]]}], "ae"]], " ", 
             RowBox[{"(", 
              RowBox[{
               RowBox[{"2", " ", "ae"}], "+", 
               RowBox[{
                SuperscriptBox["\[ExponentialE]", 
                 FractionBox[
                  RowBox[{"6", " ", 
                   SqrtBox[
                    RowBox[{
                    SuperscriptBox[
                    RowBox[{"v", "[", 
                    RowBox[{"[", "1", "]"}], "]"}], "2"], "+", 
                    SuperscriptBox[
                    RowBox[{"v", "[", 
                    RowBox[{"[", "2", "]"}], "]"}], "2"], "+", 
                    SuperscriptBox[
                    RowBox[{"v", "[", 
                    RowBox[{"[", "3", "]"}], "]"}], "2"]}]]}], "ae"]], " ", 
                RowBox[{"(", 
                 RowBox[{
                  RowBox[{"3", " ", "ae"}], "-", 
                  RowBox[{"2", " ", 
                   SqrtBox[
                    RowBox[{
                    SuperscriptBox[
                    RowBox[{"v", "[", 
                    RowBox[{"[", "1", "]"}], "]"}], "2"], "+", 
                    SuperscriptBox[
                    RowBox[{"v", "[", 
                    RowBox[{"[", "2", "]"}], "]"}], "2"], "+", 
                    SuperscriptBox[
                    RowBox[{"v", "[", 
                    RowBox[{"[", "3", "]"}], "]"}], "2"]}]]}]}], ")"}]}], "+", 
               SqrtBox[
                RowBox[{
                 SuperscriptBox[
                  RowBox[{"v", "[", 
                   RowBox[{"[", "1", "]"}], "]"}], "2"], "+", 
                 SuperscriptBox[
                  RowBox[{"v", "[", 
                   RowBox[{"[", "2", "]"}], "]"}], "2"], "+", 
                 SuperscriptBox[
                  RowBox[{"v", "[", 
                   RowBox[{"[", "3", "]"}], "]"}], "2"]}]], "-", 
               RowBox[{
                SuperscriptBox["\[ExponentialE]", 
                 FractionBox[
                  RowBox[{"2", " ", 
                   SqrtBox[
                    RowBox[{
                    SuperscriptBox[
                    RowBox[{"v", "[", 
                    RowBox[{"[", "1", "]"}], "]"}], "2"], "+", 
                    SuperscriptBox[
                    RowBox[{"v", "[", 
                    RowBox[{"[", "2", "]"}], "]"}], "2"], "+", 
                    SuperscriptBox[
                    RowBox[{"v", "[", 
                    RowBox[{"[", "3", "]"}], "]"}], "2"]}]]}], "ae"]], " ", 
                RowBox[{"(", 
                 RowBox[{
                  RowBox[{"8", " ", "ae"}], "+", 
                  RowBox[{"15", " ", 
                   SqrtBox[
                    RowBox[{
                    SuperscriptBox[
                    RowBox[{"v", "[", 
                    RowBox[{"[", "1", "]"}], "]"}], "2"], "+", 
                    SuperscriptBox[
                    RowBox[{"v", "[", 
                    RowBox[{"[", "2", "]"}], "]"}], "2"], "+", 
                    SuperscriptBox[
                    RowBox[{"v", "[", 
                    RowBox[{"[", "3", "]"}], "]"}], "2"]}]]}]}], ")"}]}], "+", 
               RowBox[{
                SuperscriptBox["\[ExponentialE]", 
                 FractionBox[
                  RowBox[{"4", " ", 
                   SqrtBox[
                    RowBox[{
                    SuperscriptBox[
                    RowBox[{"v", "[", 
                    RowBox[{"[", "1", "]"}], "]"}], "2"], "+", 
                    SuperscriptBox[
                    RowBox[{"v", "[", 
                    RowBox[{"[", "2", "]"}], "]"}], "2"], "+", 
                    SuperscriptBox[
                    RowBox[{"v", "[", 
                    RowBox[{"[", "3", "]"}], "]"}], "2"]}]]}], "ae"]], " ", 
                RowBox[{"(", 
                 RowBox[{
                  RowBox[{
                   RowBox[{"-", "7"}], " ", "ae"}], "+", 
                  RowBox[{"18", " ", 
                   SqrtBox[
                    RowBox[{
                    SuperscriptBox[
                    RowBox[{"v", "[", 
                    RowBox[{"[", "1", "]"}], "]"}], "2"], "+", 
                    SuperscriptBox[
                    RowBox[{"v", "[", 
                    RowBox[{"[", "2", "]"}], "]"}], "2"], "+", 
                    SuperscriptBox[
                    RowBox[{"v", "[", 
                    RowBox[{"[", "3", "]"}], "]"}], "2"]}]]}]}], ")"}]}]}], 
              ")"}], " ", 
             RowBox[{"Zeta", "[", "5", "]"}]}]}], ")"}]}]}], ")"}]}]}], 
     ")"}]}]}], ";"}]], "Input",
 InitializationCell->True,
 CellChangeTimes->{{3.746513267180236*^9, 3.746513440357503*^9}},
 CellLabel->"In[62]:=",ExpressionUUID->"51d3608a-fe32-4d8b-9a2f-5d9fd5cce067"],

Cell["electron-electron contribution", "Text",
 CellChangeTimes->{{3.746513455750001*^9, 
  3.746513463173506*^9}},ExpressionUUID->"f4e9c606-ed7b-4f8d-8bf9-\
c5dfa38bbe12"],

Cell[BoxData[
 RowBox[{
  RowBox[{
   RowBox[{"Vee", "[", 
    RowBox[{"v_", ",", "ae_", ",", "a0_"}], "]"}], ":=", 
   FractionBox[
    SuperscriptBox["a0", "2"], 
    RowBox[{
     SuperscriptBox["ae", "2"], " ", 
     SqrtBox[
      RowBox[{
       SuperscriptBox[
        RowBox[{"v", "[", 
         RowBox[{"[", "1", "]"}], "]"}], "2"], "+", 
       SuperscriptBox[
        RowBox[{"v", "[", 
         RowBox[{"[", "2", "]"}], "]"}], "2"], "+", 
       SuperscriptBox[
        RowBox[{"v", "[", 
         RowBox[{"[", "3", "]"}], "]"}], "2"]}]]}]]}], ";"}]], "Input",
 InitializationCell->True,
 CellChangeTimes->{{3.746513542758518*^9, 3.7465135737829733`*^9}},
 CellLabel->"In[63]:=",ExpressionUUID->"aa275f25-0496-4b5d-bd9c-5aa0be3871bb"],

Cell["total potential", "Text",
 CellChangeTimes->{{3.7454943592010183`*^9, 3.7454943678721323`*^9}, {
  3.7455763331249437`*^9, 
  3.745576335876087*^9}},ExpressionUUID->"3407caad-e28f-4f3d-962b-\
2d46c595c740"],

Cell[BoxData[
 RowBox[{
  RowBox[{
   RowBox[{"Vtot", "[", 
    RowBox[{"v_", ",", "c_", ",", "ae_", ",", "a0_"}], "]"}], ":=", 
   RowBox[{
    FractionBox["1", 
     RowBox[{"17280", " ", 
      SuperscriptBox["ae", "4"], " ", 
      SqrtBox[
       RowBox[{
        SuperscriptBox[
         RowBox[{"v", "[", 
          RowBox[{"[", "1", "]"}], "]"}], "2"], "+", 
        SuperscriptBox[
         RowBox[{"v", "[", 
          RowBox[{"[", "2", "]"}], "]"}], "2"], "+", 
        SuperscriptBox[
         RowBox[{"v", "[", 
          RowBox[{"[", "3", "]"}], "]"}], "2"]}]]}]], 
    SuperscriptBox["a0", "2"], " ", 
    RowBox[{"(", 
     RowBox[{
      RowBox[{"17280", " ", 
       SuperscriptBox["ae", "2"]}], "+", 
      RowBox[{"45", " ", "ae", " ", 
       SuperscriptBox[
        RowBox[{"Sech", "[", 
         FractionBox[
          SqrtBox[
           RowBox[{
            SuperscriptBox[
             RowBox[{"v", "[", 
              RowBox[{"[", "1", "]"}], "]"}], "2"], "+", 
            SuperscriptBox[
             RowBox[{"v", "[", 
              RowBox[{"[", "2", "]"}], "]"}], "2"], "+", 
            SuperscriptBox[
             RowBox[{"v", "[", 
              RowBox[{"[", "3", "]"}], "]"}], "2"]}]], "ae"], "]"}], "4"], 
       " ", 
       RowBox[{"(", 
        RowBox[{"ae", "+", 
         RowBox[{"6", " ", 
          SqrtBox[
           RowBox[{
            SuperscriptBox[
             RowBox[{"v", "[", 
              RowBox[{"[", "1", "]"}], "]"}], "2"], "+", 
            SuperscriptBox[
             RowBox[{"v", "[", 
              RowBox[{"[", "2", "]"}], "]"}], "2"], "+", 
            SuperscriptBox[
             RowBox[{"v", "[", 
              RowBox[{"[", "3", "]"}], "]"}], "2"]}]]}], "+", 
         RowBox[{
          RowBox[{"(", 
           RowBox[{"ae", "-", 
            RowBox[{"3", " ", 
             SqrtBox[
              RowBox[{
               SuperscriptBox[
                RowBox[{"v", "[", 
                 RowBox[{"[", "1", "]"}], "]"}], "2"], "+", 
               SuperscriptBox[
                RowBox[{"v", "[", 
                 RowBox[{"[", "2", "]"}], "]"}], "2"], "+", 
               SuperscriptBox[
                RowBox[{"v", "[", 
                 RowBox[{"[", "3", "]"}], "]"}], "2"]}]]}]}], ")"}], " ", 
          RowBox[{"Cosh", "[", 
           FractionBox[
            RowBox[{"2", " ", 
             SqrtBox[
              RowBox[{
               SuperscriptBox[
                RowBox[{"v", "[", 
                 RowBox[{"[", "1", "]"}], "]"}], "2"], "+", 
               SuperscriptBox[
                RowBox[{"v", "[", 
                 RowBox[{"[", "2", "]"}], "]"}], "2"], "+", 
               SuperscriptBox[
                RowBox[{"v", "[", 
                 RowBox[{"[", "3", "]"}], "]"}], "2"]}]]}], "ae"], "]"}]}], 
         "+", 
         RowBox[{
          RowBox[{"(", 
           RowBox[{
            RowBox[{"5", " ", "ae"}], "-", 
            SqrtBox[
             RowBox[{
              SuperscriptBox[
               RowBox[{"v", "[", 
                RowBox[{"[", "1", "]"}], "]"}], "2"], "+", 
              SuperscriptBox[
               RowBox[{"v", "[", 
                RowBox[{"[", "2", "]"}], "]"}], "2"], "+", 
              SuperscriptBox[
               RowBox[{"v", "[", 
                RowBox[{"[", "3", "]"}], "]"}], "2"]}]]}], ")"}], " ", 
          RowBox[{"Sinh", "[", 
           FractionBox[
            RowBox[{"2", " ", 
             SqrtBox[
              RowBox[{
               SuperscriptBox[
                RowBox[{"v", "[", 
                 RowBox[{"[", "1", "]"}], "]"}], "2"], "+", 
               SuperscriptBox[
                RowBox[{"v", "[", 
                 RowBox[{"[", "2", "]"}], "]"}], "2"], "+", 
               SuperscriptBox[
                RowBox[{"v", "[", 
                 RowBox[{"[", "3", "]"}], "]"}], "2"]}]]}], "ae"], "]"}]}]}], 
        ")"}], " ", 
       RowBox[{"(", 
        RowBox[{
         SuperscriptBox["\[Pi]", "2"], "+", 
         RowBox[{"9", " ", 
          RowBox[{"Zeta", "[", "3", "]"}]}]}], ")"}]}], "+", 
      RowBox[{
       FractionBox["1", 
        SuperscriptBox[
         RowBox[{"(", 
          RowBox[{"1", "+", 
           SuperscriptBox["\[ExponentialE]", 
            FractionBox[
             RowBox[{"2", " ", 
              SqrtBox[
               RowBox[{
                SuperscriptBox[
                 RowBox[{"v", "[", 
                  RowBox[{"[", "1", "]"}], "]"}], "2"], "+", 
                SuperscriptBox[
                 RowBox[{"v", "[", 
                  RowBox[{"[", "2", "]"}], "]"}], "2"], "+", 
                SuperscriptBox[
                 RowBox[{"v", "[", 
                  RowBox[{"[", "3", "]"}], "]"}], "2"]}]]}], "ae"]]}], ")"}], 
         "5"]], "1440", " ", "c", " ", 
       SuperscriptBox["\[ExponentialE]", 
        FractionBox[
         RowBox[{"2", " ", 
          SqrtBox[
           RowBox[{
            SuperscriptBox[
             RowBox[{"v", "[", 
              RowBox[{"[", "1", "]"}], "]"}], "2"], "+", 
            SuperscriptBox[
             RowBox[{"v", "[", 
              RowBox[{"[", "2", "]"}], "]"}], "2"], "+", 
            SuperscriptBox[
             RowBox[{"v", "[", 
              RowBox[{"[", "3", "]"}], "]"}], "2"]}]]}], "ae"]], " ", 
       RowBox[{"(", 
        RowBox[{
         RowBox[{
          RowBox[{"-", "3"}], " ", 
          RowBox[{"(", 
           RowBox[{
            RowBox[{"2", " ", "ae"}], "+", 
            SqrtBox[
             RowBox[{
              SuperscriptBox[
               RowBox[{"v", "[", 
                RowBox[{"[", "1", "]"}], "]"}], "2"], "+", 
              SuperscriptBox[
               RowBox[{"v", "[", 
                RowBox[{"[", "2", "]"}], "]"}], "2"], "+", 
              SuperscriptBox[
               RowBox[{"v", "[", 
                RowBox[{"[", "3", "]"}], "]"}], "2"]}]]}], ")"}], " ", 
          RowBox[{"(", 
           RowBox[{
            RowBox[{"Log", "[", "16", "]"}], "-", 
            RowBox[{"3", " ", 
             RowBox[{"Zeta", "[", "3", "]"}]}]}], ")"}]}], "+", 
         RowBox[{
          SuperscriptBox["\[ExponentialE]", 
           FractionBox[
            RowBox[{"6", " ", 
             SqrtBox[
              RowBox[{
               SuperscriptBox[
                RowBox[{"v", "[", 
                 RowBox[{"[", "1", "]"}], "]"}], "2"], "+", 
               SuperscriptBox[
                RowBox[{"v", "[", 
                 RowBox[{"[", "2", "]"}], "]"}], "2"], "+", 
               SuperscriptBox[
                RowBox[{"v", "[", 
                 RowBox[{"[", "3", "]"}], "]"}], "2"]}]]}], "ae"]], " ", 
          RowBox[{"(", 
           RowBox[{
            RowBox[{"3", " ", "ae"}], "-", 
            RowBox[{"2", " ", 
             SqrtBox[
              RowBox[{
               SuperscriptBox[
                RowBox[{"v", "[", 
                 RowBox[{"[", "1", "]"}], "]"}], "2"], "+", 
               SuperscriptBox[
                RowBox[{"v", "[", 
                 RowBox[{"[", "2", "]"}], "]"}], "2"], "+", 
               SuperscriptBox[
                RowBox[{"v", "[", 
                 RowBox[{"[", "3", "]"}], "]"}], "2"]}]]}]}], ")"}], " ", 
          RowBox[{"(", 
           RowBox[{
            RowBox[{"2", " ", 
             SuperscriptBox["\[Pi]", "2"]}], "+", 
            RowBox[{"Log", "[", "4096", "]"}], "+", 
            RowBox[{"9", " ", 
             RowBox[{"Zeta", "[", "3", "]"}]}]}], ")"}]}], "-", 
         RowBox[{
          SuperscriptBox["\[ExponentialE]", 
           FractionBox[
            RowBox[{"2", " ", 
             SqrtBox[
              RowBox[{
               SuperscriptBox[
                RowBox[{"v", "[", 
                 RowBox[{"[", "1", "]"}], "]"}], "2"], "+", 
               SuperscriptBox[
                RowBox[{"v", "[", 
                 RowBox[{"[", "2", "]"}], "]"}], "2"], "+", 
               SuperscriptBox[
                RowBox[{"v", "[", 
                 RowBox[{"[", "3", "]"}], "]"}], "2"]}]]}], "ae"]], " ", 
          RowBox[{"(", 
           RowBox[{
            RowBox[{"3", " ", "ae", " ", 
             RowBox[{"(", 
              RowBox[{
               RowBox[{"3", " ", 
                SuperscriptBox["\[Pi]", "2"]}], "+", 
               RowBox[{"Log", "[", "16", "]"}], "+", 
               RowBox[{"24", " ", 
                RowBox[{"Zeta", "[", "3", "]"}]}]}], ")"}]}], "+", 
            RowBox[{"5", " ", 
             SqrtBox[
              RowBox[{
               SuperscriptBox[
                RowBox[{"v", "[", 
                 RowBox[{"[", "1", "]"}], "]"}], "2"], "+", 
               SuperscriptBox[
                RowBox[{"v", "[", 
                 RowBox[{"[", "2", "]"}], "]"}], "2"], "+", 
               SuperscriptBox[
                RowBox[{"v", "[", 
                 RowBox[{"[", "3", "]"}], "]"}], "2"]}]], " ", 
             RowBox[{"(", 
              RowBox[{
               RowBox[{"2", " ", 
                SuperscriptBox["\[Pi]", "2"]}], "-", 
               RowBox[{"12", " ", 
                RowBox[{"Log", "[", "2", "]"}]}], "+", 
               RowBox[{"27", " ", 
                RowBox[{"Zeta", "[", "3", "]"}]}]}], ")"}]}]}], ")"}]}], "+", 
         
         RowBox[{
          SuperscriptBox["\[ExponentialE]", 
           FractionBox[
            RowBox[{"4", " ", 
             SqrtBox[
              RowBox[{
               SuperscriptBox[
                RowBox[{"v", "[", 
                 RowBox[{"[", "1", "]"}], "]"}], "2"], "+", 
               SuperscriptBox[
                RowBox[{"v", "[", 
                 RowBox[{"[", "2", "]"}], "]"}], "2"], "+", 
               SuperscriptBox[
                RowBox[{"v", "[", 
                 RowBox[{"[", "3", "]"}], "]"}], "2"]}]]}], "ae"]], " ", 
          RowBox[{"(", 
           RowBox[{
            RowBox[{
             RowBox[{"-", "3"}], " ", "ae", " ", 
             RowBox[{"(", 
              RowBox[{
               SuperscriptBox["\[Pi]", "2"], "-", 
               RowBox[{"16", " ", 
                RowBox[{"Log", "[", "2", "]"}]}], "+", 
               RowBox[{"21", " ", 
                RowBox[{"Zeta", "[", "3", "]"}]}]}], ")"}]}], "+", 
            RowBox[{"2", " ", 
             SqrtBox[
              RowBox[{
               SuperscriptBox[
                RowBox[{"v", "[", 
                 RowBox[{"[", "1", "]"}], "]"}], "2"], "+", 
               SuperscriptBox[
                RowBox[{"v", "[", 
                 RowBox[{"[", "2", "]"}], "]"}], "2"], "+", 
               SuperscriptBox[
                RowBox[{"v", "[", 
                 RowBox[{"[", "3", "]"}], "]"}], "2"]}]], " ", 
             RowBox[{"(", 
              RowBox[{
               RowBox[{"11", " ", 
                SuperscriptBox["\[Pi]", "2"]}], "+", 
               RowBox[{"24", " ", 
                RowBox[{"Log", "[", "2", "]"}]}], "+", 
               RowBox[{"81", " ", 
                RowBox[{"Zeta", "[", "3", "]"}]}]}], ")"}]}]}], ")"}]}]}], 
        ")"}]}], "+", 
      RowBox[{"1080", " ", "ae", " ", 
       RowBox[{"(", 
        RowBox[{
         RowBox[{
          RowBox[{"-", "8"}], " ", "ae"}], "+", 
         RowBox[{"8", " ", 
          RowBox[{"(", 
           RowBox[{
            RowBox[{"-", "2"}], "+", 
            FractionBox["3", 
             SuperscriptBox[
              RowBox[{"(", 
               RowBox[{"1", "+", 
                SuperscriptBox["\[ExponentialE]", 
                 FractionBox[
                  RowBox[{"2", " ", 
                   SqrtBox[
                    RowBox[{
                    SuperscriptBox[
                    RowBox[{"v", "[", 
                    RowBox[{"[", "1", "]"}], "]"}], "2"], "+", 
                    SuperscriptBox[
                    RowBox[{"v", "[", 
                    RowBox[{"[", "2", "]"}], "]"}], "2"], "+", 
                    SuperscriptBox[
                    RowBox[{"v", "[", 
                    RowBox[{"[", "3", "]"}], "]"}], "2"]}]]}], "ae"]]}], 
               ")"}], "2"]]}], ")"}], " ", 
          SqrtBox[
           RowBox[{
            SuperscriptBox[
             RowBox[{"v", "[", 
              RowBox[{"[", "1", "]"}], "]"}], "2"], "+", 
            SuperscriptBox[
             RowBox[{"v", "[", 
              RowBox[{"[", "2", "]"}], "]"}], "2"], "+", 
            SuperscriptBox[
             RowBox[{"v", "[", 
              RowBox[{"[", "3", "]"}], "]"}], "2"]}]]}], "-", 
         RowBox[{"8", " ", 
          RowBox[{"(", 
           RowBox[{"ae", "-", 
            RowBox[{"2", " ", 
             SqrtBox[
              RowBox[{
               SuperscriptBox[
                RowBox[{"v", "[", 
                 RowBox[{"[", "1", "]"}], "]"}], "2"], "+", 
               SuperscriptBox[
                RowBox[{"v", "[", 
                 RowBox[{"[", "2", "]"}], "]"}], "2"], "+", 
               SuperscriptBox[
                RowBox[{"v", "[", 
                 RowBox[{"[", "3", "]"}], "]"}], "2"]}]]}]}], ")"}], " ", 
          RowBox[{"Tanh", "[", 
           FractionBox[
            SqrtBox[
             RowBox[{
              SuperscriptBox[
               RowBox[{"v", "[", 
                RowBox[{"[", "1", "]"}], "]"}], "2"], "+", 
              SuperscriptBox[
               RowBox[{"v", "[", 
                RowBox[{"[", "2", "]"}], "]"}], "2"], "+", 
              SuperscriptBox[
               RowBox[{"v", "[", 
                RowBox[{"[", "3", "]"}], "]"}], "2"]}]], "ae"], "]"}]}], "+", 
         
         FractionBox[
          RowBox[{"5", " ", 
           SuperscriptBox[
            RowBox[{"Sech", "[", 
             FractionBox[
              SqrtBox[
               RowBox[{
                SuperscriptBox[
                 RowBox[{"v", "[", 
                  RowBox[{"[", "1", "]"}], "]"}], "2"], "+", 
                SuperscriptBox[
                 RowBox[{"v", "[", 
                  RowBox[{"[", "2", "]"}], "]"}], "2"], "+", 
                SuperscriptBox[
                 RowBox[{"v", "[", 
                  RowBox[{"[", "3", "]"}], "]"}], "2"]}]], "ae"], "]"}], "4"],
            " ", 
           RowBox[{"(", 
            RowBox[{"ae", "+", 
             RowBox[{"6", " ", 
              SqrtBox[
               RowBox[{
                SuperscriptBox[
                 RowBox[{"v", "[", 
                  RowBox[{"[", "1", "]"}], "]"}], "2"], "+", 
                SuperscriptBox[
                 RowBox[{"v", "[", 
                  RowBox[{"[", "2", "]"}], "]"}], "2"], "+", 
                SuperscriptBox[
                 RowBox[{"v", "[", 
                  RowBox[{"[", "3", "]"}], "]"}], "2"]}]]}], "+", 
             RowBox[{
              RowBox[{"(", 
               RowBox[{"ae", "-", 
                RowBox[{"3", " ", 
                 SqrtBox[
                  RowBox[{
                   SuperscriptBox[
                    RowBox[{"v", "[", 
                    RowBox[{"[", "1", "]"}], "]"}], "2"], "+", 
                   SuperscriptBox[
                    RowBox[{"v", "[", 
                    RowBox[{"[", "2", "]"}], "]"}], "2"], "+", 
                   SuperscriptBox[
                    RowBox[{"v", "[", 
                    RowBox[{"[", "3", "]"}], "]"}], "2"]}]]}]}], ")"}], " ", 
              RowBox[{"Cosh", "[", 
               FractionBox[
                RowBox[{"2", " ", 
                 SqrtBox[
                  RowBox[{
                   SuperscriptBox[
                    RowBox[{"v", "[", 
                    RowBox[{"[", "1", "]"}], "]"}], "2"], "+", 
                   SuperscriptBox[
                    RowBox[{"v", "[", 
                    RowBox[{"[", "2", "]"}], "]"}], "2"], "+", 
                   SuperscriptBox[
                    RowBox[{"v", "[", 
                    RowBox[{"[", "3", "]"}], "]"}], "2"]}]]}], "ae"], "]"}]}],
              "+", 
             RowBox[{
              RowBox[{"(", 
               RowBox[{
                RowBox[{"5", " ", "ae"}], "-", 
                SqrtBox[
                 RowBox[{
                  SuperscriptBox[
                   RowBox[{"v", "[", 
                    RowBox[{"[", "1", "]"}], "]"}], "2"], "+", 
                  SuperscriptBox[
                   RowBox[{"v", "[", 
                    RowBox[{"[", "2", "]"}], "]"}], "2"], "+", 
                  SuperscriptBox[
                   RowBox[{"v", "[", 
                    RowBox[{"[", "3", "]"}], "]"}], "2"]}]]}], ")"}], " ", 
              RowBox[{"Sinh", "[", 
               FractionBox[
                RowBox[{"2", " ", 
                 SqrtBox[
                  RowBox[{
                   SuperscriptBox[
                    RowBox[{"v", "[", 
                    RowBox[{"[", "1", "]"}], "]"}], "2"], "+", 
                   SuperscriptBox[
                    RowBox[{"v", "[", 
                    RowBox[{"[", "2", "]"}], "]"}], "2"], "+", 
                   SuperscriptBox[
                    RowBox[{"v", "[", 
                    RowBox[{"[", "3", "]"}], "]"}], "2"]}]]}], "ae"], 
               "]"}]}]}], ")"}], " ", 
           RowBox[{"Zeta", "[", "5", "]"}]}], 
          RowBox[{"Zeta", "[", "3", "]"}]]}], ")"}]}], "+", 
      RowBox[{"32", " ", "c", " ", 
       RowBox[{"(", 
        RowBox[{
         RowBox[{
          RowBox[{"-", "135"}], " ", 
          SuperscriptBox[
           RowBox[{"Sech", "[", 
            FractionBox[
             SqrtBox[
              RowBox[{
               SuperscriptBox[
                RowBox[{"v", "[", 
                 RowBox[{"[", "1", "]"}], "]"}], "2"], "+", 
               SuperscriptBox[
                RowBox[{"v", "[", 
                 RowBox[{"[", "2", "]"}], "]"}], "2"], "+", 
               SuperscriptBox[
                RowBox[{"v", "[", 
                 RowBox[{"[", "3", "]"}], "]"}], "2"]}]], "ae"], "]"}], "2"], 
          " ", 
          RowBox[{"(", 
           RowBox[{
            RowBox[{
             RowBox[{"-", "2"}], " ", "ae"}], "+", 
            SqrtBox[
             RowBox[{
              SuperscriptBox[
               RowBox[{"v", "[", 
                RowBox[{"[", "1", "]"}], "]"}], "2"], "+", 
              SuperscriptBox[
               RowBox[{"v", "[", 
                RowBox[{"[", "2", "]"}], "]"}], "2"], "+", 
              SuperscriptBox[
               RowBox[{"v", "[", 
                RowBox[{"[", "3", "]"}], "]"}], "2"]}]], "+", 
            RowBox[{"3", " ", 
             SqrtBox[
              RowBox[{
               SuperscriptBox[
                RowBox[{"v", "[", 
                 RowBox[{"[", "1", "]"}], "]"}], "2"], "+", 
               SuperscriptBox[
                RowBox[{"v", "[", 
                 RowBox[{"[", "2", "]"}], "]"}], "2"], "+", 
               SuperscriptBox[
                RowBox[{"v", "[", 
                 RowBox[{"[", "3", "]"}], "]"}], "2"]}]], " ", 
             RowBox[{"Tanh", "[", 
              FractionBox[
               SqrtBox[
                RowBox[{
                 SuperscriptBox[
                  RowBox[{"v", "[", 
                   RowBox[{"[", "1", "]"}], "]"}], "2"], "+", 
                 SuperscriptBox[
                  RowBox[{"v", "[", 
                   RowBox[{"[", "2", "]"}], "]"}], "2"], "+", 
                 SuperscriptBox[
                  RowBox[{"v", "[", 
                   RowBox[{"[", "3", "]"}], "]"}], "2"]}]], "ae"], "]"}]}]}], 
           ")"}]}], "-", 
         RowBox[{
          FractionBox["1", 
           RowBox[{
            SuperscriptBox[
             RowBox[{"(", 
              RowBox[{"1", "+", 
               SuperscriptBox["\[ExponentialE]", 
                FractionBox[
                 RowBox[{"2", " ", 
                  SqrtBox[
                   RowBox[{
                    SuperscriptBox[
                    RowBox[{"v", "[", 
                    RowBox[{"[", "1", "]"}], "]"}], "2"], "+", 
                    SuperscriptBox[
                    RowBox[{"v", "[", 
                    RowBox[{"[", "2", "]"}], "]"}], "2"], "+", 
                    SuperscriptBox[
                    RowBox[{"v", "[", 
                    RowBox[{"[", "3", "]"}], "]"}], "2"]}]]}], "ae"]]}], 
              ")"}], "5"], " ", 
            SuperscriptBox[
             RowBox[{"Zeta", "[", "3", "]"}], "2"]}]], "4", " ", 
          SuperscriptBox["\[ExponentialE]", 
           FractionBox[
            RowBox[{"2", " ", 
             SqrtBox[
              RowBox[{
               SuperscriptBox[
                RowBox[{"v", "[", 
                 RowBox[{"[", "1", "]"}], "]"}], "2"], "+", 
               SuperscriptBox[
                RowBox[{"v", "[", 
                 RowBox[{"[", "2", "]"}], "]"}], "2"], "+", 
               SuperscriptBox[
                RowBox[{"v", "[", 
                 RowBox[{"[", "3", "]"}], "]"}], "2"]}]]}], "ae"]], " ", 
          RowBox[{"(", 
           RowBox[{
            RowBox[{
             RowBox[{"-", "2"}], " ", 
             SuperscriptBox["\[Pi]", "2"], " ", 
             RowBox[{"(", 
              RowBox[{
               RowBox[{
                RowBox[{"-", "2"}], " ", "ae"}], "-", 
               RowBox[{
                SuperscriptBox["\[ExponentialE]", 
                 FractionBox[
                  RowBox[{"2", " ", 
                   SqrtBox[
                    RowBox[{
                    SuperscriptBox[
                    RowBox[{"v", "[", 
                    RowBox[{"[", "1", "]"}], "]"}], "2"], "+", 
                    SuperscriptBox[
                    RowBox[{"v", "[", 
                    RowBox[{"[", "2", "]"}], "]"}], "2"], "+", 
                    SuperscriptBox[
                    RowBox[{"v", "[", 
                    RowBox[{"[", "3", "]"}], "]"}], "2"]}]]}], "ae"]], " ", 
                RowBox[{"(", 
                 RowBox[{"ae", "-", 
                  RowBox[{"5", " ", 
                   SqrtBox[
                    RowBox[{
                    SuperscriptBox[
                    RowBox[{"v", "[", 
                    RowBox[{"[", "1", "]"}], "]"}], "2"], "+", 
                    SuperscriptBox[
                    RowBox[{"v", "[", 
                    RowBox[{"[", "2", "]"}], "]"}], "2"], "+", 
                    SuperscriptBox[
                    RowBox[{"v", "[", 
                    RowBox[{"[", "3", "]"}], "]"}], "2"]}]]}]}], ")"}]}], "+", 
               RowBox[{
                SuperscriptBox["\[ExponentialE]", 
                 FractionBox[
                  RowBox[{"6", " ", 
                   SqrtBox[
                    RowBox[{
                    SuperscriptBox[
                    RowBox[{"v", "[", 
                    RowBox[{"[", "1", "]"}], "]"}], "2"], "+", 
                    SuperscriptBox[
                    RowBox[{"v", "[", 
                    RowBox[{"[", "2", "]"}], "]"}], "2"], "+", 
                    SuperscriptBox[
                    RowBox[{"v", "[", 
                    RowBox[{"[", "3", "]"}], "]"}], "2"]}]]}], "ae"]], " ", 
                RowBox[{"(", 
                 RowBox[{
                  RowBox[{"3", " ", "ae"}], "-", 
                  RowBox[{"2", " ", 
                   SqrtBox[
                    RowBox[{
                    SuperscriptBox[
                    RowBox[{"v", "[", 
                    RowBox[{"[", "1", "]"}], "]"}], "2"], "+", 
                    SuperscriptBox[
                    RowBox[{"v", "[", 
                    RowBox[{"[", "2", "]"}], "]"}], "2"], "+", 
                    SuperscriptBox[
                    RowBox[{"v", "[", 
                    RowBox[{"[", "3", "]"}], "]"}], "2"]}]]}]}], ")"}]}], "-", 
               SqrtBox[
                RowBox[{
                 SuperscriptBox[
                  RowBox[{"v", "[", 
                   RowBox[{"[", "1", "]"}], "]"}], "2"], "+", 
                 SuperscriptBox[
                  RowBox[{"v", "[", 
                   RowBox[{"[", "2", "]"}], "]"}], "2"], "+", 
                 SuperscriptBox[
                  RowBox[{"v", "[", 
                   RowBox[{"[", "3", "]"}], "]"}], "2"]}]], "+", 
               RowBox[{"4", " ", 
                SuperscriptBox["\[ExponentialE]", 
                 FractionBox[
                  RowBox[{"4", " ", 
                   SqrtBox[
                    RowBox[{
                    SuperscriptBox[
                    RowBox[{"v", "[", 
                    RowBox[{"[", "1", "]"}], "]"}], "2"], "+", 
                    SuperscriptBox[
                    RowBox[{"v", "[", 
                    RowBox[{"[", "2", "]"}], "]"}], "2"], "+", 
                    SuperscriptBox[
                    RowBox[{"v", "[", 
                    RowBox[{"[", "3", "]"}], "]"}], "2"]}]]}], "ae"]], " ", 
                RowBox[{"(", 
                 RowBox[{"ae", "+", 
                  SqrtBox[
                   RowBox[{
                    SuperscriptBox[
                    RowBox[{"v", "[", 
                    RowBox[{"[", "1", "]"}], "]"}], "2"], "+", 
                    SuperscriptBox[
                    RowBox[{"v", "[", 
                    RowBox[{"[", "2", "]"}], "]"}], "2"], "+", 
                    SuperscriptBox[
                    RowBox[{"v", "[", 
                    RowBox[{"[", "3", "]"}], "]"}], "2"]}]]}], ")"}]}]}], 
              ")"}], " ", 
             RowBox[{"(", 
              RowBox[{
               RowBox[{"7", " ", 
                SuperscriptBox["\[Pi]", "2"], " ", 
                RowBox[{"Zeta", "[", "3", "]"}]}], "-", 
               RowBox[{"75", " ", 
                RowBox[{"Zeta", "[", "5", "]"}]}]}], ")"}]}], "-", 
            RowBox[{"1350", " ", 
             RowBox[{"(", 
              RowBox[{
               RowBox[{"2", " ", "ae"}], "+", 
               RowBox[{
                SuperscriptBox["\[ExponentialE]", 
                 FractionBox[
                  RowBox[{"6", " ", 
                   SqrtBox[
                    RowBox[{
                    SuperscriptBox[
                    RowBox[{"v", "[", 
                    RowBox[{"[", "1", "]"}], "]"}], "2"], "+", 
                    SuperscriptBox[
                    RowBox[{"v", "[", 
                    RowBox[{"[", "2", "]"}], "]"}], "2"], "+", 
                    SuperscriptBox[
                    RowBox[{"v", "[", 
                    RowBox[{"[", "3", "]"}], "]"}], "2"]}]]}], "ae"]], " ", 
                RowBox[{"(", 
                 RowBox[{
                  RowBox[{"3", " ", "ae"}], "-", 
                  RowBox[{"2", " ", 
                   SqrtBox[
                    RowBox[{
                    SuperscriptBox[
                    RowBox[{"v", "[", 
                    RowBox[{"[", "1", "]"}], "]"}], "2"], "+", 
                    SuperscriptBox[
                    RowBox[{"v", "[", 
                    RowBox[{"[", "2", "]"}], "]"}], "2"], "+", 
                    SuperscriptBox[
                    RowBox[{"v", "[", 
                    RowBox[{"[", "3", "]"}], "]"}], "2"]}]]}]}], ")"}]}], "+", 
               SqrtBox[
                RowBox[{
                 SuperscriptBox[
                  RowBox[{"v", "[", 
                   RowBox[{"[", "1", "]"}], "]"}], "2"], "+", 
                 SuperscriptBox[
                  RowBox[{"v", "[", 
                   RowBox[{"[", "2", "]"}], "]"}], "2"], "+", 
                 SuperscriptBox[
                  RowBox[{"v", "[", 
                   RowBox[{"[", "3", "]"}], "]"}], "2"]}]], "-", 
               RowBox[{
                SuperscriptBox["\[ExponentialE]", 
                 FractionBox[
                  RowBox[{"2", " ", 
                   SqrtBox[
                    RowBox[{
                    SuperscriptBox[
                    RowBox[{"v", "[", 
                    RowBox[{"[", "1", "]"}], "]"}], "2"], "+", 
                    SuperscriptBox[
                    RowBox[{"v", "[", 
                    RowBox[{"[", "2", "]"}], "]"}], "2"], "+", 
                    SuperscriptBox[
                    RowBox[{"v", "[", 
                    RowBox[{"[", "3", "]"}], "]"}], "2"]}]]}], "ae"]], " ", 
                RowBox[{"(", 
                 RowBox[{
                  RowBox[{"8", " ", "ae"}], "+", 
                  RowBox[{"15", " ", 
                   SqrtBox[
                    RowBox[{
                    SuperscriptBox[
                    RowBox[{"v", "[", 
                    RowBox[{"[", "1", "]"}], "]"}], "2"], "+", 
                    SuperscriptBox[
                    RowBox[{"v", "[", 
                    RowBox[{"[", "2", "]"}], "]"}], "2"], "+", 
                    SuperscriptBox[
                    RowBox[{"v", "[", 
                    RowBox[{"[", "3", "]"}], "]"}], "2"]}]]}]}], ")"}]}], "+", 
               RowBox[{
                SuperscriptBox["\[ExponentialE]", 
                 FractionBox[
                  RowBox[{"4", " ", 
                   SqrtBox[
                    RowBox[{
                    SuperscriptBox[
                    RowBox[{"v", "[", 
                    RowBox[{"[", "1", "]"}], "]"}], "2"], "+", 
                    SuperscriptBox[
                    RowBox[{"v", "[", 
                    RowBox[{"[", "2", "]"}], "]"}], "2"], "+", 
                    SuperscriptBox[
                    RowBox[{"v", "[", 
                    RowBox[{"[", "3", "]"}], "]"}], "2"]}]]}], "ae"]], " ", 
                RowBox[{"(", 
                 RowBox[{
                  RowBox[{
                   RowBox[{"-", "7"}], " ", "ae"}], "+", 
                  RowBox[{"18", " ", 
                   SqrtBox[
                    RowBox[{
                    SuperscriptBox[
                    RowBox[{"v", "[", 
                    RowBox[{"[", "1", "]"}], "]"}], "2"], "+", 
                    SuperscriptBox[
                    RowBox[{"v", "[", 
                    RowBox[{"[", "2", "]"}], "]"}], "2"], "+", 
                    SuperscriptBox[
                    RowBox[{"v", "[", 
                    RowBox[{"[", "3", "]"}], "]"}], "2"]}]]}]}], ")"}]}]}], 
              ")"}], " ", 
             RowBox[{"Zeta", "[", "3", "]"}], " ", 
             RowBox[{"Zeta", "[", "5", "]"}]}]}], ")"}]}]}], ")"}]}]}], 
     ")"}]}]}], ";"}]], "Input",
 InitializationCell->True,
 CellChangeTimes->{{3.7454943706284647`*^9, 3.7454943842497663`*^9}, {
   3.74549446141957*^9, 3.745494606407634*^9}, {3.745496856502861*^9, 
   3.745496869906992*^9}, {3.745574302498906*^9, 3.745574304940548*^9}, {
   3.745576314818472*^9, 3.74557631693547*^9}, {3.745578654318295*^9, 
   3.7455786630875587`*^9}, {3.745746808469646*^9, 3.745746920209815*^9}, 
   3.7457469917655983`*^9, 3.745747079540078*^9, 3.745747173278932*^9, 
   3.7457491499466963`*^9, 3.7457496083143*^9, {3.7457502395896883`*^9, 
   3.7457502806215687`*^9}, 3.7457504326945887`*^9, {3.745752783585472*^9, 
   3.745752808206562*^9}, {3.745753025139577*^9, 3.745753196246818*^9}, {
   3.745753356287733*^9, 3.745753362688055*^9}, {3.745753591419799*^9, 
   3.74575361109527*^9}, {3.7457536586062193`*^9, 3.74575388185527*^9}, {
   3.745753959672275*^9, 3.7457539674608517`*^9}, {3.7457578724718437`*^9, 
   3.745757879564254*^9}, {3.745758133817376*^9, 3.745758150267804*^9}, 
   3.745758221273686*^9, {3.745758255076412*^9, 3.745758479204302*^9}, 
   3.745918886916649*^9, {3.745918917723289*^9, 3.745919108019086*^9}, {
   3.745920299505204*^9, 3.745920488534724*^9}},
 CellLabel->"In[64]:=",ExpressionUUID->"1614dd5a-336f-4b21-9f42-3589af83656a"],

Cell["Pauli repulsion (due to overall change in lattice constant)", "Text",
 CellChangeTimes->{{3.7447022146294527`*^9, 3.744702218085362*^9}, {
  3.744802441485036*^9, 3.744802441948224*^9}, {3.744802519292767*^9, 
  3.744802541644885*^9}},ExpressionUUID->"e278fae7-754b-4e1f-8b9f-\
ee362a0922bb"],

Cell[BoxData[
 RowBox[{
  RowBox[{
   RowBox[{"PauliRep", "[", 
    RowBox[{"r_", ",", "ae_"}], "]"}], ":=", 
   FractionBox[
    RowBox[{"3", " ", "ae"}], 
    RowBox[{"4", 
     SuperscriptBox["r", "3"]}]]}], ";"}]], "Input",
 InitializationCell->True,
 CellChangeTimes->{{3.7446283656790857`*^9, 3.744628366366528*^9}, {
   3.74469316386659*^9, 3.744693164534266*^9}, 3.744693217092246*^9, {
   3.744695013743504*^9, 3.744695016693686*^9}, {3.7446951189935007`*^9, 
   3.744695173092841*^9}, {3.744696280685976*^9, 3.744696301631771*^9}, {
   3.74469646561244*^9, 3.744696467519422*^9}, {3.744702224885674*^9, 
   3.744702230549673*^9}, {3.7447111682477627`*^9, 3.744711179102943*^9}, {
   3.74471124156129*^9, 3.744711245263894*^9}, {3.744802782736762*^9, 
   3.744802792031218*^9}, {3.7448050810905323`*^9, 3.744805084650364*^9}, {
   3.745905295138479*^9, 3.7459053009622173`*^9}, {3.746593798777227*^9, 
   3.746593813008379*^9}},
 CellLabel->"In[65]:=",ExpressionUUID->"a67fe460-abfe-439d-9c20-6131ddbd920e"],

Cell["\<\
Pauli repulsion 2 (due to the displacement of the central atom)\
\>", "Text",
 CellChangeTimes->{{3.744803177858941*^9, 
  3.744803195643099*^9}},ExpressionUUID->"bc4a51fa-dfb6-4d40-bd8e-\
31208d75c8b5"],

Cell[BoxData[
 RowBox[{
  RowBox[{
   RowBox[{"PauliRep2", "[", 
    RowBox[{"v_", ",", "a_", ",", "ae_", ",", "n_"}], "]"}], ":=", 
   RowBox[{
    FractionBox["1", "6"], "*", 
    FractionBox[
     RowBox[{"3", " ", "ae", " ", "n"}], 
     RowBox[{"4", 
      SuperscriptBox[
       RowBox[{"(", 
        SqrtBox[
         RowBox[{
          SuperscriptBox[
           RowBox[{"v", "[", 
            RowBox[{"[", "1", "]"}], "]"}], "2"], "+", 
          SuperscriptBox[
           RowBox[{"v", "[", 
            RowBox[{"[", "2", "]"}], "]"}], "2"], "+", 
          SuperscriptBox[
           RowBox[{"v", "[", 
            RowBox[{"[", "3", "]"}], "]"}], "2"]}]], ")"}], "3"]}]]}]}], 
  ";"}]], "Input",
 InitializationCell->True,
 CellChangeTimes->{{3.7446283656790857`*^9, 3.744628366366528*^9}, {
   3.74469316386659*^9, 3.744693164534266*^9}, 3.744693217092246*^9, {
   3.744695013743504*^9, 3.744695016693686*^9}, {3.7446951189935007`*^9, 
   3.744695173092841*^9}, {3.744696280685976*^9, 3.744696301631771*^9}, {
   3.74469646561244*^9, 3.744696467519422*^9}, {3.744702224885674*^9, 
   3.744702230549673*^9}, {3.7447111682477627`*^9, 3.744711179102943*^9}, {
   3.74471124156129*^9, 3.744711245263894*^9}, {3.744802782736762*^9, 
   3.744802792031218*^9}, {3.7448032147917747`*^9, 3.7448032420194597`*^9}, {
   3.74480352180865*^9, 3.7448035220552597`*^9}, {3.744803568326035*^9, 
   3.74480357471802*^9}, {3.7448048725848017`*^9, 3.744804872680607*^9}, {
   3.744805074203174*^9, 3.744805078442724*^9}, {3.745905303182762*^9, 
   3.7459053079925337`*^9}},
 CellLabel->"In[66]:=",ExpressionUUID->"f270c673-a84f-40c8-93fb-869cce2d90d7"],

Cell[CellGroupData[{

Cell["Backup", "Subsubsection",
 CellChangeTimes->{{3.745746862339942*^9, 
  3.745746863411899*^9}},ExpressionUUID->"05191f3d-a99c-45c5-aa96-\
40adaacc7e23"],

Cell[BoxData[
 RowBox[{"(*", 
  RowBox[{
   RowBox[{
    RowBox[{"Vtot", "[", 
     RowBox[{"v_", ",", "c_", ",", "ae_", ",", "a0_"}], "]"}], ":=", 
    RowBox[{
     RowBox[{"-", "2"}], 
     FractionBox["a0", "ae"], 
     RowBox[{"(", 
      RowBox[{
       RowBox[{
        FractionBox["1", 
         RowBox[{"240", " ", 
          SuperscriptBox["ae", "3"], " ", 
          SqrtBox[
           RowBox[{
            SuperscriptBox[
             RowBox[{"v", "[", 
              RowBox[{"[", "1", "]"}], "]"}], "2"], "+", 
            SuperscriptBox[
             RowBox[{"v", "[", 
              RowBox[{"[", "2", "]"}], "]"}], "2"], "+", 
            SuperscriptBox[
             RowBox[{"v", "[", 
              RowBox[{"[", "3", "]"}], "]"}], "2"]}]]}]], "a0", " ", 
        RowBox[{"(", 
         RowBox[{
          RowBox[{
           FractionBox["1", 
            SuperscriptBox[
             RowBox[{"(", 
              RowBox[{"1", "+", 
               SuperscriptBox["\[ExponentialE]", 
                FractionBox[
                 SqrtBox[
                  RowBox[{
                   SuperscriptBox[
                    RowBox[{"v", "[", 
                    RowBox[{"[", "1", "]"}], "]"}], "2"], "+", 
                   SuperscriptBox[
                    RowBox[{"v", "[", 
                    RowBox[{"[", "2", "]"}], "]"}], "2"], "+", 
                   SuperscriptBox[
                    RowBox[{"v", "[", 
                    RowBox[{"[", "3", "]"}], "]"}], "2"]}]], "ae"]]}], ")"}], 
             "2"]], "120", " ", "ae", " ", 
           RowBox[{"(", 
            RowBox[{
             SqrtBox[
              RowBox[{
               SuperscriptBox[
                RowBox[{"v", "[", 
                 RowBox[{"[", "1", "]"}], "]"}], "2"], "+", 
               SuperscriptBox[
                RowBox[{"v", "[", 
                 RowBox[{"[", "2", "]"}], "]"}], "2"], "+", 
               SuperscriptBox[
                RowBox[{"v", "[", 
                 RowBox[{"[", "3", "]"}], "]"}], "2"]}]], "+", 
             RowBox[{
              SuperscriptBox["\[ExponentialE]", 
               FractionBox[
                SqrtBox[
                 RowBox[{
                  SuperscriptBox[
                   RowBox[{"v", "[", 
                    RowBox[{"[", "1", "]"}], "]"}], "2"], "+", 
                  SuperscriptBox[
                   RowBox[{"v", "[", 
                    RowBox[{"[", "2", "]"}], "]"}], "2"], "+", 
                  SuperscriptBox[
                   RowBox[{"v", "[", 
                    RowBox[{"[", "3", "]"}], "]"}], "2"]}]], "ae"]], " ", 
              RowBox[{"(", 
               RowBox[{
                RowBox[{"2", " ", "ae", " ", 
                 RowBox[{"(", 
                  RowBox[{"1", "+", 
                   SuperscriptBox["\[ExponentialE]", 
                    FractionBox[
                    SqrtBox[
                    RowBox[{
                    SuperscriptBox[
                    RowBox[{"v", "[", 
                    RowBox[{"[", "1", "]"}], "]"}], "2"], "+", 
                    SuperscriptBox[
                    RowBox[{"v", "[", 
                    RowBox[{"[", "2", "]"}], "]"}], "2"], "+", 
                    SuperscriptBox[
                    RowBox[{"v", "[", 
                    RowBox[{"[", "3", "]"}], "]"}], "2"]}]], "ae"]]}], 
                  ")"}]}], "+", 
                RowBox[{"3", " ", 
                 SqrtBox[
                  RowBox[{
                   SuperscriptBox[
                    RowBox[{"v", "[", 
                    RowBox[{"[", "1", "]"}], "]"}], "2"], "+", 
                   SuperscriptBox[
                    RowBox[{"v", "[", 
                    RowBox[{"[", "2", "]"}], "]"}], "2"], "+", 
                   SuperscriptBox[
                    RowBox[{"v", "[", 
                    RowBox[{"[", "3", "]"}], "]"}], "2"]}]]}]}], ")"}]}]}], 
            ")"}]}], "+", 
          RowBox[{"30", " ", "c", " ", 
           SuperscriptBox[
            RowBox[{"Sech", "[", 
             FractionBox[
              SqrtBox[
               RowBox[{
                SuperscriptBox[
                 RowBox[{"v", "[", 
                  RowBox[{"[", "1", "]"}], "]"}], "2"], "+", 
                SuperscriptBox[
                 RowBox[{"v", "[", 
                  RowBox[{"[", "2", "]"}], "]"}], "2"], "+", 
                SuperscriptBox[
                 RowBox[{"v", "[", 
                  RowBox[{"[", "3", "]"}], "]"}], "2"]}]], 
              RowBox[{"2", " ", "ae"}]], "]"}], "2"], " ", 
           RowBox[{"(", 
            RowBox[{
             RowBox[{
              RowBox[{"-", "2"}], " ", "ae"}], "+", 
             SqrtBox[
              RowBox[{
               SuperscriptBox[
                RowBox[{"v", "[", 
                 RowBox[{"[", "1", "]"}], "]"}], "2"], "+", 
               SuperscriptBox[
                RowBox[{"v", "[", 
                 RowBox[{"[", "2", "]"}], "]"}], "2"], "+", 
               SuperscriptBox[
                RowBox[{"v", "[", 
                 RowBox[{"[", "3", "]"}], "]"}], "2"]}]], "+", 
             RowBox[{"2", " ", 
              SqrtBox[
               RowBox[{
                SuperscriptBox[
                 RowBox[{"v", "[", 
                  RowBox[{"[", "1", "]"}], "]"}], "2"], "+", 
                SuperscriptBox[
                 RowBox[{"v", "[", 
                  RowBox[{"[", "2", "]"}], "]"}], "2"], "+", 
                SuperscriptBox[
                 RowBox[{"v", "[", 
                  RowBox[{"[", "3", "]"}], "]"}], "2"]}]], " ", 
              RowBox[{"Tanh", "[", 
               FractionBox[
                SqrtBox[
                 RowBox[{
                  SuperscriptBox[
                   RowBox[{"v", "[", 
                    RowBox[{"[", "1", "]"}], "]"}], "2"], "+", 
                  SuperscriptBox[
                   RowBox[{"v", "[", 
                    RowBox[{"[", "2", "]"}], "]"}], "2"], "+", 
                  SuperscriptBox[
                   RowBox[{"v", "[", 
                    RowBox[{"[", "3", "]"}], "]"}], "2"]}]], 
                RowBox[{"2", " ", "ae"}]], "]"}]}]}], ")"}]}], "+", 
          RowBox[{
           FractionBox["1", 
            RowBox[{
             SuperscriptBox[
              RowBox[{"(", 
               RowBox[{"1", "+", 
                SuperscriptBox["\[ExponentialE]", 
                 FractionBox[
                  SqrtBox[
                   RowBox[{
                    SuperscriptBox[
                    RowBox[{"v", "[", 
                    RowBox[{"[", "1", "]"}], "]"}], "2"], "+", 
                    SuperscriptBox[
                    RowBox[{"v", "[", 
                    RowBox[{"[", "2", "]"}], "]"}], "2"], "+", 
                    SuperscriptBox[
                    RowBox[{"v", "[", 
                    RowBox[{"[", "3", "]"}], "]"}], "2"]}]], "ae"]]}], ")"}], 
              "3"], " ", 
             SuperscriptBox[
              RowBox[{"(", 
               RowBox[{
                SuperscriptBox["\[Pi]", "2"], "-", 
                RowBox[{"9", " ", 
                 RowBox[{"Zeta", "[", "3", "]"}]}]}], ")"}], "2"]}]], 
           SuperscriptBox[
            RowBox[{"Sech", "[", 
             FractionBox[
              SqrtBox[
               RowBox[{
                SuperscriptBox[
                 RowBox[{"v", "[", 
                  RowBox[{"[", "1", "]"}], "]"}], "2"], "+", 
                SuperscriptBox[
                 RowBox[{"v", "[", 
                  RowBox[{"[", "2", "]"}], "]"}], "2"], "+", 
                SuperscriptBox[
                 RowBox[{"v", "[", 
                  RowBox[{"[", "3", "]"}], "]"}], "2"]}]], 
              RowBox[{"2", " ", "ae"}]], "]"}], "2"], " ", 
           RowBox[{"(", 
            RowBox[{
             RowBox[{"ae", " ", 
              RowBox[{"(", 
               RowBox[{"1", "+", 
                SuperscriptBox["\[ExponentialE]", 
                 FractionBox[
                  SqrtBox[
                   RowBox[{
                    SuperscriptBox[
                    RowBox[{"v", "[", 
                    RowBox[{"[", "1", "]"}], "]"}], "2"], "+", 
                    SuperscriptBox[
                    RowBox[{"v", "[", 
                    RowBox[{"[", "2", "]"}], "]"}], "2"], "+", 
                    SuperscriptBox[
                    RowBox[{"v", "[", 
                    RowBox[{"[", "3", "]"}], "]"}], "2"]}]], "ae"]]}], ")"}], 
              " ", 
              RowBox[{"(", 
               RowBox[{
                RowBox[{"4", " ", "ae"}], "+", 
                SqrtBox[
                 RowBox[{
                  SuperscriptBox[
                   RowBox[{"v", "[", 
                    RowBox[{"[", "1", "]"}], "]"}], "2"], "+", 
                  SuperscriptBox[
                   RowBox[{"v", "[", 
                    RowBox[{"[", "2", "]"}], "]"}], "2"], "+", 
                  SuperscriptBox[
                   RowBox[{"v", "[", 
                    RowBox[{"[", "3", "]"}], "]"}], "2"]}]], "-", 
                RowBox[{"4", " ", 
                 SuperscriptBox["\[ExponentialE]", 
                  FractionBox[
                   SqrtBox[
                    RowBox[{
                    SuperscriptBox[
                    RowBox[{"v", "[", 
                    RowBox[{"[", "1", "]"}], "]"}], "2"], "+", 
                    SuperscriptBox[
                    RowBox[{"v", "[", 
                    RowBox[{"[", "2", "]"}], "]"}], "2"], "+", 
                    SuperscriptBox[
                    RowBox[{"v", "[", 
                    RowBox[{"[", "3", "]"}], "]"}], "2"]}]], "ae"]], " ", 
                 RowBox[{"(", 
                  RowBox[{"ae", "+", 
                   RowBox[{"2", " ", 
                    SqrtBox[
                    RowBox[{
                    SuperscriptBox[
                    RowBox[{"v", "[", 
                    RowBox[{"[", "1", "]"}], "]"}], "2"], "+", 
                    SuperscriptBox[
                    RowBox[{"v", "[", 
                    RowBox[{"[", "2", "]"}], "]"}], "2"], "+", 
                    SuperscriptBox[
                    RowBox[{"v", "[", 
                    RowBox[{"[", "3", "]"}], "]"}], "2"]}]]}]}], ")"}]}], "+", 
                RowBox[{
                 SuperscriptBox["\[ExponentialE]", 
                  FractionBox[
                   RowBox[{"2", " ", 
                    SqrtBox[
                    RowBox[{
                    SuperscriptBox[
                    RowBox[{"v", "[", 
                    RowBox[{"[", "1", "]"}], "]"}], "2"], "+", 
                    SuperscriptBox[
                    RowBox[{"v", "[", 
                    RowBox[{"[", "2", "]"}], "]"}], "2"], "+", 
                    SuperscriptBox[
                    RowBox[{"v", "[", 
                    RowBox[{"[", "3", "]"}], "]"}], "2"]}]]}], "ae"]], " ", 
                 RowBox[{"(", 
                  RowBox[{
                   RowBox[{
                    RowBox[{"-", "8"}], " ", "ae"}], "+", 
                   RowBox[{"3", " ", 
                    SqrtBox[
                    RowBox[{
                    SuperscriptBox[
                    RowBox[{"v", "[", 
                    RowBox[{"[", "1", "]"}], "]"}], "2"], "+", 
                    SuperscriptBox[
                    RowBox[{"v", "[", 
                    RowBox[{"[", "2", "]"}], "]"}], "2"], "+", 
                    SuperscriptBox[
                    RowBox[{"v", "[", 
                    RowBox[{"[", "3", "]"}], "]"}], "2"]}]]}]}], ")"}]}]}], 
               ")"}], " ", 
              RowBox[{"(", 
               RowBox[{
                SuperscriptBox["\[Pi]", "2"], "-", 
                RowBox[{"9", " ", 
                 RowBox[{"Zeta", "[", "3", "]"}]}]}], ")"}], " ", 
              RowBox[{"(", 
               RowBox[{
                RowBox[{"7", " ", 
                 SuperscriptBox["\[Pi]", "4"]}], "-", 
                RowBox[{"675", " ", 
                 RowBox[{"Zeta", "[", "5", "]"}]}]}], ")"}]}], "-", 
             RowBox[{"c", " ", 
              RowBox[{"(", 
               RowBox[{
                RowBox[{"4", " ", "ae"}], "+", 
                RowBox[{
                 SuperscriptBox["\[ExponentialE]", 
                  FractionBox[
                   RowBox[{"3", " ", 
                    SqrtBox[
                    RowBox[{
                    SuperscriptBox[
                    RowBox[{"v", "[", 
                    RowBox[{"[", "1", "]"}], "]"}], "2"], "+", 
                    SuperscriptBox[
                    RowBox[{"v", "[", 
                    RowBox[{"[", "2", "]"}], "]"}], "2"], "+", 
                    SuperscriptBox[
                    RowBox[{"v", "[", 
                    RowBox[{"[", "3", "]"}], "]"}], "2"]}]]}], "ae"]], " ", 
                 RowBox[{"(", 
                  RowBox[{
                   RowBox[{"8", " ", "ae"}], "-", 
                   RowBox[{"3", " ", 
                    SqrtBox[
                    RowBox[{
                    SuperscriptBox[
                    RowBox[{"v", "[", 
                    RowBox[{"[", "1", "]"}], "]"}], "2"], "+", 
                    SuperscriptBox[
                    RowBox[{"v", "[", 
                    RowBox[{"[", "2", "]"}], "]"}], "2"], "+", 
                    SuperscriptBox[
                    RowBox[{"v", "[", 
                    RowBox[{"[", "3", "]"}], "]"}], "2"]}]]}]}], ")"}]}], "+", 
                SqrtBox[
                 RowBox[{
                  SuperscriptBox[
                   RowBox[{"v", "[", 
                    RowBox[{"[", "1", "]"}], "]"}], "2"], "+", 
                  SuperscriptBox[
                   RowBox[{"v", "[", 
                    RowBox[{"[", "2", "]"}], "]"}], "2"], "+", 
                  SuperscriptBox[
                   RowBox[{"v", "[", 
                    RowBox[{"[", "3", "]"}], "]"}], "2"]}]], "-", 
                RowBox[{
                 SuperscriptBox["\[ExponentialE]", 
                  FractionBox[
                   SqrtBox[
                    RowBox[{
                    SuperscriptBox[
                    RowBox[{"v", "[", 
                    RowBox[{"[", "1", "]"}], "]"}], "2"], "+", 
                    SuperscriptBox[
                    RowBox[{"v", "[", 
                    RowBox[{"[", "2", "]"}], "]"}], "2"], "+", 
                    SuperscriptBox[
                    RowBox[{"v", "[", 
                    RowBox[{"[", "3", "]"}], "]"}], "2"]}]], "ae"]], " ", 
                 RowBox[{"(", 
                  RowBox[{
                   RowBox[{"20", " ", "ae"}], "+", 
                   RowBox[{"19", " ", 
                    SqrtBox[
                    RowBox[{
                    SuperscriptBox[
                    RowBox[{"v", "[", 
                    RowBox[{"[", "1", "]"}], "]"}], "2"], "+", 
                    SuperscriptBox[
                    RowBox[{"v", "[", 
                    RowBox[{"[", "2", "]"}], "]"}], "2"], "+", 
                    SuperscriptBox[
                    RowBox[{"v", "[", 
                    RowBox[{"[", "3", "]"}], "]"}], "2"]}]]}]}], ")"}]}], "+", 
                RowBox[{
                 SuperscriptBox["\[ExponentialE]", 
                  FractionBox[
                   RowBox[{"2", " ", 
                    SqrtBox[
                    RowBox[{
                    SuperscriptBox[
                    RowBox[{"v", "[", 
                    RowBox[{"[", "1", "]"}], "]"}], "2"], "+", 
                    SuperscriptBox[
                    RowBox[{"v", "[", 
                    RowBox[{"[", "2", "]"}], "]"}], "2"], "+", 
                    SuperscriptBox[
                    RowBox[{"v", "[", 
                    RowBox[{"[", "3", "]"}], "]"}], "2"]}]]}], "ae"]], " ", 
                 RowBox[{"(", 
                  RowBox[{
                   RowBox[{
                    RowBox[{"-", "16"}], " ", "ae"}], "+", 
                   RowBox[{"25", " ", 
                    SqrtBox[
                    RowBox[{
                    SuperscriptBox[
                    RowBox[{"v", "[", 
                    RowBox[{"[", "1", "]"}], "]"}], "2"], "+", 
                    SuperscriptBox[
                    RowBox[{"v", "[", 
                    RowBox[{"[", "2", "]"}], "]"}], "2"], "+", 
                    SuperscriptBox[
                    RowBox[{"v", "[", 
                    RowBox[{"[", "3", "]"}], "]"}], "2"]}]]}]}], ")"}]}]}], 
               ")"}], " ", 
              RowBox[{"(", 
               RowBox[{
                SuperscriptBox["\[Pi]", "2"], "-", 
                RowBox[{"9", " ", 
                 RowBox[{"Zeta", "[", "3", "]"}]}]}], ")"}], " ", 
              RowBox[{"(", 
               RowBox[{
                RowBox[{"7", " ", 
                 SuperscriptBox["\[Pi]", "4"]}], "-", 
                RowBox[{"675", " ", 
                 RowBox[{"Zeta", "[", "5", "]"}]}]}], ")"}]}], "-", 
             RowBox[{"3", " ", "c", " ", 
              RowBox[{"(", 
               RowBox[{"1", "+", 
                SuperscriptBox["\[ExponentialE]", 
                 FractionBox[
                  SqrtBox[
                   RowBox[{
                    SuperscriptBox[
                    RowBox[{"v", "[", 
                    RowBox[{"[", "1", "]"}], "]"}], "2"], "+", 
                    SuperscriptBox[
                    RowBox[{"v", "[", 
                    RowBox[{"[", "2", "]"}], "]"}], "2"], "+", 
                    SuperscriptBox[
                    RowBox[{"v", "[", 
                    RowBox[{"[", "3", "]"}], "]"}], "2"]}]], "ae"]]}], ")"}], 
              " ", 
              RowBox[{"(", 
               RowBox[{
                RowBox[{"4", " ", "ae"}], "+", 
                SqrtBox[
                 RowBox[{
                  SuperscriptBox[
                   RowBox[{"v", "[", 
                    RowBox[{"[", "1", "]"}], "]"}], "2"], "+", 
                  SuperscriptBox[
                   RowBox[{"v", "[", 
                    RowBox[{"[", "2", "]"}], "]"}], "2"], "+", 
                  SuperscriptBox[
                   RowBox[{"v", "[", 
                    RowBox[{"[", "3", "]"}], "]"}], "2"]}]], "-", 
                RowBox[{"4", " ", 
                 SuperscriptBox["\[ExponentialE]", 
                  FractionBox[
                   SqrtBox[
                    RowBox[{
                    SuperscriptBox[
                    RowBox[{"v", "[", 
                    RowBox[{"[", "1", "]"}], "]"}], "2"], "+", 
                    SuperscriptBox[
                    RowBox[{"v", "[", 
                    RowBox[{"[", "2", "]"}], "]"}], "2"], "+", 
                    SuperscriptBox[
                    RowBox[{"v", "[", 
                    RowBox[{"[", "3", "]"}], "]"}], "2"]}]], "ae"]], " ", 
                 RowBox[{"(", 
                  RowBox[{"ae", "+", 
                   RowBox[{"2", " ", 
                    SqrtBox[
                    RowBox[{
                    SuperscriptBox[
                    RowBox[{"v", "[", 
                    RowBox[{"[", "1", "]"}], "]"}], "2"], "+", 
                    SuperscriptBox[
                    RowBox[{"v", "[", 
                    RowBox[{"[", "2", "]"}], "]"}], "2"], "+", 
                    SuperscriptBox[
                    RowBox[{"v", "[", 
                    RowBox[{"[", "3", "]"}], "]"}], "2"]}]]}]}], ")"}]}], "+", 
                RowBox[{
                 SuperscriptBox["\[ExponentialE]", 
                  FractionBox[
                   RowBox[{"2", " ", 
                    SqrtBox[
                    RowBox[{
                    SuperscriptBox[
                    RowBox[{"v", "[", 
                    RowBox[{"[", "1", "]"}], "]"}], "2"], "+", 
                    SuperscriptBox[
                    RowBox[{"v", "[", 
                    RowBox[{"[", "2", "]"}], "]"}], "2"], "+", 
                    SuperscriptBox[
                    RowBox[{"v", "[", 
                    RowBox[{"[", "3", "]"}], "]"}], "2"]}]]}], "ae"]], " ", 
                 RowBox[{"(", 
                  RowBox[{
                   RowBox[{
                    RowBox[{"-", "8"}], " ", "ae"}], "+", 
                   RowBox[{"3", " ", 
                    SqrtBox[
                    RowBox[{
                    SuperscriptBox[
                    RowBox[{"v", "[", 
                    RowBox[{"[", "1", "]"}], "]"}], "2"], "+", 
                    SuperscriptBox[
                    RowBox[{"v", "[", 
                    RowBox[{"[", "2", "]"}], "]"}], "2"], "+", 
                    SuperscriptBox[
                    RowBox[{"v", "[", 
                    RowBox[{"[", "3", "]"}], "]"}], "2"]}]]}]}], ")"}]}]}], 
               ")"}], " ", 
              RowBox[{"(", 
               RowBox[{
                RowBox[{"7", " ", 
                 SuperscriptBox["\[Pi]", "4"], " ", 
                 RowBox[{"(", 
                  RowBox[{
                   RowBox[{"Log", "[", "16", "]"}], "-", 
                   RowBox[{"3", " ", 
                    RowBox[{"Zeta", "[", "3", "]"}]}]}], ")"}]}], "+", 
                RowBox[{"45", " ", 
                 SuperscriptBox["\[Pi]", "2"], " ", 
                 RowBox[{"(", 
                  RowBox[{
                   RowBox[{
                    RowBox[{"-", "4"}], " ", 
                    RowBox[{"Zeta", "[", "3", "]"}]}], "+", 
                   RowBox[{"5", " ", 
                    RowBox[{"Zeta", "[", "5", "]"}]}]}], ")"}]}], "+", 
                RowBox[{"270", " ", 
                 RowBox[{"(", 
                  RowBox[{
                   RowBox[{"6", " ", 
                    SuperscriptBox[
                    RowBox[{"Zeta", "[", "3", "]"}], "2"]}], "-", 
                   RowBox[{"5", " ", 
                    RowBox[{"Log", "[", "4", "]"}], " ", 
                    RowBox[{"Zeta", "[", "5", "]"}]}]}], ")"}]}]}], ")"}]}]}],
             ")"}]}]}], ")"}]}], "-", 
       FractionBox["a0", 
        RowBox[{"ae", 
         SqrtBox[
          RowBox[{
           SuperscriptBox[
            RowBox[{"v", "[", 
             RowBox[{"[", "1", "]"}], "]"}], "2"], "+", 
           SuperscriptBox[
            RowBox[{"v", "[", 
             RowBox[{"[", "2", "]"}], "]"}], "2"], "+", 
           SuperscriptBox[
            RowBox[{"v", "[", 
             RowBox[{"[", "3", "]"}], "]"}], "2"]}]]}]]}], ")"}]}]}], ";"}], 
  "*)"}]], "Input",
 InitializationCell->True,
 CellChangeTimes->{{3.745750418172656*^9, 3.7457504392683153`*^9}, {
   3.745750655297133*^9, 3.745750683835907*^9}, 3.745752819583653*^9},
 CellLabel->"In[30]:=",ExpressionUUID->"4f4e0911-a4e8-4d80-b2ec-4e70bc16b481"]
}, Closed]],

Cell[CellGroupData[{

Cell["Evaluate Vtot MFC components ", "Subsubsection",
 CellChangeTimes->{{3.7458301471195183`*^9, 3.745830157986538*^9}, {
  3.7458323221765413`*^9, 
  3.745832337704726*^9}},ExpressionUUID->"398b3974-64d9-4b3b-bcb6-\
3198dda64e15"],

Cell[BoxData[{
 RowBox[{
  RowBox[{
   RowBox[{"VtotMFCxx", "[", 
    RowBox[{
    "a_", ",", "c_", ",", "ae_", ",", "a0_", ",", "vecx_", ",", "vecy_", ",", 
     "vecz_"}], "]"}], "=", 
   RowBox[{"SeriesCoefficient", "[", 
    RowBox[{
     RowBox[{"Vtot", "[", 
      RowBox[{
       RowBox[{
        RowBox[{"{", 
         RowBox[{"vecx", ",", "vecy", ",", "vecz"}], "}"}], "-", 
        RowBox[{
         RowBox[{"{", 
          RowBox[{"1", ",", "0", ",", "0"}], "}"}], "*", 
         RowBox[{"{", 
          RowBox[{"t", ",", "t", ",", "t"}], "}"}]}]}], ",", "c", ",", "ae", 
       ",", "a0"}], "]"}], ",", 
     RowBox[{"{", 
      RowBox[{"t", ",", "0", ",", "2"}], "}"}]}], "]"}]}], ";"}], "\n", 
 RowBox[{
  RowBox[{
   RowBox[{"VtotMFCyy", "[", 
    RowBox[{
    "a_", ",", "c_", ",", "ae_", ",", "a0_", ",", "vecx_", ",", "vecy_", ",", 
     "vecz_"}], "]"}], "=", 
   RowBox[{"SeriesCoefficient", "[", 
    RowBox[{
     RowBox[{"Vtot", "[", 
      RowBox[{
       RowBox[{
        RowBox[{"{", 
         RowBox[{"vecx", ",", "vecy", ",", "vecz"}], "}"}], "-", 
        RowBox[{
         RowBox[{"{", 
          RowBox[{"0", ",", "1", ",", "0"}], "}"}], "*", 
         RowBox[{"{", 
          RowBox[{"t", ",", "t", ",", "t"}], "}"}]}]}], ",", "c", ",", "ae", 
       ",", "a0"}], "]"}], ",", 
     RowBox[{"{", 
      RowBox[{"t", ",", "0", ",", "2"}], "}"}]}], "]"}]}], ";"}], "\n", 
 RowBox[{
  RowBox[{
   RowBox[{"VtotMFCzz", "[", 
    RowBox[{
    "a_", ",", "c_", ",", "ae_", ",", "a0_", ",", "vecx_", ",", "vecy_", ",", 
     "vecz_"}], "]"}], "=", 
   RowBox[{"SeriesCoefficient", "[", 
    RowBox[{
     RowBox[{"Vtot", "[", 
      RowBox[{
       RowBox[{
        RowBox[{"{", 
         RowBox[{"vecx", ",", "vecy", ",", "vecz"}], "}"}], "-", 
        RowBox[{
         RowBox[{"{", 
          RowBox[{"0", ",", "0", ",", "1"}], "}"}], "*", 
         RowBox[{"{", 
          RowBox[{"t", ",", "t", ",", "t"}], "}"}]}]}], ",", "c", ",", "ae", 
       ",", "a0"}], "]"}], ",", 
     RowBox[{"{", 
      RowBox[{"t", ",", "0", ",", "2"}], "}"}]}], "]"}]}], ";"}], "\n", 
 RowBox[{
  RowBox[{
   RowBox[{"VtotMFCxy", "[", 
    RowBox[{
    "a_", ",", "c_", ",", "ae_", ",", "a0_", ",", "vecx_", ",", "vecy_", ",", 
     "vecz_"}], "]"}], "=", 
   RowBox[{
    FractionBox["1", "2"], 
    RowBox[{"(", 
     RowBox[{
      RowBox[{"SeriesCoefficient", "[", 
       RowBox[{
        RowBox[{"Vtot", "[", 
         RowBox[{
          RowBox[{
           RowBox[{"{", 
            RowBox[{"vecx", ",", "vecy", ",", "vecz"}], "}"}], "-", 
           RowBox[{
            RowBox[{"{", 
             RowBox[{"1", ",", "1", ",", "0"}], "}"}], "*", 
            RowBox[{"{", 
             RowBox[{"t", ",", "t", ",", "t"}], "}"}]}]}], ",", "c", ",", 
          "ae", ",", "a0"}], "]"}], ",", 
        RowBox[{"{", 
         RowBox[{"t", ",", "0", ",", "2"}], "}"}]}], "]"}], "-", 
      RowBox[{"VtotMFCxx", "[", 
       RowBox[{
       "a", ",", "c", ",", "ae", ",", "a0", ",", "vecx", ",", "vecy", ",", 
        "vecz"}], "]"}], "-", 
      RowBox[{"VtotMFCyy", "[", 
       RowBox[{
       "a", ",", "c", ",", "ae", ",", "a0", ",", "vecx", ",", "vecy", ",", 
        "vecz"}], "]"}]}], ")"}]}]}], ";"}], "\n", 
 RowBox[{
  RowBox[{
   RowBox[{"VtotMFCxz", "[", 
    RowBox[{
    "a_", ",", "c_", ",", "ae_", ",", "a0_", ",", "vecx_", ",", "vecy_", ",", 
     "vecz_"}], "]"}], "=", 
   RowBox[{
    FractionBox["1", "2"], 
    RowBox[{"(", 
     RowBox[{
      RowBox[{"SeriesCoefficient", "[", 
       RowBox[{
        RowBox[{"Vtot", "[", 
         RowBox[{
          RowBox[{
           RowBox[{"{", 
            RowBox[{"vecx", ",", "vecy", ",", "vecz"}], "}"}], "-", 
           RowBox[{
            RowBox[{"{", 
             RowBox[{"1", ",", "0", ",", "1"}], "}"}], "*", 
            RowBox[{"{", 
             RowBox[{"t", ",", "t", ",", "t"}], "}"}]}]}], ",", "c", ",", 
          "ae", ",", "a0"}], "]"}], ",", 
        RowBox[{"{", 
         RowBox[{"t", ",", "0", ",", "2"}], "}"}]}], "]"}], "-", 
      RowBox[{"VtotMFCxx", "[", 
       RowBox[{
       "a", ",", "c", ",", "ae", ",", "a0", ",", "vecx", ",", "vecy", ",", 
        "vecz"}], "]"}], "-", 
      RowBox[{"VtotMFCzz", "[", 
       RowBox[{
       "a", ",", "c", ",", "ae", ",", "a0", ",", "vecx", ",", "vecy", ",", 
        "vecz"}], "]"}]}], ")"}]}]}], ";"}], "\n", 
 RowBox[{
  RowBox[{
   RowBox[{"VtotMFCyz", "[", 
    RowBox[{
    "a_", ",", "c_", ",", "ae_", ",", "a0_", ",", "vecx_", ",", "vecy_", ",", 
     "vecz_"}], "]"}], "=", 
   RowBox[{
    FractionBox["1", "2"], 
    RowBox[{"(", 
     RowBox[{
      RowBox[{"SeriesCoefficient", "[", 
       RowBox[{
        RowBox[{"Vtot", "[", 
         RowBox[{
          RowBox[{
           RowBox[{"{", 
            RowBox[{"vecx", ",", "vecy", ",", "vecz"}], "}"}], "-", 
           RowBox[{
            RowBox[{"{", 
             RowBox[{"0", ",", "1", ",", "1"}], "}"}], "*", 
            RowBox[{"{", 
             RowBox[{"t", ",", "t", ",", "t"}], "}"}]}]}], ",", "c", ",", 
          "ae", ",", "a0"}], "]"}], ",", 
        RowBox[{"{", 
         RowBox[{"t", ",", "0", ",", "2"}], "}"}]}], "]"}], "-", 
      RowBox[{"VtotMFCyy", "[", 
       RowBox[{
       "a", ",", "c", ",", "ae", ",", "a0", ",", "vecx", ",", "vecy", ",", 
        "vecz"}], "]"}], "-", 
      RowBox[{"VtotMFCzz", "[", 
       RowBox[{
       "a", ",", "c", ",", "ae", ",", "a0", ",", "vecx", ",", "vecy", ",", 
        "vecz"}], "]"}]}], ")"}]}]}], ";"}]}], "Input",
 InitializationCell->True,
 CellChangeTimes->{{3.745831124867956*^9, 3.745831169982396*^9}, {
   3.745831236345192*^9, 3.745831313825642*^9}, {3.7458313855799217`*^9, 
   3.7458313918100853`*^9}, {3.745831997183979*^9, 3.745831997266432*^9}, {
   3.745833713701797*^9, 3.7458337461880617`*^9}, 3.745838795261887*^9},
 CellLabel->"In[31]:=",ExpressionUUID->"bdb05bcd-1ce6-43aa-9b8b-d2c420a7eae3"]
}, Open  ]],

Cell[CellGroupData[{

Cell["Evaluate PauliRep2 MFC components", "Subsubsection",
 CellChangeTimes->{{3.7458323464005547`*^9, 
  3.745832361168666*^9}},ExpressionUUID->"b9c10351-0705-45ac-9f3a-\
dd753a52acad"],

Cell[BoxData[{
 RowBox[{
  RowBox[{
   RowBox[{"PauliRep2MFCxx", "[", 
    RowBox[{
    "a_", ",", "ae_", ",", "vecx_", ",", "vecy_", ",", "vecz_", ",", "n_"}], 
    "]"}], "=", 
   RowBox[{"SeriesCoefficient", "[", 
    RowBox[{
     RowBox[{"PauliRep2", "[", 
      RowBox[{
       RowBox[{
        RowBox[{"{", 
         RowBox[{"vecx", ",", "vecy", ",", "vecz"}], "}"}], "-", 
        RowBox[{
         RowBox[{"{", 
          RowBox[{"1", ",", "0", ",", "0"}], "}"}], "*", 
         RowBox[{"{", 
          RowBox[{"t", ",", "t", ",", "t"}], "}"}]}]}], ",", "a", ",", "ae", 
       ",", "n"}], "]"}], ",", 
     RowBox[{"{", 
      RowBox[{"t", ",", "0", ",", "2"}], "}"}]}], "]"}]}], ";"}], "\n", 
 RowBox[{
  RowBox[{
   RowBox[{"PauliRep2MFCyy", "[", 
    RowBox[{
    "a_", ",", "ae_", ",", "vecx_", ",", "vecy_", ",", "vecz_", ",", "n_"}], 
    "]"}], "=", 
   RowBox[{"SeriesCoefficient", "[", 
    RowBox[{
     RowBox[{"PauliRep2", "[", 
      RowBox[{
       RowBox[{
        RowBox[{"{", 
         RowBox[{"vecx", ",", "vecy", ",", "vecz"}], "}"}], "-", 
        RowBox[{
         RowBox[{"{", 
          RowBox[{"0", ",", "1", ",", "0"}], "}"}], "*", 
         RowBox[{"{", 
          RowBox[{"t", ",", "t", ",", "t"}], "}"}]}]}], ",", "a", ",", "ae", 
       ",", "n"}], "]"}], ",", 
     RowBox[{"{", 
      RowBox[{"t", ",", "0", ",", "2"}], "}"}]}], "]"}]}], ";"}], "\n", 
 RowBox[{
  RowBox[{
   RowBox[{"PauliRep2MFCzz", "[", 
    RowBox[{
    "a_", ",", "ae_", ",", "vecx_", ",", "vecy_", ",", "vecz_", ",", "n_"}], 
    "]"}], "=", 
   RowBox[{"SeriesCoefficient", "[", 
    RowBox[{
     RowBox[{"PauliRep2", "[", 
      RowBox[{
       RowBox[{
        RowBox[{"{", 
         RowBox[{"vecx", ",", "vecy", ",", "vecz"}], "}"}], "-", 
        RowBox[{
         RowBox[{"{", 
          RowBox[{"0", ",", "0", ",", "1"}], "}"}], "*", 
         RowBox[{"{", 
          RowBox[{"t", ",", "t", ",", "t"}], "}"}]}]}], ",", "a", ",", "ae", 
       ",", "n"}], "]"}], ",", 
     RowBox[{"{", 
      RowBox[{"t", ",", "0", ",", "2"}], "}"}]}], "]"}]}], ";"}], "\n", 
 RowBox[{
  RowBox[{
   RowBox[{"PauliRep2MFCxy", "[", 
    RowBox[{
    "a_", ",", "ae_", ",", "vecx_", ",", "vecy_", ",", "vecz_", ",", "n_"}], 
    "]"}], "=", 
   RowBox[{
    FractionBox["1", "2"], 
    RowBox[{"(", 
     RowBox[{
      RowBox[{"SeriesCoefficient", "[", 
       RowBox[{
        RowBox[{"PauliRep2", "[", 
         RowBox[{
          RowBox[{
           RowBox[{"{", 
            RowBox[{"vecx", ",", "vecy", ",", "vecz"}], "}"}], "-", 
           RowBox[{
            RowBox[{"{", 
             RowBox[{"1", ",", "1", ",", "0"}], "}"}], "*", 
            RowBox[{"{", 
             RowBox[{"t", ",", "t", ",", "t"}], "}"}]}]}], ",", "a", ",", 
          "ae", ",", "n"}], "]"}], ",", 
        RowBox[{"{", 
         RowBox[{"t", ",", "0", ",", "2"}], "}"}]}], "]"}], "-", 
      RowBox[{"PauliRep2MFCxx", "[", 
       RowBox[{
       "a", ",", "ae", ",", "vecx", ",", "vecy", ",", "vecz", ",", "n"}], 
       "]"}], "-", 
      RowBox[{"PauliRep2MFCyy", "[", 
       RowBox[{
       "a", ",", "ae", ",", "vecx", ",", "vecy", ",", "vecz", ",", "n"}], 
       "]"}]}], ")"}]}]}], ";"}], "\n", 
 RowBox[{
  RowBox[{
   RowBox[{"PauliRep2MFCxz", "[", 
    RowBox[{
    "a_", ",", "ae_", ",", "vecx_", ",", "vecy_", ",", "vecz_", ",", "n_"}], 
    "]"}], "=", 
   RowBox[{
    FractionBox["1", "2"], 
    RowBox[{"(", 
     RowBox[{
      RowBox[{"SeriesCoefficient", "[", 
       RowBox[{
        RowBox[{"PauliRep2", "[", 
         RowBox[{
          RowBox[{
           RowBox[{"{", 
            RowBox[{"vecx", ",", "vecy", ",", "vecz"}], "}"}], "-", 
           RowBox[{
            RowBox[{"{", 
             RowBox[{"1", ",", "0", ",", "1"}], "}"}], "*", 
            RowBox[{"{", 
             RowBox[{"t", ",", "t", ",", "t"}], "}"}]}]}], ",", "a", ",", 
          "ae", ",", "n"}], "]"}], ",", 
        RowBox[{"{", 
         RowBox[{"t", ",", "0", ",", "2"}], "}"}]}], "]"}], "-", 
      RowBox[{"PauliRep2MFCxx", "[", 
       RowBox[{
       "a", ",", "ae", ",", "vecx", ",", "vecy", ",", "vecz", ",", "n"}], 
       "]"}], "-", 
      RowBox[{"PauliRep2MFCzz", "[", 
       RowBox[{
       "a", ",", "ae", ",", "vecx", ",", "vecy", ",", "vecz", ",", "n"}], 
       "]"}]}], ")"}]}]}], ";"}], "\n", 
 RowBox[{
  RowBox[{
   RowBox[{"PauliRep2MFCyz", "[", 
    RowBox[{
    "a_", ",", "ae_", ",", "vecx_", ",", "vecy_", ",", "vecz_", ",", "n_"}], 
    "]"}], "=", 
   RowBox[{
    FractionBox["1", "2"], 
    RowBox[{"(", 
     RowBox[{
      RowBox[{"SeriesCoefficient", "[", 
       RowBox[{
        RowBox[{"PauliRep2", "[", 
         RowBox[{
          RowBox[{
           RowBox[{"{", 
            RowBox[{"vecx", ",", "vecy", ",", "vecz"}], "}"}], "-", 
           RowBox[{
            RowBox[{"{", 
             RowBox[{"0", ",", "1", ",", "1"}], "}"}], "*", 
            RowBox[{"{", 
             RowBox[{"t", ",", "t", ",", "t"}], "}"}]}]}], ",", "a", ",", 
          "ae", ",", "n"}], "]"}], ",", 
        RowBox[{"{", 
         RowBox[{"t", ",", "0", ",", "2"}], "}"}]}], "]"}], "-", 
      RowBox[{"PauliRep2MFCyy", "[", 
       RowBox[{
       "a", ",", "ae", ",", "vecx", ",", "vecy", ",", "vecz", ",", "n"}], 
       "]"}], "-", 
      RowBox[{"PauliRep2MFCzz", "[", 
       RowBox[{
       "a", ",", "ae", ",", "vecx", ",", "vecy", ",", "vecz", ",", "n"}], 
       "]"}]}], ")"}]}]}], ";"}]}], "Input",
 InitializationCell->True,
 CellChangeTimes->{{3.745831124867956*^9, 3.745831169982396*^9}, {
   3.745831236345192*^9, 3.745831313825642*^9}, {3.7458313855799217`*^9, 
   3.7458313918100853`*^9}, {3.745831997183979*^9, 3.745831997266432*^9}, {
   3.745832478266595*^9, 3.745832479527088*^9}, {3.745832544384777*^9, 
   3.7458325601314774`*^9}, {3.745832729029047*^9, 3.7458327311884537`*^9}, 
   3.745833960381609*^9, {3.74583774500497*^9, 3.745837745812201*^9}, 
   3.745838670689808*^9, 3.745838783270287*^9, {3.746334313363146*^9, 
   3.746334391971743*^9}},
 CellLabel->"In[37]:=",ExpressionUUID->"58baffb6-69ad-45b3-8532-632ac9248ead"]
}, Closed]],

Cell[CellGroupData[{

Cell["Evaluate total MFC components", "Subsubsection",
 CellChangeTimes->{{3.7458330544942017`*^9, 
  3.745833062118437*^9}},ExpressionUUID->"5eedaf7c-75ad-48a6-b26a-\
fc8eda9f13f9"],

Cell[BoxData[{
 RowBox[{
  RowBox[{
   RowBox[{"MFCxx", "[", 
    RowBox[{
    "a_", ",", "c_", ",", "ae_", ",", "a0_", ",", "vecx_", ",", "vecy_", ",", 
     "vecz_", ",", "n_"}], "]"}], "=", 
   RowBox[{
    RowBox[{"VtotMFCxx", "[", 
     RowBox[{
     "a", ",", "c", ",", "ae", ",", "a0", ",", "vecx", ",", "vecy", ",", 
      "vecz"}], "]"}], "+", 
    RowBox[{"PauliRep2MFCxx", "[", 
     RowBox[{
     "a", ",", "ae", ",", "vecx", ",", "vecy", ",", "vecz", ",", "n"}], 
     "]"}]}]}], ";"}], "\[IndentingNewLine]", 
 RowBox[{
  RowBox[{
   RowBox[{"MFCyy", "[", 
    RowBox[{
    "a_", ",", "c_", ",", "ae_", ",", "a0_", ",", "vecx_", ",", "vecy_", ",", 
     "vecz_", ",", "n_"}], "]"}], "=", 
   RowBox[{
    RowBox[{"VtotMFCyy", "[", 
     RowBox[{
     "a", ",", "c", ",", "ae", ",", "a0", ",", "vecx", ",", "vecy", ",", 
      "vecz"}], "]"}], "+", 
    RowBox[{"PauliRep2MFCyy", "[", 
     RowBox[{
     "a", ",", "ae", ",", "vecx", ",", "vecy", ",", "vecz", ",", "n"}], 
     "]"}]}]}], ";"}], "\[IndentingNewLine]", 
 RowBox[{
  RowBox[{
   RowBox[{"MFCzz", "[", 
    RowBox[{
    "a_", ",", "c_", ",", "ae_", ",", "a0_", ",", "vecx_", ",", "vecy_", ",", 
     "vecz_", ",", "n_"}], "]"}], "=", 
   RowBox[{
    RowBox[{"VtotMFCzz", "[", 
     RowBox[{
     "a", ",", "c", ",", "ae", ",", "a0", ",", "vecx", ",", "vecy", ",", 
      "vecz"}], "]"}], "+", 
    RowBox[{"PauliRep2MFCzz", "[", 
     RowBox[{
     "a", ",", "ae", ",", "vecx", ",", "vecy", ",", "vecz", ",", "n"}], 
     "]"}]}]}], ";"}], "\[IndentingNewLine]", 
 RowBox[{
  RowBox[{
   RowBox[{"MFCxy", "[", 
    RowBox[{
    "a_", ",", "c_", ",", "ae_", ",", "a0_", ",", "vecx_", ",", "vecy_", ",", 
     "vecz_", ",", "n_"}], "]"}], "=", 
   RowBox[{
    RowBox[{"VtotMFCxy", "[", 
     RowBox[{
     "a", ",", "c", ",", "ae", ",", "a0", ",", "vecx", ",", "vecy", ",", 
      "vecz"}], "]"}], "+", 
    RowBox[{"PauliRep2MFCxy", "[", 
     RowBox[{
     "a", ",", "ae", ",", "vecx", ",", "vecy", ",", "vecz", ",", "n"}], 
     "]"}]}]}], ";"}], "\[IndentingNewLine]", 
 RowBox[{
  RowBox[{
   RowBox[{"MFCxz", "[", 
    RowBox[{
    "a_", ",", "c_", ",", "ae_", ",", "a0_", ",", "vecx_", ",", "vecy_", ",", 
     "vecz_", ",", "n_"}], "]"}], "=", 
   RowBox[{
    RowBox[{"VtotMFCxz", "[", 
     RowBox[{
     "a", ",", "c", ",", "ae", ",", "a0", ",", "vecx", ",", "vecy", ",", 
      "vecz"}], "]"}], "+", 
    RowBox[{"PauliRep2MFCxz", "[", 
     RowBox[{
     "a", ",", "ae", ",", "vecx", ",", "vecy", ",", "vecz", ",", "n"}], 
     "]"}]}]}], ";"}], "\[IndentingNewLine]", 
 RowBox[{
  RowBox[{
   RowBox[{"MFCyz", "[", 
    RowBox[{
    "a_", ",", "c_", ",", "ae_", ",", "a0_", ",", "vecx_", ",", "vecy_", ",", 
     "vecz_", ",", "n_"}], "]"}], "=", 
   RowBox[{
    RowBox[{"VtotMFCyz", "[", 
     RowBox[{
     "a", ",", "c", ",", "ae", ",", "a0", ",", "vecx", ",", "vecy", ",", 
      "vecz"}], "]"}], "+", 
    RowBox[{"PauliRep2MFCyz", "[", 
     RowBox[{
     "a", ",", "ae", ",", "vecx", ",", "vecy", ",", "vecz", ",", "n"}], 
     "]"}]}]}], ";"}]}], "Input",
 InitializationCell->True,
 CellChangeTimes->{{3.745833089590911*^9, 3.745833240479623*^9}, {
  3.745834051989859*^9, 3.745834091175138*^9}, {3.7458341299755907`*^9, 
  3.745834197836617*^9}, {3.746334405699272*^9, 3.74633446833965*^9}},
 CellLabel->"In[43]:=",ExpressionUUID->"26971535-954b-4d4a-8783-f020e3198b5c"]
}, Closed]],

Cell[CellGroupData[{

Cell["Get stored Coulomb variables at limit=8", "Subsubsection",
 CellChangeTimes->{{3.747130761907043*^9, 3.747130768683032*^9}, {
  3.747130973228816*^9, 
  3.7471309884927683`*^9}},ExpressionUUID->"135bb21c-cd45-4cd5-bcd0-\
e174e978fc2f"],

Cell[BoxData[
 RowBox[{
  RowBox[{"Get", "[", "\"\<cub/energy/cub_energy_limit_8.dat\>\"", "]"}], 
  ";"}]], "Input",
 CellChangeTimes->{
  3.770881660711141*^9},ExpressionUUID->"70938145-bbd6-4bbd-8c0c-\
681bbd5cf9c0"],

Cell[BoxData[{
 RowBox[{
  RowBox[{"Get", "[", "\"\<bcc/energy/bcc_energy_limit_8.dat\>\"", "]"}], 
  ";"}], "\n", 
 RowBox[{
  RowBox[{"Get", "[", "\"\<fcc/energy/fcc_energy_limit_8.dat\>\"", "]"}], 
  ";"}], "\n", 
 RowBox[{
  RowBox[{"Get", "[", "\"\<dia/energy/dia_energy_limit_8.dat\>\"", "]"}], 
  ";"}]}], "Input",
 CellChangeTimes->{{3.770881663381214*^9, 
  3.770881668564815*^9}},ExpressionUUID->"f1bbf257-4185-41d9-b073-\
14362ee5af4b"],

Cell["get energies", "Text",
 CellChangeTimes->{{3.745299571788658*^9, 
  3.745299577212584*^9}},ExpressionUUID->"150b8f59-13ff-476e-a947-\
1f558f527006"],

Cell[BoxData[{
 RowBox[{
  RowBox[{"Get", "[", "\"\<cub/energy/cub_energy_limit_8.dat\>\"", "]"}], 
  ";"}], "\n", 
 RowBox[{
  RowBox[{"Get", "[", "\"\<bcc/energy/bcc_energy_limit_8.dat\>\"", "]"}], 
  ";"}], "\n", 
 RowBox[{
  RowBox[{"Get", "[", "\"\<fcc/energy/fcc_energy_limit_8.dat\>\"", "]"}], 
  ";"}], "\n", 
 RowBox[{
  RowBox[{"Get", "[", "\"\<dia/energy/dia_energy_limit_8.dat\>\"", "]"}], 
  ";"}], "\[IndentingNewLine]", 
 RowBox[{
  RowBox[{"Get", "[", "\"\<hcp/energy/hcp_energy_limit_8.dat\>\"", "]"}], 
  ";"}], "\n", 
 RowBox[{
  RowBox[{"Get", "[", "\"\<dhcp/energy/dhcp_energy_limit_8.dat\>\"", "]"}], 
  ";"}]}], "Input",
 InitializationCell->True,
 CellChangeTimes->{{3.7452330215783167`*^9, 3.745233070924884*^9}, {
   3.745233142151229*^9, 3.745233143276637*^9}, {3.745233208549583*^9, 
   3.7452332098544197`*^9}, {3.745233329950285*^9, 3.7452333340941963`*^9}, {
   3.745234284161585*^9, 3.745234284790018*^9}, {3.7452958492905197`*^9, 
   3.7452958493774147`*^9}, {3.745295885922085*^9, 3.745295886049796*^9}, {
   3.745296552463211*^9, 3.745296552574382*^9}, {3.7452976610148907`*^9, 
   3.745297661102606*^9}, 3.745299649051173*^9, {3.745302059152391*^9, 
   3.745302091508381*^9}, {3.745321541837446*^9, 3.745321574703752*^9}, {
   3.747131008502409*^9, 3.747131097502187*^9}, {3.766029137374215*^9, 
   3.766029175038866*^9}, {3.770881678583927*^9, 
   3.770881690181617*^9}},ExpressionUUID->"bb5d2a4e-934f-4230-984d-\
1781d8ef8ef0"],

Cell["get MFCs", "Text",
 CellChangeTimes->{{3.745299654933051*^9, 
  3.745299656533142*^9}},ExpressionUUID->"67ec0982-8619-47d8-902b-\
d9200f158b0d"],

Cell[BoxData[{
 RowBox[{
  RowBox[{"Get", "[", "\"\<cub/mfc/cub_mfc_limit_8.dat\>\"", "]"}], 
  ";"}], "\n", 
 RowBox[{
  RowBox[{"Get", "[", "\"\<bcc/mfc/bcc_mfc_limit_8.dat\>\"", "]"}], 
  ";"}], "\[IndentingNewLine]", 
 RowBox[{
  RowBox[{"Get", "[", "\"\<fcc/mfc/fcc_mfc_limit_8.dat\>\"", "]"}], 
  ";"}], "\n", 
 RowBox[{
  RowBox[{"Get", "[", "\"\<dia/mfc/dia_mfc_limit_8.dat\>\"", "]"}], 
  ";"}]}], "Input",
 CellChangeTimes->{{3.77088169448554*^9, 
  3.770881702357891*^9}},ExpressionUUID->"2c86a4e6-73ac-47f1-a610-\
913c803c20d2"],

Cell[BoxData[{
 RowBox[{
  RowBox[{"Get", "[", "\"\<cub/mfc/cub_mfc_limit_8.dat\>\"", "]"}], 
  ";"}], "\n", 
 RowBox[{
  RowBox[{"Get", "[", "\"\<bcc/mfc/bcc_mfc_limit_8.dat\>\"", "]"}], 
  ";"}], "\[IndentingNewLine]", 
 RowBox[{
  RowBox[{"Get", "[", "\"\<fcc/mfc/fcc_mfc_limit_8.dat\>\"", "]"}], 
  ";"}], "\n", 
 RowBox[{
  RowBox[{"Get", "[", "\"\<dia/mfc/dia_mfc_limit_8.dat\>\"", "]"}], 
  ";"}], "\[IndentingNewLine]", 
 RowBox[{
  RowBox[{"Get", "[", "\"\<hcp/mfc/hcp_mfc_limit_4.dat\>\"", "]"}], 
  ";"}], "\n", 
 RowBox[{
  RowBox[{"Get", "[", "\"\<dhcp/mfc/dhcp_mfc_limit_4.dat\>\"", "]"}], 
  ";"}]}], "Input",
 InitializationCell->True,
 CellChangeTimes->{{3.7452330215783167`*^9, 3.745233070924884*^9}, {
   3.745233203813621*^9, 3.7452332059815283`*^9}, {3.7452332599914017`*^9, 
   3.745233263533646*^9}, {3.745295852545883*^9, 3.745295852657336*^9}, {
   3.7452958829872*^9, 3.7452958831055613`*^9}, {3.745296555830612*^9, 
   3.745296555934432*^9}, {3.745297663767269*^9, 3.745297663838539*^9}, 
   3.7452997437634087`*^9, {3.7453021320488853`*^9, 3.745302148142034*^9}, {
   3.745321609405013*^9, 3.7453216331200657`*^9}, {3.747130815007257*^9, 
   3.747130906772624*^9}, {3.7483243655952997`*^9, 3.7483243669148197`*^9}, {
   3.7660291777591343`*^9, 3.766029192222156*^9}, {3.7708817057516537`*^9, 
   3.7708817185019913`*^9}},ExpressionUUID->"c8db16ff-f841-4d91-b5bb-\
7a406178add7"],

Cell["chop MFCs", "Text",
 CellChangeTimes->{{3.745299448875471*^9, 3.745299453379754*^9}, {
  3.745299579716549*^9, 
  3.745299579756208*^9}},ExpressionUUID->"080e27dc-6849-431c-bb14-\
c9b874aad6b3"],

Cell[BoxData[{
 RowBox[{
  RowBox[{"Vmfc2cub", "=", 
   RowBox[{"Chop", "[", "Vmfc2cub", "]"}]}], ";"}], "\[IndentingNewLine]", 
 RowBox[{
  RowBox[{"Vmfc4cub", "=", 
   RowBox[{"Chop", "[", "Vmfc4cub", "]"}]}], ";"}], "\[IndentingNewLine]", 
 RowBox[{
  RowBox[{"Vmfc2bcc", "=", 
   RowBox[{"Chop", "[", "Vmfc2bcc", "]"}]}], ";"}], "\[IndentingNewLine]", 
 RowBox[{
  RowBox[{"Vmfc4bcc", "=", 
   RowBox[{"Chop", "[", "Vmfc4bcc", "]"}]}], ";"}], "\[IndentingNewLine]", 
 RowBox[{
  RowBox[{"Vmfc2fcc", "=", 
   RowBox[{"Chop", "[", "Vmfc2fcc", "]"}]}], ";"}], "\[IndentingNewLine]", 
 RowBox[{
  RowBox[{"Vmfc4fcc", "=", 
   RowBox[{"Chop", "[", "Vmfc4fcc", "]"}]}], ";"}], "\[IndentingNewLine]", 
 RowBox[{
  RowBox[{"Vmfc2dia", "=", 
   RowBox[{"Chop", "[", "Vmfc2dia", "]"}]}], ";"}], "\[IndentingNewLine]", 
 RowBox[{
  RowBox[{"Vmfc4dia", "=", 
   RowBox[{"Chop", "[", "Vmfc4dia", "]"}]}], ";"}], "\[IndentingNewLine]", 
 RowBox[{
  RowBox[{"Vmfc2hcp", "=", 
   RowBox[{"Chop", "[", "Vmfc2hcp", "]"}]}], ";"}], "\[IndentingNewLine]", 
 RowBox[{
  RowBox[{"Vmfc4hcp", "=", 
   RowBox[{"Chop", "[", "Vmfc4hcp", "]"}]}], ";"}], "\[IndentingNewLine]", 
 RowBox[{
  RowBox[{"Vmfc2dhcp", "=", 
   RowBox[{"Chop", "[", "Vmfc2dhcp", "]"}]}], ";"}], "\[IndentingNewLine]", 
 RowBox[{
  RowBox[{"Vmfc4dhcp", "=", 
   RowBox[{"Chop", "[", "Vmfc4dhcp", "]"}]}], ";"}]}], "Input",
 InitializationCell->True,
 CellChangeTimes->{{3.745299465739883*^9, 3.745299549436816*^9}, {
  3.745299759455008*^9, 3.7452998381189213`*^9}},
 CellLabel->"In[87]:=",ExpressionUUID->"8a2efc76-3e92-4a87-9c5a-29631d8ffc54"]
}, Open  ]]
}, Closed]],

Cell[CellGroupData[{

Cell["Crystal Structures", "Subchapter",
 ShowGroupOpener->"OutsideFrame",
 CellChangeTimes->{{3.7414138663156967`*^9, 
  3.7414138712516737`*^9}},ExpressionUUID->"f80be882-5286-411f-9a6e-\
dbe90a11a150"],

Cell[CellGroupData[{

Cell["Simple Cubic (cub)", "Section",
 ShowGroupOpener->"OutsideFrame",
 CellChangeTimes->{{3.741420085303561*^9, 
  3.741420089328721*^9}},ExpressionUUID->"c43cfc82-8f1f-4540-8b42-\
957186c52d6f"],

Cell[CellGroupData[{

Cell["nearest neighbors", "Subsection",
 CellChangeTimes->{{3.742533739668974*^9, 
  3.7425337644609823`*^9}},ExpressionUUID->"c0611a8c-24fe-418b-9a8c-\
bd7abf79326f"],

Cell["NB: 1 atom per unit cell", "Text",
 ShowGroupOpener->"OutsideFrame",
 CellChangeTimes->{{3.733802991590844*^9, 3.733802996334812*^9}, {
  3.7414278980193872`*^9, 
  3.741427898843399*^9}},ExpressionUUID->"d25e60fd-6a96-4dd6-ba80-\
42d3626d8bca"]
}, Closed]],

Cell[CellGroupData[{

Cell["potentials", "Subsection",
 CellChangeTimes->{{3.742533754780985*^9, 
  3.742533756452921*^9}},ExpressionUUID->"c6c51f11-3f9b-4472-b7f9-\
5bcac34c93fe"],

Cell["Coulomb potential", "Text",
 CellChangeTimes->{
  3.7414278950441647`*^9},ExpressionUUID->"44d9ddb2-305b-47fa-ab38-\
0d523fd7cccd"],

Cell[BoxData[
 RowBox[{
  RowBox[{
   RowBox[{"Vcub", "[", "v_", "]"}], ":=", 
   RowBox[{"V", "[", "v", "]"}]}], ";"}]], "Input",
 ShowGroupOpener->"OutsideFrame",
 InitializationCell->True,
 CellChangeTimes->{{3.7324230876567707`*^9, 3.7324230901347523`*^9}, {
  3.732423169023365*^9, 3.732423171239312*^9}, {3.732423434025526*^9, 
  3.732423446257449*^9}, {3.7324237411559134`*^9, 3.7324237430358257`*^9}, {
  3.732427315177066*^9, 3.7324273176163054`*^9}},
 CellLabel->"In[73]:=",ExpressionUUID->"e44149e7-6268-42fa-b967-27bc549c39b6"],

Cell["ion-ion contribution", "Text",
 CellChangeTimes->{{3.744627950961549*^9, 3.74462796102524*^9}, {
  3.7446988882621803`*^9, 3.744698923189739*^9}, {3.744699040951345*^9, 
  3.7446990425345383`*^9}, {3.746515679534964*^9, 
  3.7465156854064903`*^9}},ExpressionUUID->"2f635673-0c94-4781-9e34-\
647f1dc3e056"],

Cell[BoxData[{
 RowBox[{
  RowBox[{
   RowBox[{"Viicub", "[", 
    RowBox[{"v_", ",", "c_", ",", "ae_", ",", "a0_"}], "]"}], ":=", 
   RowBox[{"Vii", "[", 
    RowBox[{"v", ",", "c", ",", "ae", ",", "a0"}], "]"}]}], 
  ";"}], "\[IndentingNewLine]", 
 RowBox[{
  RowBox[{"Viicub0", "=", "0"}], ";"}]}], "Input",
 InitializationCell->True,
 CellChangeTimes->{{3.744628850578582*^9, 3.744628893155428*^9}, {
  3.7446988705112534`*^9, 3.744698872189749*^9}, {3.744698928975149*^9, 
  3.744698936238619*^9}, {3.744699067399302*^9, 3.744699071726884*^9}, {
  3.745829151808375*^9, 3.745829162135935*^9}, {3.745829208704137*^9, 
  3.745829220824328*^9}, {3.7465156882469263`*^9, 3.746515702599674*^9}},
 CellLabel->"In[74]:=",ExpressionUUID->"86ccfff5-07e3-4121-8f3e-5c6c846716bf"],

Cell["electron-ion contribution", "Text",
 CellChangeTimes->{{3.744627950961549*^9, 3.74462796102524*^9}, {
  3.7446988882621803`*^9, 3.744698923189739*^9}, {3.744699040951345*^9, 
  3.7446990425345383`*^9}, {3.746515706495015*^9, 
  3.746515713678653*^9}},ExpressionUUID->"fe0d4dcd-a069-422b-82f6-\
c91a5357be0e"],

Cell[BoxData[{
 RowBox[{
  RowBox[{
   RowBox[{"Veicub", "[", 
    RowBox[{"v_", ",", "c_", ",", "ae_", ",", "a0_"}], "]"}], ":=", 
   RowBox[{"Vei", "[", 
    RowBox[{"v", ",", "c", ",", "ae", ",", "a0"}], "]"}]}], 
  ";"}], "\[IndentingNewLine]", 
 RowBox[{
  RowBox[{"Veicub0", "=", "0"}], ";"}]}], "Input",
 InitializationCell->True,
 CellChangeTimes->{{3.744628850578582*^9, 3.744628893155428*^9}, {
  3.7446988705112534`*^9, 3.744698872189749*^9}, {3.744698928975149*^9, 
  3.744698936238619*^9}, {3.744699067399302*^9, 3.744699071726884*^9}, {
  3.745829151808375*^9, 3.745829162135935*^9}, {3.745829208704137*^9, 
  3.745829220824328*^9}, {3.7465157168076773`*^9, 3.7465157272229853`*^9}},
 CellLabel->"In[76]:=",ExpressionUUID->"1b678bfe-d5de-468d-ab4a-5c4a403175a9"],

Cell["electron-electron contribution", "Text",
 CellChangeTimes->{{3.744627950961549*^9, 3.74462796102524*^9}, {
  3.7446988882621803`*^9, 3.744698923189739*^9}, {3.744699040951345*^9, 
  3.7446990425345383`*^9}, {3.746515730431253*^9, 
  3.74651573859896*^9}},ExpressionUUID->"3837804b-b61a-485d-affb-\
fa2eb56f1438"],

Cell[BoxData[{
 RowBox[{
  RowBox[{
   RowBox[{"Veecub", "[", 
    RowBox[{"v_", ",", "ae_", ",", "a0_"}], "]"}], ":=", 
   RowBox[{"Vee", "[", 
    RowBox[{"v", ",", "ae", ",", "a0"}], "]"}]}], 
  ";"}], "\[IndentingNewLine]", 
 RowBox[{
  RowBox[{"Veecub0", "=", "0"}], ";"}]}], "Input",
 InitializationCell->True,
 CellChangeTimes->{{3.744628850578582*^9, 3.744628893155428*^9}, {
  3.7446988705112534`*^9, 3.744698872189749*^9}, {3.744698928975149*^9, 
  3.744698936238619*^9}, {3.744699067399302*^9, 3.744699071726884*^9}, {
  3.745829151808375*^9, 3.745829162135935*^9}, {3.745829208704137*^9, 
  3.745829220824328*^9}, {3.7465157420238237`*^9, 3.7465157503109903`*^9}, {
  3.746592639768443*^9, 3.74659264230412*^9}},
 CellLabel->"In[78]:=",ExpressionUUID->"f3a0bc25-5c2d-4195-96e4-2c3491df19dd"],

Cell["total potential", "Text",
 CellChangeTimes->{{3.744627950961549*^9, 3.74462796102524*^9}, {
  3.7446988882621803`*^9, 3.744698923189739*^9}, {3.744699040951345*^9, 
  3.7446990425345383`*^9}},ExpressionUUID->"3783b9b2-dab4-423f-8bbb-\
c4ee799f1875"],

Cell[BoxData[{
 RowBox[{
  RowBox[{
   RowBox[{"Vtotcub", "[", 
    RowBox[{"v_", ",", "c_", ",", "ae_", ",", "a0_"}], "]"}], ":=", 
   RowBox[{"Vtot", "[", 
    RowBox[{"v", ",", "c", ",", "ae", ",", "a0"}], "]"}]}], 
  ";"}], "\[IndentingNewLine]", 
 RowBox[{
  RowBox[{"Vtotcub0", "=", "0"}], ";"}]}], "Input",
 InitializationCell->True,
 CellChangeTimes->{{3.744628850578582*^9, 3.744628893155428*^9}, {
  3.7446988705112534`*^9, 3.744698872189749*^9}, {3.744698928975149*^9, 
  3.744698936238619*^9}, {3.744699067399302*^9, 3.744699071726884*^9}, {
  3.745829151808375*^9, 3.745829162135935*^9}, {3.745829208704137*^9, 
  3.745829220824328*^9}},
 CellLabel->"In[80]:=",ExpressionUUID->"32271bb6-260a-4b5d-b961-7b2776904158"]
}, Closed]],

Cell[CellGroupData[{

Cell["MFC components", "Subsection",
 CellChangeTimes->{{3.745837723155368*^9, 
  3.745837726514955*^9}},ExpressionUUID->"95c9c7f9-ca06-4962-8e09-\
a501d50f6dd9"],

Cell[BoxData[{
 RowBox[{
  RowBox[{
   RowBox[{"cubMFCxx", "[", 
    RowBox[{
    "a_", ",", "c_", ",", "ae_", ",", "a0_", ",", "ix_", ",", "iy_", ",", 
     "iz_", ",", "n_"}], "]"}], "=", 
   RowBox[{"MFCxx", "[", 
    RowBox[{"a", ",", "c", ",", "ae", ",", "a0", ",", 
     RowBox[{"a", "*", "ix"}], ",", 
     RowBox[{"a", "*", "iy"}], ",", 
     RowBox[{"a", "*", "iz"}], ",", "n"}], "]"}]}], 
  ";"}], "\[IndentingNewLine]", 
 RowBox[{
  RowBox[{"cubMFCxx0", "=", "0"}], ";"}], "\[IndentingNewLine]", 
 RowBox[{
  RowBox[{
   RowBox[{"cubMFCyy", "[", 
    RowBox[{
    "a_", ",", "c_", ",", "ae_", ",", "a0_", ",", "ix_", ",", "iy_", ",", 
     "iz_", ",", "n_"}], "]"}], "=", 
   RowBox[{"MFCyy", "[", 
    RowBox[{"a", ",", "c", ",", "ae", ",", "a0", ",", 
     RowBox[{"a", "*", "ix"}], ",", 
     RowBox[{"a", "*", "iy"}], ",", 
     RowBox[{"a", "*", "iz"}], ",", "n"}], "]"}]}], 
  ";"}], "\[IndentingNewLine]", 
 RowBox[{
  RowBox[{"cubMFCyy0", "=", "0"}], ";"}], "\[IndentingNewLine]", 
 RowBox[{
  RowBox[{
   RowBox[{"cubMFCzz", "[", 
    RowBox[{
    "a_", ",", "c_", ",", "ae_", ",", "a0_", ",", "ix_", ",", "iy_", ",", 
     "iz_", ",", "n_"}], "]"}], "=", 
   RowBox[{"MFCzz", "[", 
    RowBox[{"a", ",", "c", ",", "ae", ",", "a0", ",", 
     RowBox[{"a", "*", "ix"}], ",", 
     RowBox[{"a", "*", "iy"}], ",", 
     RowBox[{"a", "*", "iz"}], ",", "n"}], "]"}]}], 
  ";"}], "\[IndentingNewLine]", 
 RowBox[{
  RowBox[{"cubMFCzz0", "=", "0"}], ";"}], "\[IndentingNewLine]", 
 RowBox[{
  RowBox[{
   RowBox[{"cubMFCxy", "[", 
    RowBox[{
    "a_", ",", "c_", ",", "ae_", ",", "a0_", ",", "ix_", ",", "iy_", ",", 
     "iz_", ",", "n_"}], "]"}], "=", 
   RowBox[{"MFCxy", "[", 
    RowBox[{"a", ",", "c", ",", "ae", ",", "a0", ",", 
     RowBox[{"a", "*", "ix"}], ",", 
     RowBox[{"a", "*", "iy"}], ",", 
     RowBox[{"a", "*", "iz"}], ",", "n"}], "]"}]}], 
  ";"}], "\[IndentingNewLine]", 
 RowBox[{
  RowBox[{"cubMFCxy0", "=", "0"}], ";"}], "\[IndentingNewLine]", 
 RowBox[{
  RowBox[{
   RowBox[{"cubMFCxz", "[", 
    RowBox[{
    "a_", ",", "c_", ",", "ae_", ",", "a0_", ",", "ix_", ",", "iy_", ",", 
     "iz_", ",", "n_"}], "]"}], "=", 
   RowBox[{"MFCxz", "[", 
    RowBox[{"a", ",", "c", ",", "ae", ",", "a0", ",", 
     RowBox[{"a", "*", "ix"}], ",", 
     RowBox[{"a", "*", "iy"}], ",", 
     RowBox[{"a", "*", "iz"}], ",", "n"}], "]"}]}], 
  ";"}], "\[IndentingNewLine]", 
 RowBox[{
  RowBox[{"cubMFCxz0", "=", "0"}], ";"}], "\[IndentingNewLine]", 
 RowBox[{
  RowBox[{
   RowBox[{"cubMFCyz", "[", 
    RowBox[{
    "a_", ",", "c_", ",", "ae_", ",", "a0_", ",", "ix_", ",", "iy_", ",", 
     "iz_", ",", "n_"}], "]"}], "=", 
   RowBox[{"MFCyz", "[", 
    RowBox[{"a", ",", "c", ",", "ae", ",", "a0", ",", 
     RowBox[{"a", "*", "ix"}], ",", 
     RowBox[{"a", "*", "iy"}], ",", 
     RowBox[{"a", "*", "iz"}], ",", "n"}], "]"}]}], 
  ";"}], "\[IndentingNewLine]", 
 RowBox[{
  RowBox[{"cubMFCyz0", "=", "0"}], ";"}]}], "Input",
 InitializationCell->True,
 CellChangeTimes->{{3.745834348230523*^9, 3.745834459961794*^9}, {
  3.7458344983383093`*^9, 3.745834579131034*^9}, {3.745836956718677*^9, 
  3.745837020661787*^9}, {3.746334506843713*^9, 3.746334549758078*^9}},
 CellLabel->"In[82]:=",ExpressionUUID->"fde02dcb-f81a-4cb2-b37c-985972391544"]
}, Closed]],

Cell[CellGroupData[{

Cell["sketch", "Subsection",
 CellChangeTimes->{{3.743052627691132*^9, 
  3.7430526283231583`*^9}},ExpressionUUID->"6e925669-a2c0-47b0-bd1d-\
1f022641bb51"],

Cell[BoxData[
 RowBox[{
  RowBox[{
   RowBox[{"cubsketch", "[", "limit_", "]"}], ":=", 
   RowBox[{"Show", "[", 
    RowBox[{
     RowBox[{"ListPointPlot3D", "[", 
      RowBox[{
       RowBox[{"Flatten", "[", 
        RowBox[{
         RowBox[{
          RowBox[{"Table", "[", 
           RowBox[{
            RowBox[{"If", "[", 
             RowBox[{
              RowBox[{
               RowBox[{
                SuperscriptBox["ix", "2"], "+", 
                SuperscriptBox["iy", "2"], "+", 
                SuperscriptBox["iz", "2"]}], "\[LessEqual]", 
               SuperscriptBox["limit", "2"]}], ",", 
              RowBox[{"a", "*", 
               RowBox[{"{", 
                RowBox[{"ix", ",", "iy", ",", "iz"}], "}"}]}]}], "]"}], ",", 
            RowBox[{"{", 
             RowBox[{"ix", ",", 
              RowBox[{"-", "limit"}], ",", "limit"}], "}"}], ",", 
            RowBox[{"{", 
             RowBox[{"iy", ",", 
              RowBox[{"-", "limit"}], ",", "limit"}], "}"}], ",", 
            RowBox[{"{", 
             RowBox[{"iz", ",", 
              RowBox[{"-", "limit"}], ",", "limit"}], "}"}]}], "]"}], "/.", 
          RowBox[{"Null", "\[Rule]", 
           RowBox[{"Sequence", "[", "]"}]}]}], ",", "2"}], "]"}], ",", 
       RowBox[{"AxesOrigin", "\[Rule]", 
        RowBox[{"{", 
         RowBox[{"0", ",", "0", ",", "0"}], "}"}]}], ",", 
       RowBox[{"BoxRatios", "\[Rule]", 
        RowBox[{"{", 
         RowBox[{"1", ",", "1", ",", "1"}], "}"}]}], ",", 
       RowBox[{"ColorFunction", "\[Rule]", "\"\<Rainbow\>\""}], ",", 
       RowBox[{"AxesLabel", "\[Rule]", 
        RowBox[{"{", 
         RowBox[{"x", ",", "y", ",", "z"}], "}"}]}], ",", " ", 
       RowBox[{"ViewPoint", "\[Rule]", 
        RowBox[{"{", 
         RowBox[{"3", ",", 
          RowBox[{"-", "1.5"}], ",", "1"}], "}"}]}], ",", 
       RowBox[{"ViewVertical", "\[Rule]", 
        RowBox[{"{", 
         RowBox[{"0", ",", "0", ",", "1"}], "}"}]}], ",", 
       RowBox[{"LabelStyle", "\[Rule]", 
        RowBox[{"Directive", "[", 
         RowBox[{"Black", ",", "14"}], "]"}]}]}], "]"}], ",", 
     RowBox[{"SphericalPlot3D", "[", 
      RowBox[{
       RowBox[{"{", "limit", "}"}], ",", 
       RowBox[{"{", 
        RowBox[{"\[Theta]", ",", "0", ",", "Pi"}], "}"}], ",", 
       RowBox[{"{", 
        RowBox[{"\[Phi]", ",", "0", ",", 
         RowBox[{"2", " ", "Pi"}]}], "}"}], ",", 
       RowBox[{"PlotStyle", "\[Rule]", 
        RowBox[{"Directive", "[", 
         RowBox[{"Orange", ",", 
          RowBox[{"Opacity", "[", "0.1", "]"}]}], "]"}]}], ",", 
       RowBox[{"Mesh", "\[Rule]", "None"}]}], "]"}]}], "]"}]}], 
  ";"}]], "Input",
 InitializationCell->True,
 CellChangeTimes->{{3.7430524300265923`*^9, 3.74305250900393*^9}, {
   3.743052717855217*^9, 3.7430527273501253`*^9}, {3.7430653559169893`*^9, 
   3.7430653993893957`*^9}, 3.743065567047867*^9, {3.7430660982988453`*^9, 
   3.743066098386024*^9}, {3.744005345208809*^9, 3.744005381449066*^9}},
 CellLabel->"In[94]:=",ExpressionUUID->"3fbd0342-aad8-494e-ba10-f4719d758ae2"],

Cell[BoxData[
 RowBox[{"(*", 
  RowBox[{
   RowBox[{
    RowBox[{"cubsketch", "[", "1", "]"}], "\[IndentingNewLine]", 
    RowBox[{"Export", "[", 
     RowBox[{
     "\"\<~gjc29/Papers/QLI001/figures/cub_sphere.pdf\>\"", ",", "%"}], 
     "]"}]}], ";"}], "*)"}]], "Input",
 CellChangeTimes->{{3.74305264331161*^9, 3.74305264673929*^9}, {
  3.7430547035654373`*^9, 3.743054709209423*^9}, {3.7430656078530416`*^9, 
  3.743065608214107*^9}, {3.7430656762781057`*^9, 3.743065676529694*^9}, {
  3.743941547569669*^9, 3.743941558140173*^9}, {3.74394190161322*^9, 
  3.743941901681244*^9}, {3.744005339288463*^9, 3.74400533936795*^9}, {
  3.744005383714218*^9, 3.744005384245352*^9}, {3.7452986538140793`*^9, 
  3.745298679064679*^9}},
 CellLabel->
  "In[162]:=",ExpressionUUID->"4dbfc47b-986e-45f1-8946-e870bc26ba62"]
}, Closed]]
}, Closed]],

Cell[CellGroupData[{

Cell["Body-Centred Cubic (bcc)", "Section",
 ShowGroupOpener->"OutsideFrame",
 CellChangeTimes->{{3.741420417290846*^9, 
  3.741420423938883*^9}},ExpressionUUID->"71bd7835-e878-46f1-99b9-\
3eb3cd7eed34"],

Cell[CellGroupData[{

Cell[TextData[StyleBox["nearest neighbors", "Subsection"]], "Subsection",
 ShowGroupOpener->"OutsideFrame",
 CellChangeTimes->{
  3.741420406923604*^9},ExpressionUUID->"90ba0464-92fc-487a-9387-\
b325e0edfe8b"],

Cell["upper face", "Text",
 ShowGroupOpener->"OutsideFrame",
 CellChangeTimes->{{3.734424183860633*^9, 
  3.734424186044372*^9}},ExpressionUUID->"1f519c6f-9f5c-45bd-bfea-\
3a62e25efbfc"],

Cell[BoxData[{
 RowBox[{
  RowBox[{
   RowBox[{"bcc1", "[", "a_", "]"}], "=", 
   RowBox[{
    RowBox[{"(", 
     RowBox[{"a", "/", "2"}], ")"}], "*", 
    RowBox[{"{", 
     RowBox[{"1", ",", "1", ",", "1"}], "}"}]}]}], 
  ";"}], "\[IndentingNewLine]", 
 RowBox[{
  RowBox[{
   RowBox[{"bcc2", "[", "a_", "]"}], "=", 
   RowBox[{
    RowBox[{"(", 
     RowBox[{"a", "/", "2"}], ")"}], "*", 
    RowBox[{"{", 
     RowBox[{
      RowBox[{"-", "1"}], ",", "1", ",", "1"}], "}"}]}]}], 
  ";"}], "\[IndentingNewLine]", 
 RowBox[{
  RowBox[{
   RowBox[{"bcc3", "[", "a_", "]"}], "=", 
   RowBox[{
    RowBox[{"(", 
     RowBox[{"a", "/", "2"}], ")"}], "*", 
    RowBox[{"{", 
     RowBox[{"1", ",", 
      RowBox[{"-", "1"}], ",", "1"}], "}"}]}]}], ";"}], "\[IndentingNewLine]", 
 RowBox[{
  RowBox[{
   RowBox[{"bcc4", "[", "a_", "]"}], "=", 
   RowBox[{
    RowBox[{"(", 
     RowBox[{"a", "/", "2"}], ")"}], "*", 
    RowBox[{"{", 
     RowBox[{
      RowBox[{"-", "1"}], ",", 
      RowBox[{"-", "1"}], ",", "1"}], "}"}]}]}], ";"}]}], "Input",
 ShowGroupOpener->"OutsideFrame",
 InitializationCell->True,
 CellChangeTimes->{{3.732423539867302*^9, 3.7324236732193413`*^9}, {
   3.734424028734527*^9, 3.734424065702976*^9}, {3.734424190014729*^9, 
   3.734424191164762*^9}, {3.742535042416059*^9, 3.742535057075408*^9}, {
   3.742555113032997*^9, 3.742555117448914*^9}, {3.744713238777892*^9, 
   3.744713255616878*^9}, {3.7447133186117773`*^9, 3.744713321696457*^9}, 
   3.744713451161528*^9, 3.744713500123497*^9, {3.74471368186712*^9, 
   3.7447136857395897`*^9}, {3.744713849398525*^9, 3.7447138511963387`*^9}},
 CellLabel->"In[95]:=",ExpressionUUID->"78c59b45-1a42-4989-9658-e93afc45cc1a"],

Cell["lower face", "Text",
 ShowGroupOpener->"OutsideFrame",
 CellChangeTimes->{{3.734424196268779*^9, 
  3.734424198327124*^9}},ExpressionUUID->"d6e956cf-13a1-4514-aa9a-\
235367f06698"],

Cell[BoxData[{
 RowBox[{
  RowBox[{
   RowBox[{"bcc5", "[", "a_", "]"}], "=", 
   RowBox[{
    RowBox[{"(", 
     RowBox[{"a", "/", "2"}], ")"}], "*", 
    RowBox[{"{", 
     RowBox[{"1", ",", "1", ",", 
      RowBox[{"-", "1"}]}], "}"}]}]}], ";"}], "\[IndentingNewLine]", 
 RowBox[{
  RowBox[{
   RowBox[{"bcc6", "[", "a_", "]"}], "=", 
   RowBox[{
    RowBox[{"(", 
     RowBox[{"a", "/", "2"}], ")"}], "*", 
    RowBox[{"{", 
     RowBox[{"1", ",", 
      RowBox[{"-", "1"}], ",", 
      RowBox[{"-", "1"}]}], "}"}]}]}], ";"}], "\[IndentingNewLine]", 
 RowBox[{
  RowBox[{
   RowBox[{"bcc7", "[", "a_", "]"}], "=", 
   RowBox[{
    RowBox[{"(", 
     RowBox[{"a", "/", "2"}], ")"}], "*", 
    RowBox[{"{", 
     RowBox[{
      RowBox[{"-", "1"}], ",", "1", ",", 
      RowBox[{"-", "1"}]}], "}"}]}]}], ";"}], "\[IndentingNewLine]", 
 RowBox[{
  RowBox[{
   RowBox[{"bcc8", "[", "a_", "]"}], "=", 
   RowBox[{
    RowBox[{"(", 
     RowBox[{"a", "/", "2"}], ")"}], "*", 
    RowBox[{"{", 
     RowBox[{
      RowBox[{"-", "1"}], ",", 
      RowBox[{"-", "1"}], ",", 
      RowBox[{"-", "1"}]}], "}"}]}]}], ";"}]}], "Input",
 ShowGroupOpener->"OutsideFrame",
 InitializationCell->True,
 CellChangeTimes->{{3.742535060877859*^9, 3.742535067041451*^9}, {
  3.742555120184987*^9, 3.742555124072891*^9}, {3.744713258585485*^9, 
  3.744713274048463*^9}, {3.744713854326345*^9, 3.7447138557483463`*^9}},
 CellLabel->"In[99]:=",ExpressionUUID->"5bbd5079-4430-4c89-9a0f-a2c9096fdfc8"],

Cell[CellGroupData[{

Cell[BoxData[
 RowBox[{"ListPointPlot3D", "[", 
  RowBox[{
   RowBox[{"{", 
    RowBox[{
     RowBox[{"{", 
      RowBox[{"0", ",", "0", ",", "0"}], "}"}], ",", 
     RowBox[{"bcc1", "[", "1", "]"}], ",", 
     RowBox[{"bcc2", "[", "1", "]"}], ",", 
     RowBox[{"bcc3", "[", "1", "]"}], ",", 
     RowBox[{"bcc4", "[", "1", "]"}], ",", 
     RowBox[{"bcc5", "[", "1", "]"}], ",", 
     RowBox[{"bcc6", "[", "1", "]"}], ",", 
     RowBox[{"bcc7", "[", "1", "]"}], ",", 
     RowBox[{"bcc8", "[", "1", "]"}]}], "}"}], ",", 
   RowBox[{"AxesOrigin", "\[Rule]", 
    RowBox[{"{", 
     RowBox[{"0", ",", "0", ",", "0"}], "}"}]}], ",", 
   RowBox[{"BoxRatios", "\[Rule]", "1"}], ",", 
   RowBox[{"ColorFunction", "\[Rule]", "\"\<Rainbow\>\""}], ",", 
   RowBox[{"AxesLabel", "\[Rule]", 
    RowBox[{"{", 
     RowBox[{"x", ",", "y", ",", "z"}], "}"}]}], ",", 
   RowBox[{"ViewPoint", "\[Rule]", 
    RowBox[{"{", 
     RowBox[{"3", ",", 
      RowBox[{"-", "1.5"}], ",", "1"}], "}"}]}], ",", 
   RowBox[{"ViewVertical", "\[Rule]", 
    RowBox[{"{", 
     RowBox[{"0", ",", "0", ",", "1"}], "}"}]}], ",", 
   RowBox[{"LabelStyle", "\[Rule]", 
    RowBox[{"Directive", "[", 
     RowBox[{"Black", ",", "14"}], "]"}]}]}], "]"}]], "Input",
 ShowGroupOpener->"OutsideFrame",
 CellChangeTimes->{{3.732528071635578*^9, 3.73252822043438*^9}, {
   3.73252832346026*^9, 3.73252832386337*^9}, {3.7325283591970577`*^9, 
   3.732528360659464*^9}, {3.732528478493622*^9, 3.7325284803165007`*^9}, {
   3.7325286045665216`*^9, 3.732528608373601*^9}, {3.732529627390747*^9, 
   3.732529635895668*^9}, {3.733805525914296*^9, 3.733805526839575*^9}, 
   3.7341504449664783`*^9, {3.737109390685457*^9, 3.737109394213192*^9}, {
   3.7371095226558323`*^9, 3.737109550518403*^9}, {3.737109689441512*^9, 
   3.737109718488452*^9}, {3.7440038340281076`*^9, 3.744003836612163*^9}, {
   3.7447132779841423`*^9, 3.7447132938406067`*^9}, {3.7452306226511106`*^9, 
   3.745230623378387*^9}},
 CellLabel->
  "In[171]:=",ExpressionUUID->"36809163-1df3-4769-b2dd-b30b5df1e221"],

Cell[BoxData[
 Graphics3DBox[{
   {RGBColor[0.3315753, 0.4561011, 0.6388182], PointSize[
     NCache[
      Rational[7, 360], 0.019444444444444445`]], 
    {RGBColor[0.513417, 0.72992, 0.440682], Point3DBox[{0., 0., 0.}]}, 
    {RGBColor[0.857359, 0.131106, 0.132128], Point3DBox[{0.5, 0.5, 0.5}]}, 
    {RGBColor[0.857359, 0.131106, 0.132128], Point3DBox[{-0.5, 0.5, 0.5}]}, 
    {RGBColor[0.857359, 0.131106, 0.132128], Point3DBox[{0.5, -0.5, 0.5}]}, 
    {RGBColor[0.857359, 0.131106, 0.132128], Point3DBox[{-0.5, -0.5, 0.5}]}, 
    {RGBColor[0.471412, 0.108766, 0.527016], Point3DBox[{0.5, 0.5, -0.5}]}, 
    {RGBColor[0.471412, 0.108766, 0.527016], Point3DBox[{0.5, -0.5, -0.5}]}, 
    {RGBColor[0.471412, 0.108766, 0.527016], Point3DBox[{-0.5, 0.5, -0.5}]}, 
    {RGBColor[0.471412, 0.108766, 0.527016], 
     Point3DBox[{-0.5, -0.5, -0.5}]}}, {}, {}, {}, {}},
  Axes->True,
  AxesLabel->{
    FormBox["x", TraditionalForm], 
    FormBox["y", TraditionalForm], 
    FormBox["z", TraditionalForm]},
  AxesOrigin->{0, 0, 0},
  BoxRatios->1,
  DisplayFunction->Identity,
  FaceGrids->None,
  FaceGridsStyle->Automatic,
  ImageSize->{381.22352777957815`, 364.48214058905694`},
  ImageSizeRaw->Automatic,
  LabelStyle->Directive[
    GrayLevel[0], 14],
  PlotRange->{{-0.5, 0.5}, {-0.5, 0.5}, Automatic},
  PlotRangePadding->{{
     Scaled[0.02], 
     Scaled[0.02]}, {
     Scaled[0.02], 
     Scaled[0.02]}, {Automatic, Automatic}},
  Ticks->{Automatic, Automatic, Automatic},
  ViewPoint->{1.8626414348331046`, -2.788753767667347, 1.0017081953164102`},
  ViewVertical->{0.002740830664340735, 0.00244074394012353, 
   0.999993265285466}]], "Output",
 ShowGroupOpener->"OutsideFrame",
 CellChangeTimes->{{3.737109708809475*^9, 3.737109719226265*^9}, 
   3.7418624411877213`*^9, {3.744003839178217*^9, 3.744003847560577*^9}, 
   3.744713297100127*^9, 3.744713702326159*^9, 3.744713862963715*^9, 
   3.745232869050737*^9, 3.745233546965117*^9, 3.745234793679099*^9, 
   3.7452385886166553`*^9, 3.745320982133687*^9, 3.7453212762550917`*^9, 
   3.74532173883914*^9, 3.745324544023786*^9},
 CellLabel->
  "Out[171]=",ExpressionUUID->"8772e3e3-30fa-48a0-ad59-c2e187953fd0"]
}, Open  ]],

Cell["NB: 2 atoms per unit cell", "Text",
 ShowGroupOpener->"OutsideFrame",
 CellChangeTimes->{{3.73380283197314*^9, 3.7338028361012573`*^9}, {
  3.7414279360597754`*^9, 
  3.74142793695575*^9}},ExpressionUUID->"7e655d2f-58e8-4234-b641-\
1a154299bf36"]
}, Open  ]],

Cell[CellGroupData[{

Cell["potentials", "Subsection",
 ShowGroupOpener->"OutsideFrame",
 CellChangeTimes->{{3.7414284188403873`*^9, 
  3.741428420328411*^9}},ExpressionUUID->"c32350a2-46d3-464d-ba13-\
58f097f6782b"],

Cell["Coulomb potential", "Text",
 CellChangeTimes->{
  3.741427956316712*^9},ExpressionUUID->"f8c9ff04-dd03-4377-bc78-\
e135bd8b0666"],

Cell[BoxData[
 RowBox[{
  RowBox[{
   RowBox[{"Vbcc", "[", "v_", "]"}], ":=", 
   RowBox[{
    RowBox[{"V", "[", "v", "]"}], "+", 
    RowBox[{
     RowBox[{"(", 
      RowBox[{
       RowBox[{"V", "[", 
        RowBox[{"v", "+", 
         RowBox[{"bcc1", "[", "1", "]"}]}], "]"}], "+", 
       RowBox[{"V", "[", 
        RowBox[{"v", "+", 
         RowBox[{"bcc2", "[", "1", "]"}]}], "]"}], "+", 
       RowBox[{"V", "[", 
        RowBox[{"v", "+", 
         RowBox[{"bcc3", "[", "1", "]"}]}], "]"}], "+", 
       RowBox[{"V", "[", 
        RowBox[{"v", "+", 
         RowBox[{"bcc4", "[", "1", "]"}]}], "]"}], "+", 
       RowBox[{"V", "[", 
        RowBox[{"v", "+", 
         RowBox[{"bcc5", "[", "1", "]"}]}], "]"}], "+", 
       RowBox[{"V", "[", 
        RowBox[{"v", "+", 
         RowBox[{"bcc6", "[", "1", "]"}]}], "]"}], "+", 
       RowBox[{"V", "[", 
        RowBox[{"v", "+", 
         RowBox[{"bcc7", "[", "1", "]"}]}], "]"}], "+", 
       RowBox[{"V", "[", 
        RowBox[{"v", "+", 
         RowBox[{"bcc8", "[", "1", "]"}]}], "]"}]}], ")"}], "/", "8"}]}]}], 
  ";"}]], "Input",
 ShowGroupOpener->"OutsideFrame",
 InitializationCell->True,
 CellChangeTimes->{{3.732423726964353*^9, 3.732423812932495*^9}, {
  3.7324273225533323`*^9, 3.7324273444567204`*^9}, {3.74471371474874*^9, 
  3.744713749339876*^9}, {3.745230079148314*^9, 3.745230098252406*^9}},
 CellLabel->
  "In[103]:=",ExpressionUUID->"e02f3f9e-97b5-494d-8ce4-c61cb807dbd4"],

Cell["ion-ion contribution", "Text",
 CellChangeTimes->{{3.744627950961549*^9, 3.74462796102524*^9}, {
  3.744699078287795*^9, 3.7446990800395308`*^9}, {3.74651579790379*^9, 
  3.746515802111471*^9}},ExpressionUUID->"be8417d1-b311-46e7-9e99-\
d6bacea51d5f"],

Cell[BoxData[{
 RowBox[{
  RowBox[{
   RowBox[{"Viibcc", "[", 
    RowBox[{"v_", ",", "a_", ",", "c_", ",", "ae_", ",", "a0_"}], "]"}], ":=", 
   RowBox[{
    RowBox[{"Vii", "[", 
     RowBox[{"v", ",", "c", ",", "ae", ",", "a0"}], "]"}], "+", 
    RowBox[{
     RowBox[{"(", 
      RowBox[{
       RowBox[{"Vii", "[", 
        RowBox[{
         RowBox[{"v", "+", 
          RowBox[{"bcc1", "[", "a", "]"}]}], ",", "c", ",", "ae", ",", "a0"}],
         "]"}], "+", 
       RowBox[{"Vii", "[", 
        RowBox[{
         RowBox[{"v", "+", 
          RowBox[{"bcc2", "[", "a", "]"}]}], ",", "c", ",", "ae", ",", "a0"}],
         "]"}], "+", 
       RowBox[{"Vii", "[", 
        RowBox[{
         RowBox[{"v", "+", 
          RowBox[{"bcc3", "[", "a", "]"}]}], ",", "c", ",", "ae", ",", "a0"}],
         "]"}], "+", 
       RowBox[{"Vii", "[", 
        RowBox[{
         RowBox[{"v", "+", 
          RowBox[{"bcc4", "[", "a", "]"}]}], ",", "c", ",", "ae", ",", "a0"}],
         "]"}], "+", 
       RowBox[{"Vii", "[", 
        RowBox[{
         RowBox[{"v", "+", 
          RowBox[{"bcc5", "[", "a", "]"}]}], ",", "c", ",", "ae", ",", "a0"}],
         "]"}], "+", 
       RowBox[{"Vii", "[", 
        RowBox[{
         RowBox[{"v", "+", 
          RowBox[{"bcc6", "[", "a", "]"}]}], ",", "c", ",", "ae", ",", "a0"}],
         "]"}], "+", 
       RowBox[{"Vii", "[", 
        RowBox[{
         RowBox[{"v", "+", 
          RowBox[{"bcc7", "[", "a", "]"}]}], ",", "c", ",", "ae", ",", "a0"}],
         "]"}], "+", 
       RowBox[{"Vii", "[", 
        RowBox[{
         RowBox[{"v", "+", 
          RowBox[{"bcc8", "[", "a", "]"}]}], ",", "c", ",", "ae", ",", "a0"}],
         "]"}]}], ")"}], "/", "8"}]}]}], ";"}], "\[IndentingNewLine]", 
 RowBox[{
  RowBox[{
   RowBox[{"Viibcc0", "[", 
    RowBox[{"v_", ",", "a_", ",", "c_", ",", "ae_", ",", "a0_"}], "]"}], ":=", 
   RowBox[{
    RowBox[{"(", 
     RowBox[{
      RowBox[{"Vii", "[", 
       RowBox[{
        RowBox[{"v", "+", 
         RowBox[{"bcc1", "[", "a", "]"}]}], ",", "c", ",", "ae", ",", "a0"}], 
       "]"}], "+", 
      RowBox[{"Vii", "[", 
       RowBox[{
        RowBox[{"v", "+", 
         RowBox[{"bcc2", "[", "a", "]"}]}], ",", "c", ",", "ae", ",", "a0"}], 
       "]"}], "+", 
      RowBox[{"Vii", "[", 
       RowBox[{
        RowBox[{"v", "+", 
         RowBox[{"bcc3", "[", "a", "]"}]}], ",", "c", ",", "ae", ",", "a0"}], 
       "]"}], "+", 
      RowBox[{"Vii", "[", 
       RowBox[{
        RowBox[{"v", "+", 
         RowBox[{"bcc4", "[", "a", "]"}]}], ",", "c", ",", "ae", ",", "a0"}], 
       "]"}], "+", 
      RowBox[{"Vii", "[", 
       RowBox[{
        RowBox[{"v", "+", 
         RowBox[{"bcc5", "[", "a", "]"}]}], ",", "c", ",", "ae", ",", "a0"}], 
       "]"}], "+", 
      RowBox[{"Vii", "[", 
       RowBox[{
        RowBox[{"v", "+", 
         RowBox[{"bcc6", "[", "a", "]"}]}], ",", "c", ",", "ae", ",", "a0"}], 
       "]"}], "+", 
      RowBox[{"Vii", "[", 
       RowBox[{
        RowBox[{"v", "+", 
         RowBox[{"bcc7", "[", "a", "]"}]}], ",", "c", ",", "ae", ",", "a0"}], 
       "]"}], "+", 
      RowBox[{"Vii", "[", 
       RowBox[{
        RowBox[{"v", "+", 
         RowBox[{"bcc8", "[", "a", "]"}]}], ",", "c", ",", "ae", ",", "a0"}], 
       "]"}]}], ")"}], "/", "8"}]}], ";"}]}], "Input",
 InitializationCell->True,
 CellChangeTimes->{{3.744628850578582*^9, 3.744628893155428*^9}, {
   3.7446925259152803`*^9, 3.744692578293825*^9}, {3.7446990828812933`*^9, 
   3.744699175435864*^9}, {3.744714033270494*^9, 3.744714107422533*^9}, {
   3.745829174328958*^9, 3.745829196385529*^9}, {3.745829236201859*^9, 
   3.745829262233672*^9}, {3.745829315628068*^9, 3.745829323578041*^9}, 
   3.746515877045555*^9},
 CellLabel->
  "In[104]:=",ExpressionUUID->"65cd1792-32ba-4005-80cf-620d0b72fb50"],

Cell["electron-ion contribution", "Text",
 CellChangeTimes->{{3.744627950961549*^9, 3.74462796102524*^9}, {
  3.744699078287795*^9, 3.7446990800395308`*^9}, {3.746515805495825*^9, 
  3.7465158107190523`*^9}},ExpressionUUID->"c138793f-75ac-45a1-9dca-\
11ce461b4dbd"],

Cell[BoxData[{
 RowBox[{
  RowBox[{
   RowBox[{"Veibcc", "[", 
    RowBox[{"v_", ",", "a_", ",", "c_", ",", "ae_", ",", "a0_"}], "]"}], ":=", 
   RowBox[{
    RowBox[{"Vei", "[", 
     RowBox[{"v", ",", "c", ",", "ae", ",", "a0"}], "]"}], "+", 
    RowBox[{
     RowBox[{"(", 
      RowBox[{
       RowBox[{"Vei", "[", 
        RowBox[{
         RowBox[{"v", "+", 
          RowBox[{"bcc1", "[", "a", "]"}]}], ",", "c", ",", "ae", ",", "a0"}],
         "]"}], "+", 
       RowBox[{"Vei", "[", 
        RowBox[{
         RowBox[{"v", "+", 
          RowBox[{"bcc2", "[", "a", "]"}]}], ",", "c", ",", "ae", ",", "a0"}],
         "]"}], "+", 
       RowBox[{"Vei", "[", 
        RowBox[{
         RowBox[{"v", "+", 
          RowBox[{"bcc3", "[", "a", "]"}]}], ",", "c", ",", "ae", ",", "a0"}],
         "]"}], "+", 
       RowBox[{"Vei", "[", 
        RowBox[{
         RowBox[{"v", "+", 
          RowBox[{"bcc4", "[", "a", "]"}]}], ",", "c", ",", "ae", ",", "a0"}],
         "]"}], "+", 
       RowBox[{"Vei", "[", 
        RowBox[{
         RowBox[{"v", "+", 
          RowBox[{"bcc5", "[", "a", "]"}]}], ",", "c", ",", "ae", ",", "a0"}],
         "]"}], "+", 
       RowBox[{"Vei", "[", 
        RowBox[{
         RowBox[{"v", "+", 
          RowBox[{"bcc6", "[", "a", "]"}]}], ",", "c", ",", "ae", ",", "a0"}],
         "]"}], "+", 
       RowBox[{"Vei", "[", 
        RowBox[{
         RowBox[{"v", "+", 
          RowBox[{"bcc7", "[", "a", "]"}]}], ",", "c", ",", "ae", ",", "a0"}],
         "]"}], "+", 
       RowBox[{"Vei", "[", 
        RowBox[{
         RowBox[{"v", "+", 
          RowBox[{"bcc8", "[", "a", "]"}]}], ",", "c", ",", "ae", ",", "a0"}],
         "]"}]}], ")"}], "/", "8"}]}]}], ";"}], "\[IndentingNewLine]", 
 RowBox[{
  RowBox[{
   RowBox[{"Veibcc0", "[", 
    RowBox[{"v_", ",", "a_", ",", "c_", ",", "ae_", ",", "a0_"}], "]"}], ":=", 
   RowBox[{
    RowBox[{"(", 
     RowBox[{
      RowBox[{"Vei", "[", 
       RowBox[{
        RowBox[{"v", "+", 
         RowBox[{"bcc1", "[", "a", "]"}]}], ",", "c", ",", "ae", ",", "a0"}], 
       "]"}], "+", 
      RowBox[{"Vei", "[", 
       RowBox[{
        RowBox[{"v", "+", 
         RowBox[{"bcc2", "[", "a", "]"}]}], ",", "c", ",", "ae", ",", "a0"}], 
       "]"}], "+", 
      RowBox[{"Vei", "[", 
       RowBox[{
        RowBox[{"v", "+", 
         RowBox[{"bcc3", "[", "a", "]"}]}], ",", "c", ",", "ae", ",", "a0"}], 
       "]"}], "+", 
      RowBox[{"Vei", "[", 
       RowBox[{
        RowBox[{"v", "+", 
         RowBox[{"bcc4", "[", "a", "]"}]}], ",", "c", ",", "ae", ",", "a0"}], 
       "]"}], "+", 
      RowBox[{"Vei", "[", 
       RowBox[{
        RowBox[{"v", "+", 
         RowBox[{"bcc5", "[", "a", "]"}]}], ",", "c", ",", "ae", ",", "a0"}], 
       "]"}], "+", 
      RowBox[{"Vei", "[", 
       RowBox[{
        RowBox[{"v", "+", 
         RowBox[{"bcc6", "[", "a", "]"}]}], ",", "c", ",", "ae", ",", "a0"}], 
       "]"}], "+", 
      RowBox[{"Vei", "[", 
       RowBox[{
        RowBox[{"v", "+", 
         RowBox[{"bcc7", "[", "a", "]"}]}], ",", "c", ",", "ae", ",", "a0"}], 
       "]"}], "+", 
      RowBox[{"Vei", "[", 
       RowBox[{
        RowBox[{"v", "+", 
         RowBox[{"bcc8", "[", "a", "]"}]}], ",", "c", ",", "ae", ",", "a0"}], 
       "]"}]}], ")"}], "/", "8"}]}], ";"}]}], "Input",
 InitializationCell->True,
 CellChangeTimes->{{3.744628850578582*^9, 3.744628893155428*^9}, {
   3.7446925259152803`*^9, 3.744692578293825*^9}, {3.7446990828812933`*^9, 
   3.744699175435864*^9}, {3.744714033270494*^9, 3.744714107422533*^9}, {
   3.745829174328958*^9, 3.745829196385529*^9}, {3.745829236201859*^9, 
   3.745829262233672*^9}, {3.745829315628068*^9, 3.745829323578041*^9}, 
   3.746515919376194*^9},
 CellLabel->
  "In[106]:=",ExpressionUUID->"03022202-3b88-40cd-9992-88ffb7df0785"],

Cell["electron-electron contribution", "Text",
 CellChangeTimes->{{3.744627950961549*^9, 3.74462796102524*^9}, {
  3.744699078287795*^9, 3.7446990800395308`*^9}, {3.7465158144000177`*^9, 
  3.7465158213672953`*^9}},ExpressionUUID->"d427b904-f75c-40a5-bf9e-\
d4df16f041ec"],

Cell[BoxData[{
 RowBox[{
  RowBox[{
   RowBox[{"Veebcc", "[", 
    RowBox[{"v_", ",", "a_", ",", "ae_", ",", "a0_"}], "]"}], ":=", 
   RowBox[{
    RowBox[{"Vee", "[", 
     RowBox[{"v", ",", "ae", ",", "a0"}], "]"}], "+", 
    RowBox[{
     RowBox[{"(", 
      RowBox[{
       RowBox[{"Vee", "[", 
        RowBox[{
         RowBox[{"v", "+", 
          RowBox[{"bcc1", "[", "a", "]"}]}], ",", "ae", ",", "a0"}], "]"}], 
       "+", 
       RowBox[{"Vee", "[", 
        RowBox[{
         RowBox[{"v", "+", 
          RowBox[{"bcc2", "[", "a", "]"}]}], ",", "ae", ",", "a0"}], "]"}], 
       "+", 
       RowBox[{"Vee", "[", 
        RowBox[{
         RowBox[{"v", "+", 
          RowBox[{"bcc3", "[", "a", "]"}]}], ",", "ae", ",", "a0"}], "]"}], 
       "+", 
       RowBox[{"Vee", "[", 
        RowBox[{
         RowBox[{"v", "+", 
          RowBox[{"bcc4", "[", "a", "]"}]}], ",", "ae", ",", "a0"}], "]"}], 
       "+", 
       RowBox[{"Vee", "[", 
        RowBox[{
         RowBox[{"v", "+", 
          RowBox[{"bcc5", "[", "a", "]"}]}], ",", "ae", ",", "a0"}], "]"}], 
       "+", 
       RowBox[{"Vee", "[", 
        RowBox[{
         RowBox[{"v", "+", 
          RowBox[{"bcc6", "[", "a", "]"}]}], ",", "ae", ",", "a0"}], "]"}], 
       "+", 
       RowBox[{"Vee", "[", 
        RowBox[{
         RowBox[{"v", "+", 
          RowBox[{"bcc7", "[", "a", "]"}]}], ",", "ae", ",", "a0"}], "]"}], 
       "+", 
       RowBox[{"Vee", "[", 
        RowBox[{
         RowBox[{"v", "+", 
          RowBox[{"bcc8", "[", "a", "]"}]}], ",", "ae", ",", "a0"}], "]"}]}], 
      ")"}], "/", "8"}]}]}], ";"}], "\[IndentingNewLine]", 
 RowBox[{
  RowBox[{
   RowBox[{"Veebcc0", "[", 
    RowBox[{"v_", ",", "a_", ",", "ae_", ",", "a0_"}], "]"}], ":=", 
   RowBox[{
    RowBox[{"(", 
     RowBox[{
      RowBox[{"Vee", "[", 
       RowBox[{
        RowBox[{"v", "+", 
         RowBox[{"bcc1", "[", "a", "]"}]}], ",", "ae", ",", "a0"}], "]"}], 
      "+", 
      RowBox[{"Vee", "[", 
       RowBox[{
        RowBox[{"v", "+", 
         RowBox[{"bcc2", "[", "a", "]"}]}], ",", "ae", ",", "a0"}], "]"}], 
      "+", 
      RowBox[{"Vee", "[", 
       RowBox[{
        RowBox[{"v", "+", 
         RowBox[{"bcc3", "[", "a", "]"}]}], ",", "ae", ",", "a0"}], "]"}], 
      "+", 
      RowBox[{"Vee", "[", 
       RowBox[{
        RowBox[{"v", "+", 
         RowBox[{"bcc4", "[", "a", "]"}]}], ",", "ae", ",", "a0"}], "]"}], 
      "+", 
      RowBox[{"Vee", "[", 
       RowBox[{
        RowBox[{"v", "+", 
         RowBox[{"bcc5", "[", "a", "]"}]}], ",", "ae", ",", "a0"}], "]"}], 
      "+", 
      RowBox[{"Vee", "[", 
       RowBox[{
        RowBox[{"v", "+", 
         RowBox[{"bcc6", "[", "a", "]"}]}], ",", "ae", ",", "a0"}], "]"}], 
      "+", 
      RowBox[{"Vee", "[", 
       RowBox[{
        RowBox[{"v", "+", 
         RowBox[{"bcc7", "[", "a", "]"}]}], ",", "ae", ",", "a0"}], "]"}], 
      "+", 
      RowBox[{"Vee", "[", 
       RowBox[{
        RowBox[{"v", "+", 
         RowBox[{"bcc8", "[", "a", "]"}]}], ",", "ae", ",", "a0"}], "]"}]}], 
     ")"}], "/", "8"}]}], ";"}]}], "Input",
 InitializationCell->True,
 CellChangeTimes->{{3.744628850578582*^9, 3.744628893155428*^9}, {
   3.7446925259152803`*^9, 3.744692578293825*^9}, {3.7446990828812933`*^9, 
   3.744699175435864*^9}, {3.744714033270494*^9, 3.744714107422533*^9}, {
   3.745829174328958*^9, 3.745829196385529*^9}, {3.745829236201859*^9, 
   3.745829262233672*^9}, {3.745829315628068*^9, 3.745829323578041*^9}, 
   3.7465159505486917`*^9, {3.746592531513544*^9, 3.746592589808324*^9}},
 CellLabel->
  "In[108]:=",ExpressionUUID->"48b436e3-5ff9-4981-8fa4-8f15b8d78242"],

Cell["total potential", "Text",
 CellChangeTimes->{{3.744627950961549*^9, 3.74462796102524*^9}, {
  3.744699078287795*^9, 
  3.7446990800395308`*^9}},ExpressionUUID->"08e984c5-2df7-4069-8add-\
3ce6ad2b6313"],

Cell[BoxData[{
 RowBox[{
  RowBox[{
   RowBox[{"Vtotbcc", "[", 
    RowBox[{"v_", ",", "a_", ",", "c_", ",", "ae_", ",", "a0_"}], "]"}], ":=", 
   RowBox[{
    RowBox[{"Vtot", "[", 
     RowBox[{"v", ",", "c", ",", "ae", ",", "a0"}], "]"}], "+", 
    RowBox[{
     RowBox[{"(", 
      RowBox[{
       RowBox[{"Vtot", "[", 
        RowBox[{
         RowBox[{"v", "+", 
          RowBox[{"bcc1", "[", "a", "]"}]}], ",", "c", ",", "ae", ",", "a0"}],
         "]"}], "+", 
       RowBox[{"Vtot", "[", 
        RowBox[{
         RowBox[{"v", "+", 
          RowBox[{"bcc2", "[", "a", "]"}]}], ",", "c", ",", "ae", ",", "a0"}],
         "]"}], "+", 
       RowBox[{"Vtot", "[", 
        RowBox[{
         RowBox[{"v", "+", 
          RowBox[{"bcc3", "[", "a", "]"}]}], ",", "c", ",", "ae", ",", "a0"}],
         "]"}], "+", 
       RowBox[{"Vtot", "[", 
        RowBox[{
         RowBox[{"v", "+", 
          RowBox[{"bcc4", "[", "a", "]"}]}], ",", "c", ",", "ae", ",", "a0"}],
         "]"}], "+", 
       RowBox[{"Vtot", "[", 
        RowBox[{
         RowBox[{"v", "+", 
          RowBox[{"bcc5", "[", "a", "]"}]}], ",", "c", ",", "ae", ",", "a0"}],
         "]"}], "+", 
       RowBox[{"Vtot", "[", 
        RowBox[{
         RowBox[{"v", "+", 
          RowBox[{"bcc6", "[", "a", "]"}]}], ",", "c", ",", "ae", ",", "a0"}],
         "]"}], "+", 
       RowBox[{"Vtot", "[", 
        RowBox[{
         RowBox[{"v", "+", 
          RowBox[{"bcc7", "[", "a", "]"}]}], ",", "c", ",", "ae", ",", "a0"}],
         "]"}], "+", 
       RowBox[{"Vtot", "[", 
        RowBox[{
         RowBox[{"v", "+", 
          RowBox[{"bcc8", "[", "a", "]"}]}], ",", "c", ",", "ae", ",", "a0"}],
         "]"}]}], ")"}], "/", "8"}]}]}], ";"}], "\[IndentingNewLine]", 
 RowBox[{
  RowBox[{
   RowBox[{"Vtotbcc0", "[", 
    RowBox[{"v_", ",", "a_", ",", "c_", ",", "ae_", ",", "a0_"}], "]"}], ":=", 
   RowBox[{
    RowBox[{"(", 
     RowBox[{
      RowBox[{"Vtot", "[", 
       RowBox[{
        RowBox[{"v", "+", 
         RowBox[{"bcc1", "[", "a", "]"}]}], ",", "c", ",", "ae", ",", "a0"}], 
       "]"}], "+", 
      RowBox[{"Vtot", "[", 
       RowBox[{
        RowBox[{"v", "+", 
         RowBox[{"bcc2", "[", "a", "]"}]}], ",", "c", ",", "ae", ",", "a0"}], 
       "]"}], "+", 
      RowBox[{"Vtot", "[", 
       RowBox[{
        RowBox[{"v", "+", 
         RowBox[{"bcc3", "[", "a", "]"}]}], ",", "c", ",", "ae", ",", "a0"}], 
       "]"}], "+", 
      RowBox[{"Vtot", "[", 
       RowBox[{
        RowBox[{"v", "+", 
         RowBox[{"bcc4", "[", "a", "]"}]}], ",", "c", ",", "ae", ",", "a0"}], 
       "]"}], "+", 
      RowBox[{"Vtot", "[", 
       RowBox[{
        RowBox[{"v", "+", 
         RowBox[{"bcc5", "[", "a", "]"}]}], ",", "c", ",", "ae", ",", "a0"}], 
       "]"}], "+", 
      RowBox[{"Vtot", "[", 
       RowBox[{
        RowBox[{"v", "+", 
         RowBox[{"bcc6", "[", "a", "]"}]}], ",", "c", ",", "ae", ",", "a0"}], 
       "]"}], "+", 
      RowBox[{"Vtot", "[", 
       RowBox[{
        RowBox[{"v", "+", 
         RowBox[{"bcc7", "[", "a", "]"}]}], ",", "c", ",", "ae", ",", "a0"}], 
       "]"}], "+", 
      RowBox[{"Vtot", "[", 
       RowBox[{
        RowBox[{"v", "+", 
         RowBox[{"bcc8", "[", "a", "]"}]}], ",", "c", ",", "ae", ",", "a0"}], 
       "]"}]}], ")"}], "/", "8"}]}], ";"}]}], "Input",
 InitializationCell->True,
 CellChangeTimes->{{3.744628850578582*^9, 3.744628893155428*^9}, {
  3.7446925259152803`*^9, 3.744692578293825*^9}, {3.7446990828812933`*^9, 
  3.744699175435864*^9}, {3.744714033270494*^9, 3.744714107422533*^9}, {
  3.745829174328958*^9, 3.745829196385529*^9}, {3.745829236201859*^9, 
  3.745829262233672*^9}, {3.745829315628068*^9, 3.745829323578041*^9}},
 CellLabel->
  "In[110]:=",ExpressionUUID->"9d995b10-e179-47da-82e3-9fde32020432"]
}, Open  ]],

Cell[CellGroupData[{

Cell["MFC components", "Subsection",
 CellChangeTimes->{{3.745835078950076*^9, 
  3.745835082261669*^9}},ExpressionUUID->"c16527db-b122-43ee-9309-\
16043e2f88c2"],

Cell[BoxData[{
 RowBox[{
  RowBox[{
   RowBox[{"bccMFCxx", "[", 
    RowBox[{
    "a_", ",", "c_", ",", "ae_", ",", "a0_", ",", "ix_", ",", "iy_", ",", 
     "iz_", ",", "n_"}], "]"}], "=", 
   RowBox[{
    RowBox[{"MFCxx", "[", 
     RowBox[{"a", ",", "c", ",", "ae", ",", "a0", ",", 
      RowBox[{"a", "*", "ix"}], ",", 
      RowBox[{"a", "*", "iy"}], ",", 
      RowBox[{"a", "*", "iz"}], ",", "n"}], "]"}], "+", 
    RowBox[{
     RowBox[{"(", 
      RowBox[{
       RowBox[{"MFCxx", "[", 
        RowBox[{"a", ",", "c", ",", "ae", ",", "a0", ",", 
         RowBox[{
          RowBox[{"a", "*", "ix"}], "+", 
          RowBox[{
           RowBox[{"bcc1", "[", "a", "]"}], "[", 
           RowBox[{"[", "1", "]"}], "]"}]}], ",", 
         RowBox[{
          RowBox[{"a", "*", "iy"}], "+", 
          RowBox[{
           RowBox[{"bcc1", "[", "a", "]"}], "[", 
           RowBox[{"[", "2", "]"}], "]"}]}], ",", 
         RowBox[{
          RowBox[{"a", "*", "iz"}], "+", 
          RowBox[{
           RowBox[{"bcc1", "[", "a", "]"}], "[", 
           RowBox[{"[", "3", "]"}], "]"}]}], ",", "n"}], "]"}], "+", 
       RowBox[{"MFCxx", "[", 
        RowBox[{"a", ",", "c", ",", "ae", ",", "a0", ",", 
         RowBox[{
          RowBox[{"a", "*", "ix"}], "+", 
          RowBox[{
           RowBox[{"bcc2", "[", "a", "]"}], "[", 
           RowBox[{"[", "1", "]"}], "]"}]}], ",", 
         RowBox[{
          RowBox[{"a", "*", "iy"}], "+", 
          RowBox[{
           RowBox[{"bcc2", "[", "a", "]"}], "[", 
           RowBox[{"[", "2", "]"}], "]"}]}], ",", 
         RowBox[{
          RowBox[{"a", "*", "iz"}], "+", 
          RowBox[{
           RowBox[{"bcc2", "[", "a", "]"}], "[", 
           RowBox[{"[", "3", "]"}], "]"}]}], ",", "n"}], "]"}], "+", 
       RowBox[{"MFCxx", "[", 
        RowBox[{"a", ",", "c", ",", "ae", ",", "a0", ",", 
         RowBox[{
          RowBox[{"a", "*", "ix"}], "+", 
          RowBox[{
           RowBox[{"bcc3", "[", "a", "]"}], "[", 
           RowBox[{"[", "1", "]"}], "]"}]}], ",", 
         RowBox[{
          RowBox[{"a", "*", "iy"}], "+", 
          RowBox[{
           RowBox[{"bcc3", "[", "a", "]"}], "[", 
           RowBox[{"[", "2", "]"}], "]"}]}], ",", 
         RowBox[{
          RowBox[{"a", "*", "iz"}], "+", 
          RowBox[{
           RowBox[{"bcc3", "[", "a", "]"}], "[", 
           RowBox[{"[", "3", "]"}], "]"}]}], ",", "n"}], "]"}], "+", 
       RowBox[{"MFCxx", "[", 
        RowBox[{"a", ",", "c", ",", "ae", ",", "a0", ",", 
         RowBox[{
          RowBox[{"a", "*", "ix"}], "+", 
          RowBox[{
           RowBox[{"bcc4", "[", "a", "]"}], "[", 
           RowBox[{"[", "1", "]"}], "]"}]}], ",", 
         RowBox[{
          RowBox[{"a", "*", "iy"}], "+", 
          RowBox[{
           RowBox[{"bcc4", "[", "a", "]"}], "[", 
           RowBox[{"[", "2", "]"}], "]"}]}], ",", 
         RowBox[{
          RowBox[{"a", "*", "iz"}], "+", 
          RowBox[{
           RowBox[{"bcc4", "[", "a", "]"}], "[", 
           RowBox[{"[", "3", "]"}], "]"}]}], ",", "n"}], "]"}], "+", 
       RowBox[{"MFCxx", "[", 
        RowBox[{"a", ",", "c", ",", "ae", ",", "a0", ",", 
         RowBox[{
          RowBox[{"a", "*", "ix"}], "+", 
          RowBox[{
           RowBox[{"bcc5", "[", "a", "]"}], "[", 
           RowBox[{"[", "1", "]"}], "]"}]}], ",", 
         RowBox[{
          RowBox[{"a", "*", "iy"}], "+", 
          RowBox[{
           RowBox[{"bcc5", "[", "a", "]"}], "[", 
           RowBox[{"[", "2", "]"}], "]"}]}], ",", 
         RowBox[{
          RowBox[{"a", "*", "iz"}], "+", 
          RowBox[{
           RowBox[{"bcc5", "[", "a", "]"}], "[", 
           RowBox[{"[", "3", "]"}], "]"}]}], ",", "n"}], "]"}], "+", 
       RowBox[{"MFCxx", "[", 
        RowBox[{"a", ",", "c", ",", "ae", ",", "a0", ",", 
         RowBox[{
          RowBox[{"a", "*", "ix"}], "+", 
          RowBox[{
           RowBox[{"bcc6", "[", "a", "]"}], "[", 
           RowBox[{"[", "1", "]"}], "]"}]}], ",", 
         RowBox[{
          RowBox[{"a", "*", "iy"}], "+", 
          RowBox[{
           RowBox[{"bcc6", "[", "a", "]"}], "[", 
           RowBox[{"[", "2", "]"}], "]"}]}], ",", 
         RowBox[{
          RowBox[{"a", "*", "iz"}], "+", 
          RowBox[{
           RowBox[{"bcc6", "[", "a", "]"}], "[", 
           RowBox[{"[", "3", "]"}], "]"}]}], ",", "n"}], "]"}], "+", 
       RowBox[{"MFCxx", "[", 
        RowBox[{"a", ",", "c", ",", "ae", ",", "a0", ",", 
         RowBox[{
          RowBox[{"a", "*", "ix"}], "+", 
          RowBox[{
           RowBox[{"bcc7", "[", "a", "]"}], "[", 
           RowBox[{"[", "1", "]"}], "]"}]}], ",", 
         RowBox[{
          RowBox[{"a", "*", "iy"}], "+", 
          RowBox[{
           RowBox[{"bcc7", "[", "a", "]"}], "[", 
           RowBox[{"[", "2", "]"}], "]"}]}], ",", 
         RowBox[{
          RowBox[{"a", "*", "iz"}], "+", 
          RowBox[{
           RowBox[{"bcc7", "[", "a", "]"}], "[", 
           RowBox[{"[", "3", "]"}], "]"}]}], ",", "n"}], "]"}], "+", 
       RowBox[{"MFCxx", "[", 
        RowBox[{"a", ",", "c", ",", "ae", ",", "a0", ",", 
         RowBox[{
          RowBox[{"a", "*", "ix"}], "+", 
          RowBox[{
           RowBox[{"bcc8", "[", "a", "]"}], "[", 
           RowBox[{"[", "1", "]"}], "]"}]}], ",", 
         RowBox[{
          RowBox[{"a", "*", "iy"}], "+", 
          RowBox[{
           RowBox[{"bcc8", "[", "a", "]"}], "[", 
           RowBox[{"[", "2", "]"}], "]"}]}], ",", 
         RowBox[{
          RowBox[{"a", "*", "iz"}], "+", 
          RowBox[{
           RowBox[{"bcc8", "[", "a", "]"}], "[", 
           RowBox[{"[", "3", "]"}], "]"}]}], ",", "n"}], "]"}]}], ")"}], "/", 
     "8"}]}]}], ";"}], "\[IndentingNewLine]", 
 RowBox[{
  RowBox[{
   RowBox[{"bccMFCxx0", "[", 
    RowBox[{
    "a_", ",", "c_", ",", "ae_", ",", "a0_", ",", "ix_", ",", "iy_", ",", 
     "iz_", ",", "n_"}], "]"}], "=", 
   RowBox[{
    RowBox[{"(", 
     RowBox[{
      RowBox[{"MFCxx", "[", 
       RowBox[{"a", ",", "c", ",", "ae", ",", "a0", ",", 
        RowBox[{
         RowBox[{"a", "*", "ix"}], "+", 
         RowBox[{
          RowBox[{"bcc1", "[", "a", "]"}], "[", 
          RowBox[{"[", "1", "]"}], "]"}]}], ",", 
        RowBox[{
         RowBox[{"a", "*", "iy"}], "+", 
         RowBox[{
          RowBox[{"bcc1", "[", "a", "]"}], "[", 
          RowBox[{"[", "2", "]"}], "]"}]}], ",", 
        RowBox[{
         RowBox[{"a", "*", "iz"}], "+", 
         RowBox[{
          RowBox[{"bcc1", "[", "a", "]"}], "[", 
          RowBox[{"[", "3", "]"}], "]"}]}], ",", "n"}], "]"}], "+", 
      RowBox[{"MFCxx", "[", 
       RowBox[{"a", ",", "c", ",", "ae", ",", "a0", ",", 
        RowBox[{
         RowBox[{"a", "*", "ix"}], "+", 
         RowBox[{
          RowBox[{"bcc2", "[", "a", "]"}], "[", 
          RowBox[{"[", "1", "]"}], "]"}]}], ",", 
        RowBox[{
         RowBox[{"a", "*", "iy"}], "+", 
         RowBox[{
          RowBox[{"bcc2", "[", "a", "]"}], "[", 
          RowBox[{"[", "2", "]"}], "]"}]}], ",", 
        RowBox[{
         RowBox[{"a", "*", "iz"}], "+", 
         RowBox[{
          RowBox[{"bcc2", "[", "a", "]"}], "[", 
          RowBox[{"[", "3", "]"}], "]"}]}], ",", "n"}], "]"}], "+", 
      RowBox[{"MFCxx", "[", 
       RowBox[{"a", ",", "c", ",", "ae", ",", "a0", ",", 
        RowBox[{
         RowBox[{"a", "*", "ix"}], "+", 
         RowBox[{
          RowBox[{"bcc3", "[", "a", "]"}], "[", 
          RowBox[{"[", "1", "]"}], "]"}]}], ",", 
        RowBox[{
         RowBox[{"a", "*", "iy"}], "+", 
         RowBox[{
          RowBox[{"bcc3", "[", "a", "]"}], "[", 
          RowBox[{"[", "2", "]"}], "]"}]}], ",", 
        RowBox[{
         RowBox[{"a", "*", "iz"}], "+", 
         RowBox[{
          RowBox[{"bcc3", "[", "a", "]"}], "[", 
          RowBox[{"[", "3", "]"}], "]"}]}], ",", "n"}], "]"}], "+", 
      RowBox[{"MFCxx", "[", 
       RowBox[{"a", ",", "c", ",", "ae", ",", "a0", ",", 
        RowBox[{
         RowBox[{"a", "*", "ix"}], "+", 
         RowBox[{
          RowBox[{"bcc4", "[", "a", "]"}], "[", 
          RowBox[{"[", "1", "]"}], "]"}]}], ",", 
        RowBox[{
         RowBox[{"a", "*", "iy"}], "+", 
         RowBox[{
          RowBox[{"bcc4", "[", "a", "]"}], "[", 
          RowBox[{"[", "2", "]"}], "]"}]}], ",", 
        RowBox[{
         RowBox[{"a", "*", "iz"}], "+", 
         RowBox[{
          RowBox[{"bcc4", "[", "a", "]"}], "[", 
          RowBox[{"[", "3", "]"}], "]"}]}], ",", "n"}], "]"}], "+", 
      RowBox[{"MFCxx", "[", 
       RowBox[{"a", ",", "c", ",", "ae", ",", "a0", ",", 
        RowBox[{
         RowBox[{"a", "*", "ix"}], "+", 
         RowBox[{
          RowBox[{"bcc5", "[", "a", "]"}], "[", 
          RowBox[{"[", "1", "]"}], "]"}]}], ",", 
        RowBox[{
         RowBox[{"a", "*", "iy"}], "+", 
         RowBox[{
          RowBox[{"bcc5", "[", "a", "]"}], "[", 
          RowBox[{"[", "2", "]"}], "]"}]}], ",", 
        RowBox[{
         RowBox[{"a", "*", "iz"}], "+", 
         RowBox[{
          RowBox[{"bcc5", "[", "a", "]"}], "[", 
          RowBox[{"[", "3", "]"}], "]"}]}], ",", "n"}], "]"}], "+", 
      RowBox[{"MFCxx", "[", 
       RowBox[{"a", ",", "c", ",", "ae", ",", "a0", ",", 
        RowBox[{
         RowBox[{"a", "*", "ix"}], "+", 
         RowBox[{
          RowBox[{"bcc6", "[", "a", "]"}], "[", 
          RowBox[{"[", "1", "]"}], "]"}]}], ",", 
        RowBox[{
         RowBox[{"a", "*", "iy"}], "+", 
         RowBox[{
          RowBox[{"bcc6", "[", "a", "]"}], "[", 
          RowBox[{"[", "2", "]"}], "]"}]}], ",", 
        RowBox[{
         RowBox[{"a", "*", "iz"}], "+", 
         RowBox[{
          RowBox[{"bcc6", "[", "a", "]"}], "[", 
          RowBox[{"[", "3", "]"}], "]"}]}], ",", "n"}], "]"}], "+", 
      RowBox[{"MFCxx", "[", 
       RowBox[{"a", ",", "c", ",", "ae", ",", "a0", ",", 
        RowBox[{
         RowBox[{"a", "*", "ix"}], "+", 
         RowBox[{
          RowBox[{"bcc7", "[", "a", "]"}], "[", 
          RowBox[{"[", "1", "]"}], "]"}]}], ",", 
        RowBox[{
         RowBox[{"a", "*", "iy"}], "+", 
         RowBox[{
          RowBox[{"bcc7", "[", "a", "]"}], "[", 
          RowBox[{"[", "2", "]"}], "]"}]}], ",", 
        RowBox[{
         RowBox[{"a", "*", "iz"}], "+", 
         RowBox[{
          RowBox[{"bcc7", "[", "a", "]"}], "[", 
          RowBox[{"[", "3", "]"}], "]"}]}], ",", "n"}], "]"}], "+", 
      RowBox[{"MFCxx", "[", 
       RowBox[{"a", ",", "c", ",", "ae", ",", "a0", ",", 
        RowBox[{
         RowBox[{"a", "*", "ix"}], "+", 
         RowBox[{
          RowBox[{"bcc8", "[", "a", "]"}], "[", 
          RowBox[{"[", "1", "]"}], "]"}]}], ",", 
        RowBox[{
         RowBox[{"a", "*", "iy"}], "+", 
         RowBox[{
          RowBox[{"bcc8", "[", "a", "]"}], "[", 
          RowBox[{"[", "2", "]"}], "]"}]}], ",", 
        RowBox[{
         RowBox[{"a", "*", "iz"}], "+", 
         RowBox[{
          RowBox[{"bcc8", "[", "a", "]"}], "[", 
          RowBox[{"[", "3", "]"}], "]"}]}], ",", "n"}], "]"}]}], ")"}], "/", 
    "8"}]}], ";"}], "\[IndentingNewLine]", 
 RowBox[{
  RowBox[{
   RowBox[{"bccMFCyy", "[", 
    RowBox[{
    "a_", ",", "c_", ",", "ae_", ",", "a0_", ",", "ix_", ",", "iy_", ",", 
     "iz_", ",", "n_"}], "]"}], "=", 
   RowBox[{
    RowBox[{"MFCyy", "[", 
     RowBox[{"a", ",", "c", ",", "ae", ",", "a0", ",", 
      RowBox[{"a", "*", "ix"}], ",", 
      RowBox[{"a", "*", "iy"}], ",", 
      RowBox[{"a", "*", "iz"}], ",", "n"}], "]"}], "+", 
    RowBox[{
     RowBox[{"(", 
      RowBox[{
       RowBox[{"MFCyy", "[", 
        RowBox[{"a", ",", "c", ",", "ae", ",", "a0", ",", 
         RowBox[{
          RowBox[{"a", "*", "ix"}], "+", 
          RowBox[{
           RowBox[{"bcc1", "[", "a", "]"}], "[", 
           RowBox[{"[", "1", "]"}], "]"}]}], ",", 
         RowBox[{
          RowBox[{"a", "*", "iy"}], "+", 
          RowBox[{
           RowBox[{"bcc1", "[", "a", "]"}], "[", 
           RowBox[{"[", "2", "]"}], "]"}]}], ",", 
         RowBox[{
          RowBox[{"a", "*", "iz"}], "+", 
          RowBox[{
           RowBox[{"bcc1", "[", "a", "]"}], "[", 
           RowBox[{"[", "3", "]"}], "]"}]}], ",", "n"}], "]"}], "+", 
       RowBox[{"MFCyy", "[", 
        RowBox[{"a", ",", "c", ",", "ae", ",", "a0", ",", 
         RowBox[{
          RowBox[{"a", "*", "ix"}], "+", 
          RowBox[{
           RowBox[{"bcc2", "[", "a", "]"}], "[", 
           RowBox[{"[", "1", "]"}], "]"}]}], ",", 
         RowBox[{
          RowBox[{"a", "*", "iy"}], "+", 
          RowBox[{
           RowBox[{"bcc2", "[", "a", "]"}], "[", 
           RowBox[{"[", "2", "]"}], "]"}]}], ",", 
         RowBox[{
          RowBox[{"a", "*", "iz"}], "+", 
          RowBox[{
           RowBox[{"bcc2", "[", "a", "]"}], "[", 
           RowBox[{"[", "3", "]"}], "]"}]}], ",", "n"}], "]"}], "+", 
       RowBox[{"MFCyy", "[", 
        RowBox[{"a", ",", "c", ",", "ae", ",", "a0", ",", 
         RowBox[{
          RowBox[{"a", "*", "ix"}], "+", 
          RowBox[{
           RowBox[{"bcc3", "[", "a", "]"}], "[", 
           RowBox[{"[", "1", "]"}], "]"}]}], ",", 
         RowBox[{
          RowBox[{"a", "*", "iy"}], "+", 
          RowBox[{
           RowBox[{"bcc3", "[", "a", "]"}], "[", 
           RowBox[{"[", "2", "]"}], "]"}]}], ",", 
         RowBox[{
          RowBox[{"a", "*", "iz"}], "+", 
          RowBox[{
           RowBox[{"bcc3", "[", "a", "]"}], "[", 
           RowBox[{"[", "3", "]"}], "]"}]}], ",", "n"}], "]"}], "+", 
       RowBox[{"MFCyy", "[", 
        RowBox[{"a", ",", "c", ",", "ae", ",", "a0", ",", 
         RowBox[{
          RowBox[{"a", "*", "ix"}], "+", 
          RowBox[{
           RowBox[{"bcc4", "[", "a", "]"}], "[", 
           RowBox[{"[", "1", "]"}], "]"}]}], ",", 
         RowBox[{
          RowBox[{"a", "*", "iy"}], "+", 
          RowBox[{
           RowBox[{"bcc4", "[", "a", "]"}], "[", 
           RowBox[{"[", "2", "]"}], "]"}]}], ",", 
         RowBox[{
          RowBox[{"a", "*", "iz"}], "+", 
          RowBox[{
           RowBox[{"bcc4", "[", "a", "]"}], "[", 
           RowBox[{"[", "3", "]"}], "]"}]}], ",", "n"}], "]"}], "+", 
       RowBox[{"MFCyy", "[", 
        RowBox[{"a", ",", "c", ",", "ae", ",", "a0", ",", 
         RowBox[{
          RowBox[{"a", "*", "ix"}], "+", 
          RowBox[{
           RowBox[{"bcc5", "[", "a", "]"}], "[", 
           RowBox[{"[", "1", "]"}], "]"}]}], ",", 
         RowBox[{
          RowBox[{"a", "*", "iy"}], "+", 
          RowBox[{
           RowBox[{"bcc5", "[", "a", "]"}], "[", 
           RowBox[{"[", "2", "]"}], "]"}]}], ",", 
         RowBox[{
          RowBox[{"a", "*", "iz"}], "+", 
          RowBox[{
           RowBox[{"bcc5", "[", "a", "]"}], "[", 
           RowBox[{"[", "3", "]"}], "]"}]}], ",", "n"}], "]"}], "+", 
       RowBox[{"MFCyy", "[", 
        RowBox[{"a", ",", "c", ",", "ae", ",", "a0", ",", 
         RowBox[{
          RowBox[{"a", "*", "ix"}], "+", 
          RowBox[{
           RowBox[{"bcc6", "[", "a", "]"}], "[", 
           RowBox[{"[", "1", "]"}], "]"}]}], ",", 
         RowBox[{
          RowBox[{"a", "*", "iy"}], "+", 
          RowBox[{
           RowBox[{"bcc6", "[", "a", "]"}], "[", 
           RowBox[{"[", "2", "]"}], "]"}]}], ",", 
         RowBox[{
          RowBox[{"a", "*", "iz"}], "+", 
          RowBox[{
           RowBox[{"bcc6", "[", "a", "]"}], "[", 
           RowBox[{"[", "3", "]"}], "]"}]}], ",", "n"}], "]"}], "+", 
       RowBox[{"MFCyy", "[", 
        RowBox[{"a", ",", "c", ",", "ae", ",", "a0", ",", 
         RowBox[{
          RowBox[{"a", "*", "ix"}], "+", 
          RowBox[{
           RowBox[{"bcc7", "[", "a", "]"}], "[", 
           RowBox[{"[", "1", "]"}], "]"}]}], ",", 
         RowBox[{
          RowBox[{"a", "*", "iy"}], "+", 
          RowBox[{
           RowBox[{"bcc7", "[", "a", "]"}], "[", 
           RowBox[{"[", "2", "]"}], "]"}]}], ",", 
         RowBox[{
          RowBox[{"a", "*", "iz"}], "+", 
          RowBox[{
           RowBox[{"bcc7", "[", "a", "]"}], "[", 
           RowBox[{"[", "3", "]"}], "]"}]}], ",", "n"}], "]"}], "+", 
       RowBox[{"MFCyy", "[", 
        RowBox[{"a", ",", "c", ",", "ae", ",", "a0", ",", 
         RowBox[{
          RowBox[{"a", "*", "ix"}], "+", 
          RowBox[{
           RowBox[{"bcc8", "[", "a", "]"}], "[", 
           RowBox[{"[", "1", "]"}], "]"}]}], ",", 
         RowBox[{
          RowBox[{"a", "*", "iy"}], "+", 
          RowBox[{
           RowBox[{"bcc8", "[", "a", "]"}], "[", 
           RowBox[{"[", "2", "]"}], "]"}]}], ",", 
         RowBox[{
          RowBox[{"a", "*", "iz"}], "+", 
          RowBox[{
           RowBox[{"bcc8", "[", "a", "]"}], "[", 
           RowBox[{"[", "3", "]"}], "]"}]}], ",", "n"}], "]"}]}], ")"}], "/", 
     "8"}]}]}], ";"}], "\[IndentingNewLine]", 
 RowBox[{
  RowBox[{
   RowBox[{"bccMFCyy0", "[", 
    RowBox[{
    "a_", ",", "c_", ",", "ae_", ",", "a0_", ",", "ix_", ",", "iy_", ",", 
     "iz_", ",", "n_"}], "]"}], "=", 
   RowBox[{
    RowBox[{"(", 
     RowBox[{
      RowBox[{"MFCyy", "[", 
       RowBox[{"a", ",", "c", ",", "ae", ",", "a0", ",", 
        RowBox[{
         RowBox[{"a", "*", "ix"}], "+", 
         RowBox[{
          RowBox[{"bcc1", "[", "a", "]"}], "[", 
          RowBox[{"[", "1", "]"}], "]"}]}], ",", 
        RowBox[{
         RowBox[{"a", "*", "iy"}], "+", 
         RowBox[{
          RowBox[{"bcc1", "[", "a", "]"}], "[", 
          RowBox[{"[", "2", "]"}], "]"}]}], ",", 
        RowBox[{
         RowBox[{"a", "*", "iz"}], "+", 
         RowBox[{
          RowBox[{"bcc1", "[", "a", "]"}], "[", 
          RowBox[{"[", "3", "]"}], "]"}]}], ",", "n"}], "]"}], "+", 
      RowBox[{"MFCyy", "[", 
       RowBox[{"a", ",", "c", ",", "ae", ",", "a0", ",", 
        RowBox[{
         RowBox[{"a", "*", "ix"}], "+", 
         RowBox[{
          RowBox[{"bcc2", "[", "a", "]"}], "[", 
          RowBox[{"[", "1", "]"}], "]"}]}], ",", 
        RowBox[{
         RowBox[{"a", "*", "iy"}], "+", 
         RowBox[{
          RowBox[{"bcc2", "[", "a", "]"}], "[", 
          RowBox[{"[", "2", "]"}], "]"}]}], ",", 
        RowBox[{
         RowBox[{"a", "*", "iz"}], "+", 
         RowBox[{
          RowBox[{"bcc2", "[", "a", "]"}], "[", 
          RowBox[{"[", "3", "]"}], "]"}]}], ",", "n"}], "]"}], "+", 
      RowBox[{"MFCyy", "[", 
       RowBox[{"a", ",", "c", ",", "ae", ",", "a0", ",", 
        RowBox[{
         RowBox[{"a", "*", "ix"}], "+", 
         RowBox[{
          RowBox[{"bcc3", "[", "a", "]"}], "[", 
          RowBox[{"[", "1", "]"}], "]"}]}], ",", 
        RowBox[{
         RowBox[{"a", "*", "iy"}], "+", 
         RowBox[{
          RowBox[{"bcc3", "[", "a", "]"}], "[", 
          RowBox[{"[", "2", "]"}], "]"}]}], ",", 
        RowBox[{
         RowBox[{"a", "*", "iz"}], "+", 
         RowBox[{
          RowBox[{"bcc3", "[", "a", "]"}], "[", 
          RowBox[{"[", "3", "]"}], "]"}]}], ",", "n"}], "]"}], "+", 
      RowBox[{"MFCyy", "[", 
       RowBox[{"a", ",", "c", ",", "ae", ",", "a0", ",", 
        RowBox[{
         RowBox[{"a", "*", "ix"}], "+", 
         RowBox[{
          RowBox[{"bcc4", "[", "a", "]"}], "[", 
          RowBox[{"[", "1", "]"}], "]"}]}], ",", 
        RowBox[{
         RowBox[{"a", "*", "iy"}], "+", 
         RowBox[{
          RowBox[{"bcc4", "[", "a", "]"}], "[", 
          RowBox[{"[", "2", "]"}], "]"}]}], ",", 
        RowBox[{
         RowBox[{"a", "*", "iz"}], "+", 
         RowBox[{
          RowBox[{"bcc4", "[", "a", "]"}], "[", 
          RowBox[{"[", "3", "]"}], "]"}]}], ",", "n"}], "]"}], "+", 
      RowBox[{"MFCyy", "[", 
       RowBox[{"a", ",", "c", ",", "ae", ",", "a0", ",", 
        RowBox[{
         RowBox[{"a", "*", "ix"}], "+", 
         RowBox[{
          RowBox[{"bcc5", "[", "a", "]"}], "[", 
          RowBox[{"[", "1", "]"}], "]"}]}], ",", 
        RowBox[{
         RowBox[{"a", "*", "iy"}], "+", 
         RowBox[{
          RowBox[{"bcc5", "[", "a", "]"}], "[", 
          RowBox[{"[", "2", "]"}], "]"}]}], ",", 
        RowBox[{
         RowBox[{"a", "*", "iz"}], "+", 
         RowBox[{
          RowBox[{"bcc5", "[", "a", "]"}], "[", 
          RowBox[{"[", "3", "]"}], "]"}]}], ",", "n"}], "]"}], "+", 
      RowBox[{"MFCyy", "[", 
       RowBox[{"a", ",", "c", ",", "ae", ",", "a0", ",", 
        RowBox[{
         RowBox[{"a", "*", "ix"}], "+", 
         RowBox[{
          RowBox[{"bcc6", "[", "a", "]"}], "[", 
          RowBox[{"[", "1", "]"}], "]"}]}], ",", 
        RowBox[{
         RowBox[{"a", "*", "iy"}], "+", 
         RowBox[{
          RowBox[{"bcc6", "[", "a", "]"}], "[", 
          RowBox[{"[", "2", "]"}], "]"}]}], ",", 
        RowBox[{
         RowBox[{"a", "*", "iz"}], "+", 
         RowBox[{
          RowBox[{"bcc6", "[", "a", "]"}], "[", 
          RowBox[{"[", "3", "]"}], "]"}]}], ",", "n"}], "]"}], "+", 
      RowBox[{"MFCyy", "[", 
       RowBox[{"a", ",", "c", ",", "ae", ",", "a0", ",", 
        RowBox[{
         RowBox[{"a", "*", "ix"}], "+", 
         RowBox[{
          RowBox[{"bcc7", "[", "a", "]"}], "[", 
          RowBox[{"[", "1", "]"}], "]"}]}], ",", 
        RowBox[{
         RowBox[{"a", "*", "iy"}], "+", 
         RowBox[{
          RowBox[{"bcc7", "[", "a", "]"}], "[", 
          RowBox[{"[", "2", "]"}], "]"}]}], ",", 
        RowBox[{
         RowBox[{"a", "*", "iz"}], "+", 
         RowBox[{
          RowBox[{"bcc7", "[", "a", "]"}], "[", 
          RowBox[{"[", "3", "]"}], "]"}]}], ",", "n"}], "]"}], "+", 
      RowBox[{"MFCyy", "[", 
       RowBox[{"a", ",", "c", ",", "ae", ",", "a0", ",", 
        RowBox[{
         RowBox[{"a", "*", "ix"}], "+", 
         RowBox[{
          RowBox[{"bcc8", "[", "a", "]"}], "[", 
          RowBox[{"[", "1", "]"}], "]"}]}], ",", 
        RowBox[{
         RowBox[{"a", "*", "iy"}], "+", 
         RowBox[{
          RowBox[{"bcc8", "[", "a", "]"}], "[", 
          RowBox[{"[", "2", "]"}], "]"}]}], ",", 
        RowBox[{
         RowBox[{"a", "*", "iz"}], "+", 
         RowBox[{
          RowBox[{"bcc8", "[", "a", "]"}], "[", 
          RowBox[{"[", "3", "]"}], "]"}]}], ",", "n"}], "]"}]}], ")"}], "/", 
    "8"}]}], ";"}], "\[IndentingNewLine]", 
 RowBox[{
  RowBox[{
   RowBox[{"bccMFCzz", "[", 
    RowBox[{
    "a_", ",", "c_", ",", "ae_", ",", "a0_", ",", "ix_", ",", "iy_", ",", 
     "iz_", ",", "n_"}], "]"}], "=", 
   RowBox[{
    RowBox[{"MFCzz", "[", 
     RowBox[{"a", ",", "c", ",", "ae", ",", "a0", ",", 
      RowBox[{"a", "*", "ix"}], ",", 
      RowBox[{"a", "*", "iy"}], ",", 
      RowBox[{"a", "*", "iz"}], ",", "n"}], "]"}], "+", 
    RowBox[{
     RowBox[{"(", 
      RowBox[{
       RowBox[{"MFCzz", "[", 
        RowBox[{"a", ",", "c", ",", "ae", ",", "a0", ",", 
         RowBox[{
          RowBox[{"a", "*", "ix"}], "+", 
          RowBox[{
           RowBox[{"bcc1", "[", "a", "]"}], "[", 
           RowBox[{"[", "1", "]"}], "]"}]}], ",", 
         RowBox[{
          RowBox[{"a", "*", "iy"}], "+", 
          RowBox[{
           RowBox[{"bcc1", "[", "a", "]"}], "[", 
           RowBox[{"[", "2", "]"}], "]"}]}], ",", 
         RowBox[{
          RowBox[{"a", "*", "iz"}], "+", 
          RowBox[{
           RowBox[{"bcc1", "[", "a", "]"}], "[", 
           RowBox[{"[", "3", "]"}], "]"}]}], ",", "n"}], "]"}], "+", 
       RowBox[{"MFCzz", "[", 
        RowBox[{"a", ",", "c", ",", "ae", ",", "a0", ",", 
         RowBox[{
          RowBox[{"a", "*", "ix"}], "+", 
          RowBox[{
           RowBox[{"bcc2", "[", "a", "]"}], "[", 
           RowBox[{"[", "1", "]"}], "]"}]}], ",", 
         RowBox[{
          RowBox[{"a", "*", "iy"}], "+", 
          RowBox[{
           RowBox[{"bcc2", "[", "a", "]"}], "[", 
           RowBox[{"[", "2", "]"}], "]"}]}], ",", 
         RowBox[{
          RowBox[{"a", "*", "iz"}], "+", 
          RowBox[{
           RowBox[{"bcc2", "[", "a", "]"}], "[", 
           RowBox[{"[", "3", "]"}], "]"}]}], ",", "n"}], "]"}], "+", 
       RowBox[{"MFCzz", "[", 
        RowBox[{"a", ",", "c", ",", "ae", ",", "a0", ",", 
         RowBox[{
          RowBox[{"a", "*", "ix"}], "+", 
          RowBox[{
           RowBox[{"bcc3", "[", "a", "]"}], "[", 
           RowBox[{"[", "1", "]"}], "]"}]}], ",", 
         RowBox[{
          RowBox[{"a", "*", "iy"}], "+", 
          RowBox[{
           RowBox[{"bcc3", "[", "a", "]"}], "[", 
           RowBox[{"[", "2", "]"}], "]"}]}], ",", 
         RowBox[{
          RowBox[{"a", "*", "iz"}], "+", 
          RowBox[{
           RowBox[{"bcc3", "[", "a", "]"}], "[", 
           RowBox[{"[", "3", "]"}], "]"}]}], ",", "n"}], "]"}], "+", 
       RowBox[{"MFCzz", "[", 
        RowBox[{"a", ",", "c", ",", "ae", ",", "a0", ",", 
         RowBox[{
          RowBox[{"a", "*", "ix"}], "+", 
          RowBox[{
           RowBox[{"bcc4", "[", "a", "]"}], "[", 
           RowBox[{"[", "1", "]"}], "]"}]}], ",", 
         RowBox[{
          RowBox[{"a", "*", "iy"}], "+", 
          RowBox[{
           RowBox[{"bcc4", "[", "a", "]"}], "[", 
           RowBox[{"[", "2", "]"}], "]"}]}], ",", 
         RowBox[{
          RowBox[{"a", "*", "iz"}], "+", 
          RowBox[{
           RowBox[{"bcc4", "[", "a", "]"}], "[", 
           RowBox[{"[", "3", "]"}], "]"}]}], ",", "n"}], "]"}], "+", 
       RowBox[{"MFCzz", "[", 
        RowBox[{"a", ",", "c", ",", "ae", ",", "a0", ",", 
         RowBox[{
          RowBox[{"a", "*", "ix"}], "+", 
          RowBox[{
           RowBox[{"bcc5", "[", "a", "]"}], "[", 
           RowBox[{"[", "1", "]"}], "]"}]}], ",", 
         RowBox[{
          RowBox[{"a", "*", "iy"}], "+", 
          RowBox[{
           RowBox[{"bcc5", "[", "a", "]"}], "[", 
           RowBox[{"[", "2", "]"}], "]"}]}], ",", 
         RowBox[{
          RowBox[{"a", "*", "iz"}], "+", 
          RowBox[{
           RowBox[{"bcc5", "[", "a", "]"}], "[", 
           RowBox[{"[", "3", "]"}], "]"}]}], ",", "n"}], "]"}], "+", 
       RowBox[{"MFCzz", "[", 
        RowBox[{"a", ",", "c", ",", "ae", ",", "a0", ",", 
         RowBox[{
          RowBox[{"a", "*", "ix"}], "+", 
          RowBox[{
           RowBox[{"bcc6", "[", "a", "]"}], "[", 
           RowBox[{"[", "1", "]"}], "]"}]}], ",", 
         RowBox[{
          RowBox[{"a", "*", "iy"}], "+", 
          RowBox[{
           RowBox[{"bcc6", "[", "a", "]"}], "[", 
           RowBox[{"[", "2", "]"}], "]"}]}], ",", 
         RowBox[{
          RowBox[{"a", "*", "iz"}], "+", 
          RowBox[{
           RowBox[{"bcc6", "[", "a", "]"}], "[", 
           RowBox[{"[", "3", "]"}], "]"}]}], ",", "n"}], "]"}], "+", 
       RowBox[{"MFCzz", "[", 
        RowBox[{"a", ",", "c", ",", "ae", ",", "a0", ",", 
         RowBox[{
          RowBox[{"a", "*", "ix"}], "+", 
          RowBox[{
           RowBox[{"bcc7", "[", "a", "]"}], "[", 
           RowBox[{"[", "1", "]"}], "]"}]}], ",", 
         RowBox[{
          RowBox[{"a", "*", "iy"}], "+", 
          RowBox[{
           RowBox[{"bcc7", "[", "a", "]"}], "[", 
           RowBox[{"[", "2", "]"}], "]"}]}], ",", 
         RowBox[{
          RowBox[{"a", "*", "iz"}], "+", 
          RowBox[{
           RowBox[{"bcc7", "[", "a", "]"}], "[", 
           RowBox[{"[", "3", "]"}], "]"}]}], ",", "n"}], "]"}], "+", 
       RowBox[{"MFCzz", "[", 
        RowBox[{"a", ",", "c", ",", "ae", ",", "a0", ",", 
         RowBox[{
          RowBox[{"a", "*", "ix"}], "+", 
          RowBox[{
           RowBox[{"bcc8", "[", "a", "]"}], "[", 
           RowBox[{"[", "1", "]"}], "]"}]}], ",", 
         RowBox[{
          RowBox[{"a", "*", "iy"}], "+", 
          RowBox[{
           RowBox[{"bcc8", "[", "a", "]"}], "[", 
           RowBox[{"[", "2", "]"}], "]"}]}], ",", 
         RowBox[{
          RowBox[{"a", "*", "iz"}], "+", 
          RowBox[{
           RowBox[{"bcc8", "[", "a", "]"}], "[", 
           RowBox[{"[", "3", "]"}], "]"}]}], ",", "n"}], "]"}]}], ")"}], "/", 
     "8"}]}]}], ";"}], "\[IndentingNewLine]", 
 RowBox[{
  RowBox[{
   RowBox[{"bccMFCzz0", "[", 
    RowBox[{
    "a_", ",", "c_", ",", "ae_", ",", "a0_", ",", "ix_", ",", "iy_", ",", 
     "iz_", ",", "n_"}], "]"}], "=", 
   RowBox[{
    RowBox[{"(", 
     RowBox[{
      RowBox[{"MFCzz", "[", 
       RowBox[{"a", ",", "c", ",", "ae", ",", "a0", ",", 
        RowBox[{
         RowBox[{"a", "*", "ix"}], "+", 
         RowBox[{
          RowBox[{"bcc1", "[", "a", "]"}], "[", 
          RowBox[{"[", "1", "]"}], "]"}]}], ",", 
        RowBox[{
         RowBox[{"a", "*", "iy"}], "+", 
         RowBox[{
          RowBox[{"bcc1", "[", "a", "]"}], "[", 
          RowBox[{"[", "2", "]"}], "]"}]}], ",", 
        RowBox[{
         RowBox[{"a", "*", "iz"}], "+", 
         RowBox[{
          RowBox[{"bcc1", "[", "a", "]"}], "[", 
          RowBox[{"[", "3", "]"}], "]"}]}], ",", "n"}], "]"}], "+", 
      RowBox[{"MFCzz", "[", 
       RowBox[{"a", ",", "c", ",", "ae", ",", "a0", ",", 
        RowBox[{
         RowBox[{"a", "*", "ix"}], "+", 
         RowBox[{
          RowBox[{"bcc2", "[", "a", "]"}], "[", 
          RowBox[{"[", "1", "]"}], "]"}]}], ",", 
        RowBox[{
         RowBox[{"a", "*", "iy"}], "+", 
         RowBox[{
          RowBox[{"bcc2", "[", "a", "]"}], "[", 
          RowBox[{"[", "2", "]"}], "]"}]}], ",", 
        RowBox[{
         RowBox[{"a", "*", "iz"}], "+", 
         RowBox[{
          RowBox[{"bcc2", "[", "a", "]"}], "[", 
          RowBox[{"[", "3", "]"}], "]"}]}], ",", "n"}], "]"}], "+", 
      RowBox[{"MFCzz", "[", 
       RowBox[{"a", ",", "c", ",", "ae", ",", "a0", ",", 
        RowBox[{
         RowBox[{"a", "*", "ix"}], "+", 
         RowBox[{
          RowBox[{"bcc3", "[", "a", "]"}], "[", 
          RowBox[{"[", "1", "]"}], "]"}]}], ",", 
        RowBox[{
         RowBox[{"a", "*", "iy"}], "+", 
         RowBox[{
          RowBox[{"bcc3", "[", "a", "]"}], "[", 
          RowBox[{"[", "2", "]"}], "]"}]}], ",", 
        RowBox[{
         RowBox[{"a", "*", "iz"}], "+", 
         RowBox[{
          RowBox[{"bcc3", "[", "a", "]"}], "[", 
          RowBox[{"[", "3", "]"}], "]"}]}], ",", "n"}], "]"}], "+", 
      RowBox[{"MFCzz", "[", 
       RowBox[{"a", ",", "c", ",", "ae", ",", "a0", ",", 
        RowBox[{
         RowBox[{"a", "*", "ix"}], "+", 
         RowBox[{
          RowBox[{"bcc4", "[", "a", "]"}], "[", 
          RowBox[{"[", "1", "]"}], "]"}]}], ",", 
        RowBox[{
         RowBox[{"a", "*", "iy"}], "+", 
         RowBox[{
          RowBox[{"bcc4", "[", "a", "]"}], "[", 
          RowBox[{"[", "2", "]"}], "]"}]}], ",", 
        RowBox[{
         RowBox[{"a", "*", "iz"}], "+", 
         RowBox[{
          RowBox[{"bcc4", "[", "a", "]"}], "[", 
          RowBox[{"[", "3", "]"}], "]"}]}], ",", "n"}], "]"}], "+", 
      RowBox[{"MFCzz", "[", 
       RowBox[{"a", ",", "c", ",", "ae", ",", "a0", ",", 
        RowBox[{
         RowBox[{"a", "*", "ix"}], "+", 
         RowBox[{
          RowBox[{"bcc5", "[", "a", "]"}], "[", 
          RowBox[{"[", "1", "]"}], "]"}]}], ",", 
        RowBox[{
         RowBox[{"a", "*", "iy"}], "+", 
         RowBox[{
          RowBox[{"bcc5", "[", "a", "]"}], "[", 
          RowBox[{"[", "2", "]"}], "]"}]}], ",", 
        RowBox[{
         RowBox[{"a", "*", "iz"}], "+", 
         RowBox[{
          RowBox[{"bcc5", "[", "a", "]"}], "[", 
          RowBox[{"[", "3", "]"}], "]"}]}], ",", "n"}], "]"}], "+", 
      RowBox[{"MFCzz", "[", 
       RowBox[{"a", ",", "c", ",", "ae", ",", "a0", ",", 
        RowBox[{
         RowBox[{"a", "*", "ix"}], "+", 
         RowBox[{
          RowBox[{"bcc6", "[", "a", "]"}], "[", 
          RowBox[{"[", "1", "]"}], "]"}]}], ",", 
        RowBox[{
         RowBox[{"a", "*", "iy"}], "+", 
         RowBox[{
          RowBox[{"bcc6", "[", "a", "]"}], "[", 
          RowBox[{"[", "2", "]"}], "]"}]}], ",", 
        RowBox[{
         RowBox[{"a", "*", "iz"}], "+", 
         RowBox[{
          RowBox[{"bcc6", "[", "a", "]"}], "[", 
          RowBox[{"[", "3", "]"}], "]"}]}], ",", "n"}], "]"}], "+", 
      RowBox[{"MFCzz", "[", 
       RowBox[{"a", ",", "c", ",", "ae", ",", "a0", ",", 
        RowBox[{
         RowBox[{"a", "*", "ix"}], "+", 
         RowBox[{
          RowBox[{"bcc7", "[", "a", "]"}], "[", 
          RowBox[{"[", "1", "]"}], "]"}]}], ",", 
        RowBox[{
         RowBox[{"a", "*", "iy"}], "+", 
         RowBox[{
          RowBox[{"bcc7", "[", "a", "]"}], "[", 
          RowBox[{"[", "2", "]"}], "]"}]}], ",", 
        RowBox[{
         RowBox[{"a", "*", "iz"}], "+", 
         RowBox[{
          RowBox[{"bcc7", "[", "a", "]"}], "[", 
          RowBox[{"[", "3", "]"}], "]"}]}], ",", "n"}], "]"}], "+", 
      RowBox[{"MFCzz", "[", 
       RowBox[{"a", ",", "c", ",", "ae", ",", "a0", ",", 
        RowBox[{
         RowBox[{"a", "*", "ix"}], "+", 
         RowBox[{
          RowBox[{"bcc8", "[", "a", "]"}], "[", 
          RowBox[{"[", "1", "]"}], "]"}]}], ",", 
        RowBox[{
         RowBox[{"a", "*", "iy"}], "+", 
         RowBox[{
          RowBox[{"bcc8", "[", "a", "]"}], "[", 
          RowBox[{"[", "2", "]"}], "]"}]}], ",", 
        RowBox[{
         RowBox[{"a", "*", "iz"}], "+", 
         RowBox[{
          RowBox[{"bcc8", "[", "a", "]"}], "[", 
          RowBox[{"[", "3", "]"}], "]"}]}], ",", "n"}], "]"}]}], ")"}], "/", 
    "8"}]}], ";"}], "\[IndentingNewLine]", 
 RowBox[{
  RowBox[{
   RowBox[{"bccMFCxy", "[", 
    RowBox[{
    "a_", ",", "c_", ",", "ae_", ",", "a0_", ",", "ix_", ",", "iy_", ",", 
     "iz_", ",", "n_"}], "]"}], "=", 
   RowBox[{
    RowBox[{"MFCxy", "[", 
     RowBox[{"a", ",", "c", ",", "ae", ",", "a0", ",", 
      RowBox[{"a", "*", "ix"}], ",", 
      RowBox[{"a", "*", "iy"}], ",", 
      RowBox[{"a", "*", "iz"}], ",", "n"}], "]"}], "+", 
    RowBox[{
     RowBox[{"(", 
      RowBox[{
       RowBox[{"MFCxy", "[", 
        RowBox[{"a", ",", "c", ",", "ae", ",", "a0", ",", 
         RowBox[{
          RowBox[{"a", "*", "ix"}], "+", 
          RowBox[{
           RowBox[{"bcc1", "[", "a", "]"}], "[", 
           RowBox[{"[", "1", "]"}], "]"}]}], ",", 
         RowBox[{
          RowBox[{"a", "*", "iy"}], "+", 
          RowBox[{
           RowBox[{"bcc1", "[", "a", "]"}], "[", 
           RowBox[{"[", "2", "]"}], "]"}]}], ",", 
         RowBox[{
          RowBox[{"a", "*", "iz"}], "+", 
          RowBox[{
           RowBox[{"bcc1", "[", "a", "]"}], "[", 
           RowBox[{"[", "3", "]"}], "]"}]}], ",", "n"}], "]"}], "+", 
       RowBox[{"MFCxy", "[", 
        RowBox[{"a", ",", "c", ",", "ae", ",", "a0", ",", 
         RowBox[{
          RowBox[{"a", "*", "ix"}], "+", 
          RowBox[{
           RowBox[{"bcc2", "[", "a", "]"}], "[", 
           RowBox[{"[", "1", "]"}], "]"}]}], ",", 
         RowBox[{
          RowBox[{"a", "*", "iy"}], "+", 
          RowBox[{
           RowBox[{"bcc2", "[", "a", "]"}], "[", 
           RowBox[{"[", "2", "]"}], "]"}]}], ",", 
         RowBox[{
          RowBox[{"a", "*", "iz"}], "+", 
          RowBox[{
           RowBox[{"bcc2", "[", "a", "]"}], "[", 
           RowBox[{"[", "3", "]"}], "]"}]}], ",", "n"}], "]"}], "+", 
       RowBox[{"MFCxy", "[", 
        RowBox[{"a", ",", "c", ",", "ae", ",", "a0", ",", 
         RowBox[{
          RowBox[{"a", "*", "ix"}], "+", 
          RowBox[{
           RowBox[{"bcc3", "[", "a", "]"}], "[", 
           RowBox[{"[", "1", "]"}], "]"}]}], ",", 
         RowBox[{
          RowBox[{"a", "*", "iy"}], "+", 
          RowBox[{
           RowBox[{"bcc3", "[", "a", "]"}], "[", 
           RowBox[{"[", "2", "]"}], "]"}]}], ",", 
         RowBox[{
          RowBox[{"a", "*", "iz"}], "+", 
          RowBox[{
           RowBox[{"bcc3", "[", "a", "]"}], "[", 
           RowBox[{"[", "3", "]"}], "]"}]}], ",", "n"}], "]"}], "+", 
       RowBox[{"MFCxy", "[", 
        RowBox[{"a", ",", "c", ",", "ae", ",", "a0", ",", 
         RowBox[{
          RowBox[{"a", "*", "ix"}], "+", 
          RowBox[{
           RowBox[{"bcc4", "[", "a", "]"}], "[", 
           RowBox[{"[", "1", "]"}], "]"}]}], ",", 
         RowBox[{
          RowBox[{"a", "*", "iy"}], "+", 
          RowBox[{
           RowBox[{"bcc4", "[", "a", "]"}], "[", 
           RowBox[{"[", "2", "]"}], "]"}]}], ",", 
         RowBox[{
          RowBox[{"a", "*", "iz"}], "+", 
          RowBox[{
           RowBox[{"bcc4", "[", "a", "]"}], "[", 
           RowBox[{"[", "3", "]"}], "]"}]}], ",", "n"}], "]"}], "+", 
       RowBox[{"MFCxy", "[", 
        RowBox[{"a", ",", "c", ",", "ae", ",", "a0", ",", 
         RowBox[{
          RowBox[{"a", "*", "ix"}], "+", 
          RowBox[{
           RowBox[{"bcc5", "[", "a", "]"}], "[", 
           RowBox[{"[", "1", "]"}], "]"}]}], ",", 
         RowBox[{
          RowBox[{"a", "*", "iy"}], "+", 
          RowBox[{
           RowBox[{"bcc5", "[", "a", "]"}], "[", 
           RowBox[{"[", "2", "]"}], "]"}]}], ",", 
         RowBox[{
          RowBox[{"a", "*", "iz"}], "+", 
          RowBox[{
           RowBox[{"bcc5", "[", "a", "]"}], "[", 
           RowBox[{"[", "3", "]"}], "]"}]}], ",", "n"}], "]"}], "+", 
       RowBox[{"MFCxy", "[", 
        RowBox[{"a", ",", "c", ",", "ae", ",", "a0", ",", 
         RowBox[{
          RowBox[{"a", "*", "ix"}], "+", 
          RowBox[{
           RowBox[{"bcc6", "[", "a", "]"}], "[", 
           RowBox[{"[", "1", "]"}], "]"}]}], ",", 
         RowBox[{
          RowBox[{"a", "*", "iy"}], "+", 
          RowBox[{
           RowBox[{"bcc6", "[", "a", "]"}], "[", 
           RowBox[{"[", "2", "]"}], "]"}]}], ",", 
         RowBox[{
          RowBox[{"a", "*", "iz"}], "+", 
          RowBox[{
           RowBox[{"bcc6", "[", "a", "]"}], "[", 
           RowBox[{"[", "3", "]"}], "]"}]}], ",", "n"}], "]"}], "+", 
       RowBox[{"MFCxy", "[", 
        RowBox[{"a", ",", "c", ",", "ae", ",", "a0", ",", 
         RowBox[{
          RowBox[{"a", "*", "ix"}], "+", 
          RowBox[{
           RowBox[{"bcc7", "[", "a", "]"}], "[", 
           RowBox[{"[", "1", "]"}], "]"}]}], ",", 
         RowBox[{
          RowBox[{"a", "*", "iy"}], "+", 
          RowBox[{
           RowBox[{"bcc7", "[", "a", "]"}], "[", 
           RowBox[{"[", "2", "]"}], "]"}]}], ",", 
         RowBox[{
          RowBox[{"a", "*", "iz"}], "+", 
          RowBox[{
           RowBox[{"bcc7", "[", "a", "]"}], "[", 
           RowBox[{"[", "3", "]"}], "]"}]}], ",", "n"}], "]"}], "+", 
       RowBox[{"MFCxy", "[", 
        RowBox[{"a", ",", "c", ",", "ae", ",", "a0", ",", 
         RowBox[{
          RowBox[{"a", "*", "ix"}], "+", 
          RowBox[{
           RowBox[{"bcc8", "[", "a", "]"}], "[", 
           RowBox[{"[", "1", "]"}], "]"}]}], ",", 
         RowBox[{
          RowBox[{"a", "*", "iy"}], "+", 
          RowBox[{
           RowBox[{"bcc8", "[", "a", "]"}], "[", 
           RowBox[{"[", "2", "]"}], "]"}]}], ",", 
         RowBox[{
          RowBox[{"a", "*", "iz"}], "+", 
          RowBox[{
           RowBox[{"bcc8", "[", "a", "]"}], "[", 
           RowBox[{"[", "3", "]"}], "]"}]}], ",", "n"}], "]"}]}], ")"}], "/", 
     "8"}]}]}], ";"}], "\[IndentingNewLine]", 
 RowBox[{
  RowBox[{
   RowBox[{"bccMFCxy0", "[", 
    RowBox[{
    "a_", ",", "c_", ",", "ae_", ",", "a0_", ",", "ix_", ",", "iy_", ",", 
     "iz_", ",", "n_"}], "]"}], "=", 
   RowBox[{
    RowBox[{"(", 
     RowBox[{
      RowBox[{"MFCxy", "[", 
       RowBox[{"a", ",", "c", ",", "ae", ",", "a0", ",", 
        RowBox[{
         RowBox[{"a", "*", "ix"}], "+", 
         RowBox[{
          RowBox[{"bcc1", "[", "a", "]"}], "[", 
          RowBox[{"[", "1", "]"}], "]"}]}], ",", 
        RowBox[{
         RowBox[{"a", "*", "iy"}], "+", 
         RowBox[{
          RowBox[{"bcc1", "[", "a", "]"}], "[", 
          RowBox[{"[", "2", "]"}], "]"}]}], ",", 
        RowBox[{
         RowBox[{"a", "*", "iz"}], "+", 
         RowBox[{
          RowBox[{"bcc1", "[", "a", "]"}], "[", 
          RowBox[{"[", "3", "]"}], "]"}]}], ",", "n"}], "]"}], "+", 
      RowBox[{"MFCxy", "[", 
       RowBox[{"a", ",", "c", ",", "ae", ",", "a0", ",", 
        RowBox[{
         RowBox[{"a", "*", "ix"}], "+", 
         RowBox[{
          RowBox[{"bcc2", "[", "a", "]"}], "[", 
          RowBox[{"[", "1", "]"}], "]"}]}], ",", 
        RowBox[{
         RowBox[{"a", "*", "iy"}], "+", 
         RowBox[{
          RowBox[{"bcc2", "[", "a", "]"}], "[", 
          RowBox[{"[", "2", "]"}], "]"}]}], ",", 
        RowBox[{
         RowBox[{"a", "*", "iz"}], "+", 
         RowBox[{
          RowBox[{"bcc2", "[", "a", "]"}], "[", 
          RowBox[{"[", "3", "]"}], "]"}]}], ",", "n"}], "]"}], "+", 
      RowBox[{"MFCxy", "[", 
       RowBox[{"a", ",", "c", ",", "ae", ",", "a0", ",", 
        RowBox[{
         RowBox[{"a", "*", "ix"}], "+", 
         RowBox[{
          RowBox[{"bcc3", "[", "a", "]"}], "[", 
          RowBox[{"[", "1", "]"}], "]"}]}], ",", 
        RowBox[{
         RowBox[{"a", "*", "iy"}], "+", 
         RowBox[{
          RowBox[{"bcc3", "[", "a", "]"}], "[", 
          RowBox[{"[", "2", "]"}], "]"}]}], ",", 
        RowBox[{
         RowBox[{"a", "*", "iz"}], "+", 
         RowBox[{
          RowBox[{"bcc3", "[", "a", "]"}], "[", 
          RowBox[{"[", "3", "]"}], "]"}]}], ",", "n"}], "]"}], "+", 
      RowBox[{"MFCxy", "[", 
       RowBox[{"a", ",", "c", ",", "ae", ",", "a0", ",", 
        RowBox[{
         RowBox[{"a", "*", "ix"}], "+", 
         RowBox[{
          RowBox[{"bcc4", "[", "a", "]"}], "[", 
          RowBox[{"[", "1", "]"}], "]"}]}], ",", 
        RowBox[{
         RowBox[{"a", "*", "iy"}], "+", 
         RowBox[{
          RowBox[{"bcc4", "[", "a", "]"}], "[", 
          RowBox[{"[", "2", "]"}], "]"}]}], ",", 
        RowBox[{
         RowBox[{"a", "*", "iz"}], "+", 
         RowBox[{
          RowBox[{"bcc4", "[", "a", "]"}], "[", 
          RowBox[{"[", "3", "]"}], "]"}]}], ",", "n"}], "]"}], "+", 
      RowBox[{"MFCxy", "[", 
       RowBox[{"a", ",", "c", ",", "ae", ",", "a0", ",", 
        RowBox[{
         RowBox[{"a", "*", "ix"}], "+", 
         RowBox[{
          RowBox[{"bcc5", "[", "a", "]"}], "[", 
          RowBox[{"[", "1", "]"}], "]"}]}], ",", 
        RowBox[{
         RowBox[{"a", "*", "iy"}], "+", 
         RowBox[{
          RowBox[{"bcc5", "[", "a", "]"}], "[", 
          RowBox[{"[", "2", "]"}], "]"}]}], ",", 
        RowBox[{
         RowBox[{"a", "*", "iz"}], "+", 
         RowBox[{
          RowBox[{"bcc5", "[", "a", "]"}], "[", 
          RowBox[{"[", "3", "]"}], "]"}]}], ",", "n"}], "]"}], "+", 
      RowBox[{"MFCxy", "[", 
       RowBox[{"a", ",", "c", ",", "ae", ",", "a0", ",", 
        RowBox[{
         RowBox[{"a", "*", "ix"}], "+", 
         RowBox[{
          RowBox[{"bcc6", "[", "a", "]"}], "[", 
          RowBox[{"[", "1", "]"}], "]"}]}], ",", 
        RowBox[{
         RowBox[{"a", "*", "iy"}], "+", 
         RowBox[{
          RowBox[{"bcc6", "[", "a", "]"}], "[", 
          RowBox[{"[", "2", "]"}], "]"}]}], ",", 
        RowBox[{
         RowBox[{"a", "*", "iz"}], "+", 
         RowBox[{
          RowBox[{"bcc6", "[", "a", "]"}], "[", 
          RowBox[{"[", "3", "]"}], "]"}]}], ",", "n"}], "]"}], "+", 
      RowBox[{"MFCxy", "[", 
       RowBox[{"a", ",", "c", ",", "ae", ",", "a0", ",", 
        RowBox[{
         RowBox[{"a", "*", "ix"}], "+", 
         RowBox[{
          RowBox[{"bcc7", "[", "a", "]"}], "[", 
          RowBox[{"[", "1", "]"}], "]"}]}], ",", 
        RowBox[{
         RowBox[{"a", "*", "iy"}], "+", 
         RowBox[{
          RowBox[{"bcc7", "[", "a", "]"}], "[", 
          RowBox[{"[", "2", "]"}], "]"}]}], ",", 
        RowBox[{
         RowBox[{"a", "*", "iz"}], "+", 
         RowBox[{
          RowBox[{"bcc7", "[", "a", "]"}], "[", 
          RowBox[{"[", "3", "]"}], "]"}]}], ",", "n"}], "]"}], "+", 
      RowBox[{"MFCxy", "[", 
       RowBox[{"a", ",", "c", ",", "ae", ",", "a0", ",", 
        RowBox[{
         RowBox[{"a", "*", "ix"}], "+", 
         RowBox[{
          RowBox[{"bcc8", "[", "a", "]"}], "[", 
          RowBox[{"[", "1", "]"}], "]"}]}], ",", 
        RowBox[{
         RowBox[{"a", "*", "iy"}], "+", 
         RowBox[{
          RowBox[{"bcc8", "[", "a", "]"}], "[", 
          RowBox[{"[", "2", "]"}], "]"}]}], ",", 
        RowBox[{
         RowBox[{"a", "*", "iz"}], "+", 
         RowBox[{
          RowBox[{"bcc8", "[", "a", "]"}], "[", 
          RowBox[{"[", "3", "]"}], "]"}]}], ",", "n"}], "]"}]}], ")"}], "/", 
    "8"}]}], ";"}], "\[IndentingNewLine]", 
 RowBox[{
  RowBox[{
   RowBox[{"bccMFCxz", "[", 
    RowBox[{
    "a_", ",", "c_", ",", "ae_", ",", "a0_", ",", "ix_", ",", "iy_", ",", 
     "iz_", ",", "n_"}], "]"}], "=", 
   RowBox[{
    RowBox[{"MFCxz", "[", 
     RowBox[{"a", ",", "c", ",", "ae", ",", "a0", ",", 
      RowBox[{"a", "*", "ix"}], ",", 
      RowBox[{"a", "*", "iy"}], ",", 
      RowBox[{"a", "*", "iz"}], ",", "n"}], "]"}], "+", 
    RowBox[{
     RowBox[{"(", 
      RowBox[{
       RowBox[{"MFCxz", "[", 
        RowBox[{"a", ",", "c", ",", "ae", ",", "a0", ",", 
         RowBox[{
          RowBox[{"a", "*", "ix"}], "+", 
          RowBox[{
           RowBox[{"bcc1", "[", "a", "]"}], "[", 
           RowBox[{"[", "1", "]"}], "]"}]}], ",", 
         RowBox[{
          RowBox[{"a", "*", "iy"}], "+", 
          RowBox[{
           RowBox[{"bcc1", "[", "a", "]"}], "[", 
           RowBox[{"[", "2", "]"}], "]"}]}], ",", 
         RowBox[{
          RowBox[{"a", "*", "iz"}], "+", 
          RowBox[{
           RowBox[{"bcc1", "[", "a", "]"}], "[", 
           RowBox[{"[", "3", "]"}], "]"}]}], ",", "n"}], "]"}], "+", 
       RowBox[{"MFCxz", "[", 
        RowBox[{"a", ",", "c", ",", "ae", ",", "a0", ",", 
         RowBox[{
          RowBox[{"a", "*", "ix"}], "+", 
          RowBox[{
           RowBox[{"bcc2", "[", "a", "]"}], "[", 
           RowBox[{"[", "1", "]"}], "]"}]}], ",", 
         RowBox[{
          RowBox[{"a", "*", "iy"}], "+", 
          RowBox[{
           RowBox[{"bcc2", "[", "a", "]"}], "[", 
           RowBox[{"[", "2", "]"}], "]"}]}], ",", 
         RowBox[{
          RowBox[{"a", "*", "iz"}], "+", 
          RowBox[{
           RowBox[{"bcc2", "[", "a", "]"}], "[", 
           RowBox[{"[", "3", "]"}], "]"}]}], ",", "n"}], "]"}], "+", 
       RowBox[{"MFCxz", "[", 
        RowBox[{"a", ",", "c", ",", "ae", ",", "a0", ",", 
         RowBox[{
          RowBox[{"a", "*", "ix"}], "+", 
          RowBox[{
           RowBox[{"bcc3", "[", "a", "]"}], "[", 
           RowBox[{"[", "1", "]"}], "]"}]}], ",", 
         RowBox[{
          RowBox[{"a", "*", "iy"}], "+", 
          RowBox[{
           RowBox[{"bcc3", "[", "a", "]"}], "[", 
           RowBox[{"[", "2", "]"}], "]"}]}], ",", 
         RowBox[{
          RowBox[{"a", "*", "iz"}], "+", 
          RowBox[{
           RowBox[{"bcc3", "[", "a", "]"}], "[", 
           RowBox[{"[", "3", "]"}], "]"}]}], ",", "n"}], "]"}], "+", 
       RowBox[{"MFCxz", "[", 
        RowBox[{"a", ",", "c", ",", "ae", ",", "a0", ",", 
         RowBox[{
          RowBox[{"a", "*", "ix"}], "+", 
          RowBox[{
           RowBox[{"bcc4", "[", "a", "]"}], "[", 
           RowBox[{"[", "1", "]"}], "]"}]}], ",", 
         RowBox[{
          RowBox[{"a", "*", "iy"}], "+", 
          RowBox[{
           RowBox[{"bcc4", "[", "a", "]"}], "[", 
           RowBox[{"[", "2", "]"}], "]"}]}], ",", 
         RowBox[{
          RowBox[{"a", "*", "iz"}], "+", 
          RowBox[{
           RowBox[{"bcc4", "[", "a", "]"}], "[", 
           RowBox[{"[", "3", "]"}], "]"}]}], ",", "n"}], "]"}], "+", 
       RowBox[{"MFCxz", "[", 
        RowBox[{"a", ",", "c", ",", "ae", ",", "a0", ",", 
         RowBox[{
          RowBox[{"a", "*", "ix"}], "+", 
          RowBox[{
           RowBox[{"bcc5", "[", "a", "]"}], "[", 
           RowBox[{"[", "1", "]"}], "]"}]}], ",", 
         RowBox[{
          RowBox[{"a", "*", "iy"}], "+", 
          RowBox[{
           RowBox[{"bcc5", "[", "a", "]"}], "[", 
           RowBox[{"[", "2", "]"}], "]"}]}], ",", 
         RowBox[{
          RowBox[{"a", "*", "iz"}], "+", 
          RowBox[{
           RowBox[{"bcc5", "[", "a", "]"}], "[", 
           RowBox[{"[", "3", "]"}], "]"}]}], ",", "n"}], "]"}], "+", 
       RowBox[{"MFCxz", "[", 
        RowBox[{"a", ",", "c", ",", "ae", ",", "a0", ",", 
         RowBox[{
          RowBox[{"a", "*", "ix"}], "+", 
          RowBox[{
           RowBox[{"bcc6", "[", "a", "]"}], "[", 
           RowBox[{"[", "1", "]"}], "]"}]}], ",", 
         RowBox[{
          RowBox[{"a", "*", "iy"}], "+", 
          RowBox[{
           RowBox[{"bcc6", "[", "a", "]"}], "[", 
           RowBox[{"[", "2", "]"}], "]"}]}], ",", 
         RowBox[{
          RowBox[{"a", "*", "iz"}], "+", 
          RowBox[{
           RowBox[{"bcc6", "[", "a", "]"}], "[", 
           RowBox[{"[", "3", "]"}], "]"}]}], ",", "n"}], "]"}], "+", 
       RowBox[{"MFCxz", "[", 
        RowBox[{"a", ",", "c", ",", "ae", ",", "a0", ",", 
         RowBox[{
          RowBox[{"a", "*", "ix"}], "+", 
          RowBox[{
           RowBox[{"bcc7", "[", "a", "]"}], "[", 
           RowBox[{"[", "1", "]"}], "]"}]}], ",", 
         RowBox[{
          RowBox[{"a", "*", "iy"}], "+", 
          RowBox[{
           RowBox[{"bcc7", "[", "a", "]"}], "[", 
           RowBox[{"[", "2", "]"}], "]"}]}], ",", 
         RowBox[{
          RowBox[{"a", "*", "iz"}], "+", 
          RowBox[{
           RowBox[{"bcc7", "[", "a", "]"}], "[", 
           RowBox[{"[", "3", "]"}], "]"}]}], ",", "n"}], "]"}], "+", 
       RowBox[{"MFCxz", "[", 
        RowBox[{"a", ",", "c", ",", "ae", ",", "a0", ",", 
         RowBox[{
          RowBox[{"a", "*", "ix"}], "+", 
          RowBox[{
           RowBox[{"bcc8", "[", "a", "]"}], "[", 
           RowBox[{"[", "1", "]"}], "]"}]}], ",", 
         RowBox[{
          RowBox[{"a", "*", "iy"}], "+", 
          RowBox[{
           RowBox[{"bcc8", "[", "a", "]"}], "[", 
           RowBox[{"[", "2", "]"}], "]"}]}], ",", 
         RowBox[{
          RowBox[{"a", "*", "iz"}], "+", 
          RowBox[{
           RowBox[{"bcc8", "[", "a", "]"}], "[", 
           RowBox[{"[", "3", "]"}], "]"}]}], ",", "n"}], "]"}]}], ")"}], "/", 
     "8"}]}]}], ";"}], "\[IndentingNewLine]", 
 RowBox[{
  RowBox[{
   RowBox[{"bccMFCxz0", "[", 
    RowBox[{
    "a_", ",", "c_", ",", "ae_", ",", "a0_", ",", "ix_", ",", "iy_", ",", 
     "iz_", ",", "n_"}], "]"}], "=", 
   RowBox[{
    RowBox[{"(", 
     RowBox[{
      RowBox[{"MFCxz", "[", 
       RowBox[{"a", ",", "c", ",", "ae", ",", "a0", ",", 
        RowBox[{
         RowBox[{"a", "*", "ix"}], "+", 
         RowBox[{
          RowBox[{"bcc1", "[", "a", "]"}], "[", 
          RowBox[{"[", "1", "]"}], "]"}]}], ",", 
        RowBox[{
         RowBox[{"a", "*", "iy"}], "+", 
         RowBox[{
          RowBox[{"bcc1", "[", "a", "]"}], "[", 
          RowBox[{"[", "2", "]"}], "]"}]}], ",", 
        RowBox[{
         RowBox[{"a", "*", "iz"}], "+", 
         RowBox[{
          RowBox[{"bcc1", "[", "a", "]"}], "[", 
          RowBox[{"[", "3", "]"}], "]"}]}], ",", "n"}], "]"}], "+", 
      RowBox[{"MFCxz", "[", 
       RowBox[{"a", ",", "c", ",", "ae", ",", "a0", ",", 
        RowBox[{
         RowBox[{"a", "*", "ix"}], "+", 
         RowBox[{
          RowBox[{"bcc2", "[", "a", "]"}], "[", 
          RowBox[{"[", "1", "]"}], "]"}]}], ",", 
        RowBox[{
         RowBox[{"a", "*", "iy"}], "+", 
         RowBox[{
          RowBox[{"bcc2", "[", "a", "]"}], "[", 
          RowBox[{"[", "2", "]"}], "]"}]}], ",", 
        RowBox[{
         RowBox[{"a", "*", "iz"}], "+", 
         RowBox[{
          RowBox[{"bcc2", "[", "a", "]"}], "[", 
          RowBox[{"[", "3", "]"}], "]"}]}], ",", "n"}], "]"}], "+", 
      RowBox[{"MFCxz", "[", 
       RowBox[{"a", ",", "c", ",", "ae", ",", "a0", ",", 
        RowBox[{
         RowBox[{"a", "*", "ix"}], "+", 
         RowBox[{
          RowBox[{"bcc3", "[", "a", "]"}], "[", 
          RowBox[{"[", "1", "]"}], "]"}]}], ",", 
        RowBox[{
         RowBox[{"a", "*", "iy"}], "+", 
         RowBox[{
          RowBox[{"bcc3", "[", "a", "]"}], "[", 
          RowBox[{"[", "2", "]"}], "]"}]}], ",", 
        RowBox[{
         RowBox[{"a", "*", "iz"}], "+", 
         RowBox[{
          RowBox[{"bcc3", "[", "a", "]"}], "[", 
          RowBox[{"[", "3", "]"}], "]"}]}], ",", "n"}], "]"}], "+", 
      RowBox[{"MFCxz", "[", 
       RowBox[{"a", ",", "c", ",", "ae", ",", "a0", ",", 
        RowBox[{
         RowBox[{"a", "*", "ix"}], "+", 
         RowBox[{
          RowBox[{"bcc4", "[", "a", "]"}], "[", 
          RowBox[{"[", "1", "]"}], "]"}]}], ",", 
        RowBox[{
         RowBox[{"a", "*", "iy"}], "+", 
         RowBox[{
          RowBox[{"bcc4", "[", "a", "]"}], "[", 
          RowBox[{"[", "2", "]"}], "]"}]}], ",", 
        RowBox[{
         RowBox[{"a", "*", "iz"}], "+", 
         RowBox[{
          RowBox[{"bcc4", "[", "a", "]"}], "[", 
          RowBox[{"[", "3", "]"}], "]"}]}], ",", "n"}], "]"}], "+", 
      RowBox[{"MFCxz", "[", 
       RowBox[{"a", ",", "c", ",", "ae", ",", "a0", ",", 
        RowBox[{
         RowBox[{"a", "*", "ix"}], "+", 
         RowBox[{
          RowBox[{"bcc5", "[", "a", "]"}], "[", 
          RowBox[{"[", "1", "]"}], "]"}]}], ",", 
        RowBox[{
         RowBox[{"a", "*", "iy"}], "+", 
         RowBox[{
          RowBox[{"bcc5", "[", "a", "]"}], "[", 
          RowBox[{"[", "2", "]"}], "]"}]}], ",", 
        RowBox[{
         RowBox[{"a", "*", "iz"}], "+", 
         RowBox[{
          RowBox[{"bcc5", "[", "a", "]"}], "[", 
          RowBox[{"[", "3", "]"}], "]"}]}], ",", "n"}], "]"}], "+", 
      RowBox[{"MFCxz", "[", 
       RowBox[{"a", ",", "c", ",", "ae", ",", "a0", ",", 
        RowBox[{
         RowBox[{"a", "*", "ix"}], "+", 
         RowBox[{
          RowBox[{"bcc6", "[", "a", "]"}], "[", 
          RowBox[{"[", "1", "]"}], "]"}]}], ",", 
        RowBox[{
         RowBox[{"a", "*", "iy"}], "+", 
         RowBox[{
          RowBox[{"bcc6", "[", "a", "]"}], "[", 
          RowBox[{"[", "2", "]"}], "]"}]}], ",", 
        RowBox[{
         RowBox[{"a", "*", "iz"}], "+", 
         RowBox[{
          RowBox[{"bcc6", "[", "a", "]"}], "[", 
          RowBox[{"[", "3", "]"}], "]"}]}], ",", "n"}], "]"}], "+", 
      RowBox[{"MFCxz", "[", 
       RowBox[{"a", ",", "c", ",", "ae", ",", "a0", ",", 
        RowBox[{
         RowBox[{"a", "*", "ix"}], "+", 
         RowBox[{
          RowBox[{"bcc7", "[", "a", "]"}], "[", 
          RowBox[{"[", "1", "]"}], "]"}]}], ",", 
        RowBox[{
         RowBox[{"a", "*", "iy"}], "+", 
         RowBox[{
          RowBox[{"bcc7", "[", "a", "]"}], "[", 
          RowBox[{"[", "2", "]"}], "]"}]}], ",", 
        RowBox[{
         RowBox[{"a", "*", "iz"}], "+", 
         RowBox[{
          RowBox[{"bcc7", "[", "a", "]"}], "[", 
          RowBox[{"[", "3", "]"}], "]"}]}], ",", "n"}], "]"}], "+", 
      RowBox[{"MFCxz", "[", 
       RowBox[{"a", ",", "c", ",", "ae", ",", "a0", ",", 
        RowBox[{
         RowBox[{"a", "*", "ix"}], "+", 
         RowBox[{
          RowBox[{"bcc8", "[", "a", "]"}], "[", 
          RowBox[{"[", "1", "]"}], "]"}]}], ",", 
        RowBox[{
         RowBox[{"a", "*", "iy"}], "+", 
         RowBox[{
          RowBox[{"bcc8", "[", "a", "]"}], "[", 
          RowBox[{"[", "2", "]"}], "]"}]}], ",", 
        RowBox[{
         RowBox[{"a", "*", "iz"}], "+", 
         RowBox[{
          RowBox[{"bcc8", "[", "a", "]"}], "[", 
          RowBox[{"[", "3", "]"}], "]"}]}], ",", "n"}], "]"}]}], ")"}], "/", 
    "8"}]}], ";"}], "\[IndentingNewLine]", 
 RowBox[{
  RowBox[{
   RowBox[{"bccMFCyz", "[", 
    RowBox[{
    "a_", ",", "c_", ",", "ae_", ",", "a0_", ",", "ix_", ",", "iy_", ",", 
     "iz_", ",", "n_"}], "]"}], "=", 
   RowBox[{
    RowBox[{"MFCyz", "[", 
     RowBox[{"a", ",", "c", ",", "ae", ",", "a0", ",", 
      RowBox[{"a", "*", "ix"}], ",", 
      RowBox[{"a", "*", "iy"}], ",", 
      RowBox[{"a", "*", "iz"}], ",", "n"}], "]"}], "+", 
    RowBox[{
     RowBox[{"(", 
      RowBox[{
       RowBox[{"MFCyz", "[", 
        RowBox[{"a", ",", "c", ",", "ae", ",", "a0", ",", 
         RowBox[{
          RowBox[{"a", "*", "ix"}], "+", 
          RowBox[{
           RowBox[{"bcc1", "[", "a", "]"}], "[", 
           RowBox[{"[", "1", "]"}], "]"}]}], ",", 
         RowBox[{
          RowBox[{"a", "*", "iy"}], "+", 
          RowBox[{
           RowBox[{"bcc1", "[", "a", "]"}], "[", 
           RowBox[{"[", "2", "]"}], "]"}]}], ",", 
         RowBox[{
          RowBox[{"a", "*", "iz"}], "+", 
          RowBox[{
           RowBox[{"bcc1", "[", "a", "]"}], "[", 
           RowBox[{"[", "3", "]"}], "]"}]}], ",", "n"}], "]"}], "+", 
       RowBox[{"MFCyz", "[", 
        RowBox[{"a", ",", "c", ",", "ae", ",", "a0", ",", 
         RowBox[{
          RowBox[{"a", "*", "ix"}], "+", 
          RowBox[{
           RowBox[{"bcc2", "[", "a", "]"}], "[", 
           RowBox[{"[", "1", "]"}], "]"}]}], ",", 
         RowBox[{
          RowBox[{"a", "*", "iy"}], "+", 
          RowBox[{
           RowBox[{"bcc2", "[", "a", "]"}], "[", 
           RowBox[{"[", "2", "]"}], "]"}]}], ",", 
         RowBox[{
          RowBox[{"a", "*", "iz"}], "+", 
          RowBox[{
           RowBox[{"bcc2", "[", "a", "]"}], "[", 
           RowBox[{"[", "3", "]"}], "]"}]}], ",", "n"}], "]"}], "+", 
       RowBox[{"MFCyz", "[", 
        RowBox[{"a", ",", "c", ",", "ae", ",", "a0", ",", 
         RowBox[{
          RowBox[{"a", "*", "ix"}], "+", 
          RowBox[{
           RowBox[{"bcc3", "[", "a", "]"}], "[", 
           RowBox[{"[", "1", "]"}], "]"}]}], ",", 
         RowBox[{
          RowBox[{"a", "*", "iy"}], "+", 
          RowBox[{
           RowBox[{"bcc3", "[", "a", "]"}], "[", 
           RowBox[{"[", "2", "]"}], "]"}]}], ",", 
         RowBox[{
          RowBox[{"a", "*", "iz"}], "+", 
          RowBox[{
           RowBox[{"bcc3", "[", "a", "]"}], "[", 
           RowBox[{"[", "3", "]"}], "]"}]}], ",", "n"}], "]"}], "+", 
       RowBox[{"MFCyz", "[", 
        RowBox[{"a", ",", "c", ",", "ae", ",", "a0", ",", 
         RowBox[{
          RowBox[{"a", "*", "ix"}], "+", 
          RowBox[{
           RowBox[{"bcc4", "[", "a", "]"}], "[", 
           RowBox[{"[", "1", "]"}], "]"}]}], ",", 
         RowBox[{
          RowBox[{"a", "*", "iy"}], "+", 
          RowBox[{
           RowBox[{"bcc4", "[", "a", "]"}], "[", 
           RowBox[{"[", "2", "]"}], "]"}]}], ",", 
         RowBox[{
          RowBox[{"a", "*", "iz"}], "+", 
          RowBox[{
           RowBox[{"bcc4", "[", "a", "]"}], "[", 
           RowBox[{"[", "3", "]"}], "]"}]}], ",", "n"}], "]"}], "+", 
       RowBox[{"MFCyz", "[", 
        RowBox[{"a", ",", "c", ",", "ae", ",", "a0", ",", 
         RowBox[{
          RowBox[{"a", "*", "ix"}], "+", 
          RowBox[{
           RowBox[{"bcc5", "[", "a", "]"}], "[", 
           RowBox[{"[", "1", "]"}], "]"}]}], ",", 
         RowBox[{
          RowBox[{"a", "*", "iy"}], "+", 
          RowBox[{
           RowBox[{"bcc5", "[", "a", "]"}], "[", 
           RowBox[{"[", "2", "]"}], "]"}]}], ",", 
         RowBox[{
          RowBox[{"a", "*", "iz"}], "+", 
          RowBox[{
           RowBox[{"bcc5", "[", "a", "]"}], "[", 
           RowBox[{"[", "3", "]"}], "]"}]}], ",", "n"}], "]"}], "+", 
       RowBox[{"MFCyz", "[", 
        RowBox[{"a", ",", "c", ",", "ae", ",", "a0", ",", 
         RowBox[{
          RowBox[{"a", "*", "ix"}], "+", 
          RowBox[{
           RowBox[{"bcc6", "[", "a", "]"}], "[", 
           RowBox[{"[", "1", "]"}], "]"}]}], ",", 
         RowBox[{
          RowBox[{"a", "*", "iy"}], "+", 
          RowBox[{
           RowBox[{"bcc6", "[", "a", "]"}], "[", 
           RowBox[{"[", "2", "]"}], "]"}]}], ",", 
         RowBox[{
          RowBox[{"a", "*", "iz"}], "+", 
          RowBox[{
           RowBox[{"bcc6", "[", "a", "]"}], "[", 
           RowBox[{"[", "3", "]"}], "]"}]}], ",", "n"}], "]"}], "+", 
       RowBox[{"MFCyz", "[", 
        RowBox[{"a", ",", "c", ",", "ae", ",", "a0", ",", 
         RowBox[{
          RowBox[{"a", "*", "ix"}], "+", 
          RowBox[{
           RowBox[{"bcc7", "[", "a", "]"}], "[", 
           RowBox[{"[", "1", "]"}], "]"}]}], ",", 
         RowBox[{
          RowBox[{"a", "*", "iy"}], "+", 
          RowBox[{
           RowBox[{"bcc7", "[", "a", "]"}], "[", 
           RowBox[{"[", "2", "]"}], "]"}]}], ",", 
         RowBox[{
          RowBox[{"a", "*", "iz"}], "+", 
          RowBox[{
           RowBox[{"bcc7", "[", "a", "]"}], "[", 
           RowBox[{"[", "3", "]"}], "]"}]}], ",", "n"}], "]"}], "+", 
       RowBox[{"MFCyz", "[", 
        RowBox[{"a", ",", "c", ",", "ae", ",", "a0", ",", 
         RowBox[{
          RowBox[{"a", "*", "ix"}], "+", 
          RowBox[{
           RowBox[{"bcc8", "[", "a", "]"}], "[", 
           RowBox[{"[", "1", "]"}], "]"}]}], ",", 
         RowBox[{
          RowBox[{"a", "*", "iy"}], "+", 
          RowBox[{
           RowBox[{"bcc8", "[", "a", "]"}], "[", 
           RowBox[{"[", "2", "]"}], "]"}]}], ",", 
         RowBox[{
          RowBox[{"a", "*", "iz"}], "+", 
          RowBox[{
           RowBox[{"bcc8", "[", "a", "]"}], "[", 
           RowBox[{"[", "3", "]"}], "]"}]}], ",", "n"}], "]"}]}], ")"}], "/", 
     "8"}]}]}], ";"}], "\[IndentingNewLine]", 
 RowBox[{
  RowBox[{
   RowBox[{"bccMFCyz0", "[", 
    RowBox[{
    "a_", ",", "c_", ",", "ae_", ",", "a0_", ",", "ix_", ",", "iy_", ",", 
     "iz_", ",", "n_"}], "]"}], "=", 
   RowBox[{
    RowBox[{"(", 
     RowBox[{
      RowBox[{"MFCyz", "[", 
       RowBox[{"a", ",", "c", ",", "ae", ",", "a0", ",", 
        RowBox[{
         RowBox[{"a", "*", "ix"}], "+", 
         RowBox[{
          RowBox[{"bcc1", "[", "a", "]"}], "[", 
          RowBox[{"[", "1", "]"}], "]"}]}], ",", 
        RowBox[{
         RowBox[{"a", "*", "iy"}], "+", 
         RowBox[{
          RowBox[{"bcc1", "[", "a", "]"}], "[", 
          RowBox[{"[", "2", "]"}], "]"}]}], ",", 
        RowBox[{
         RowBox[{"a", "*", "iz"}], "+", 
         RowBox[{
          RowBox[{"bcc1", "[", "a", "]"}], "[", 
          RowBox[{"[", "3", "]"}], "]"}]}], ",", "n"}], "]"}], "+", 
      RowBox[{"MFCyz", "[", 
       RowBox[{"a", ",", "c", ",", "ae", ",", "a0", ",", 
        RowBox[{
         RowBox[{"a", "*", "ix"}], "+", 
         RowBox[{
          RowBox[{"bcc2", "[", "a", "]"}], "[", 
          RowBox[{"[", "1", "]"}], "]"}]}], ",", 
        RowBox[{
         RowBox[{"a", "*", "iy"}], "+", 
         RowBox[{
          RowBox[{"bcc2", "[", "a", "]"}], "[", 
          RowBox[{"[", "2", "]"}], "]"}]}], ",", 
        RowBox[{
         RowBox[{"a", "*", "iz"}], "+", 
         RowBox[{
          RowBox[{"bcc2", "[", "a", "]"}], "[", 
          RowBox[{"[", "3", "]"}], "]"}]}], ",", "n"}], "]"}], "+", 
      RowBox[{"MFCyz", "[", 
       RowBox[{"a", ",", "c", ",", "ae", ",", "a0", ",", 
        RowBox[{
         RowBox[{"a", "*", "ix"}], "+", 
         RowBox[{
          RowBox[{"bcc3", "[", "a", "]"}], "[", 
          RowBox[{"[", "1", "]"}], "]"}]}], ",", 
        RowBox[{
         RowBox[{"a", "*", "iy"}], "+", 
         RowBox[{
          RowBox[{"bcc3", "[", "a", "]"}], "[", 
          RowBox[{"[", "2", "]"}], "]"}]}], ",", 
        RowBox[{
         RowBox[{"a", "*", "iz"}], "+", 
         RowBox[{
          RowBox[{"bcc3", "[", "a", "]"}], "[", 
          RowBox[{"[", "3", "]"}], "]"}]}], ",", "n"}], "]"}], "+", 
      RowBox[{"MFCyz", "[", 
       RowBox[{"a", ",", "c", ",", "ae", ",", "a0", ",", 
        RowBox[{
         RowBox[{"a", "*", "ix"}], "+", 
         RowBox[{
          RowBox[{"bcc4", "[", "a", "]"}], "[", 
          RowBox[{"[", "1", "]"}], "]"}]}], ",", 
        RowBox[{
         RowBox[{"a", "*", "iy"}], "+", 
         RowBox[{
          RowBox[{"bcc4", "[", "a", "]"}], "[", 
          RowBox[{"[", "2", "]"}], "]"}]}], ",", 
        RowBox[{
         RowBox[{"a", "*", "iz"}], "+", 
         RowBox[{
          RowBox[{"bcc4", "[", "a", "]"}], "[", 
          RowBox[{"[", "3", "]"}], "]"}]}], ",", "n"}], "]"}], "+", 
      RowBox[{"MFCyz", "[", 
       RowBox[{"a", ",", "c", ",", "ae", ",", "a0", ",", 
        RowBox[{
         RowBox[{"a", "*", "ix"}], "+", 
         RowBox[{
          RowBox[{"bcc5", "[", "a", "]"}], "[", 
          RowBox[{"[", "1", "]"}], "]"}]}], ",", 
        RowBox[{
         RowBox[{"a", "*", "iy"}], "+", 
         RowBox[{
          RowBox[{"bcc5", "[", "a", "]"}], "[", 
          RowBox[{"[", "2", "]"}], "]"}]}], ",", 
        RowBox[{
         RowBox[{"a", "*", "iz"}], "+", 
         RowBox[{
          RowBox[{"bcc5", "[", "a", "]"}], "[", 
          RowBox[{"[", "3", "]"}], "]"}]}], ",", "n"}], "]"}], "+", 
      RowBox[{"MFCyz", "[", 
       RowBox[{"a", ",", "c", ",", "ae", ",", "a0", ",", 
        RowBox[{
         RowBox[{"a", "*", "ix"}], "+", 
         RowBox[{
          RowBox[{"bcc6", "[", "a", "]"}], "[", 
          RowBox[{"[", "1", "]"}], "]"}]}], ",", 
        RowBox[{
         RowBox[{"a", "*", "iy"}], "+", 
         RowBox[{
          RowBox[{"bcc6", "[", "a", "]"}], "[", 
          RowBox[{"[", "2", "]"}], "]"}]}], ",", 
        RowBox[{
         RowBox[{"a", "*", "iz"}], "+", 
         RowBox[{
          RowBox[{"bcc6", "[", "a", "]"}], "[", 
          RowBox[{"[", "3", "]"}], "]"}]}], ",", "n"}], "]"}], "+", 
      RowBox[{"MFCyz", "[", 
       RowBox[{"a", ",", "c", ",", "ae", ",", "a0", ",", 
        RowBox[{
         RowBox[{"a", "*", "ix"}], "+", 
         RowBox[{
          RowBox[{"bcc7", "[", "a", "]"}], "[", 
          RowBox[{"[", "1", "]"}], "]"}]}], ",", 
        RowBox[{
         RowBox[{"a", "*", "iy"}], "+", 
         RowBox[{
          RowBox[{"bcc7", "[", "a", "]"}], "[", 
          RowBox[{"[", "2", "]"}], "]"}]}], ",", 
        RowBox[{
         RowBox[{"a", "*", "iz"}], "+", 
         RowBox[{
          RowBox[{"bcc7", "[", "a", "]"}], "[", 
          RowBox[{"[", "3", "]"}], "]"}]}], ",", "n"}], "]"}], "+", 
      RowBox[{"MFCyz", "[", 
       RowBox[{"a", ",", "c", ",", "ae", ",", "a0", ",", 
        RowBox[{
         RowBox[{"a", "*", "ix"}], "+", 
         RowBox[{
          RowBox[{"bcc8", "[", "a", "]"}], "[", 
          RowBox[{"[", "1", "]"}], "]"}]}], ",", 
        RowBox[{
         RowBox[{"a", "*", "iy"}], "+", 
         RowBox[{
          RowBox[{"bcc8", "[", "a", "]"}], "[", 
          RowBox[{"[", "2", "]"}], "]"}]}], ",", 
        RowBox[{
         RowBox[{"a", "*", "iz"}], "+", 
         RowBox[{
          RowBox[{"bcc8", "[", "a", "]"}], "[", 
          RowBox[{"[", "3", "]"}], "]"}]}], ",", "n"}], "]"}]}], ")"}], "/", 
    "8"}]}], ";"}]}], "Input",
 InitializationCell->True,
 CellChangeTimes->{{3.745834348230523*^9, 3.745834459961794*^9}, {
  3.7458344983383093`*^9, 3.745834579131034*^9}, {3.745834677228327*^9, 
  3.7458350621694517`*^9}, {3.745835099034301*^9, 3.745835282613317*^9}, {
  3.745837029625268*^9, 3.745837108434004*^9}, {3.7463346045417833`*^9, 
  3.746334654724074*^9}, {3.746334705022147*^9, 3.746335087686593*^9}},
 CellLabel->
  "In[112]:=",ExpressionUUID->"685abee2-61fe-43dc-b5e1-1ac3eec1f416"]
}, Closed]],

Cell[CellGroupData[{

Cell["sketch", "Subsection",
 CellChangeTimes->{{3.743052931037581*^9, 
  3.74305293171741*^9}},ExpressionUUID->"4a0c387c-068b-4da7-880e-\
0b169bfb21ca"],

Cell[BoxData[
 RowBox[{
  RowBox[{
   RowBox[{"bccsketch", "[", 
    RowBox[{"a_", ",", "limit_"}], "]"}], ":=", 
   RowBox[{"Show", "[", 
    RowBox[{
     RowBox[{"ListPointPlot3D", "[", 
      RowBox[{
       RowBox[{"Flatten", "[", 
        RowBox[{
         RowBox[{
          RowBox[{"Table", "[", 
           RowBox[{
            RowBox[{"If", "[", 
             RowBox[{
              RowBox[{
               RowBox[{
                SuperscriptBox["ix", "2"], "+", 
                SuperscriptBox["iy", "2"], "+", 
                SuperscriptBox["iz", "2"]}], "\[LessEqual]", 
               SuperscriptBox["limit", "2"]}], ",", 
              RowBox[{"Transpose", "[", 
               RowBox[{
                RowBox[{"a", "*", 
                 RowBox[{"{", 
                  RowBox[{"ix", ",", "iy", ",", "iz"}], "}"}]}], "+", 
                RowBox[{"Transpose", "[", 
                 RowBox[{"{", 
                  RowBox[{
                   RowBox[{"{", 
                    RowBox[{"0", ",", "0", ",", "0"}], "}"}], ",", 
                   RowBox[{"bcc1", "[", "a", "]"}], ",", 
                   RowBox[{"bcc2", "[", "a", "]"}], ",", 
                   RowBox[{"bcc3", "[", "a", "]"}], ",", 
                   RowBox[{"bcc4", "[", "a", "]"}], ",", 
                   RowBox[{"bcc5", "[", "a", "]"}], ",", 
                   RowBox[{"bcc6", "[", "a", "]"}], ",", 
                   RowBox[{"bcc7", "[", "a", "]"}], ",", 
                   RowBox[{"bcc8", "[", "a", "]"}]}], "}"}], "]"}]}], "]"}]}],
              "]"}], ",", 
            RowBox[{"{", 
             RowBox[{"ix", ",", 
              RowBox[{"-", "limit"}], ",", "limit"}], "}"}], ",", 
            RowBox[{"{", 
             RowBox[{"iy", ",", 
              RowBox[{"-", "limit"}], ",", "limit"}], "}"}], ",", 
            RowBox[{"{", 
             RowBox[{"iz", ",", 
              RowBox[{"-", "limit"}], ",", "limit"}], "}"}]}], "]"}], "/.", 
          RowBox[{"Null", "\[Rule]", 
           RowBox[{"Sequence", "[", "]"}]}]}], ",", "3"}], "]"}], ",", 
       RowBox[{"AxesOrigin", "\[Rule]", 
        RowBox[{"{", 
         RowBox[{"0", ",", "0", ",", "0"}], "}"}]}], ",", 
       RowBox[{"BoxRatios", "\[Rule]", 
        RowBox[{"{", 
         RowBox[{"1", ",", "1", ",", "1"}], "}"}]}], ",", 
       RowBox[{"ColorFunction", "\[Rule]", "\"\<Rainbow\>\""}], ",", 
       RowBox[{"AxesLabel", "\[Rule]", 
        RowBox[{"{", 
         RowBox[{"x", ",", "y", ",", "z"}], "}"}]}], ",", " ", 
       RowBox[{"ViewPoint", "\[Rule]", 
        RowBox[{"{", 
         RowBox[{"3", ",", 
          RowBox[{"-", "1.5"}], ",", "1"}], "}"}]}], ",", 
       RowBox[{"ViewVertical", "\[Rule]", 
        RowBox[{"{", 
         RowBox[{"0", ",", "0", ",", "1"}], "}"}]}], ",", 
       RowBox[{"LabelStyle", "\[Rule]", 
        RowBox[{"Directive", "[", 
         RowBox[{"Black", ",", "14"}], "]"}]}]}], "]"}], ",", 
     RowBox[{"SphericalPlot3D", "[", 
      RowBox[{
       RowBox[{"{", 
        RowBox[{"a", "*", "limit"}], "}"}], ",", 
       RowBox[{"{", 
        RowBox[{"\[Theta]", ",", "0", ",", "Pi"}], "}"}], ",", 
       RowBox[{"{", 
        RowBox[{"\[Phi]", ",", "0", ",", 
         RowBox[{"2", " ", "Pi"}]}], "}"}], ",", 
       RowBox[{"PlotStyle", "\[Rule]", 
        RowBox[{"Directive", "[", 
         RowBox[{"Orange", ",", 
          RowBox[{"Opacity", "[", "0.1", "]"}]}], "]"}]}], ",", 
       RowBox[{"Mesh", "\[Rule]", "None"}]}], "]"}]}], "]"}]}], 
  ";"}]], "Input",
 InitializationCell->True,
 CellChangeTimes->{{3.7430524300265923`*^9, 3.74305250900393*^9}, {
  3.743052717855217*^9, 3.7430527273501253`*^9}, {3.7430535389889402`*^9, 
  3.7430535661677513`*^9}, {3.743053695054659*^9, 3.743053695117794*^9}, {
  3.743053837448098*^9, 3.7430538390474463`*^9}, {3.7430657045661697`*^9, 
  3.743065725660881*^9}, {3.7430659011535883`*^9, 3.74306596384974*^9}, {
  3.7430660087225513`*^9, 3.743066008843109*^9}, {3.74400537064307*^9, 
  3.744005372891222*^9}, {3.744714121514577*^9, 3.7447141368716307`*^9}, {
  3.744714745608399*^9, 3.744714766244626*^9}},
 CellLabel->
  "In[124]:=",ExpressionUUID->"08ef8cea-ed86-4a7b-987e-6be0a3a4a32a"],

Cell[BoxData[
 RowBox[{"(*", 
  RowBox[{
   RowBox[{
    RowBox[{"bccsketch", "[", 
     RowBox[{"1", ",", "1"}], "]"}], "\[IndentingNewLine]", 
    RowBox[{"Export", "[", 
     RowBox[{
     "\"\<~gjc29/Papers/QLI001/figures/bcc_sphere.pdf\>\"", ",", "%"}], 
     "]"}]}], ";"}], "*)"}]], "Input",
 CellChangeTimes->{{3.74305357614459*^9, 3.7430535792909727`*^9}, {
   3.743053889334515*^9, 3.743053898689983*^9}, {3.7439415847534933`*^9, 
   3.743941584816472*^9}, {3.7439419142278013`*^9, 3.7439419143231277`*^9}, {
   3.744002916302724*^9, 3.744002916404708*^9}, {3.744004869100891*^9, 
   3.744004887948339*^9}, {3.744005393970766*^9, 3.744005398514152*^9}, {
   3.7447147730681753`*^9, 3.744714787171769*^9}, 3.7452987150847*^9},
 CellLabel->
  "In[177]:=",ExpressionUUID->"5d70f70e-3bee-4d56-9f36-7d925cd4f59f"]
}, Closed]]
}, Closed]],

Cell[CellGroupData[{

Cell[TextData[StyleBox["Face-Centred Cubic (fcc)", "Section"]], "Section",
 ShowGroupOpener->"OutsideFrame",
 CellChangeTimes->{3.74142051517264*^9, 
  3.7420203163896847`*^9},ExpressionUUID->"4554d18d-4401-439a-9784-\
61e659d01381"],

Cell[CellGroupData[{

Cell[TextData[StyleBox["nearest neighbors", "Subsection"]], "Subsection",
 ShowGroupOpener->"OutsideFrame",
 CellChangeTimes->{
  3.741420524948748*^9},ExpressionUUID->"788c126c-0073-4954-82e9-\
f98bc13c2760"],

Cell["z=0 plane", "Text",
 ShowGroupOpener->"OutsideFrame",
 CellChangeTimes->{{3.734424249485322*^9, 
  3.734424251581007*^9}},ExpressionUUID->"b2bef874-5725-4ca0-92a3-\
39608764557d"],

Cell[BoxData[{
 RowBox[{
  RowBox[{
   RowBox[{"fcc1", "[", "a_", "]"}], "=", 
   RowBox[{
    RowBox[{"(", 
     RowBox[{"a", "/", "2"}], ")"}], "*", 
    RowBox[{"{", 
     RowBox[{"1", ",", "1", ",", "0"}], "}"}]}]}], 
  ";"}], "\[IndentingNewLine]", 
 RowBox[{
  RowBox[{
   RowBox[{"fcc2", "[", "a_", "]"}], "=", 
   RowBox[{
    RowBox[{"(", 
     RowBox[{"a", "/", "2"}], ")"}], "*", 
    RowBox[{"{", 
     RowBox[{
      RowBox[{"-", "1"}], ",", "1", ",", "0"}], "}"}]}]}], 
  ";"}], "\[IndentingNewLine]", 
 RowBox[{
  RowBox[{
   RowBox[{"fcc3", "[", "a_", "]"}], "=", 
   RowBox[{
    RowBox[{"(", 
     RowBox[{"a", "/", "2"}], ")"}], "*", 
    RowBox[{"{", 
     RowBox[{"1", ",", 
      RowBox[{"-", "1"}], ",", "0"}], "}"}]}]}], ";"}], "\[IndentingNewLine]", 
 RowBox[{
  RowBox[{
   RowBox[{"fcc4", "[", "a_", "]"}], "=", 
   RowBox[{
    RowBox[{"(", 
     RowBox[{"a", "/", "2"}], ")"}], "*", 
    RowBox[{"{", 
     RowBox[{
      RowBox[{"-", "1"}], ",", 
      RowBox[{"-", "1"}], ",", "0"}], "}"}]}]}], ";"}]}], "Input",
 ShowGroupOpener->"OutsideFrame",
 InitializationCell->True,
 CellChangeTimes->{{3.732423934909917*^9, 3.732424131567162*^9}, {
   3.732529305731977*^9, 3.7325293876200523`*^9}, {3.7325295197657433`*^9, 
   3.732529594037818*^9}, 3.734424150446375*^9, {3.734424257239596*^9, 
   3.7344242858285646`*^9}, {3.742535719293398*^9, 3.742535729909004*^9}, {
   3.7425551283861713`*^9, 3.7425551324013567`*^9}, {3.744714394778862*^9, 
   3.744714408507813*^9}},
 CellLabel->
  "In[125]:=",ExpressionUUID->"3bef4bfc-09fa-410c-bdfd-c3c8604e71db"],

Cell["y=0 plane", "Text",
 ShowGroupOpener->"OutsideFrame",
 CellChangeTimes->{{3.734424263717247*^9, 
  3.734424265989317*^9}},ExpressionUUID->"cae06923-9851-4e03-9e90-\
1e188453743d"],

Cell[BoxData[{
 RowBox[{
  RowBox[{
   RowBox[{"fcc5", "[", "a_", "]"}], "=", 
   RowBox[{
    RowBox[{"(", 
     RowBox[{"a", "/", "2"}], ")"}], "*", 
    RowBox[{"{", 
     RowBox[{"1", ",", "0", ",", "1"}], "}"}]}]}], 
  ";"}], "\[IndentingNewLine]", 
 RowBox[{
  RowBox[{
   RowBox[{"fcc6", "[", "a_", "]"}], "=", 
   RowBox[{
    RowBox[{"(", 
     RowBox[{"a", "/", "2"}], ")"}], "*", 
    RowBox[{"{", 
     RowBox[{
      RowBox[{"-", "1"}], ",", "0", ",", "1"}], "}"}]}]}], 
  ";"}], "\[IndentingNewLine]", 
 RowBox[{
  RowBox[{
   RowBox[{"fcc7", "[", "a_", "]"}], "=", 
   RowBox[{
    RowBox[{"(", 
     RowBox[{"a", "/", "2"}], ")"}], "*", 
    RowBox[{"{", 
     RowBox[{"1", ",", "0", ",", 
      RowBox[{"-", "1"}]}], "}"}]}]}], ";"}], "\[IndentingNewLine]", 
 RowBox[{
  RowBox[{
   RowBox[{"fcc8", "[", "a_", "]"}], "=", 
   RowBox[{
    RowBox[{"(", 
     RowBox[{"a", "/", "2"}], ")"}], "*", 
    RowBox[{"{", 
     RowBox[{
      RowBox[{"-", "1"}], ",", "0", ",", 
      RowBox[{"-", "1"}]}], "}"}]}]}], ";"}]}], "Input",
 ShowGroupOpener->"OutsideFrame",
 InitializationCell->True,
 CellChangeTimes->{{3.7425357319892483`*^9, 3.7425357428575563`*^9}, {
  3.742555134513126*^9, 3.742555140273061*^9}, {3.744714411145986*^9, 
  3.7447144168345423`*^9}},
 CellLabel->
  "In[129]:=",ExpressionUUID->"45372e73-7462-4512-9dd1-77afa1c808f9"],

Cell["x=0 plane", "Text",
 ShowGroupOpener->"OutsideFrame",
 CellChangeTimes->{{3.734424272405411*^9, 
  3.734424274781386*^9}},ExpressionUUID->"24c51f0b-d1bd-43ec-a839-\
97c1d16dba94"],

Cell[BoxData[{
 RowBox[{
  RowBox[{
   RowBox[{"fcc9", "[", "a_", "]"}], "=", 
   RowBox[{
    RowBox[{"(", 
     RowBox[{"a", "/", "2"}], ")"}], "*", 
    RowBox[{"{", 
     RowBox[{"0", ",", "1", ",", "1"}], "}"}]}]}], 
  ";"}], "\[IndentingNewLine]", 
 RowBox[{
  RowBox[{
   RowBox[{"fcc10", "[", "a_", "]"}], "=", 
   RowBox[{
    RowBox[{"(", 
     RowBox[{"a", "/", "2"}], ")"}], "*", 
    RowBox[{"{", 
     RowBox[{"0", ",", 
      RowBox[{"-", "1"}], ",", "1"}], "}"}]}]}], ";"}], "\[IndentingNewLine]", 
 RowBox[{
  RowBox[{
   RowBox[{"fcc11", "[", "a_", "]"}], "=", 
   RowBox[{
    RowBox[{"(", 
     RowBox[{"a", "/", "2"}], ")"}], "*", 
    RowBox[{"{", 
     RowBox[{"0", ",", "1", ",", 
      RowBox[{"-", "1"}]}], "}"}]}]}], ";"}], "\[IndentingNewLine]", 
 RowBox[{
  RowBox[{
   RowBox[{"fcc12", "[", "a_", "]"}], "=", 
   RowBox[{
    RowBox[{"(", 
     RowBox[{"a", "/", "2"}], ")"}], "*", 
    RowBox[{"{", 
     RowBox[{"0", ",", 
      RowBox[{"-", "1"}], ",", 
      RowBox[{"-", "1"}]}], "}"}]}]}], ";"}]}], "Input",
 ShowGroupOpener->"OutsideFrame",
 InitializationCell->True,
 CellChangeTimes->{{3.742535746810294*^9, 3.742535751737192*^9}, {
  3.74255514153738*^9, 3.742555149834201*^9}, {3.744714421170125*^9, 
  3.74471442637278*^9}},
 CellLabel->
  "In[133]:=",ExpressionUUID->"029e1cd0-8896-4fc1-8d64-14e15bb61e70"],

Cell[CellGroupData[{

Cell[BoxData[
 RowBox[{"ListPointPlot3D", "[", 
  RowBox[{
   RowBox[{"{", 
    RowBox[{
     RowBox[{"{", 
      RowBox[{"0", ",", "0", ",", "0"}], "}"}], ",", 
     RowBox[{"fcc1", "[", "1", "]"}], ",", 
     RowBox[{"fcc2", "[", "1", "]"}], ",", 
     RowBox[{"fcc3", "[", "1", "]"}], ",", 
     RowBox[{"fcc4", "[", "1", "]"}], ",", 
     RowBox[{"fcc5", "[", "1", "]"}], ",", 
     RowBox[{"fcc6", "[", "1", "]"}], ",", 
     RowBox[{"fcc7", "[", "1", "]"}], ",", 
     RowBox[{"fcc8", "[", "1", "]"}], ",", 
     RowBox[{"fcc9", "[", "1", "]"}], ",", 
     RowBox[{"fcc10", "[", "1", "]"}], ",", 
     RowBox[{"fcc11", "[", "1", "]"}], ",", 
     RowBox[{"fcc12", "[", "1", "]"}]}], "}"}], ",", 
   RowBox[{"AxesOrigin", "\[Rule]", 
    RowBox[{"{", 
     RowBox[{"0", ",", "0", ",", "0"}], "}"}]}], ",", 
   RowBox[{"BoxRatios", "\[Rule]", "1"}], ",", 
   RowBox[{"ColorFunction", "\[Rule]", "\"\<Rainbow\>\""}], ",", 
   RowBox[{"AxesLabel", "\[Rule]", 
    RowBox[{"{", 
     RowBox[{"x", ",", "y", ",", "z"}], "}"}]}], ",", 
   RowBox[{"ViewPoint", "\[Rule]", 
    RowBox[{"{", 
     RowBox[{"3", ",", 
      RowBox[{"-", "1.5"}], ",", "1"}], "}"}]}], ",", 
   RowBox[{"ViewVertical", "\[Rule]", 
    RowBox[{"{", 
     RowBox[{"0", ",", "0", ",", "1"}], "}"}]}], ",", 
   RowBox[{"LabelStyle", "\[Rule]", 
    RowBox[{"Directive", "[", 
     RowBox[{"Black", ",", "14"}], "]"}]}]}], "]"}]], "Input",
 ShowGroupOpener->"OutsideFrame",
 CellChangeTimes->{{3.732528382531685*^9, 3.7325284690844107`*^9}, {
   3.732528530597982*^9, 3.7325285353010387`*^9}, {3.732528586638389*^9, 
   3.7325285903894453`*^9}, {3.732529154531025*^9, 3.732529162922117*^9}, {
   3.732529203893651*^9, 3.73252920592239*^9}, {3.732529399660728*^9, 
   3.732529412092128*^9}, {3.733805537881497*^9, 3.733805538727501*^9}, 
   3.734150439412397*^9, {3.737109371285386*^9, 3.737109379446704*^9}, {
   3.7371095782079353`*^9, 3.7371095785846357`*^9}, {3.737109805610338*^9, 
   3.7371098093286133`*^9}, {3.744003869476431*^9, 3.744003872332939*^9}, {
   3.744714430273109*^9, 3.744714455995768*^9}, {3.7452306330191174`*^9, 
   3.745230633249331*^9}},
 CellLabel->
  "In[190]:=",ExpressionUUID->"793815ce-4f1c-4e99-8091-d8f9bd2e41c4"],

Cell[BoxData[
 Graphics3DBox[{
   {RGBColor[0.3315753, 0.4561011, 0.6388182], PointSize[
     NCache[
      Rational[7, 360], 0.019444444444444445`]], 
    {RGBColor[0.513417, 0.72992, 0.440682], Point3DBox[{0., 0., 0.}]}, 
    {RGBColor[0.513417, 0.72992, 0.440682], Point3DBox[{0.5, 0.5, 0.}]}, 
    {RGBColor[0.513417, 0.72992, 0.440682], Point3DBox[{-0.5, 0.5, 0.}]}, 
    {RGBColor[0.513417, 0.72992, 0.440682], Point3DBox[{0.5, -0.5, 0.}]}, 
    {RGBColor[0.513417, 0.72992, 0.440682], Point3DBox[{-0.5, -0.5, 0.}]}, 
    {RGBColor[0.857359, 0.131106, 0.132128], Point3DBox[{0.5, 0., 0.5}]}, 
    {RGBColor[0.857359, 0.131106, 0.132128], Point3DBox[{-0.5, 0., 0.5}]}, 
    {RGBColor[0.471412, 0.108766, 0.527016], Point3DBox[{0.5, 0., -0.5}]}, 
    {RGBColor[0.471412, 0.108766, 0.527016], Point3DBox[{-0.5, 0., -0.5}]}, 
    {RGBColor[0.857359, 0.131106, 0.132128], Point3DBox[{0., 0.5, 0.5}]}, 
    {RGBColor[0.857359, 0.131106, 0.132128], Point3DBox[{0., -0.5, 0.5}]}, 
    {RGBColor[0.471412, 0.108766, 0.527016], Point3DBox[{0., 0.5, -0.5}]}, 
    {RGBColor[0.471412, 0.108766, 0.527016], 
     Point3DBox[{0., -0.5, -0.5}]}}, {}, {}, {}, {}},
  Axes->True,
  AxesLabel->{
    FormBox["x", TraditionalForm], 
    FormBox["y", TraditionalForm], 
    FormBox["z", TraditionalForm]},
  AxesOrigin->{0, 0, 0},
  BoxRatios->1,
  DisplayFunction->Identity,
  FaceGrids->None,
  FaceGridsStyle->Automatic,
  ImageSize->{402.0641335607862, 380.2466998210215},
  ImageSizeRaw->Automatic,
  LabelStyle->Directive[
    GrayLevel[0], 14],
  PlotRange->{{-0.5, 0.5}, {-0.5, 0.5}, Automatic},
  PlotRangePadding->{{
     Scaled[0.02], 
     Scaled[0.02]}, {
     Scaled[0.02], 
     Scaled[0.02]}, {Automatic, Automatic}},
  Ticks->{Automatic, Automatic, Automatic},
  ViewPoint->{2.071349399406099, -2.688387367082141, 0.8556196760787713},
  ViewVertical->{0.06835013221424338, -0.0017875568013860366`, 
   0.9976597937508445}]], "Output",
 ShowGroupOpener->"OutsideFrame",
 CellChangeTimes->{{3.7325284305103807`*^9, 3.73252847339476*^9}, 
   3.73252853974356*^9, 3.7325285951424513`*^9, 3.732529166411365*^9, 
   3.7325292088888197`*^9, {3.732529381293187*^9, 3.7325294170134478`*^9}, 
   3.732529610793906*^9, 3.7325367210561047`*^9, 3.732622067266468*^9, 
   3.733544469691752*^9, 3.733747703283142*^9, 3.733805547626274*^9, 
   3.7344238971367197`*^9, 3.73442431339475*^9, {3.7371093723948917`*^9, 
   3.737109380920931*^9}, 3.737109579279296*^9, 3.7371098108072557`*^9, 
   3.741862757066305*^9, 3.7440038728570547`*^9, 3.744714489113954*^9, 
   3.745232869104391*^9, 3.7452335470079393`*^9, 3.745234793792409*^9, 
   3.745238588739791*^9, 3.745320982301297*^9, 3.745321276414875*^9, 
   3.745321739007063*^9, 3.74532454418147*^9},
 CellLabel->
  "Out[190]=",ExpressionUUID->"2e8a8298-4614-41f2-a598-8a1ad5d4e4fa"]
}, Open  ]],

Cell["NB: 4 atoms per unit cell", "Text",
 ShowGroupOpener->"OutsideFrame",
 CellChangeTimes->{{3.733802803140983*^9, 3.733802806724957*^9}, {
  3.741435179128208*^9, 
  3.7414351800082693`*^9}},ExpressionUUID->"0bc82dfe-2f02-4744-90ba-\
d3bd0f97d697"]
}, Open  ]],

Cell[CellGroupData[{

Cell["potentials", "Subsection",
 CellChangeTimes->{{3.741435107727583*^9, 
  3.741435109191564*^9}},ExpressionUUID->"d01eecac-d1c0-423d-b1ac-\
8fcff57857e6"],

Cell["Coulomb potential", "Text",
 CellChangeTimes->{{3.7414351386318398`*^9, 
  3.7414351423438063`*^9}},ExpressionUUID->"9bb63aad-6383-4e38-9247-\
f6a5f1877fb8"],

Cell[BoxData[
 RowBox[{
  RowBox[{
   RowBox[{"Vfcc", "[", "v_", "]"}], ":=", 
   RowBox[{
    RowBox[{"V", "[", "v", "]"}], "+", 
    RowBox[{
     RowBox[{"(", 
      RowBox[{
       RowBox[{"V", "[", 
        RowBox[{"v", "+", 
         RowBox[{"fcc1", "[", "1", "]"}]}], "]"}], "+", 
       RowBox[{"V", "[", 
        RowBox[{"v", "+", 
         RowBox[{"fcc2", "[", "1", "]"}]}], "]"}], "+", 
       RowBox[{"V", "[", 
        RowBox[{"v", "+", 
         RowBox[{"fcc3", "[", "1", "]"}]}], "]"}], "+", 
       RowBox[{"V", "[", 
        RowBox[{"v", "+", 
         RowBox[{"fcc4", "[", "1", "]"}]}], "]"}], "+", 
       RowBox[{"V", "[", 
        RowBox[{"v", "+", 
         RowBox[{"fcc5", "[", "1", "]"}]}], "]"}], "+", 
       RowBox[{"V", "[", 
        RowBox[{"v", "+", 
         RowBox[{"fcc6", "[", "1", "]"}]}], "]"}], "+", 
       RowBox[{"V", "[", 
        RowBox[{"v", "+", 
         RowBox[{"fcc7", "[", "1", "]"}]}], "]"}], "+", 
       RowBox[{"V", "[", 
        RowBox[{"v", "+", 
         RowBox[{"fcc8", "[", "1", "]"}]}], "]"}], "+", 
       RowBox[{"V", "[", 
        RowBox[{"v", "+", 
         RowBox[{"fcc9", "[", "1", "]"}]}], "]"}], "+", 
       RowBox[{"V", "[", 
        RowBox[{"v", "+", 
         RowBox[{"fcc10", "[", "1", "]"}]}], "]"}], "+", 
       RowBox[{"V", "[", 
        RowBox[{"v", "+", 
         RowBox[{"fcc11", "[", "1", "]"}]}], "]"}], "+", 
       RowBox[{"V", "[", 
        RowBox[{"v", "+", 
         RowBox[{"fcc12", "[", "1", "]"}]}], "]"}]}], ")"}], "/", "4"}]}]}], 
  ";"}]], "Input",
 ShowGroupOpener->"OutsideFrame",
 InitializationCell->True,
 CellChangeTimes->{{3.732424157839834*^9, 3.7324242530641947`*^9}, {
   3.732427348473587*^9, 3.732427378673362*^9}, 3.732532065236195*^9, 
   3.732534237109948*^9, {3.744714501363367*^9, 3.7447145424548283`*^9}, {
   3.745230103060511*^9, 3.7452301283336563`*^9}},
 CellLabel->
  "In[137]:=",ExpressionUUID->"f3e7657c-309e-41af-93e0-d958ce95fa02"],

Cell["ion-ion contribution", "Text",
 CellChangeTimes->{{3.744627950961549*^9, 3.74462796102524*^9}, {
  3.744699078287795*^9, 3.7446990800395308`*^9}, {3.746515976193206*^9, 
  3.746515980664598*^9}},ExpressionUUID->"255af5c6-5067-457b-8464-\
d71ce55a0306"],

Cell[BoxData[{
 RowBox[{
  RowBox[{
   RowBox[{"Viifcc", "[", 
    RowBox[{"v_", ",", "a_", ",", "c_", ",", "ae_", ",", "a0_"}], "]"}], ":=", 
   RowBox[{
    RowBox[{"Vii", "[", 
     RowBox[{"v", ",", "c", ",", "ae", ",", "a0"}], "]"}], "+", 
    RowBox[{
     RowBox[{"(", 
      RowBox[{
       RowBox[{"Vii", "[", 
        RowBox[{
         RowBox[{"v", "+", 
          RowBox[{"fcc1", "[", "a", "]"}]}], ",", "c", ",", "ae", ",", "a0"}],
         "]"}], "+", 
       RowBox[{"Vii", "[", 
        RowBox[{
         RowBox[{"v", "+", 
          RowBox[{"fcc2", "[", "a", "]"}]}], ",", "c", ",", "ae", ",", "a0"}],
         "]"}], "+", 
       RowBox[{"Vii", "[", 
        RowBox[{
         RowBox[{"v", "+", 
          RowBox[{"fcc3", "[", "a", "]"}]}], ",", "c", ",", "ae", ",", "a0"}],
         "]"}], "+", 
       RowBox[{"Vii", "[", 
        RowBox[{
         RowBox[{"v", "+", 
          RowBox[{"fcc4", "[", "a", "]"}]}], ",", "c", ",", "ae", ",", "a0"}],
         "]"}], "+", 
       RowBox[{"Vii", "[", 
        RowBox[{
         RowBox[{"v", "+", 
          RowBox[{"fcc5", "[", "a", "]"}]}], ",", "c", ",", "ae", ",", "a0"}],
         "]"}], "+", 
       RowBox[{"Vii", "[", 
        RowBox[{
         RowBox[{"v", "+", 
          RowBox[{"fcc6", "[", "a", "]"}]}], ",", "c", ",", "ae", ",", "a0"}],
         "]"}], "+", 
       RowBox[{"Vii", "[", 
        RowBox[{
         RowBox[{"v", "+", 
          RowBox[{"fcc7", "[", "a", "]"}]}], ",", "c", ",", "ae", ",", "a0"}],
         "]"}], "+", 
       RowBox[{"Vii", "[", 
        RowBox[{
         RowBox[{"v", "+", 
          RowBox[{"fcc8", "[", "a", "]"}]}], ",", "c", ",", "ae", ",", "a0"}],
         "]"}], "+", 
       RowBox[{"Vii", "[", 
        RowBox[{
         RowBox[{"v", "+", 
          RowBox[{"fcc9", "[", "a", "]"}]}], ",", "c", ",", "ae", ",", "a0"}],
         "]"}], "+", 
       RowBox[{"Vii", "[", 
        RowBox[{
         RowBox[{"v", "+", 
          RowBox[{"fcc10", "[", "a", "]"}]}], ",", "c", ",", "ae", ",", 
         "a0"}], "]"}], "+", 
       RowBox[{"Vii", "[", 
        RowBox[{
         RowBox[{"v", "+", 
          RowBox[{"fcc11", "[", "a", "]"}]}], ",", "c", ",", "ae", ",", 
         "a0"}], "]"}], "+", 
       RowBox[{"Vii", "[", 
        RowBox[{
         RowBox[{"v", "+", 
          RowBox[{"fcc12", "[", "a", "]"}]}], ",", "c", ",", "ae", ",", 
         "a0"}], "]"}]}], ")"}], "/", "4"}]}]}], ";"}], "\[IndentingNewLine]", 
 RowBox[{
  RowBox[{
   RowBox[{"Viifcc0", "[", 
    RowBox[{"v_", ",", "a_", ",", "c_", ",", "ae_", ",", "a0_"}], "]"}], ":=", 
   RowBox[{
    RowBox[{"(", 
     RowBox[{
      RowBox[{"Vii", "[", 
       RowBox[{
        RowBox[{"v", "+", 
         RowBox[{"fcc1", "[", "a", "]"}]}], ",", "c", ",", "ae", ",", "a0"}], 
       "]"}], "+", 
      RowBox[{"Vii", "[", 
       RowBox[{
        RowBox[{"v", "+", 
         RowBox[{"fcc2", "[", "a", "]"}]}], ",", "c", ",", "ae", ",", "a0"}], 
       "]"}], "+", 
      RowBox[{"Vii", "[", 
       RowBox[{
        RowBox[{"v", "+", 
         RowBox[{"fcc3", "[", "a", "]"}]}], ",", "c", ",", "ae", ",", "a0"}], 
       "]"}], "+", 
      RowBox[{"Vii", "[", 
       RowBox[{
        RowBox[{"v", "+", 
         RowBox[{"fcc4", "[", "a", "]"}]}], ",", "c", ",", "ae", ",", "a0"}], 
       "]"}], "+", 
      RowBox[{"Vii", "[", 
       RowBox[{
        RowBox[{"v", "+", 
         RowBox[{"fcc5", "[", "a", "]"}]}], ",", "c", ",", "ae", ",", "a0"}], 
       "]"}], "+", 
      RowBox[{"Vii", "[", 
       RowBox[{
        RowBox[{"v", "+", 
         RowBox[{"fcc6", "[", "a", "]"}]}], ",", "c", ",", "ae", ",", "a0"}], 
       "]"}], "+", 
      RowBox[{"Vii", "[", 
       RowBox[{
        RowBox[{"v", "+", 
         RowBox[{"fcc7", "[", "a", "]"}]}], ",", "c", ",", "ae", ",", "a0"}], 
       "]"}], "+", 
      RowBox[{"Vii", "[", 
       RowBox[{
        RowBox[{"v", "+", 
         RowBox[{"fcc8", "[", "a", "]"}]}], ",", "c", ",", "ae", ",", "a0"}], 
       "]"}], "+", 
      RowBox[{"Vii", "[", 
       RowBox[{
        RowBox[{"v", "+", 
         RowBox[{"fcc9", "[", "a", "]"}]}], ",", "c", ",", "ae", ",", "a0"}], 
       "]"}], "+", 
      RowBox[{"Vii", "[", 
       RowBox[{
        RowBox[{"v", "+", 
         RowBox[{"fcc10", "[", "a", "]"}]}], ",", "c", ",", "ae", ",", "a0"}],
        "]"}], "+", 
      RowBox[{"Vii", "[", 
       RowBox[{
        RowBox[{"v", "+", 
         RowBox[{"fcc11", "[", "a", "]"}]}], ",", "c", ",", "ae", ",", "a0"}],
        "]"}], "+", 
      RowBox[{"Vii", "[", 
       RowBox[{
        RowBox[{"v", "+", 
         RowBox[{"fcc12", "[", "a", "]"}]}], ",", "c", ",", "ae", ",", "a0"}],
        "]"}]}], ")"}], "/", "4"}]}], ";"}]}], "Input",
 InitializationCell->True,
 CellChangeTimes->{{3.744628850578582*^9, 3.744628893155428*^9}, {
   3.7446925259152803`*^9, 3.744692578293825*^9}, {3.7446990828812933`*^9, 
   3.744699175435864*^9}, {3.744699208529162*^9, 3.744699278216861*^9}, {
   3.7447145462447357`*^9, 3.7447146109832153`*^9}, {3.745829334306965*^9, 
   3.7458293404587917`*^9}, 3.746516028167851*^9},
 CellLabel->
  "In[138]:=",ExpressionUUID->"89864a30-a76c-49ab-9d9b-4bd810cf4f80"],

Cell["electron-ion contribution", "Text",
 CellChangeTimes->{{3.744627950961549*^9, 3.74462796102524*^9}, {
  3.744699078287795*^9, 3.7446990800395308`*^9}, {3.746515985384767*^9, 
  3.746515990712803*^9}},ExpressionUUID->"27291071-47fe-4aef-a215-\
f077a1cef06c"],

Cell[BoxData[{
 RowBox[{
  RowBox[{
   RowBox[{"Veifcc", "[", 
    RowBox[{"v_", ",", "a_", ",", "c_", ",", "ae_", ",", "a0_"}], "]"}], ":=", 
   RowBox[{
    RowBox[{"Vei", "[", 
     RowBox[{"v", ",", "c", ",", "ae", ",", "a0"}], "]"}], "+", 
    RowBox[{
     RowBox[{"(", 
      RowBox[{
       RowBox[{"Vei", "[", 
        RowBox[{
         RowBox[{"v", "+", 
          RowBox[{"fcc1", "[", "a", "]"}]}], ",", "c", ",", "ae", ",", "a0"}],
         "]"}], "+", 
       RowBox[{"Vei", "[", 
        RowBox[{
         RowBox[{"v", "+", 
          RowBox[{"fcc2", "[", "a", "]"}]}], ",", "c", ",", "ae", ",", "a0"}],
         "]"}], "+", 
       RowBox[{"Vei", "[", 
        RowBox[{
         RowBox[{"v", "+", 
          RowBox[{"fcc3", "[", "a", "]"}]}], ",", "c", ",", "ae", ",", "a0"}],
         "]"}], "+", 
       RowBox[{"Vei", "[", 
        RowBox[{
         RowBox[{"v", "+", 
          RowBox[{"fcc4", "[", "a", "]"}]}], ",", "c", ",", "ae", ",", "a0"}],
         "]"}], "+", 
       RowBox[{"Vei", "[", 
        RowBox[{
         RowBox[{"v", "+", 
          RowBox[{"fcc5", "[", "a", "]"}]}], ",", "c", ",", "ae", ",", "a0"}],
         "]"}], "+", 
       RowBox[{"Vei", "[", 
        RowBox[{
         RowBox[{"v", "+", 
          RowBox[{"fcc6", "[", "a", "]"}]}], ",", "c", ",", "ae", ",", "a0"}],
         "]"}], "+", 
       RowBox[{"Vei", "[", 
        RowBox[{
         RowBox[{"v", "+", 
          RowBox[{"fcc7", "[", "a", "]"}]}], ",", "c", ",", "ae", ",", "a0"}],
         "]"}], "+", 
       RowBox[{"Vei", "[", 
        RowBox[{
         RowBox[{"v", "+", 
          RowBox[{"fcc8", "[", "a", "]"}]}], ",", "c", ",", "ae", ",", "a0"}],
         "]"}], "+", 
       RowBox[{"Vei", "[", 
        RowBox[{
         RowBox[{"v", "+", 
          RowBox[{"fcc9", "[", "a", "]"}]}], ",", "c", ",", "ae", ",", "a0"}],
         "]"}], "+", 
       RowBox[{"Vei", "[", 
        RowBox[{
         RowBox[{"v", "+", 
          RowBox[{"fcc10", "[", "a", "]"}]}], ",", "c", ",", "ae", ",", 
         "a0"}], "]"}], "+", 
       RowBox[{"Vei", "[", 
        RowBox[{
         RowBox[{"v", "+", 
          RowBox[{"fcc11", "[", "a", "]"}]}], ",", "c", ",", "ae", ",", 
         "a0"}], "]"}], "+", 
       RowBox[{"Vei", "[", 
        RowBox[{
         RowBox[{"v", "+", 
          RowBox[{"fcc12", "[", "a", "]"}]}], ",", "c", ",", "ae", ",", 
         "a0"}], "]"}]}], ")"}], "/", "4"}]}]}], ";"}], "\[IndentingNewLine]", 
 RowBox[{
  RowBox[{
   RowBox[{"Veifcc0", "[", 
    RowBox[{"v_", ",", "a_", ",", "c_", ",", "ae_", ",", "a0_"}], "]"}], ":=", 
   RowBox[{
    RowBox[{"(", 
     RowBox[{
      RowBox[{"Vei", "[", 
       RowBox[{
        RowBox[{"v", "+", 
         RowBox[{"fcc1", "[", "a", "]"}]}], ",", "c", ",", "ae", ",", "a0"}], 
       "]"}], "+", 
      RowBox[{"Vei", "[", 
       RowBox[{
        RowBox[{"v", "+", 
         RowBox[{"fcc2", "[", "a", "]"}]}], ",", "c", ",", "ae", ",", "a0"}], 
       "]"}], "+", 
      RowBox[{"Vei", "[", 
       RowBox[{
        RowBox[{"v", "+", 
         RowBox[{"fcc3", "[", "a", "]"}]}], ",", "c", ",", "ae", ",", "a0"}], 
       "]"}], "+", 
      RowBox[{"Vei", "[", 
       RowBox[{
        RowBox[{"v", "+", 
         RowBox[{"fcc4", "[", "a", "]"}]}], ",", "c", ",", "ae", ",", "a0"}], 
       "]"}], "+", 
      RowBox[{"Vei", "[", 
       RowBox[{
        RowBox[{"v", "+", 
         RowBox[{"fcc5", "[", "a", "]"}]}], ",", "c", ",", "ae", ",", "a0"}], 
       "]"}], "+", 
      RowBox[{"Vei", "[", 
       RowBox[{
        RowBox[{"v", "+", 
         RowBox[{"fcc6", "[", "a", "]"}]}], ",", "c", ",", "ae", ",", "a0"}], 
       "]"}], "+", 
      RowBox[{"Vei", "[", 
       RowBox[{
        RowBox[{"v", "+", 
         RowBox[{"fcc7", "[", "a", "]"}]}], ",", "c", ",", "ae", ",", "a0"}], 
       "]"}], "+", 
      RowBox[{"Vei", "[", 
       RowBox[{
        RowBox[{"v", "+", 
         RowBox[{"fcc8", "[", "a", "]"}]}], ",", "c", ",", "ae", ",", "a0"}], 
       "]"}], "+", 
      RowBox[{"Vei", "[", 
       RowBox[{
        RowBox[{"v", "+", 
         RowBox[{"fcc9", "[", "a", "]"}]}], ",", "c", ",", "ae", ",", "a0"}], 
       "]"}], "+", 
      RowBox[{"Vei", "[", 
       RowBox[{
        RowBox[{"v", "+", 
         RowBox[{"fcc10", "[", "a", "]"}]}], ",", "c", ",", "ae", ",", "a0"}],
        "]"}], "+", 
      RowBox[{"Vei", "[", 
       RowBox[{
        RowBox[{"v", "+", 
         RowBox[{"fcc11", "[", "a", "]"}]}], ",", "c", ",", "ae", ",", "a0"}],
        "]"}], "+", 
      RowBox[{"Vei", "[", 
       RowBox[{
        RowBox[{"v", "+", 
         RowBox[{"fcc12", "[", "a", "]"}]}], ",", "c", ",", "ae", ",", "a0"}],
        "]"}]}], ")"}], "/", "4"}]}], ";"}]}], "Input",
 InitializationCell->True,
 CellChangeTimes->{{3.744628850578582*^9, 3.744628893155428*^9}, {
   3.7446925259152803`*^9, 3.744692578293825*^9}, {3.7446990828812933`*^9, 
   3.744699175435864*^9}, {3.744699208529162*^9, 3.744699278216861*^9}, {
   3.7447145462447357`*^9, 3.7447146109832153`*^9}, {3.745829334306965*^9, 
   3.7458293404587917`*^9}, 3.746516058623879*^9},
 CellLabel->
  "In[140]:=",ExpressionUUID->"daeb6180-2fb1-45ab-87a0-1b05162e7903"],

Cell["electron-electron contribution", "Text",
 CellChangeTimes->{{3.744627950961549*^9, 3.74462796102524*^9}, {
  3.744699078287795*^9, 3.7446990800395308`*^9}, {3.7465159940413218`*^9, 
  3.746516000160946*^9}},ExpressionUUID->"c47d111c-4fec-4fc0-a8e2-\
17b978f5ff6c"],

Cell[BoxData[{
 RowBox[{
  RowBox[{
   RowBox[{"Veefcc", "[", 
    RowBox[{"v_", ",", "a_", ",", "ae_", ",", "a0_"}], "]"}], ":=", 
   RowBox[{
    RowBox[{"Vee", "[", 
     RowBox[{"v", ",", "ae", ",", "a0"}], "]"}], "+", 
    RowBox[{
     RowBox[{"(", 
      RowBox[{
       RowBox[{"Vee", "[", 
        RowBox[{
         RowBox[{"v", "+", 
          RowBox[{"fcc1", "[", "a", "]"}]}], ",", "ae", ",", "a0"}], "]"}], 
       "+", 
       RowBox[{"Vee", "[", 
        RowBox[{
         RowBox[{"v", "+", 
          RowBox[{"fcc2", "[", "a", "]"}]}], ",", "ae", ",", "a0"}], "]"}], 
       "+", 
       RowBox[{"Vee", "[", 
        RowBox[{
         RowBox[{"v", "+", 
          RowBox[{"fcc3", "[", "a", "]"}]}], ",", "ae", ",", "a0"}], "]"}], 
       "+", 
       RowBox[{"Vee", "[", 
        RowBox[{
         RowBox[{"v", "+", 
          RowBox[{"fcc4", "[", "a", "]"}]}], ",", "ae", ",", "a0"}], "]"}], 
       "+", 
       RowBox[{"Vee", "[", 
        RowBox[{
         RowBox[{"v", "+", 
          RowBox[{"fcc5", "[", "a", "]"}]}], ",", "ae", ",", "a0"}], "]"}], 
       "+", 
       RowBox[{"Vee", "[", 
        RowBox[{
         RowBox[{"v", "+", 
          RowBox[{"fcc6", "[", "a", "]"}]}], ",", "ae", ",", "a0"}], "]"}], 
       "+", 
       RowBox[{"Vee", "[", 
        RowBox[{
         RowBox[{"v", "+", 
          RowBox[{"fcc7", "[", "a", "]"}]}], ",", "ae", ",", "a0"}], "]"}], 
       "+", 
       RowBox[{"Vee", "[", 
        RowBox[{
         RowBox[{"v", "+", 
          RowBox[{"fcc8", "[", "a", "]"}]}], ",", "ae", ",", "a0"}], "]"}], 
       "+", 
       RowBox[{"Vee", "[", 
        RowBox[{
         RowBox[{"v", "+", 
          RowBox[{"fcc9", "[", "a", "]"}]}], ",", "ae", ",", "a0"}], "]"}], 
       "+", 
       RowBox[{"Vee", "[", 
        RowBox[{
         RowBox[{"v", "+", 
          RowBox[{"fcc10", "[", "a", "]"}]}], ",", "ae", ",", "a0"}], "]"}], 
       "+", 
       RowBox[{"Vee", "[", 
        RowBox[{
         RowBox[{"v", "+", 
          RowBox[{"fcc11", "[", "a", "]"}]}], ",", "ae", ",", "a0"}], "]"}], 
       "+", 
       RowBox[{"Vee", "[", 
        RowBox[{
         RowBox[{"v", "+", 
          RowBox[{"fcc12", "[", "a", "]"}]}], ",", "ae", ",", "a0"}], "]"}]}],
       ")"}], "/", "4"}]}]}], ";"}], "\[IndentingNewLine]", 
 RowBox[{
  RowBox[{
   RowBox[{"Veefcc0", "[", 
    RowBox[{"v_", ",", "a_", ",", "ae_", ",", "a0_"}], "]"}], ":=", 
   RowBox[{
    RowBox[{"(", 
     RowBox[{
      RowBox[{"Vee", "[", 
       RowBox[{
        RowBox[{"v", "+", 
         RowBox[{"fcc1", "[", "a", "]"}]}], ",", "ae", ",", "a0"}], "]"}], 
      "+", 
      RowBox[{"Vee", "[", 
       RowBox[{
        RowBox[{"v", "+", 
         RowBox[{"fcc2", "[", "a", "]"}]}], ",", "ae", ",", "a0"}], "]"}], 
      "+", 
      RowBox[{"Vee", "[", 
       RowBox[{
        RowBox[{"v", "+", 
         RowBox[{"fcc3", "[", "a", "]"}]}], ",", "ae", ",", "a0"}], "]"}], 
      "+", 
      RowBox[{"Vee", "[", 
       RowBox[{
        RowBox[{"v", "+", 
         RowBox[{"fcc4", "[", "a", "]"}]}], ",", "ae", ",", "a0"}], "]"}], 
      "+", 
      RowBox[{"Vee", "[", 
       RowBox[{
        RowBox[{"v", "+", 
         RowBox[{"fcc5", "[", "a", "]"}]}], ",", "ae", ",", "a0"}], "]"}], 
      "+", 
      RowBox[{"Vee", "[", 
       RowBox[{
        RowBox[{"v", "+", 
         RowBox[{"fcc6", "[", "a", "]"}]}], ",", "ae", ",", "a0"}], "]"}], 
      "+", 
      RowBox[{"Vee", "[", 
       RowBox[{
        RowBox[{"v", "+", 
         RowBox[{"fcc7", "[", "a", "]"}]}], ",", "ae", ",", "a0"}], "]"}], 
      "+", 
      RowBox[{"Vee", "[", 
       RowBox[{
        RowBox[{"v", "+", 
         RowBox[{"fcc8", "[", "a", "]"}]}], ",", "ae", ",", "a0"}], "]"}], 
      "+", 
      RowBox[{"Vee", "[", 
       RowBox[{
        RowBox[{"v", "+", 
         RowBox[{"fcc9", "[", "a", "]"}]}], ",", "ae", ",", "a0"}], "]"}], 
      "+", 
      RowBox[{"Vee", "[", 
       RowBox[{
        RowBox[{"v", "+", 
         RowBox[{"fcc10", "[", "a", "]"}]}], ",", "ae", ",", "a0"}], "]"}], 
      "+", 
      RowBox[{"Vee", "[", 
       RowBox[{
        RowBox[{"v", "+", 
         RowBox[{"fcc11", "[", "a", "]"}]}], ",", "ae", ",", "a0"}], "]"}], 
      "+", 
      RowBox[{"Vee", "[", 
       RowBox[{
        RowBox[{"v", "+", 
         RowBox[{"fcc12", "[", "a", "]"}]}], ",", "ae", ",", "a0"}], "]"}]}], 
     ")"}], "/", "4"}]}], ";"}]}], "Input",
 InitializationCell->True,
 CellChangeTimes->{{3.744628850578582*^9, 3.744628893155428*^9}, {
   3.7446925259152803`*^9, 3.744692578293825*^9}, {3.7446990828812933`*^9, 
   3.744699175435864*^9}, {3.744699208529162*^9, 3.744699278216861*^9}, {
   3.7447145462447357`*^9, 3.7447146109832153`*^9}, {3.745829334306965*^9, 
   3.7458293404587917`*^9}, 3.746516086312755*^9, {3.746592649434804*^9, 
   3.746592718289742*^9}},
 CellLabel->
  "In[142]:=",ExpressionUUID->"46b48690-c9c0-4016-b2f0-16dc48a88a81"],

Cell["total potential", "Text",
 CellChangeTimes->{{3.744627950961549*^9, 3.74462796102524*^9}, {
  3.744699078287795*^9, 
  3.7446990800395308`*^9}},ExpressionUUID->"68061449-edd1-4eea-ae55-\
79d2843dc700"],

Cell[BoxData[{
 RowBox[{
  RowBox[{
   RowBox[{"Vtotfcc", "[", 
    RowBox[{"v_", ",", "a_", ",", "c_", ",", "ae_", ",", "a0_"}], "]"}], ":=", 
   RowBox[{
    RowBox[{"Vtot", "[", 
     RowBox[{"v", ",", "c", ",", "ae", ",", "a0"}], "]"}], "+", 
    RowBox[{
     RowBox[{"(", 
      RowBox[{
       RowBox[{"Vtot", "[", 
        RowBox[{
         RowBox[{"v", "+", 
          RowBox[{"fcc1", "[", "a", "]"}]}], ",", "c", ",", "ae", ",", "a0"}],
         "]"}], "+", 
       RowBox[{"Vtot", "[", 
        RowBox[{
         RowBox[{"v", "+", 
          RowBox[{"fcc2", "[", "a", "]"}]}], ",", "c", ",", "ae", ",", "a0"}],
         "]"}], "+", 
       RowBox[{"Vtot", "[", 
        RowBox[{
         RowBox[{"v", "+", 
          RowBox[{"fcc3", "[", "a", "]"}]}], ",", "c", ",", "ae", ",", "a0"}],
         "]"}], "+", 
       RowBox[{"Vtot", "[", 
        RowBox[{
         RowBox[{"v", "+", 
          RowBox[{"fcc4", "[", "a", "]"}]}], ",", "c", ",", "ae", ",", "a0"}],
         "]"}], "+", 
       RowBox[{"Vtot", "[", 
        RowBox[{
         RowBox[{"v", "+", 
          RowBox[{"fcc5", "[", "a", "]"}]}], ",", "c", ",", "ae", ",", "a0"}],
         "]"}], "+", 
       RowBox[{"Vtot", "[", 
        RowBox[{
         RowBox[{"v", "+", 
          RowBox[{"fcc6", "[", "a", "]"}]}], ",", "c", ",", "ae", ",", "a0"}],
         "]"}], "+", 
       RowBox[{"Vtot", "[", 
        RowBox[{
         RowBox[{"v", "+", 
          RowBox[{"fcc7", "[", "a", "]"}]}], ",", "c", ",", "ae", ",", "a0"}],
         "]"}], "+", 
       RowBox[{"Vtot", "[", 
        RowBox[{
         RowBox[{"v", "+", 
          RowBox[{"fcc8", "[", "a", "]"}]}], ",", "c", ",", "ae", ",", "a0"}],
         "]"}], "+", 
       RowBox[{"Vtot", "[", 
        RowBox[{
         RowBox[{"v", "+", 
          RowBox[{"fcc9", "[", "a", "]"}]}], ",", "c", ",", "ae", ",", "a0"}],
         "]"}], "+", 
       RowBox[{"Vtot", "[", 
        RowBox[{
         RowBox[{"v", "+", 
          RowBox[{"fcc10", "[", "a", "]"}]}], ",", "c", ",", "ae", ",", 
         "a0"}], "]"}], "+", 
       RowBox[{"Vtot", "[", 
        RowBox[{
         RowBox[{"v", "+", 
          RowBox[{"fcc11", "[", "a", "]"}]}], ",", "c", ",", "ae", ",", 
         "a0"}], "]"}], "+", 
       RowBox[{"Vtot", "[", 
        RowBox[{
         RowBox[{"v", "+", 
          RowBox[{"fcc12", "[", "a", "]"}]}], ",", "c", ",", "ae", ",", 
         "a0"}], "]"}]}], ")"}], "/", "4"}]}]}], ";"}], "\[IndentingNewLine]", 
 RowBox[{
  RowBox[{
   RowBox[{"Vtotfcc0", "[", 
    RowBox[{"v_", ",", "a_", ",", "c_", ",", "ae_", ",", "a0_"}], "]"}], ":=", 
   RowBox[{
    RowBox[{"(", 
     RowBox[{
      RowBox[{"Vtot", "[", 
       RowBox[{
        RowBox[{"v", "+", 
         RowBox[{"fcc1", "[", "a", "]"}]}], ",", "c", ",", "ae", ",", "a0"}], 
       "]"}], "+", 
      RowBox[{"Vtot", "[", 
       RowBox[{
        RowBox[{"v", "+", 
         RowBox[{"fcc2", "[", "a", "]"}]}], ",", "c", ",", "ae", ",", "a0"}], 
       "]"}], "+", 
      RowBox[{"Vtot", "[", 
       RowBox[{
        RowBox[{"v", "+", 
         RowBox[{"fcc3", "[", "a", "]"}]}], ",", "c", ",", "ae", ",", "a0"}], 
       "]"}], "+", 
      RowBox[{"Vtot", "[", 
       RowBox[{
        RowBox[{"v", "+", 
         RowBox[{"fcc4", "[", "a", "]"}]}], ",", "c", ",", "ae", ",", "a0"}], 
       "]"}], "+", 
      RowBox[{"Vtot", "[", 
       RowBox[{
        RowBox[{"v", "+", 
         RowBox[{"fcc5", "[", "a", "]"}]}], ",", "c", ",", "ae", ",", "a0"}], 
       "]"}], "+", 
      RowBox[{"Vtot", "[", 
       RowBox[{
        RowBox[{"v", "+", 
         RowBox[{"fcc6", "[", "a", "]"}]}], ",", "c", ",", "ae", ",", "a0"}], 
       "]"}], "+", 
      RowBox[{"Vtot", "[", 
       RowBox[{
        RowBox[{"v", "+", 
         RowBox[{"fcc7", "[", "a", "]"}]}], ",", "c", ",", "ae", ",", "a0"}], 
       "]"}], "+", 
      RowBox[{"Vtot", "[", 
       RowBox[{
        RowBox[{"v", "+", 
         RowBox[{"fcc8", "[", "a", "]"}]}], ",", "c", ",", "ae", ",", "a0"}], 
       "]"}], "+", 
      RowBox[{"Vtot", "[", 
       RowBox[{
        RowBox[{"v", "+", 
         RowBox[{"fcc9", "[", "a", "]"}]}], ",", "c", ",", "ae", ",", "a0"}], 
       "]"}], "+", 
      RowBox[{"Vtot", "[", 
       RowBox[{
        RowBox[{"v", "+", 
         RowBox[{"fcc10", "[", "a", "]"}]}], ",", "c", ",", "ae", ",", "a0"}],
        "]"}], "+", 
      RowBox[{"Vtot", "[", 
       RowBox[{
        RowBox[{"v", "+", 
         RowBox[{"fcc11", "[", "a", "]"}]}], ",", "c", ",", "ae", ",", "a0"}],
        "]"}], "+", 
      RowBox[{"Vtot", "[", 
       RowBox[{
        RowBox[{"v", "+", 
         RowBox[{"fcc12", "[", "a", "]"}]}], ",", "c", ",", "ae", ",", "a0"}],
        "]"}]}], ")"}], "/", "4"}]}], ";"}]}], "Input",
 InitializationCell->True,
 CellChangeTimes->{{3.744628850578582*^9, 3.744628893155428*^9}, {
  3.7446925259152803`*^9, 3.744692578293825*^9}, {3.7446990828812933`*^9, 
  3.744699175435864*^9}, {3.744699208529162*^9, 3.744699278216861*^9}, {
  3.7447145462447357`*^9, 3.7447146109832153`*^9}, {3.745829334306965*^9, 
  3.7458293404587917`*^9}},
 CellLabel->
  "In[144]:=",ExpressionUUID->"176c6051-c7c8-4ec7-8c38-5cb7bc5a709c"]
}, Closed]],

Cell[CellGroupData[{

Cell["MFC components", "Subsection",
 CellChangeTimes->{{3.745835078950076*^9, 
  3.745835082261669*^9}},ExpressionUUID->"0ebf9520-ebc6-4f24-915c-\
f89f586d0d65"],

Cell[BoxData[{
 RowBox[{
  RowBox[{
   RowBox[{"fccMFCxx", "[", 
    RowBox[{
    "a_", ",", "c_", ",", "ae_", ",", "a0_", ",", "ix_", ",", "iy_", ",", 
     "iz_", ",", "n_"}], "]"}], "=", 
   RowBox[{
    RowBox[{"MFCxx", "[", 
     RowBox[{"a", ",", "c", ",", "ae", ",", "a0", ",", 
      RowBox[{"a", "*", "ix"}], ",", 
      RowBox[{"a", "*", "iy"}], ",", 
      RowBox[{"a", "*", "iz"}], ",", "n"}], "]"}], "+", 
    RowBox[{
     RowBox[{"(", 
      RowBox[{
       RowBox[{"MFCxx", "[", 
        RowBox[{"a", ",", "c", ",", "ae", ",", "a0", ",", 
         RowBox[{
          RowBox[{"a", "*", "ix"}], "+", 
          RowBox[{
           RowBox[{"fcc1", "[", "a", "]"}], "[", 
           RowBox[{"[", "1", "]"}], "]"}]}], ",", 
         RowBox[{
          RowBox[{"a", "*", "iy"}], "+", 
          RowBox[{
           RowBox[{"fcc1", "[", "a", "]"}], "[", 
           RowBox[{"[", "2", "]"}], "]"}]}], ",", 
         RowBox[{
          RowBox[{"a", "*", "iz"}], "+", 
          RowBox[{
           RowBox[{"fcc1", "[", "a", "]"}], "[", 
           RowBox[{"[", "3", "]"}], "]"}]}], ",", "n"}], "]"}], "+", 
       RowBox[{"MFCxx", "[", 
        RowBox[{"a", ",", "c", ",", "ae", ",", "a0", ",", 
         RowBox[{
          RowBox[{"a", "*", "ix"}], "+", 
          RowBox[{
           RowBox[{"fcc2", "[", "a", "]"}], "[", 
           RowBox[{"[", "1", "]"}], "]"}]}], ",", 
         RowBox[{
          RowBox[{"a", "*", "iy"}], "+", 
          RowBox[{
           RowBox[{"fcc2", "[", "a", "]"}], "[", 
           RowBox[{"[", "2", "]"}], "]"}]}], ",", 
         RowBox[{
          RowBox[{"a", "*", "iz"}], "+", 
          RowBox[{
           RowBox[{"fcc2", "[", "a", "]"}], "[", 
           RowBox[{"[", "3", "]"}], "]"}]}], ",", "n"}], "]"}], "+", 
       RowBox[{"MFCxx", "[", 
        RowBox[{"a", ",", "c", ",", "ae", ",", "a0", ",", 
         RowBox[{
          RowBox[{"a", "*", "ix"}], "+", 
          RowBox[{
           RowBox[{"fcc3", "[", "a", "]"}], "[", 
           RowBox[{"[", "1", "]"}], "]"}]}], ",", 
         RowBox[{
          RowBox[{"a", "*", "iy"}], "+", 
          RowBox[{
           RowBox[{"fcc3", "[", "a", "]"}], "[", 
           RowBox[{"[", "2", "]"}], "]"}]}], ",", 
         RowBox[{
          RowBox[{"a", "*", "iz"}], "+", 
          RowBox[{
           RowBox[{"fcc3", "[", "a", "]"}], "[", 
           RowBox[{"[", "3", "]"}], "]"}]}], ",", "n"}], "]"}], "+", 
       RowBox[{"MFCxx", "[", 
        RowBox[{"a", ",", "c", ",", "ae", ",", "a0", ",", 
         RowBox[{
          RowBox[{"a", "*", "ix"}], "+", 
          RowBox[{
           RowBox[{"fcc4", "[", "a", "]"}], "[", 
           RowBox[{"[", "1", "]"}], "]"}]}], ",", 
         RowBox[{
          RowBox[{"a", "*", "iy"}], "+", 
          RowBox[{
           RowBox[{"fcc4", "[", "a", "]"}], "[", 
           RowBox[{"[", "2", "]"}], "]"}]}], ",", 
         RowBox[{
          RowBox[{"a", "*", "iz"}], "+", 
          RowBox[{
           RowBox[{"fcc4", "[", "a", "]"}], "[", 
           RowBox[{"[", "3", "]"}], "]"}]}], ",", "n"}], "]"}], "+", 
       RowBox[{"MFCxx", "[", 
        RowBox[{"a", ",", "c", ",", "ae", ",", "a0", ",", 
         RowBox[{
          RowBox[{"a", "*", "ix"}], "+", 
          RowBox[{
           RowBox[{"fcc5", "[", "a", "]"}], "[", 
           RowBox[{"[", "1", "]"}], "]"}]}], ",", 
         RowBox[{
          RowBox[{"a", "*", "iy"}], "+", 
          RowBox[{
           RowBox[{"fcc5", "[", "a", "]"}], "[", 
           RowBox[{"[", "2", "]"}], "]"}]}], ",", 
         RowBox[{
          RowBox[{"a", "*", "iz"}], "+", 
          RowBox[{
           RowBox[{"fcc5", "[", "a", "]"}], "[", 
           RowBox[{"[", "3", "]"}], "]"}]}], ",", "n"}], "]"}], "+", 
       RowBox[{"MFCxx", "[", 
        RowBox[{"a", ",", "c", ",", "ae", ",", "a0", ",", 
         RowBox[{
          RowBox[{"a", "*", "ix"}], "+", 
          RowBox[{
           RowBox[{"fcc6", "[", "a", "]"}], "[", 
           RowBox[{"[", "1", "]"}], "]"}]}], ",", 
         RowBox[{
          RowBox[{"a", "*", "iy"}], "+", 
          RowBox[{
           RowBox[{"fcc6", "[", "a", "]"}], "[", 
           RowBox[{"[", "2", "]"}], "]"}]}], ",", 
         RowBox[{
          RowBox[{"a", "*", "iz"}], "+", 
          RowBox[{
           RowBox[{"fcc6", "[", "a", "]"}], "[", 
           RowBox[{"[", "3", "]"}], "]"}]}], ",", "n"}], "]"}], "+", 
       RowBox[{"MFCxx", "[", 
        RowBox[{"a", ",", "c", ",", "ae", ",", "a0", ",", 
         RowBox[{
          RowBox[{"a", "*", "ix"}], "+", 
          RowBox[{
           RowBox[{"fcc7", "[", "a", "]"}], "[", 
           RowBox[{"[", "1", "]"}], "]"}]}], ",", 
         RowBox[{
          RowBox[{"a", "*", "iy"}], "+", 
          RowBox[{
           RowBox[{"fcc7", "[", "a", "]"}], "[", 
           RowBox[{"[", "2", "]"}], "]"}]}], ",", 
         RowBox[{
          RowBox[{"a", "*", "iz"}], "+", 
          RowBox[{
           RowBox[{"fcc7", "[", "a", "]"}], "[", 
           RowBox[{"[", "3", "]"}], "]"}]}], ",", "n"}], "]"}], "+", 
       RowBox[{"MFCxx", "[", 
        RowBox[{"a", ",", "c", ",", "ae", ",", "a0", ",", 
         RowBox[{
          RowBox[{"a", "*", "ix"}], "+", 
          RowBox[{
           RowBox[{"fcc8", "[", "a", "]"}], "[", 
           RowBox[{"[", "1", "]"}], "]"}]}], ",", 
         RowBox[{
          RowBox[{"a", "*", "iy"}], "+", 
          RowBox[{
           RowBox[{"fcc8", "[", "a", "]"}], "[", 
           RowBox[{"[", "2", "]"}], "]"}]}], ",", 
         RowBox[{
          RowBox[{"a", "*", "iz"}], "+", 
          RowBox[{
           RowBox[{"fcc8", "[", "a", "]"}], "[", 
           RowBox[{"[", "3", "]"}], "]"}]}], ",", "n"}], "]"}], "+", 
       RowBox[{"MFCxx", "[", 
        RowBox[{"a", ",", "c", ",", "ae", ",", "a0", ",", 
         RowBox[{
          RowBox[{"a", "*", "ix"}], "+", 
          RowBox[{
           RowBox[{"fcc9", "[", "a", "]"}], "[", 
           RowBox[{"[", "1", "]"}], "]"}]}], ",", 
         RowBox[{
          RowBox[{"a", "*", "iy"}], "+", 
          RowBox[{
           RowBox[{"fcc9", "[", "a", "]"}], "[", 
           RowBox[{"[", "2", "]"}], "]"}]}], ",", 
         RowBox[{
          RowBox[{"a", "*", "iz"}], "+", 
          RowBox[{
           RowBox[{"fcc9", "[", "a", "]"}], "[", 
           RowBox[{"[", "3", "]"}], "]"}]}], ",", "n"}], "]"}], "+", 
       RowBox[{"MFCxx", "[", 
        RowBox[{"a", ",", "c", ",", "ae", ",", "a0", ",", 
         RowBox[{
          RowBox[{"a", "*", "ix"}], "+", 
          RowBox[{
           RowBox[{"fcc10", "[", "a", "]"}], "[", 
           RowBox[{"[", "1", "]"}], "]"}]}], ",", 
         RowBox[{
          RowBox[{"a", "*", "iy"}], "+", 
          RowBox[{
           RowBox[{"fcc10", "[", "a", "]"}], "[", 
           RowBox[{"[", "2", "]"}], "]"}]}], ",", 
         RowBox[{
          RowBox[{"a", "*", "iz"}], "+", 
          RowBox[{
           RowBox[{"fcc10", "[", "a", "]"}], "[", 
           RowBox[{"[", "3", "]"}], "]"}]}], ",", "n"}], "]"}], "+", 
       RowBox[{"MFCxx", "[", 
        RowBox[{"a", ",", "c", ",", "ae", ",", "a0", ",", 
         RowBox[{
          RowBox[{"a", "*", "ix"}], "+", 
          RowBox[{
           RowBox[{"fcc11", "[", "a", "]"}], "[", 
           RowBox[{"[", "1", "]"}], "]"}]}], ",", 
         RowBox[{
          RowBox[{"a", "*", "iy"}], "+", 
          RowBox[{
           RowBox[{"fcc11", "[", "a", "]"}], "[", 
           RowBox[{"[", "2", "]"}], "]"}]}], ",", 
         RowBox[{
          RowBox[{"a", "*", "iz"}], "+", 
          RowBox[{
           RowBox[{"fcc11", "[", "a", "]"}], "[", 
           RowBox[{"[", "3", "]"}], "]"}]}], ",", "n"}], "]"}], "+", 
       RowBox[{"MFCxx", "[", 
        RowBox[{"a", ",", "c", ",", "ae", ",", "a0", ",", 
         RowBox[{
          RowBox[{"a", "*", "ix"}], "+", 
          RowBox[{
           RowBox[{"fcc12", "[", "a", "]"}], "[", 
           RowBox[{"[", "1", "]"}], "]"}]}], ",", 
         RowBox[{
          RowBox[{"a", "*", "iy"}], "+", 
          RowBox[{
           RowBox[{"fcc12", "[", "a", "]"}], "[", 
           RowBox[{"[", "2", "]"}], "]"}]}], ",", 
         RowBox[{
          RowBox[{"a", "*", "iz"}], "+", 
          RowBox[{
           RowBox[{"fcc12", "[", "a", "]"}], "[", 
           RowBox[{"[", "3", "]"}], "]"}]}], ",", "n"}], "]"}]}], ")"}], "/", 
     "4"}]}]}], ";"}], "\[IndentingNewLine]", 
 RowBox[{
  RowBox[{
   RowBox[{"fccMFCxx0", "[", 
    RowBox[{
    "a_", ",", "c_", ",", "ae_", ",", "a0_", ",", "ix_", ",", "iy_", ",", 
     "iz_", ",", "n_"}], "]"}], "=", 
   RowBox[{
    RowBox[{"(", 
     RowBox[{
      RowBox[{"MFCxx", "[", 
       RowBox[{"a", ",", "c", ",", "ae", ",", "a0", ",", 
        RowBox[{
         RowBox[{"a", "*", "ix"}], "+", 
         RowBox[{
          RowBox[{"fcc1", "[", "a", "]"}], "[", 
          RowBox[{"[", "1", "]"}], "]"}]}], ",", 
        RowBox[{
         RowBox[{"a", "*", "iy"}], "+", 
         RowBox[{
          RowBox[{"fcc1", "[", "a", "]"}], "[", 
          RowBox[{"[", "2", "]"}], "]"}]}], ",", 
        RowBox[{
         RowBox[{"a", "*", "iz"}], "+", 
         RowBox[{
          RowBox[{"fcc1", "[", "a", "]"}], "[", 
          RowBox[{"[", "3", "]"}], "]"}]}], ",", "n"}], "]"}], "+", 
      RowBox[{"MFCxx", "[", 
       RowBox[{"a", ",", "c", ",", "ae", ",", "a0", ",", 
        RowBox[{
         RowBox[{"a", "*", "ix"}], "+", 
         RowBox[{
          RowBox[{"fcc2", "[", "a", "]"}], "[", 
          RowBox[{"[", "1", "]"}], "]"}]}], ",", 
        RowBox[{
         RowBox[{"a", "*", "iy"}], "+", 
         RowBox[{
          RowBox[{"fcc2", "[", "a", "]"}], "[", 
          RowBox[{"[", "2", "]"}], "]"}]}], ",", 
        RowBox[{
         RowBox[{"a", "*", "iz"}], "+", 
         RowBox[{
          RowBox[{"fcc2", "[", "a", "]"}], "[", 
          RowBox[{"[", "3", "]"}], "]"}]}], ",", "n"}], "]"}], "+", 
      RowBox[{"MFCxx", "[", 
       RowBox[{"a", ",", "c", ",", "ae", ",", "a0", ",", 
        RowBox[{
         RowBox[{"a", "*", "ix"}], "+", 
         RowBox[{
          RowBox[{"fcc3", "[", "a", "]"}], "[", 
          RowBox[{"[", "1", "]"}], "]"}]}], ",", 
        RowBox[{
         RowBox[{"a", "*", "iy"}], "+", 
         RowBox[{
          RowBox[{"fcc3", "[", "a", "]"}], "[", 
          RowBox[{"[", "2", "]"}], "]"}]}], ",", 
        RowBox[{
         RowBox[{"a", "*", "iz"}], "+", 
         RowBox[{
          RowBox[{"fcc3", "[", "a", "]"}], "[", 
          RowBox[{"[", "3", "]"}], "]"}]}], ",", "n"}], "]"}], "+", 
      RowBox[{"MFCxx", "[", 
       RowBox[{"a", ",", "c", ",", "ae", ",", "a0", ",", 
        RowBox[{
         RowBox[{"a", "*", "ix"}], "+", 
         RowBox[{
          RowBox[{"fcc4", "[", "a", "]"}], "[", 
          RowBox[{"[", "1", "]"}], "]"}]}], ",", 
        RowBox[{
         RowBox[{"a", "*", "iy"}], "+", 
         RowBox[{
          RowBox[{"fcc4", "[", "a", "]"}], "[", 
          RowBox[{"[", "2", "]"}], "]"}]}], ",", 
        RowBox[{
         RowBox[{"a", "*", "iz"}], "+", 
         RowBox[{
          RowBox[{"fcc4", "[", "a", "]"}], "[", 
          RowBox[{"[", "3", "]"}], "]"}]}], ",", "n"}], "]"}], "+", 
      RowBox[{"MFCxx", "[", 
       RowBox[{"a", ",", "c", ",", "ae", ",", "a0", ",", 
        RowBox[{
         RowBox[{"a", "*", "ix"}], "+", 
         RowBox[{
          RowBox[{"fcc5", "[", "a", "]"}], "[", 
          RowBox[{"[", "1", "]"}], "]"}]}], ",", 
        RowBox[{
         RowBox[{"a", "*", "iy"}], "+", 
         RowBox[{
          RowBox[{"fcc5", "[", "a", "]"}], "[", 
          RowBox[{"[", "2", "]"}], "]"}]}], ",", 
        RowBox[{
         RowBox[{"a", "*", "iz"}], "+", 
         RowBox[{
          RowBox[{"fcc5", "[", "a", "]"}], "[", 
          RowBox[{"[", "3", "]"}], "]"}]}], ",", "n"}], "]"}], "+", 
      RowBox[{"MFCxx", "[", 
       RowBox[{"a", ",", "c", ",", "ae", ",", "a0", ",", 
        RowBox[{
         RowBox[{"a", "*", "ix"}], "+", 
         RowBox[{
          RowBox[{"fcc6", "[", "a", "]"}], "[", 
          RowBox[{"[", "1", "]"}], "]"}]}], ",", 
        RowBox[{
         RowBox[{"a", "*", "iy"}], "+", 
         RowBox[{
          RowBox[{"fcc6", "[", "a", "]"}], "[", 
          RowBox[{"[", "2", "]"}], "]"}]}], ",", 
        RowBox[{
         RowBox[{"a", "*", "iz"}], "+", 
         RowBox[{
          RowBox[{"fcc6", "[", "a", "]"}], "[", 
          RowBox[{"[", "3", "]"}], "]"}]}], ",", "n"}], "]"}], "+", 
      RowBox[{"MFCxx", "[", 
       RowBox[{"a", ",", "c", ",", "ae", ",", "a0", ",", 
        RowBox[{
         RowBox[{"a", "*", "ix"}], "+", 
         RowBox[{
          RowBox[{"fcc7", "[", "a", "]"}], "[", 
          RowBox[{"[", "1", "]"}], "]"}]}], ",", 
        RowBox[{
         RowBox[{"a", "*", "iy"}], "+", 
         RowBox[{
          RowBox[{"fcc7", "[", "a", "]"}], "[", 
          RowBox[{"[", "2", "]"}], "]"}]}], ",", 
        RowBox[{
         RowBox[{"a", "*", "iz"}], "+", 
         RowBox[{
          RowBox[{"fcc7", "[", "a", "]"}], "[", 
          RowBox[{"[", "3", "]"}], "]"}]}], ",", "n"}], "]"}], "+", 
      RowBox[{"MFCxx", "[", 
       RowBox[{"a", ",", "c", ",", "ae", ",", "a0", ",", 
        RowBox[{
         RowBox[{"a", "*", "ix"}], "+", 
         RowBox[{
          RowBox[{"fcc8", "[", "a", "]"}], "[", 
          RowBox[{"[", "1", "]"}], "]"}]}], ",", 
        RowBox[{
         RowBox[{"a", "*", "iy"}], "+", 
         RowBox[{
          RowBox[{"fcc8", "[", "a", "]"}], "[", 
          RowBox[{"[", "2", "]"}], "]"}]}], ",", 
        RowBox[{
         RowBox[{"a", "*", "iz"}], "+", 
         RowBox[{
          RowBox[{"fcc8", "[", "a", "]"}], "[", 
          RowBox[{"[", "3", "]"}], "]"}]}], ",", "n"}], "]"}], "+", 
      RowBox[{"MFCxx", "[", 
       RowBox[{"a", ",", "c", ",", "ae", ",", "a0", ",", 
        RowBox[{
         RowBox[{"a", "*", "ix"}], "+", 
         RowBox[{
          RowBox[{"fcc9", "[", "a", "]"}], "[", 
          RowBox[{"[", "1", "]"}], "]"}]}], ",", 
        RowBox[{
         RowBox[{"a", "*", "iy"}], "+", 
         RowBox[{
          RowBox[{"fcc9", "[", "a", "]"}], "[", 
          RowBox[{"[", "2", "]"}], "]"}]}], ",", 
        RowBox[{
         RowBox[{"a", "*", "iz"}], "+", 
         RowBox[{
          RowBox[{"fcc9", "[", "a", "]"}], "[", 
          RowBox[{"[", "3", "]"}], "]"}]}], ",", "n"}], "]"}], "+", 
      RowBox[{"MFCxx", "[", 
       RowBox[{"a", ",", "c", ",", "ae", ",", "a0", ",", 
        RowBox[{
         RowBox[{"a", "*", "ix"}], "+", 
         RowBox[{
          RowBox[{"fcc10", "[", "a", "]"}], "[", 
          RowBox[{"[", "1", "]"}], "]"}]}], ",", 
        RowBox[{
         RowBox[{"a", "*", "iy"}], "+", 
         RowBox[{
          RowBox[{"fcc10", "[", "a", "]"}], "[", 
          RowBox[{"[", "2", "]"}], "]"}]}], ",", 
        RowBox[{
         RowBox[{"a", "*", "iz"}], "+", 
         RowBox[{
          RowBox[{"fcc10", "[", "a", "]"}], "[", 
          RowBox[{"[", "3", "]"}], "]"}]}], ",", "n"}], "]"}], "+", 
      RowBox[{"MFCxx", "[", 
       RowBox[{"a", ",", "c", ",", "ae", ",", "a0", ",", 
        RowBox[{
         RowBox[{"a", "*", "ix"}], "+", 
         RowBox[{
          RowBox[{"fcc11", "[", "a", "]"}], "[", 
          RowBox[{"[", "1", "]"}], "]"}]}], ",", 
        RowBox[{
         RowBox[{"a", "*", "iy"}], "+", 
         RowBox[{
          RowBox[{"fcc11", "[", "a", "]"}], "[", 
          RowBox[{"[", "2", "]"}], "]"}]}], ",", 
        RowBox[{
         RowBox[{"a", "*", "iz"}], "+", 
         RowBox[{
          RowBox[{"fcc11", "[", "a", "]"}], "[", 
          RowBox[{"[", "3", "]"}], "]"}]}], ",", "n"}], "]"}], "+", 
      RowBox[{"MFCxx", "[", 
       RowBox[{"a", ",", "c", ",", "ae", ",", "a0", ",", 
        RowBox[{
         RowBox[{"a", "*", "ix"}], "+", 
         RowBox[{
          RowBox[{"fcc12", "[", "a", "]"}], "[", 
          RowBox[{"[", "1", "]"}], "]"}]}], ",", 
        RowBox[{
         RowBox[{"a", "*", "iy"}], "+", 
         RowBox[{
          RowBox[{"fcc12", "[", "a", "]"}], "[", 
          RowBox[{"[", "2", "]"}], "]"}]}], ",", 
        RowBox[{
         RowBox[{"a", "*", "iz"}], "+", 
         RowBox[{
          RowBox[{"fcc12", "[", "a", "]"}], "[", 
          RowBox[{"[", "3", "]"}], "]"}]}], ",", "n"}], "]"}]}], ")"}], "/", 
    "4"}]}], ";"}], "\[IndentingNewLine]", 
 RowBox[{
  RowBox[{
   RowBox[{"fccMFCyy", "[", 
    RowBox[{
    "a_", ",", "c_", ",", "ae_", ",", "a0_", ",", "ix_", ",", "iy_", ",", 
     "iz_", ",", "n_"}], "]"}], "=", 
   RowBox[{
    RowBox[{"MFCyy", "[", 
     RowBox[{"a", ",", "c", ",", "ae", ",", "a0", ",", 
      RowBox[{"a", "*", "ix"}], ",", 
      RowBox[{"a", "*", "iy"}], ",", 
      RowBox[{"a", "*", "iz"}], ",", "n"}], "]"}], "+", 
    RowBox[{
     RowBox[{"(", 
      RowBox[{
       RowBox[{"MFCyy", "[", 
        RowBox[{"a", ",", "c", ",", "ae", ",", "a0", ",", 
         RowBox[{
          RowBox[{"a", "*", "ix"}], "+", 
          RowBox[{
           RowBox[{"fcc1", "[", "a", "]"}], "[", 
           RowBox[{"[", "1", "]"}], "]"}]}], ",", 
         RowBox[{
          RowBox[{"a", "*", "iy"}], "+", 
          RowBox[{
           RowBox[{"fcc1", "[", "a", "]"}], "[", 
           RowBox[{"[", "2", "]"}], "]"}]}], ",", 
         RowBox[{
          RowBox[{"a", "*", "iz"}], "+", 
          RowBox[{
           RowBox[{"fcc1", "[", "a", "]"}], "[", 
           RowBox[{"[", "3", "]"}], "]"}]}], ",", "n"}], "]"}], "+", 
       RowBox[{"MFCyy", "[", 
        RowBox[{"a", ",", "c", ",", "ae", ",", "a0", ",", 
         RowBox[{
          RowBox[{"a", "*", "ix"}], "+", 
          RowBox[{
           RowBox[{"fcc2", "[", "a", "]"}], "[", 
           RowBox[{"[", "1", "]"}], "]"}]}], ",", 
         RowBox[{
          RowBox[{"a", "*", "iy"}], "+", 
          RowBox[{
           RowBox[{"fcc2", "[", "a", "]"}], "[", 
           RowBox[{"[", "2", "]"}], "]"}]}], ",", 
         RowBox[{
          RowBox[{"a", "*", "iz"}], "+", 
          RowBox[{
           RowBox[{"fcc2", "[", "a", "]"}], "[", 
           RowBox[{"[", "3", "]"}], "]"}]}], ",", "n"}], "]"}], "+", 
       RowBox[{"MFCyy", "[", 
        RowBox[{"a", ",", "c", ",", "ae", ",", "a0", ",", 
         RowBox[{
          RowBox[{"a", "*", "ix"}], "+", 
          RowBox[{
           RowBox[{"fcc3", "[", "a", "]"}], "[", 
           RowBox[{"[", "1", "]"}], "]"}]}], ",", 
         RowBox[{
          RowBox[{"a", "*", "iy"}], "+", 
          RowBox[{
           RowBox[{"fcc3", "[", "a", "]"}], "[", 
           RowBox[{"[", "2", "]"}], "]"}]}], ",", 
         RowBox[{
          RowBox[{"a", "*", "iz"}], "+", 
          RowBox[{
           RowBox[{"fcc3", "[", "a", "]"}], "[", 
           RowBox[{"[", "3", "]"}], "]"}]}], ",", "n"}], "]"}], "+", 
       RowBox[{"MFCyy", "[", 
        RowBox[{"a", ",", "c", ",", "ae", ",", "a0", ",", 
         RowBox[{
          RowBox[{"a", "*", "ix"}], "+", 
          RowBox[{
           RowBox[{"fcc4", "[", "a", "]"}], "[", 
           RowBox[{"[", "1", "]"}], "]"}]}], ",", 
         RowBox[{
          RowBox[{"a", "*", "iy"}], "+", 
          RowBox[{
           RowBox[{"fcc4", "[", "a", "]"}], "[", 
           RowBox[{"[", "2", "]"}], "]"}]}], ",", 
         RowBox[{
          RowBox[{"a", "*", "iz"}], "+", 
          RowBox[{
           RowBox[{"fcc4", "[", "a", "]"}], "[", 
           RowBox[{"[", "3", "]"}], "]"}]}], ",", "n"}], "]"}], "+", 
       RowBox[{"MFCyy", "[", 
        RowBox[{"a", ",", "c", ",", "ae", ",", "a0", ",", 
         RowBox[{
          RowBox[{"a", "*", "ix"}], "+", 
          RowBox[{
           RowBox[{"fcc5", "[", "a", "]"}], "[", 
           RowBox[{"[", "1", "]"}], "]"}]}], ",", 
         RowBox[{
          RowBox[{"a", "*", "iy"}], "+", 
          RowBox[{
           RowBox[{"fcc5", "[", "a", "]"}], "[", 
           RowBox[{"[", "2", "]"}], "]"}]}], ",", 
         RowBox[{
          RowBox[{"a", "*", "iz"}], "+", 
          RowBox[{
           RowBox[{"fcc5", "[", "a", "]"}], "[", 
           RowBox[{"[", "3", "]"}], "]"}]}], ",", "n"}], "]"}], "+", 
       RowBox[{"MFCyy", "[", 
        RowBox[{"a", ",", "c", ",", "ae", ",", "a0", ",", 
         RowBox[{
          RowBox[{"a", "*", "ix"}], "+", 
          RowBox[{
           RowBox[{"fcc6", "[", "a", "]"}], "[", 
           RowBox[{"[", "1", "]"}], "]"}]}], ",", 
         RowBox[{
          RowBox[{"a", "*", "iy"}], "+", 
          RowBox[{
           RowBox[{"fcc6", "[", "a", "]"}], "[", 
           RowBox[{"[", "2", "]"}], "]"}]}], ",", 
         RowBox[{
          RowBox[{"a", "*", "iz"}], "+", 
          RowBox[{
           RowBox[{"fcc6", "[", "a", "]"}], "[", 
           RowBox[{"[", "3", "]"}], "]"}]}], ",", "n"}], "]"}], "+", 
       RowBox[{"MFCyy", "[", 
        RowBox[{"a", ",", "c", ",", "ae", ",", "a0", ",", 
         RowBox[{
          RowBox[{"a", "*", "ix"}], "+", 
          RowBox[{
           RowBox[{"fcc7", "[", "a", "]"}], "[", 
           RowBox[{"[", "1", "]"}], "]"}]}], ",", 
         RowBox[{
          RowBox[{"a", "*", "iy"}], "+", 
          RowBox[{
           RowBox[{"fcc7", "[", "a", "]"}], "[", 
           RowBox[{"[", "2", "]"}], "]"}]}], ",", 
         RowBox[{
          RowBox[{"a", "*", "iz"}], "+", 
          RowBox[{
           RowBox[{"fcc7", "[", "a", "]"}], "[", 
           RowBox[{"[", "3", "]"}], "]"}]}], ",", "n"}], "]"}], "+", 
       RowBox[{"MFCyy", "[", 
        RowBox[{"a", ",", "c", ",", "ae", ",", "a0", ",", 
         RowBox[{
          RowBox[{"a", "*", "ix"}], "+", 
          RowBox[{
           RowBox[{"fcc8", "[", "a", "]"}], "[", 
           RowBox[{"[", "1", "]"}], "]"}]}], ",", 
         RowBox[{
          RowBox[{"a", "*", "iy"}], "+", 
          RowBox[{
           RowBox[{"fcc8", "[", "a", "]"}], "[", 
           RowBox[{"[", "2", "]"}], "]"}]}], ",", 
         RowBox[{
          RowBox[{"a", "*", "iz"}], "+", 
          RowBox[{
           RowBox[{"fcc8", "[", "a", "]"}], "[", 
           RowBox[{"[", "3", "]"}], "]"}]}], ",", "n"}], "]"}], "+", 
       RowBox[{"MFCyy", "[", 
        RowBox[{"a", ",", "c", ",", "ae", ",", "a0", ",", 
         RowBox[{
          RowBox[{"a", "*", "ix"}], "+", 
          RowBox[{
           RowBox[{"fcc9", "[", "a", "]"}], "[", 
           RowBox[{"[", "1", "]"}], "]"}]}], ",", 
         RowBox[{
          RowBox[{"a", "*", "iy"}], "+", 
          RowBox[{
           RowBox[{"fcc9", "[", "a", "]"}], "[", 
           RowBox[{"[", "2", "]"}], "]"}]}], ",", 
         RowBox[{
          RowBox[{"a", "*", "iz"}], "+", 
          RowBox[{
           RowBox[{"fcc9", "[", "a", "]"}], "[", 
           RowBox[{"[", "3", "]"}], "]"}]}], ",", "n"}], "]"}], "+", 
       RowBox[{"MFCyy", "[", 
        RowBox[{"a", ",", "c", ",", "ae", ",", "a0", ",", 
         RowBox[{
          RowBox[{"a", "*", "ix"}], "+", 
          RowBox[{
           RowBox[{"fcc10", "[", "a", "]"}], "[", 
           RowBox[{"[", "1", "]"}], "]"}]}], ",", 
         RowBox[{
          RowBox[{"a", "*", "iy"}], "+", 
          RowBox[{
           RowBox[{"fcc10", "[", "a", "]"}], "[", 
           RowBox[{"[", "2", "]"}], "]"}]}], ",", 
         RowBox[{
          RowBox[{"a", "*", "iz"}], "+", 
          RowBox[{
           RowBox[{"fcc10", "[", "a", "]"}], "[", 
           RowBox[{"[", "3", "]"}], "]"}]}], ",", "n"}], "]"}], "+", 
       RowBox[{"MFCyy", "[", 
        RowBox[{"a", ",", "c", ",", "ae", ",", "a0", ",", 
         RowBox[{
          RowBox[{"a", "*", "ix"}], "+", 
          RowBox[{
           RowBox[{"fcc11", "[", "a", "]"}], "[", 
           RowBox[{"[", "1", "]"}], "]"}]}], ",", 
         RowBox[{
          RowBox[{"a", "*", "iy"}], "+", 
          RowBox[{
           RowBox[{"fcc11", "[", "a", "]"}], "[", 
           RowBox[{"[", "2", "]"}], "]"}]}], ",", 
         RowBox[{
          RowBox[{"a", "*", "iz"}], "+", 
          RowBox[{
           RowBox[{"fcc11", "[", "a", "]"}], "[", 
           RowBox[{"[", "3", "]"}], "]"}]}], ",", "n"}], "]"}], "+", 
       RowBox[{"MFCyy", "[", 
        RowBox[{"a", ",", "c", ",", "ae", ",", "a0", ",", 
         RowBox[{
          RowBox[{"a", "*", "ix"}], "+", 
          RowBox[{
           RowBox[{"fcc12", "[", "a", "]"}], "[", 
           RowBox[{"[", "1", "]"}], "]"}]}], ",", 
         RowBox[{
          RowBox[{"a", "*", "iy"}], "+", 
          RowBox[{
           RowBox[{"fcc12", "[", "a", "]"}], "[", 
           RowBox[{"[", "2", "]"}], "]"}]}], ",", 
         RowBox[{
          RowBox[{"a", "*", "iz"}], "+", 
          RowBox[{
           RowBox[{"fcc12", "[", "a", "]"}], "[", 
           RowBox[{"[", "3", "]"}], "]"}]}], ",", "n"}], "]"}]}], ")"}], "/", 
     "4"}]}]}], ";"}], "\[IndentingNewLine]", 
 RowBox[{
  RowBox[{
   RowBox[{"fccMFCyy0", "[", 
    RowBox[{
    "a_", ",", "c_", ",", "ae_", ",", "a0_", ",", "ix_", ",", "iy_", ",", 
     "iz_", ",", "n_"}], "]"}], "=", 
   RowBox[{
    RowBox[{"(", 
     RowBox[{
      RowBox[{"MFCyy", "[", 
       RowBox[{"a", ",", "c", ",", "ae", ",", "a0", ",", 
        RowBox[{
         RowBox[{"a", "*", "ix"}], "+", 
         RowBox[{
          RowBox[{"fcc1", "[", "a", "]"}], "[", 
          RowBox[{"[", "1", "]"}], "]"}]}], ",", 
        RowBox[{
         RowBox[{"a", "*", "iy"}], "+", 
         RowBox[{
          RowBox[{"fcc1", "[", "a", "]"}], "[", 
          RowBox[{"[", "2", "]"}], "]"}]}], ",", 
        RowBox[{
         RowBox[{"a", "*", "iz"}], "+", 
         RowBox[{
          RowBox[{"fcc1", "[", "a", "]"}], "[", 
          RowBox[{"[", "3", "]"}], "]"}]}], ",", "n"}], "]"}], "+", 
      RowBox[{"MFCyy", "[", 
       RowBox[{"a", ",", "c", ",", "ae", ",", "a0", ",", 
        RowBox[{
         RowBox[{"a", "*", "ix"}], "+", 
         RowBox[{
          RowBox[{"fcc2", "[", "a", "]"}], "[", 
          RowBox[{"[", "1", "]"}], "]"}]}], ",", 
        RowBox[{
         RowBox[{"a", "*", "iy"}], "+", 
         RowBox[{
          RowBox[{"fcc2", "[", "a", "]"}], "[", 
          RowBox[{"[", "2", "]"}], "]"}]}], ",", 
        RowBox[{
         RowBox[{"a", "*", "iz"}], "+", 
         RowBox[{
          RowBox[{"fcc2", "[", "a", "]"}], "[", 
          RowBox[{"[", "3", "]"}], "]"}]}], ",", "n"}], "]"}], "+", 
      RowBox[{"MFCyy", "[", 
       RowBox[{"a", ",", "c", ",", "ae", ",", "a0", ",", 
        RowBox[{
         RowBox[{"a", "*", "ix"}], "+", 
         RowBox[{
          RowBox[{"fcc3", "[", "a", "]"}], "[", 
          RowBox[{"[", "1", "]"}], "]"}]}], ",", 
        RowBox[{
         RowBox[{"a", "*", "iy"}], "+", 
         RowBox[{
          RowBox[{"fcc3", "[", "a", "]"}], "[", 
          RowBox[{"[", "2", "]"}], "]"}]}], ",", 
        RowBox[{
         RowBox[{"a", "*", "iz"}], "+", 
         RowBox[{
          RowBox[{"fcc3", "[", "a", "]"}], "[", 
          RowBox[{"[", "3", "]"}], "]"}]}], ",", "n"}], "]"}], "+", 
      RowBox[{"MFCyy", "[", 
       RowBox[{"a", ",", "c", ",", "ae", ",", "a0", ",", 
        RowBox[{
         RowBox[{"a", "*", "ix"}], "+", 
         RowBox[{
          RowBox[{"fcc4", "[", "a", "]"}], "[", 
          RowBox[{"[", "1", "]"}], "]"}]}], ",", 
        RowBox[{
         RowBox[{"a", "*", "iy"}], "+", 
         RowBox[{
          RowBox[{"fcc4", "[", "a", "]"}], "[", 
          RowBox[{"[", "2", "]"}], "]"}]}], ",", 
        RowBox[{
         RowBox[{"a", "*", "iz"}], "+", 
         RowBox[{
          RowBox[{"fcc4", "[", "a", "]"}], "[", 
          RowBox[{"[", "3", "]"}], "]"}]}], ",", "n"}], "]"}], "+", 
      RowBox[{"MFCyy", "[", 
       RowBox[{"a", ",", "c", ",", "ae", ",", "a0", ",", 
        RowBox[{
         RowBox[{"a", "*", "ix"}], "+", 
         RowBox[{
          RowBox[{"fcc5", "[", "a", "]"}], "[", 
          RowBox[{"[", "1", "]"}], "]"}]}], ",", 
        RowBox[{
         RowBox[{"a", "*", "iy"}], "+", 
         RowBox[{
          RowBox[{"fcc5", "[", "a", "]"}], "[", 
          RowBox[{"[", "2", "]"}], "]"}]}], ",", 
        RowBox[{
         RowBox[{"a", "*", "iz"}], "+", 
         RowBox[{
          RowBox[{"fcc5", "[", "a", "]"}], "[", 
          RowBox[{"[", "3", "]"}], "]"}]}], ",", "n"}], "]"}], "+", 
      RowBox[{"MFCyy", "[", 
       RowBox[{"a", ",", "c", ",", "ae", ",", "a0", ",", 
        RowBox[{
         RowBox[{"a", "*", "ix"}], "+", 
         RowBox[{
          RowBox[{"fcc6", "[", "a", "]"}], "[", 
          RowBox[{"[", "1", "]"}], "]"}]}], ",", 
        RowBox[{
         RowBox[{"a", "*", "iy"}], "+", 
         RowBox[{
          RowBox[{"fcc6", "[", "a", "]"}], "[", 
          RowBox[{"[", "2", "]"}], "]"}]}], ",", 
        RowBox[{
         RowBox[{"a", "*", "iz"}], "+", 
         RowBox[{
          RowBox[{"fcc6", "[", "a", "]"}], "[", 
          RowBox[{"[", "3", "]"}], "]"}]}], ",", "n"}], "]"}], "+", 
      RowBox[{"MFCyy", "[", 
       RowBox[{"a", ",", "c", ",", "ae", ",", "a0", ",", 
        RowBox[{
         RowBox[{"a", "*", "ix"}], "+", 
         RowBox[{
          RowBox[{"fcc7", "[", "a", "]"}], "[", 
          RowBox[{"[", "1", "]"}], "]"}]}], ",", 
        RowBox[{
         RowBox[{"a", "*", "iy"}], "+", 
         RowBox[{
          RowBox[{"fcc7", "[", "a", "]"}], "[", 
          RowBox[{"[", "2", "]"}], "]"}]}], ",", 
        RowBox[{
         RowBox[{"a", "*", "iz"}], "+", 
         RowBox[{
          RowBox[{"fcc7", "[", "a", "]"}], "[", 
          RowBox[{"[", "3", "]"}], "]"}]}], ",", "n"}], "]"}], "+", 
      RowBox[{"MFCyy", "[", 
       RowBox[{"a", ",", "c", ",", "ae", ",", "a0", ",", 
        RowBox[{
         RowBox[{"a", "*", "ix"}], "+", 
         RowBox[{
          RowBox[{"fcc8", "[", "a", "]"}], "[", 
          RowBox[{"[", "1", "]"}], "]"}]}], ",", 
        RowBox[{
         RowBox[{"a", "*", "iy"}], "+", 
         RowBox[{
          RowBox[{"fcc8", "[", "a", "]"}], "[", 
          RowBox[{"[", "2", "]"}], "]"}]}], ",", 
        RowBox[{
         RowBox[{"a", "*", "iz"}], "+", 
         RowBox[{
          RowBox[{"fcc8", "[", "a", "]"}], "[", 
          RowBox[{"[", "3", "]"}], "]"}]}], ",", "n"}], "]"}], "+", 
      RowBox[{"MFCyy", "[", 
       RowBox[{"a", ",", "c", ",", "ae", ",", "a0", ",", 
        RowBox[{
         RowBox[{"a", "*", "ix"}], "+", 
         RowBox[{
          RowBox[{"fcc9", "[", "a", "]"}], "[", 
          RowBox[{"[", "1", "]"}], "]"}]}], ",", 
        RowBox[{
         RowBox[{"a", "*", "iy"}], "+", 
         RowBox[{
          RowBox[{"fcc9", "[", "a", "]"}], "[", 
          RowBox[{"[", "2", "]"}], "]"}]}], ",", 
        RowBox[{
         RowBox[{"a", "*", "iz"}], "+", 
         RowBox[{
          RowBox[{"fcc9", "[", "a", "]"}], "[", 
          RowBox[{"[", "3", "]"}], "]"}]}], ",", "n"}], "]"}], "+", 
      RowBox[{"MFCyy", "[", 
       RowBox[{"a", ",", "c", ",", "ae", ",", "a0", ",", 
        RowBox[{
         RowBox[{"a", "*", "ix"}], "+", 
         RowBox[{
          RowBox[{"fcc10", "[", "a", "]"}], "[", 
          RowBox[{"[", "1", "]"}], "]"}]}], ",", 
        RowBox[{
         RowBox[{"a", "*", "iy"}], "+", 
         RowBox[{
          RowBox[{"fcc10", "[", "a", "]"}], "[", 
          RowBox[{"[", "2", "]"}], "]"}]}], ",", 
        RowBox[{
         RowBox[{"a", "*", "iz"}], "+", 
         RowBox[{
          RowBox[{"fcc10", "[", "a", "]"}], "[", 
          RowBox[{"[", "3", "]"}], "]"}]}], ",", "n"}], "]"}], "+", 
      RowBox[{"MFCyy", "[", 
       RowBox[{"a", ",", "c", ",", "ae", ",", "a0", ",", 
        RowBox[{
         RowBox[{"a", "*", "ix"}], "+", 
         RowBox[{
          RowBox[{"fcc11", "[", "a", "]"}], "[", 
          RowBox[{"[", "1", "]"}], "]"}]}], ",", 
        RowBox[{
         RowBox[{"a", "*", "iy"}], "+", 
         RowBox[{
          RowBox[{"fcc11", "[", "a", "]"}], "[", 
          RowBox[{"[", "2", "]"}], "]"}]}], ",", 
        RowBox[{
         RowBox[{"a", "*", "iz"}], "+", 
         RowBox[{
          RowBox[{"fcc11", "[", "a", "]"}], "[", 
          RowBox[{"[", "3", "]"}], "]"}]}], ",", "n"}], "]"}], "+", 
      RowBox[{"MFCyy", "[", 
       RowBox[{"a", ",", "c", ",", "ae", ",", "a0", ",", 
        RowBox[{
         RowBox[{"a", "*", "ix"}], "+", 
         RowBox[{
          RowBox[{"fcc12", "[", "a", "]"}], "[", 
          RowBox[{"[", "1", "]"}], "]"}]}], ",", 
        RowBox[{
         RowBox[{"a", "*", "iy"}], "+", 
         RowBox[{
          RowBox[{"fcc12", "[", "a", "]"}], "[", 
          RowBox[{"[", "2", "]"}], "]"}]}], ",", 
        RowBox[{
         RowBox[{"a", "*", "iz"}], "+", 
         RowBox[{
          RowBox[{"fcc12", "[", "a", "]"}], "[", 
          RowBox[{"[", "3", "]"}], "]"}]}], ",", "n"}], "]"}]}], ")"}], "/", 
    "4"}]}], ";"}], "\[IndentingNewLine]", 
 RowBox[{
  RowBox[{
   RowBox[{"fccMFCzz", "[", 
    RowBox[{
    "a_", ",", "c_", ",", "ae_", ",", "a0_", ",", "ix_", ",", "iy_", ",", 
     "iz_", ",", "n_"}], "]"}], "=", 
   RowBox[{
    RowBox[{"MFCzz", "[", 
     RowBox[{"a", ",", "c", ",", "ae", ",", "a0", ",", 
      RowBox[{"a", "*", "ix"}], ",", 
      RowBox[{"a", "*", "iy"}], ",", 
      RowBox[{"a", "*", "iz"}], ",", "n"}], "]"}], "+", 
    RowBox[{
     RowBox[{"(", 
      RowBox[{
       RowBox[{"MFCzz", "[", 
        RowBox[{"a", ",", "c", ",", "ae", ",", "a0", ",", 
         RowBox[{
          RowBox[{"a", "*", "ix"}], "+", 
          RowBox[{
           RowBox[{"fcc1", "[", "a", "]"}], "[", 
           RowBox[{"[", "1", "]"}], "]"}]}], ",", 
         RowBox[{
          RowBox[{"a", "*", "iy"}], "+", 
          RowBox[{
           RowBox[{"fcc1", "[", "a", "]"}], "[", 
           RowBox[{"[", "2", "]"}], "]"}]}], ",", 
         RowBox[{
          RowBox[{"a", "*", "iz"}], "+", 
          RowBox[{
           RowBox[{"fcc1", "[", "a", "]"}], "[", 
           RowBox[{"[", "3", "]"}], "]"}]}], ",", "n"}], "]"}], "+", 
       RowBox[{"MFCzz", "[", 
        RowBox[{"a", ",", "c", ",", "ae", ",", "a0", ",", 
         RowBox[{
          RowBox[{"a", "*", "ix"}], "+", 
          RowBox[{
           RowBox[{"fcc2", "[", "a", "]"}], "[", 
           RowBox[{"[", "1", "]"}], "]"}]}], ",", 
         RowBox[{
          RowBox[{"a", "*", "iy"}], "+", 
          RowBox[{
           RowBox[{"fcc2", "[", "a", "]"}], "[", 
           RowBox[{"[", "2", "]"}], "]"}]}], ",", 
         RowBox[{
          RowBox[{"a", "*", "iz"}], "+", 
          RowBox[{
           RowBox[{"fcc2", "[", "a", "]"}], "[", 
           RowBox[{"[", "3", "]"}], "]"}]}], ",", "n"}], "]"}], "+", 
       RowBox[{"MFCzz", "[", 
        RowBox[{"a", ",", "c", ",", "ae", ",", "a0", ",", 
         RowBox[{
          RowBox[{"a", "*", "ix"}], "+", 
          RowBox[{
           RowBox[{"fcc3", "[", "a", "]"}], "[", 
           RowBox[{"[", "1", "]"}], "]"}]}], ",", 
         RowBox[{
          RowBox[{"a", "*", "iy"}], "+", 
          RowBox[{
           RowBox[{"fcc3", "[", "a", "]"}], "[", 
           RowBox[{"[", "2", "]"}], "]"}]}], ",", 
         RowBox[{
          RowBox[{"a", "*", "iz"}], "+", 
          RowBox[{
           RowBox[{"fcc3", "[", "a", "]"}], "[", 
           RowBox[{"[", "3", "]"}], "]"}]}], ",", "n"}], "]"}], "+", 
       RowBox[{"MFCzz", "[", 
        RowBox[{"a", ",", "c", ",", "ae", ",", "a0", ",", 
         RowBox[{
          RowBox[{"a", "*", "ix"}], "+", 
          RowBox[{
           RowBox[{"fcc4", "[", "a", "]"}], "[", 
           RowBox[{"[", "1", "]"}], "]"}]}], ",", 
         RowBox[{
          RowBox[{"a", "*", "iy"}], "+", 
          RowBox[{
           RowBox[{"fcc4", "[", "a", "]"}], "[", 
           RowBox[{"[", "2", "]"}], "]"}]}], ",", 
         RowBox[{
          RowBox[{"a", "*", "iz"}], "+", 
          RowBox[{
           RowBox[{"fcc4", "[", "a", "]"}], "[", 
           RowBox[{"[", "3", "]"}], "]"}]}], ",", "n"}], "]"}], "+", 
       RowBox[{"MFCzz", "[", 
        RowBox[{"a", ",", "c", ",", "ae", ",", "a0", ",", 
         RowBox[{
          RowBox[{"a", "*", "ix"}], "+", 
          RowBox[{
           RowBox[{"fcc5", "[", "a", "]"}], "[", 
           RowBox[{"[", "1", "]"}], "]"}]}], ",", 
         RowBox[{
          RowBox[{"a", "*", "iy"}], "+", 
          RowBox[{
           RowBox[{"fcc5", "[", "a", "]"}], "[", 
           RowBox[{"[", "2", "]"}], "]"}]}], ",", 
         RowBox[{
          RowBox[{"a", "*", "iz"}], "+", 
          RowBox[{
           RowBox[{"fcc5", "[", "a", "]"}], "[", 
           RowBox[{"[", "3", "]"}], "]"}]}], ",", "n"}], "]"}], "+", 
       RowBox[{"MFCzz", "[", 
        RowBox[{"a", ",", "c", ",", "ae", ",", "a0", ",", 
         RowBox[{
          RowBox[{"a", "*", "ix"}], "+", 
          RowBox[{
           RowBox[{"fcc6", "[", "a", "]"}], "[", 
           RowBox[{"[", "1", "]"}], "]"}]}], ",", 
         RowBox[{
          RowBox[{"a", "*", "iy"}], "+", 
          RowBox[{
           RowBox[{"fcc6", "[", "a", "]"}], "[", 
           RowBox[{"[", "2", "]"}], "]"}]}], ",", 
         RowBox[{
          RowBox[{"a", "*", "iz"}], "+", 
          RowBox[{
           RowBox[{"fcc6", "[", "a", "]"}], "[", 
           RowBox[{"[", "3", "]"}], "]"}]}], ",", "n"}], "]"}], "+", 
       RowBox[{"MFCzz", "[", 
        RowBox[{"a", ",", "c", ",", "ae", ",", "a0", ",", 
         RowBox[{
          RowBox[{"a", "*", "ix"}], "+", 
          RowBox[{
           RowBox[{"fcc7", "[", "a", "]"}], "[", 
           RowBox[{"[", "1", "]"}], "]"}]}], ",", 
         RowBox[{
          RowBox[{"a", "*", "iy"}], "+", 
          RowBox[{
           RowBox[{"fcc7", "[", "a", "]"}], "[", 
           RowBox[{"[", "2", "]"}], "]"}]}], ",", 
         RowBox[{
          RowBox[{"a", "*", "iz"}], "+", 
          RowBox[{
           RowBox[{"fcc7", "[", "a", "]"}], "[", 
           RowBox[{"[", "3", "]"}], "]"}]}], ",", "n"}], "]"}], "+", 
       RowBox[{"MFCzz", "[", 
        RowBox[{"a", ",", "c", ",", "ae", ",", "a0", ",", 
         RowBox[{
          RowBox[{"a", "*", "ix"}], "+", 
          RowBox[{
           RowBox[{"fcc8", "[", "a", "]"}], "[", 
           RowBox[{"[", "1", "]"}], "]"}]}], ",", 
         RowBox[{
          RowBox[{"a", "*", "iy"}], "+", 
          RowBox[{
           RowBox[{"fcc8", "[", "a", "]"}], "[", 
           RowBox[{"[", "2", "]"}], "]"}]}], ",", 
         RowBox[{
          RowBox[{"a", "*", "iz"}], "+", 
          RowBox[{
           RowBox[{"fcc8", "[", "a", "]"}], "[", 
           RowBox[{"[", "3", "]"}], "]"}]}], ",", "n"}], "]"}], "+", 
       RowBox[{"MFCzz", "[", 
        RowBox[{"a", ",", "c", ",", "ae", ",", "a0", ",", 
         RowBox[{
          RowBox[{"a", "*", "ix"}], "+", 
          RowBox[{
           RowBox[{"fcc9", "[", "a", "]"}], "[", 
           RowBox[{"[", "1", "]"}], "]"}]}], ",", 
         RowBox[{
          RowBox[{"a", "*", "iy"}], "+", 
          RowBox[{
           RowBox[{"fcc9", "[", "a", "]"}], "[", 
           RowBox[{"[", "2", "]"}], "]"}]}], ",", 
         RowBox[{
          RowBox[{"a", "*", "iz"}], "+", 
          RowBox[{
           RowBox[{"fcc9", "[", "a", "]"}], "[", 
           RowBox[{"[", "3", "]"}], "]"}]}], ",", "n"}], "]"}], "+", 
       RowBox[{"MFCzz", "[", 
        RowBox[{"a", ",", "c", ",", "ae", ",", "a0", ",", 
         RowBox[{
          RowBox[{"a", "*", "ix"}], "+", 
          RowBox[{
           RowBox[{"fcc10", "[", "a", "]"}], "[", 
           RowBox[{"[", "1", "]"}], "]"}]}], ",", 
         RowBox[{
          RowBox[{"a", "*", "iy"}], "+", 
          RowBox[{
           RowBox[{"fcc10", "[", "a", "]"}], "[", 
           RowBox[{"[", "2", "]"}], "]"}]}], ",", 
         RowBox[{
          RowBox[{"a", "*", "iz"}], "+", 
          RowBox[{
           RowBox[{"fcc10", "[", "a", "]"}], "[", 
           RowBox[{"[", "3", "]"}], "]"}]}], ",", "n"}], "]"}], "+", 
       RowBox[{"MFCzz", "[", 
        RowBox[{"a", ",", "c", ",", "ae", ",", "a0", ",", 
         RowBox[{
          RowBox[{"a", "*", "ix"}], "+", 
          RowBox[{
           RowBox[{"fcc11", "[", "a", "]"}], "[", 
           RowBox[{"[", "1", "]"}], "]"}]}], ",", 
         RowBox[{
          RowBox[{"a", "*", "iy"}], "+", 
          RowBox[{
           RowBox[{"fcc11", "[", "a", "]"}], "[", 
           RowBox[{"[", "2", "]"}], "]"}]}], ",", 
         RowBox[{
          RowBox[{"a", "*", "iz"}], "+", 
          RowBox[{
           RowBox[{"fcc11", "[", "a", "]"}], "[", 
           RowBox[{"[", "3", "]"}], "]"}]}], ",", "n"}], "]"}], "+", 
       RowBox[{"MFCzz", "[", 
        RowBox[{"a", ",", "c", ",", "ae", ",", "a0", ",", 
         RowBox[{
          RowBox[{"a", "*", "ix"}], "+", 
          RowBox[{
           RowBox[{"fcc12", "[", "a", "]"}], "[", 
           RowBox[{"[", "1", "]"}], "]"}]}], ",", 
         RowBox[{
          RowBox[{"a", "*", "iy"}], "+", 
          RowBox[{
           RowBox[{"fcc12", "[", "a", "]"}], "[", 
           RowBox[{"[", "2", "]"}], "]"}]}], ",", 
         RowBox[{
          RowBox[{"a", "*", "iz"}], "+", 
          RowBox[{
           RowBox[{"fcc12", "[", "a", "]"}], "[", 
           RowBox[{"[", "3", "]"}], "]"}]}], ",", "n"}], "]"}]}], ")"}], "/", 
     "4"}]}]}], ";"}], "\[IndentingNewLine]", 
 RowBox[{
  RowBox[{
   RowBox[{"fccMFCzz0", "[", 
    RowBox[{
    "a_", ",", "c_", ",", "ae_", ",", "a0_", ",", "ix_", ",", "iy_", ",", 
     "iz_", ",", "n_"}], "]"}], "=", 
   RowBox[{
    RowBox[{"(", 
     RowBox[{
      RowBox[{"MFCzz", "[", 
       RowBox[{"a", ",", "c", ",", "ae", ",", "a0", ",", 
        RowBox[{
         RowBox[{"a", "*", "ix"}], "+", 
         RowBox[{
          RowBox[{"fcc1", "[", "a", "]"}], "[", 
          RowBox[{"[", "1", "]"}], "]"}]}], ",", 
        RowBox[{
         RowBox[{"a", "*", "iy"}], "+", 
         RowBox[{
          RowBox[{"fcc1", "[", "a", "]"}], "[", 
          RowBox[{"[", "2", "]"}], "]"}]}], ",", 
        RowBox[{
         RowBox[{"a", "*", "iz"}], "+", 
         RowBox[{
          RowBox[{"fcc1", "[", "a", "]"}], "[", 
          RowBox[{"[", "3", "]"}], "]"}]}], ",", "n"}], "]"}], "+", 
      RowBox[{"MFCzz", "[", 
       RowBox[{"a", ",", "c", ",", "ae", ",", "a0", ",", 
        RowBox[{
         RowBox[{"a", "*", "ix"}], "+", 
         RowBox[{
          RowBox[{"fcc2", "[", "a", "]"}], "[", 
          RowBox[{"[", "1", "]"}], "]"}]}], ",", 
        RowBox[{
         RowBox[{"a", "*", "iy"}], "+", 
         RowBox[{
          RowBox[{"fcc2", "[", "a", "]"}], "[", 
          RowBox[{"[", "2", "]"}], "]"}]}], ",", 
        RowBox[{
         RowBox[{"a", "*", "iz"}], "+", 
         RowBox[{
          RowBox[{"fcc2", "[", "a", "]"}], "[", 
          RowBox[{"[", "3", "]"}], "]"}]}], ",", "n"}], "]"}], "+", 
      RowBox[{"MFCzz", "[", 
       RowBox[{"a", ",", "c", ",", "ae", ",", "a0", ",", 
        RowBox[{
         RowBox[{"a", "*", "ix"}], "+", 
         RowBox[{
          RowBox[{"fcc3", "[", "a", "]"}], "[", 
          RowBox[{"[", "1", "]"}], "]"}]}], ",", 
        RowBox[{
         RowBox[{"a", "*", "iy"}], "+", 
         RowBox[{
          RowBox[{"fcc3", "[", "a", "]"}], "[", 
          RowBox[{"[", "2", "]"}], "]"}]}], ",", 
        RowBox[{
         RowBox[{"a", "*", "iz"}], "+", 
         RowBox[{
          RowBox[{"fcc3", "[", "a", "]"}], "[", 
          RowBox[{"[", "3", "]"}], "]"}]}], ",", "n"}], "]"}], "+", 
      RowBox[{"MFCzz", "[", 
       RowBox[{"a", ",", "c", ",", "ae", ",", "a0", ",", 
        RowBox[{
         RowBox[{"a", "*", "ix"}], "+", 
         RowBox[{
          RowBox[{"fcc4", "[", "a", "]"}], "[", 
          RowBox[{"[", "1", "]"}], "]"}]}], ",", 
        RowBox[{
         RowBox[{"a", "*", "iy"}], "+", 
         RowBox[{
          RowBox[{"fcc4", "[", "a", "]"}], "[", 
          RowBox[{"[", "2", "]"}], "]"}]}], ",", 
        RowBox[{
         RowBox[{"a", "*", "iz"}], "+", 
         RowBox[{
          RowBox[{"fcc4", "[", "a", "]"}], "[", 
          RowBox[{"[", "3", "]"}], "]"}]}], ",", "n"}], "]"}], "+", 
      RowBox[{"MFCzz", "[", 
       RowBox[{"a", ",", "c", ",", "ae", ",", "a0", ",", 
        RowBox[{
         RowBox[{"a", "*", "ix"}], "+", 
         RowBox[{
          RowBox[{"fcc5", "[", "a", "]"}], "[", 
          RowBox[{"[", "1", "]"}], "]"}]}], ",", 
        RowBox[{
         RowBox[{"a", "*", "iy"}], "+", 
         RowBox[{
          RowBox[{"fcc5", "[", "a", "]"}], "[", 
          RowBox[{"[", "2", "]"}], "]"}]}], ",", 
        RowBox[{
         RowBox[{"a", "*", "iz"}], "+", 
         RowBox[{
          RowBox[{"fcc5", "[", "a", "]"}], "[", 
          RowBox[{"[", "3", "]"}], "]"}]}], ",", "n"}], "]"}], "+", 
      RowBox[{"MFCzz", "[", 
       RowBox[{"a", ",", "c", ",", "ae", ",", "a0", ",", 
        RowBox[{
         RowBox[{"a", "*", "ix"}], "+", 
         RowBox[{
          RowBox[{"fcc6", "[", "a", "]"}], "[", 
          RowBox[{"[", "1", "]"}], "]"}]}], ",", 
        RowBox[{
         RowBox[{"a", "*", "iy"}], "+", 
         RowBox[{
          RowBox[{"fcc6", "[", "a", "]"}], "[", 
          RowBox[{"[", "2", "]"}], "]"}]}], ",", 
        RowBox[{
         RowBox[{"a", "*", "iz"}], "+", 
         RowBox[{
          RowBox[{"fcc6", "[", "a", "]"}], "[", 
          RowBox[{"[", "3", "]"}], "]"}]}], ",", "n"}], "]"}], "+", 
      RowBox[{"MFCzz", "[", 
       RowBox[{"a", ",", "c", ",", "ae", ",", "a0", ",", 
        RowBox[{
         RowBox[{"a", "*", "ix"}], "+", 
         RowBox[{
          RowBox[{"fcc7", "[", "a", "]"}], "[", 
          RowBox[{"[", "1", "]"}], "]"}]}], ",", 
        RowBox[{
         RowBox[{"a", "*", "iy"}], "+", 
         RowBox[{
          RowBox[{"fcc7", "[", "a", "]"}], "[", 
          RowBox[{"[", "2", "]"}], "]"}]}], ",", 
        RowBox[{
         RowBox[{"a", "*", "iz"}], "+", 
         RowBox[{
          RowBox[{"fcc7", "[", "a", "]"}], "[", 
          RowBox[{"[", "3", "]"}], "]"}]}], ",", "n"}], "]"}], "+", 
      RowBox[{"MFCzz", "[", 
       RowBox[{"a", ",", "c", ",", "ae", ",", "a0", ",", 
        RowBox[{
         RowBox[{"a", "*", "ix"}], "+", 
         RowBox[{
          RowBox[{"fcc8", "[", "a", "]"}], "[", 
          RowBox[{"[", "1", "]"}], "]"}]}], ",", 
        RowBox[{
         RowBox[{"a", "*", "iy"}], "+", 
         RowBox[{
          RowBox[{"fcc8", "[", "a", "]"}], "[", 
          RowBox[{"[", "2", "]"}], "]"}]}], ",", 
        RowBox[{
         RowBox[{"a", "*", "iz"}], "+", 
         RowBox[{
          RowBox[{"fcc8", "[", "a", "]"}], "[", 
          RowBox[{"[", "3", "]"}], "]"}]}], ",", "n"}], "]"}], "+", 
      RowBox[{"MFCzz", "[", 
       RowBox[{"a", ",", "c", ",", "ae", ",", "a0", ",", 
        RowBox[{
         RowBox[{"a", "*", "ix"}], "+", 
         RowBox[{
          RowBox[{"fcc9", "[", "a", "]"}], "[", 
          RowBox[{"[", "1", "]"}], "]"}]}], ",", 
        RowBox[{
         RowBox[{"a", "*", "iy"}], "+", 
         RowBox[{
          RowBox[{"fcc9", "[", "a", "]"}], "[", 
          RowBox[{"[", "2", "]"}], "]"}]}], ",", 
        RowBox[{
         RowBox[{"a", "*", "iz"}], "+", 
         RowBox[{
          RowBox[{"fcc9", "[", "a", "]"}], "[", 
          RowBox[{"[", "3", "]"}], "]"}]}], ",", "n"}], "]"}], "+", 
      RowBox[{"MFCzz", "[", 
       RowBox[{"a", ",", "c", ",", "ae", ",", "a0", ",", 
        RowBox[{
         RowBox[{"a", "*", "ix"}], "+", 
         RowBox[{
          RowBox[{"fcc10", "[", "a", "]"}], "[", 
          RowBox[{"[", "1", "]"}], "]"}]}], ",", 
        RowBox[{
         RowBox[{"a", "*", "iy"}], "+", 
         RowBox[{
          RowBox[{"fcc10", "[", "a", "]"}], "[", 
          RowBox[{"[", "2", "]"}], "]"}]}], ",", 
        RowBox[{
         RowBox[{"a", "*", "iz"}], "+", 
         RowBox[{
          RowBox[{"fcc10", "[", "a", "]"}], "[", 
          RowBox[{"[", "3", "]"}], "]"}]}], ",", "n"}], "]"}], "+", 
      RowBox[{"MFCzz", "[", 
       RowBox[{"a", ",", "c", ",", "ae", ",", "a0", ",", 
        RowBox[{
         RowBox[{"a", "*", "ix"}], "+", 
         RowBox[{
          RowBox[{"fcc11", "[", "a", "]"}], "[", 
          RowBox[{"[", "1", "]"}], "]"}]}], ",", 
        RowBox[{
         RowBox[{"a", "*", "iy"}], "+", 
         RowBox[{
          RowBox[{"fcc11", "[", "a", "]"}], "[", 
          RowBox[{"[", "2", "]"}], "]"}]}], ",", 
        RowBox[{
         RowBox[{"a", "*", "iz"}], "+", 
         RowBox[{
          RowBox[{"fcc11", "[", "a", "]"}], "[", 
          RowBox[{"[", "3", "]"}], "]"}]}], ",", "n"}], "]"}], "+", 
      RowBox[{"MFCzz", "[", 
       RowBox[{"a", ",", "c", ",", "ae", ",", "a0", ",", 
        RowBox[{
         RowBox[{"a", "*", "ix"}], "+", 
         RowBox[{
          RowBox[{"fcc12", "[", "a", "]"}], "[", 
          RowBox[{"[", "1", "]"}], "]"}]}], ",", 
        RowBox[{
         RowBox[{"a", "*", "iy"}], "+", 
         RowBox[{
          RowBox[{"fcc12", "[", "a", "]"}], "[", 
          RowBox[{"[", "2", "]"}], "]"}]}], ",", 
        RowBox[{
         RowBox[{"a", "*", "iz"}], "+", 
         RowBox[{
          RowBox[{"fcc12", "[", "a", "]"}], "[", 
          RowBox[{"[", "3", "]"}], "]"}]}], ",", "n"}], "]"}]}], ")"}], "/", 
    "4"}]}], ";"}], "\[IndentingNewLine]", 
 RowBox[{
  RowBox[{
   RowBox[{"fccMFCxy", "[", 
    RowBox[{
    "a_", ",", "c_", ",", "ae_", ",", "a0_", ",", "ix_", ",", "iy_", ",", 
     "iz_", ",", "n_"}], "]"}], "=", 
   RowBox[{
    RowBox[{"MFCxy", "[", 
     RowBox[{"a", ",", "c", ",", "ae", ",", "a0", ",", 
      RowBox[{"a", "*", "ix"}], ",", 
      RowBox[{"a", "*", "iy"}], ",", 
      RowBox[{"a", "*", "iz"}], ",", "n"}], "]"}], "+", 
    RowBox[{
     RowBox[{"(", 
      RowBox[{
       RowBox[{"MFCxy", "[", 
        RowBox[{"a", ",", "c", ",", "ae", ",", "a0", ",", 
         RowBox[{
          RowBox[{"a", "*", "ix"}], "+", 
          RowBox[{
           RowBox[{"fcc1", "[", "a", "]"}], "[", 
           RowBox[{"[", "1", "]"}], "]"}]}], ",", 
         RowBox[{
          RowBox[{"a", "*", "iy"}], "+", 
          RowBox[{
           RowBox[{"fcc1", "[", "a", "]"}], "[", 
           RowBox[{"[", "2", "]"}], "]"}]}], ",", 
         RowBox[{
          RowBox[{"a", "*", "iz"}], "+", 
          RowBox[{
           RowBox[{"fcc1", "[", "a", "]"}], "[", 
           RowBox[{"[", "3", "]"}], "]"}]}], ",", "n"}], "]"}], "+", 
       RowBox[{"MFCxy", "[", 
        RowBox[{"a", ",", "c", ",", "ae", ",", "a0", ",", 
         RowBox[{
          RowBox[{"a", "*", "ix"}], "+", 
          RowBox[{
           RowBox[{"fcc2", "[", "a", "]"}], "[", 
           RowBox[{"[", "1", "]"}], "]"}]}], ",", 
         RowBox[{
          RowBox[{"a", "*", "iy"}], "+", 
          RowBox[{
           RowBox[{"fcc2", "[", "a", "]"}], "[", 
           RowBox[{"[", "2", "]"}], "]"}]}], ",", 
         RowBox[{
          RowBox[{"a", "*", "iz"}], "+", 
          RowBox[{
           RowBox[{"fcc2", "[", "a", "]"}], "[", 
           RowBox[{"[", "3", "]"}], "]"}]}], ",", "n"}], "]"}], "+", 
       RowBox[{"MFCxy", "[", 
        RowBox[{"a", ",", "c", ",", "ae", ",", "a0", ",", 
         RowBox[{
          RowBox[{"a", "*", "ix"}], "+", 
          RowBox[{
           RowBox[{"fcc3", "[", "a", "]"}], "[", 
           RowBox[{"[", "1", "]"}], "]"}]}], ",", 
         RowBox[{
          RowBox[{"a", "*", "iy"}], "+", 
          RowBox[{
           RowBox[{"fcc3", "[", "a", "]"}], "[", 
           RowBox[{"[", "2", "]"}], "]"}]}], ",", 
         RowBox[{
          RowBox[{"a", "*", "iz"}], "+", 
          RowBox[{
           RowBox[{"fcc3", "[", "a", "]"}], "[", 
           RowBox[{"[", "3", "]"}], "]"}]}], ",", "n"}], "]"}], "+", 
       RowBox[{"MFCxy", "[", 
        RowBox[{"a", ",", "c", ",", "ae", ",", "a0", ",", 
         RowBox[{
          RowBox[{"a", "*", "ix"}], "+", 
          RowBox[{
           RowBox[{"fcc4", "[", "a", "]"}], "[", 
           RowBox[{"[", "1", "]"}], "]"}]}], ",", 
         RowBox[{
          RowBox[{"a", "*", "iy"}], "+", 
          RowBox[{
           RowBox[{"fcc4", "[", "a", "]"}], "[", 
           RowBox[{"[", "2", "]"}], "]"}]}], ",", 
         RowBox[{
          RowBox[{"a", "*", "iz"}], "+", 
          RowBox[{
           RowBox[{"fcc4", "[", "a", "]"}], "[", 
           RowBox[{"[", "3", "]"}], "]"}]}], ",", "n"}], "]"}], "+", 
       RowBox[{"MFCxy", "[", 
        RowBox[{"a", ",", "c", ",", "ae", ",", "a0", ",", 
         RowBox[{
          RowBox[{"a", "*", "ix"}], "+", 
          RowBox[{
           RowBox[{"fcc5", "[", "a", "]"}], "[", 
           RowBox[{"[", "1", "]"}], "]"}]}], ",", 
         RowBox[{
          RowBox[{"a", "*", "iy"}], "+", 
          RowBox[{
           RowBox[{"fcc5", "[", "a", "]"}], "[", 
           RowBox[{"[", "2", "]"}], "]"}]}], ",", 
         RowBox[{
          RowBox[{"a", "*", "iz"}], "+", 
          RowBox[{
           RowBox[{"fcc5", "[", "a", "]"}], "[", 
           RowBox[{"[", "3", "]"}], "]"}]}], ",", "n"}], "]"}], "+", 
       RowBox[{"MFCxy", "[", 
        RowBox[{"a", ",", "c", ",", "ae", ",", "a0", ",", 
         RowBox[{
          RowBox[{"a", "*", "ix"}], "+", 
          RowBox[{
           RowBox[{"fcc6", "[", "a", "]"}], "[", 
           RowBox[{"[", "1", "]"}], "]"}]}], ",", 
         RowBox[{
          RowBox[{"a", "*", "iy"}], "+", 
          RowBox[{
           RowBox[{"fcc6", "[", "a", "]"}], "[", 
           RowBox[{"[", "2", "]"}], "]"}]}], ",", 
         RowBox[{
          RowBox[{"a", "*", "iz"}], "+", 
          RowBox[{
           RowBox[{"fcc6", "[", "a", "]"}], "[", 
           RowBox[{"[", "3", "]"}], "]"}]}], ",", "n"}], "]"}], "+", 
       RowBox[{"MFCxy", "[", 
        RowBox[{"a", ",", "c", ",", "ae", ",", "a0", ",", 
         RowBox[{
          RowBox[{"a", "*", "ix"}], "+", 
          RowBox[{
           RowBox[{"fcc7", "[", "a", "]"}], "[", 
           RowBox[{"[", "1", "]"}], "]"}]}], ",", 
         RowBox[{
          RowBox[{"a", "*", "iy"}], "+", 
          RowBox[{
           RowBox[{"fcc7", "[", "a", "]"}], "[", 
           RowBox[{"[", "2", "]"}], "]"}]}], ",", 
         RowBox[{
          RowBox[{"a", "*", "iz"}], "+", 
          RowBox[{
           RowBox[{"fcc7", "[", "a", "]"}], "[", 
           RowBox[{"[", "3", "]"}], "]"}]}], ",", "n"}], "]"}], "+", 
       RowBox[{"MFCxy", "[", 
        RowBox[{"a", ",", "c", ",", "ae", ",", "a0", ",", 
         RowBox[{
          RowBox[{"a", "*", "ix"}], "+", 
          RowBox[{
           RowBox[{"fcc8", "[", "a", "]"}], "[", 
           RowBox[{"[", "1", "]"}], "]"}]}], ",", 
         RowBox[{
          RowBox[{"a", "*", "iy"}], "+", 
          RowBox[{
           RowBox[{"fcc8", "[", "a", "]"}], "[", 
           RowBox[{"[", "2", "]"}], "]"}]}], ",", 
         RowBox[{
          RowBox[{"a", "*", "iz"}], "+", 
          RowBox[{
           RowBox[{"fcc8", "[", "a", "]"}], "[", 
           RowBox[{"[", "3", "]"}], "]"}]}], ",", "n"}], "]"}], "+", 
       RowBox[{"MFCxy", "[", 
        RowBox[{"a", ",", "c", ",", "ae", ",", "a0", ",", 
         RowBox[{
          RowBox[{"a", "*", "ix"}], "+", 
          RowBox[{
           RowBox[{"fcc9", "[", "a", "]"}], "[", 
           RowBox[{"[", "1", "]"}], "]"}]}], ",", 
         RowBox[{
          RowBox[{"a", "*", "iy"}], "+", 
          RowBox[{
           RowBox[{"fcc9", "[", "a", "]"}], "[", 
           RowBox[{"[", "2", "]"}], "]"}]}], ",", 
         RowBox[{
          RowBox[{"a", "*", "iz"}], "+", 
          RowBox[{
           RowBox[{"fcc9", "[", "a", "]"}], "[", 
           RowBox[{"[", "3", "]"}], "]"}]}], ",", "n"}], "]"}], "+", 
       RowBox[{"MFCxy", "[", 
        RowBox[{"a", ",", "c", ",", "ae", ",", "a0", ",", 
         RowBox[{
          RowBox[{"a", "*", "ix"}], "+", 
          RowBox[{
           RowBox[{"fcc10", "[", "a", "]"}], "[", 
           RowBox[{"[", "1", "]"}], "]"}]}], ",", 
         RowBox[{
          RowBox[{"a", "*", "iy"}], "+", 
          RowBox[{
           RowBox[{"fcc10", "[", "a", "]"}], "[", 
           RowBox[{"[", "2", "]"}], "]"}]}], ",", 
         RowBox[{
          RowBox[{"a", "*", "iz"}], "+", 
          RowBox[{
           RowBox[{"fcc10", "[", "a", "]"}], "[", 
           RowBox[{"[", "3", "]"}], "]"}]}], ",", "n"}], "]"}], "+", 
       RowBox[{"MFCxy", "[", 
        RowBox[{"a", ",", "c", ",", "ae", ",", "a0", ",", 
         RowBox[{
          RowBox[{"a", "*", "ix"}], "+", 
          RowBox[{
           RowBox[{"fcc11", "[", "a", "]"}], "[", 
           RowBox[{"[", "1", "]"}], "]"}]}], ",", 
         RowBox[{
          RowBox[{"a", "*", "iy"}], "+", 
          RowBox[{
           RowBox[{"fcc11", "[", "a", "]"}], "[", 
           RowBox[{"[", "2", "]"}], "]"}]}], ",", 
         RowBox[{
          RowBox[{"a", "*", "iz"}], "+", 
          RowBox[{
           RowBox[{"fcc11", "[", "a", "]"}], "[", 
           RowBox[{"[", "3", "]"}], "]"}]}], ",", "n"}], "]"}], "+", 
       RowBox[{"MFCxy", "[", 
        RowBox[{"a", ",", "c", ",", "ae", ",", "a0", ",", 
         RowBox[{
          RowBox[{"a", "*", "ix"}], "+", 
          RowBox[{
           RowBox[{"fcc12", "[", "a", "]"}], "[", 
           RowBox[{"[", "1", "]"}], "]"}]}], ",", 
         RowBox[{
          RowBox[{"a", "*", "iy"}], "+", 
          RowBox[{
           RowBox[{"fcc12", "[", "a", "]"}], "[", 
           RowBox[{"[", "2", "]"}], "]"}]}], ",", 
         RowBox[{
          RowBox[{"a", "*", "iz"}], "+", 
          RowBox[{
           RowBox[{"fcc12", "[", "a", "]"}], "[", 
           RowBox[{"[", "3", "]"}], "]"}]}], ",", "n"}], "]"}]}], ")"}], "/", 
     "4"}]}]}], ";"}], "\[IndentingNewLine]", 
 RowBox[{
  RowBox[{
   RowBox[{"fccMFCxy0", "[", 
    RowBox[{
    "a_", ",", "c_", ",", "ae_", ",", "a0_", ",", "ix_", ",", "iy_", ",", 
     "iz_", ",", "n_"}], "]"}], "=", 
   RowBox[{
    RowBox[{"(", 
     RowBox[{
      RowBox[{"MFCxy", "[", 
       RowBox[{"a", ",", "c", ",", "ae", ",", "a0", ",", 
        RowBox[{
         RowBox[{"a", "*", "ix"}], "+", 
         RowBox[{
          RowBox[{"fcc1", "[", "a", "]"}], "[", 
          RowBox[{"[", "1", "]"}], "]"}]}], ",", 
        RowBox[{
         RowBox[{"a", "*", "iy"}], "+", 
         RowBox[{
          RowBox[{"fcc1", "[", "a", "]"}], "[", 
          RowBox[{"[", "2", "]"}], "]"}]}], ",", 
        RowBox[{
         RowBox[{"a", "*", "iz"}], "+", 
         RowBox[{
          RowBox[{"fcc1", "[", "a", "]"}], "[", 
          RowBox[{"[", "3", "]"}], "]"}]}], ",", "n"}], "]"}], "+", 
      RowBox[{"MFCxy", "[", 
       RowBox[{"a", ",", "c", ",", "ae", ",", "a0", ",", 
        RowBox[{
         RowBox[{"a", "*", "ix"}], "+", 
         RowBox[{
          RowBox[{"fcc2", "[", "a", "]"}], "[", 
          RowBox[{"[", "1", "]"}], "]"}]}], ",", 
        RowBox[{
         RowBox[{"a", "*", "iy"}], "+", 
         RowBox[{
          RowBox[{"fcc2", "[", "a", "]"}], "[", 
          RowBox[{"[", "2", "]"}], "]"}]}], ",", 
        RowBox[{
         RowBox[{"a", "*", "iz"}], "+", 
         RowBox[{
          RowBox[{"fcc2", "[", "a", "]"}], "[", 
          RowBox[{"[", "3", "]"}], "]"}]}], ",", "n"}], "]"}], "+", 
      RowBox[{"MFCxy", "[", 
       RowBox[{"a", ",", "c", ",", "ae", ",", "a0", ",", 
        RowBox[{
         RowBox[{"a", "*", "ix"}], "+", 
         RowBox[{
          RowBox[{"fcc3", "[", "a", "]"}], "[", 
          RowBox[{"[", "1", "]"}], "]"}]}], ",", 
        RowBox[{
         RowBox[{"a", "*", "iy"}], "+", 
         RowBox[{
          RowBox[{"fcc3", "[", "a", "]"}], "[", 
          RowBox[{"[", "2", "]"}], "]"}]}], ",", 
        RowBox[{
         RowBox[{"a", "*", "iz"}], "+", 
         RowBox[{
          RowBox[{"fcc3", "[", "a", "]"}], "[", 
          RowBox[{"[", "3", "]"}], "]"}]}], ",", "n"}], "]"}], "+", 
      RowBox[{"MFCxy", "[", 
       RowBox[{"a", ",", "c", ",", "ae", ",", "a0", ",", 
        RowBox[{
         RowBox[{"a", "*", "ix"}], "+", 
         RowBox[{
          RowBox[{"fcc4", "[", "a", "]"}], "[", 
          RowBox[{"[", "1", "]"}], "]"}]}], ",", 
        RowBox[{
         RowBox[{"a", "*", "iy"}], "+", 
         RowBox[{
          RowBox[{"fcc4", "[", "a", "]"}], "[", 
          RowBox[{"[", "2", "]"}], "]"}]}], ",", 
        RowBox[{
         RowBox[{"a", "*", "iz"}], "+", 
         RowBox[{
          RowBox[{"fcc4", "[", "a", "]"}], "[", 
          RowBox[{"[", "3", "]"}], "]"}]}], ",", "n"}], "]"}], "+", 
      RowBox[{"MFCxy", "[", 
       RowBox[{"a", ",", "c", ",", "ae", ",", "a0", ",", 
        RowBox[{
         RowBox[{"a", "*", "ix"}], "+", 
         RowBox[{
          RowBox[{"fcc5", "[", "a", "]"}], "[", 
          RowBox[{"[", "1", "]"}], "]"}]}], ",", 
        RowBox[{
         RowBox[{"a", "*", "iy"}], "+", 
         RowBox[{
          RowBox[{"fcc5", "[", "a", "]"}], "[", 
          RowBox[{"[", "2", "]"}], "]"}]}], ",", 
        RowBox[{
         RowBox[{"a", "*", "iz"}], "+", 
         RowBox[{
          RowBox[{"fcc5", "[", "a", "]"}], "[", 
          RowBox[{"[", "3", "]"}], "]"}]}], ",", "n"}], "]"}], "+", 
      RowBox[{"MFCxy", "[", 
       RowBox[{"a", ",", "c", ",", "ae", ",", "a0", ",", 
        RowBox[{
         RowBox[{"a", "*", "ix"}], "+", 
         RowBox[{
          RowBox[{"fcc6", "[", "a", "]"}], "[", 
          RowBox[{"[", "1", "]"}], "]"}]}], ",", 
        RowBox[{
         RowBox[{"a", "*", "iy"}], "+", 
         RowBox[{
          RowBox[{"fcc6", "[", "a", "]"}], "[", 
          RowBox[{"[", "2", "]"}], "]"}]}], ",", 
        RowBox[{
         RowBox[{"a", "*", "iz"}], "+", 
         RowBox[{
          RowBox[{"fcc6", "[", "a", "]"}], "[", 
          RowBox[{"[", "3", "]"}], "]"}]}], ",", "n"}], "]"}], "+", 
      RowBox[{"MFCxy", "[", 
       RowBox[{"a", ",", "c", ",", "ae", ",", "a0", ",", 
        RowBox[{
         RowBox[{"a", "*", "ix"}], "+", 
         RowBox[{
          RowBox[{"fcc7", "[", "a", "]"}], "[", 
          RowBox[{"[", "1", "]"}], "]"}]}], ",", 
        RowBox[{
         RowBox[{"a", "*", "iy"}], "+", 
         RowBox[{
          RowBox[{"fcc7", "[", "a", "]"}], "[", 
          RowBox[{"[", "2", "]"}], "]"}]}], ",", 
        RowBox[{
         RowBox[{"a", "*", "iz"}], "+", 
         RowBox[{
          RowBox[{"fcc7", "[", "a", "]"}], "[", 
          RowBox[{"[", "3", "]"}], "]"}]}], ",", "n"}], "]"}], "+", 
      RowBox[{"MFCxy", "[", 
       RowBox[{"a", ",", "c", ",", "ae", ",", "a0", ",", 
        RowBox[{
         RowBox[{"a", "*", "ix"}], "+", 
         RowBox[{
          RowBox[{"fcc8", "[", "a", "]"}], "[", 
          RowBox[{"[", "1", "]"}], "]"}]}], ",", 
        RowBox[{
         RowBox[{"a", "*", "iy"}], "+", 
         RowBox[{
          RowBox[{"fcc8", "[", "a", "]"}], "[", 
          RowBox[{"[", "2", "]"}], "]"}]}], ",", 
        RowBox[{
         RowBox[{"a", "*", "iz"}], "+", 
         RowBox[{
          RowBox[{"fcc8", "[", "a", "]"}], "[", 
          RowBox[{"[", "3", "]"}], "]"}]}], ",", "n"}], "]"}], "+", 
      RowBox[{"MFCxy", "[", 
       RowBox[{"a", ",", "c", ",", "ae", ",", "a0", ",", 
        RowBox[{
         RowBox[{"a", "*", "ix"}], "+", 
         RowBox[{
          RowBox[{"fcc9", "[", "a", "]"}], "[", 
          RowBox[{"[", "1", "]"}], "]"}]}], ",", 
        RowBox[{
         RowBox[{"a", "*", "iy"}], "+", 
         RowBox[{
          RowBox[{"fcc9", "[", "a", "]"}], "[", 
          RowBox[{"[", "2", "]"}], "]"}]}], ",", 
        RowBox[{
         RowBox[{"a", "*", "iz"}], "+", 
         RowBox[{
          RowBox[{"fcc9", "[", "a", "]"}], "[", 
          RowBox[{"[", "3", "]"}], "]"}]}], ",", "n"}], "]"}], "+", 
      RowBox[{"MFCxy", "[", 
       RowBox[{"a", ",", "c", ",", "ae", ",", "a0", ",", 
        RowBox[{
         RowBox[{"a", "*", "ix"}], "+", 
         RowBox[{
          RowBox[{"fcc10", "[", "a", "]"}], "[", 
          RowBox[{"[", "1", "]"}], "]"}]}], ",", 
        RowBox[{
         RowBox[{"a", "*", "iy"}], "+", 
         RowBox[{
          RowBox[{"fcc10", "[", "a", "]"}], "[", 
          RowBox[{"[", "2", "]"}], "]"}]}], ",", 
        RowBox[{
         RowBox[{"a", "*", "iz"}], "+", 
         RowBox[{
          RowBox[{"fcc10", "[", "a", "]"}], "[", 
          RowBox[{"[", "3", "]"}], "]"}]}], ",", "n"}], "]"}], "+", 
      RowBox[{"MFCxy", "[", 
       RowBox[{"a", ",", "c", ",", "ae", ",", "a0", ",", 
        RowBox[{
         RowBox[{"a", "*", "ix"}], "+", 
         RowBox[{
          RowBox[{"fcc11", "[", "a", "]"}], "[", 
          RowBox[{"[", "1", "]"}], "]"}]}], ",", 
        RowBox[{
         RowBox[{"a", "*", "iy"}], "+", 
         RowBox[{
          RowBox[{"fcc11", "[", "a", "]"}], "[", 
          RowBox[{"[", "2", "]"}], "]"}]}], ",", 
        RowBox[{
         RowBox[{"a", "*", "iz"}], "+", 
         RowBox[{
          RowBox[{"fcc11", "[", "a", "]"}], "[", 
          RowBox[{"[", "3", "]"}], "]"}]}], ",", "n"}], "]"}], "+", 
      RowBox[{"MFCxy", "[", 
       RowBox[{"a", ",", "c", ",", "ae", ",", "a0", ",", 
        RowBox[{
         RowBox[{"a", "*", "ix"}], "+", 
         RowBox[{
          RowBox[{"fcc12", "[", "a", "]"}], "[", 
          RowBox[{"[", "1", "]"}], "]"}]}], ",", 
        RowBox[{
         RowBox[{"a", "*", "iy"}], "+", 
         RowBox[{
          RowBox[{"fcc12", "[", "a", "]"}], "[", 
          RowBox[{"[", "2", "]"}], "]"}]}], ",", 
        RowBox[{
         RowBox[{"a", "*", "iz"}], "+", 
         RowBox[{
          RowBox[{"fcc12", "[", "a", "]"}], "[", 
          RowBox[{"[", "3", "]"}], "]"}]}], ",", "n"}], "]"}]}], ")"}], "/", 
    "4"}]}], ";"}], "\[IndentingNewLine]", 
 RowBox[{
  RowBox[{
   RowBox[{"fccMFCxz", "[", 
    RowBox[{
    "a_", ",", "c_", ",", "ae_", ",", "a0_", ",", "ix_", ",", "iy_", ",", 
     "iz_", ",", "n_"}], "]"}], "=", 
   RowBox[{
    RowBox[{"MFCxz", "[", 
     RowBox[{"a", ",", "c", ",", "ae", ",", "a0", ",", 
      RowBox[{"a", "*", "ix"}], ",", 
      RowBox[{"a", "*", "iy"}], ",", 
      RowBox[{"a", "*", "iz"}], ",", "n"}], "]"}], "+", 
    RowBox[{
     RowBox[{"(", 
      RowBox[{
       RowBox[{"MFCxz", "[", 
        RowBox[{"a", ",", "c", ",", "ae", ",", "a0", ",", 
         RowBox[{
          RowBox[{"a", "*", "ix"}], "+", 
          RowBox[{
           RowBox[{"fcc1", "[", "a", "]"}], "[", 
           RowBox[{"[", "1", "]"}], "]"}]}], ",", 
         RowBox[{
          RowBox[{"a", "*", "iy"}], "+", 
          RowBox[{
           RowBox[{"fcc1", "[", "a", "]"}], "[", 
           RowBox[{"[", "2", "]"}], "]"}]}], ",", 
         RowBox[{
          RowBox[{"a", "*", "iz"}], "+", 
          RowBox[{
           RowBox[{"fcc1", "[", "a", "]"}], "[", 
           RowBox[{"[", "3", "]"}], "]"}]}], ",", "n"}], "]"}], "+", 
       RowBox[{"MFCxz", "[", 
        RowBox[{"a", ",", "c", ",", "ae", ",", "a0", ",", 
         RowBox[{
          RowBox[{"a", "*", "ix"}], "+", 
          RowBox[{
           RowBox[{"fcc2", "[", "a", "]"}], "[", 
           RowBox[{"[", "1", "]"}], "]"}]}], ",", 
         RowBox[{
          RowBox[{"a", "*", "iy"}], "+", 
          RowBox[{
           RowBox[{"fcc2", "[", "a", "]"}], "[", 
           RowBox[{"[", "2", "]"}], "]"}]}], ",", 
         RowBox[{
          RowBox[{"a", "*", "iz"}], "+", 
          RowBox[{
           RowBox[{"fcc2", "[", "a", "]"}], "[", 
           RowBox[{"[", "3", "]"}], "]"}]}], ",", "n"}], "]"}], "+", 
       RowBox[{"MFCxz", "[", 
        RowBox[{"a", ",", "c", ",", "ae", ",", "a0", ",", 
         RowBox[{
          RowBox[{"a", "*", "ix"}], "+", 
          RowBox[{
           RowBox[{"fcc3", "[", "a", "]"}], "[", 
           RowBox[{"[", "1", "]"}], "]"}]}], ",", 
         RowBox[{
          RowBox[{"a", "*", "iy"}], "+", 
          RowBox[{
           RowBox[{"fcc3", "[", "a", "]"}], "[", 
           RowBox[{"[", "2", "]"}], "]"}]}], ",", 
         RowBox[{
          RowBox[{"a", "*", "iz"}], "+", 
          RowBox[{
           RowBox[{"fcc3", "[", "a", "]"}], "[", 
           RowBox[{"[", "3", "]"}], "]"}]}], ",", "n"}], "]"}], "+", 
       RowBox[{"MFCxz", "[", 
        RowBox[{"a", ",", "c", ",", "ae", ",", "a0", ",", 
         RowBox[{
          RowBox[{"a", "*", "ix"}], "+", 
          RowBox[{
           RowBox[{"fcc4", "[", "a", "]"}], "[", 
           RowBox[{"[", "1", "]"}], "]"}]}], ",", 
         RowBox[{
          RowBox[{"a", "*", "iy"}], "+", 
          RowBox[{
           RowBox[{"fcc4", "[", "a", "]"}], "[", 
           RowBox[{"[", "2", "]"}], "]"}]}], ",", 
         RowBox[{
          RowBox[{"a", "*", "iz"}], "+", 
          RowBox[{
           RowBox[{"fcc4", "[", "a", "]"}], "[", 
           RowBox[{"[", "3", "]"}], "]"}]}], ",", "n"}], "]"}], "+", 
       RowBox[{"MFCxz", "[", 
        RowBox[{"a", ",", "c", ",", "ae", ",", "a0", ",", 
         RowBox[{
          RowBox[{"a", "*", "ix"}], "+", 
          RowBox[{
           RowBox[{"fcc5", "[", "a", "]"}], "[", 
           RowBox[{"[", "1", "]"}], "]"}]}], ",", 
         RowBox[{
          RowBox[{"a", "*", "iy"}], "+", 
          RowBox[{
           RowBox[{"fcc5", "[", "a", "]"}], "[", 
           RowBox[{"[", "2", "]"}], "]"}]}], ",", 
         RowBox[{
          RowBox[{"a", "*", "iz"}], "+", 
          RowBox[{
           RowBox[{"fcc5", "[", "a", "]"}], "[", 
           RowBox[{"[", "3", "]"}], "]"}]}], ",", "n"}], "]"}], "+", 
       RowBox[{"MFCxz", "[", 
        RowBox[{"a", ",", "c", ",", "ae", ",", "a0", ",", 
         RowBox[{
          RowBox[{"a", "*", "ix"}], "+", 
          RowBox[{
           RowBox[{"fcc6", "[", "a", "]"}], "[", 
           RowBox[{"[", "1", "]"}], "]"}]}], ",", 
         RowBox[{
          RowBox[{"a", "*", "iy"}], "+", 
          RowBox[{
           RowBox[{"fcc6", "[", "a", "]"}], "[", 
           RowBox[{"[", "2", "]"}], "]"}]}], ",", 
         RowBox[{
          RowBox[{"a", "*", "iz"}], "+", 
          RowBox[{
           RowBox[{"fcc6", "[", "a", "]"}], "[", 
           RowBox[{"[", "3", "]"}], "]"}]}], ",", "n"}], "]"}], "+", 
       RowBox[{"MFCxz", "[", 
        RowBox[{"a", ",", "c", ",", "ae", ",", "a0", ",", 
         RowBox[{
          RowBox[{"a", "*", "ix"}], "+", 
          RowBox[{
           RowBox[{"fcc7", "[", "a", "]"}], "[", 
           RowBox[{"[", "1", "]"}], "]"}]}], ",", 
         RowBox[{
          RowBox[{"a", "*", "iy"}], "+", 
          RowBox[{
           RowBox[{"fcc7", "[", "a", "]"}], "[", 
           RowBox[{"[", "2", "]"}], "]"}]}], ",", 
         RowBox[{
          RowBox[{"a", "*", "iz"}], "+", 
          RowBox[{
           RowBox[{"fcc7", "[", "a", "]"}], "[", 
           RowBox[{"[", "3", "]"}], "]"}]}], ",", "n"}], "]"}], "+", 
       RowBox[{"MFCxz", "[", 
        RowBox[{"a", ",", "c", ",", "ae", ",", "a0", ",", 
         RowBox[{
          RowBox[{"a", "*", "ix"}], "+", 
          RowBox[{
           RowBox[{"fcc8", "[", "a", "]"}], "[", 
           RowBox[{"[", "1", "]"}], "]"}]}], ",", 
         RowBox[{
          RowBox[{"a", "*", "iy"}], "+", 
          RowBox[{
           RowBox[{"fcc8", "[", "a", "]"}], "[", 
           RowBox[{"[", "2", "]"}], "]"}]}], ",", 
         RowBox[{
          RowBox[{"a", "*", "iz"}], "+", 
          RowBox[{
           RowBox[{"fcc8", "[", "a", "]"}], "[", 
           RowBox[{"[", "3", "]"}], "]"}]}], ",", "n"}], "]"}], "+", 
       RowBox[{"MFCxz", "[", 
        RowBox[{"a", ",", "c", ",", "ae", ",", "a0", ",", 
         RowBox[{
          RowBox[{"a", "*", "ix"}], "+", 
          RowBox[{
           RowBox[{"fcc9", "[", "a", "]"}], "[", 
           RowBox[{"[", "1", "]"}], "]"}]}], ",", 
         RowBox[{
          RowBox[{"a", "*", "iy"}], "+", 
          RowBox[{
           RowBox[{"fcc9", "[", "a", "]"}], "[", 
           RowBox[{"[", "2", "]"}], "]"}]}], ",", 
         RowBox[{
          RowBox[{"a", "*", "iz"}], "+", 
          RowBox[{
           RowBox[{"fcc9", "[", "a", "]"}], "[", 
           RowBox[{"[", "3", "]"}], "]"}]}], ",", "n"}], "]"}], "+", 
       RowBox[{"MFCxz", "[", 
        RowBox[{"a", ",", "c", ",", "ae", ",", "a0", ",", 
         RowBox[{
          RowBox[{"a", "*", "ix"}], "+", 
          RowBox[{
           RowBox[{"fcc10", "[", "a", "]"}], "[", 
           RowBox[{"[", "1", "]"}], "]"}]}], ",", 
         RowBox[{
          RowBox[{"a", "*", "iy"}], "+", 
          RowBox[{
           RowBox[{"fcc10", "[", "a", "]"}], "[", 
           RowBox[{"[", "2", "]"}], "]"}]}], ",", 
         RowBox[{
          RowBox[{"a", "*", "iz"}], "+", 
          RowBox[{
           RowBox[{"fcc10", "[", "a", "]"}], "[", 
           RowBox[{"[", "3", "]"}], "]"}]}], ",", "n"}], "]"}], "+", 
       RowBox[{"MFCxz", "[", 
        RowBox[{"a", ",", "c", ",", "ae", ",", "a0", ",", 
         RowBox[{
          RowBox[{"a", "*", "ix"}], "+", 
          RowBox[{
           RowBox[{"fcc11", "[", "a", "]"}], "[", 
           RowBox[{"[", "1", "]"}], "]"}]}], ",", 
         RowBox[{
          RowBox[{"a", "*", "iy"}], "+", 
          RowBox[{
           RowBox[{"fcc11", "[", "a", "]"}], "[", 
           RowBox[{"[", "2", "]"}], "]"}]}], ",", 
         RowBox[{
          RowBox[{"a", "*", "iz"}], "+", 
          RowBox[{
           RowBox[{"fcc11", "[", "a", "]"}], "[", 
           RowBox[{"[", "3", "]"}], "]"}]}], ",", "n"}], "]"}], "+", 
       RowBox[{"MFCxz", "[", 
        RowBox[{"a", ",", "c", ",", "ae", ",", "a0", ",", 
         RowBox[{
          RowBox[{"a", "*", "ix"}], "+", 
          RowBox[{
           RowBox[{"fcc12", "[", "a", "]"}], "[", 
           RowBox[{"[", "1", "]"}], "]"}]}], ",", 
         RowBox[{
          RowBox[{"a", "*", "iy"}], "+", 
          RowBox[{
           RowBox[{"fcc12", "[", "a", "]"}], "[", 
           RowBox[{"[", "2", "]"}], "]"}]}], ",", 
         RowBox[{
          RowBox[{"a", "*", "iz"}], "+", 
          RowBox[{
           RowBox[{"fcc12", "[", "a", "]"}], "[", 
           RowBox[{"[", "3", "]"}], "]"}]}], ",", "n"}], "]"}]}], ")"}], "/", 
     "4"}]}]}], ";"}], "\[IndentingNewLine]", 
 RowBox[{
  RowBox[{
   RowBox[{"fccMFCxz0", "[", 
    RowBox[{
    "a_", ",", "c_", ",", "ae_", ",", "a0_", ",", "ix_", ",", "iy_", ",", 
     "iz_", ",", "n_"}], "]"}], "=", 
   RowBox[{
    RowBox[{"(", 
     RowBox[{
      RowBox[{"MFCxz", "[", 
       RowBox[{"a", ",", "c", ",", "ae", ",", "a0", ",", 
        RowBox[{
         RowBox[{"a", "*", "ix"}], "+", 
         RowBox[{
          RowBox[{"fcc1", "[", "a", "]"}], "[", 
          RowBox[{"[", "1", "]"}], "]"}]}], ",", 
        RowBox[{
         RowBox[{"a", "*", "iy"}], "+", 
         RowBox[{
          RowBox[{"fcc1", "[", "a", "]"}], "[", 
          RowBox[{"[", "2", "]"}], "]"}]}], ",", 
        RowBox[{
         RowBox[{"a", "*", "iz"}], "+", 
         RowBox[{
          RowBox[{"fcc1", "[", "a", "]"}], "[", 
          RowBox[{"[", "3", "]"}], "]"}]}], ",", "n"}], "]"}], "+", 
      RowBox[{"MFCxz", "[", 
       RowBox[{"a", ",", "c", ",", "ae", ",", "a0", ",", 
        RowBox[{
         RowBox[{"a", "*", "ix"}], "+", 
         RowBox[{
          RowBox[{"fcc2", "[", "a", "]"}], "[", 
          RowBox[{"[", "1", "]"}], "]"}]}], ",", 
        RowBox[{
         RowBox[{"a", "*", "iy"}], "+", 
         RowBox[{
          RowBox[{"fcc2", "[", "a", "]"}], "[", 
          RowBox[{"[", "2", "]"}], "]"}]}], ",", 
        RowBox[{
         RowBox[{"a", "*", "iz"}], "+", 
         RowBox[{
          RowBox[{"fcc2", "[", "a", "]"}], "[", 
          RowBox[{"[", "3", "]"}], "]"}]}], ",", "n"}], "]"}], "+", 
      RowBox[{"MFCxz", "[", 
       RowBox[{"a", ",", "c", ",", "ae", ",", "a0", ",", 
        RowBox[{
         RowBox[{"a", "*", "ix"}], "+", 
         RowBox[{
          RowBox[{"fcc3", "[", "a", "]"}], "[", 
          RowBox[{"[", "1", "]"}], "]"}]}], ",", 
        RowBox[{
         RowBox[{"a", "*", "iy"}], "+", 
         RowBox[{
          RowBox[{"fcc3", "[", "a", "]"}], "[", 
          RowBox[{"[", "2", "]"}], "]"}]}], ",", 
        RowBox[{
         RowBox[{"a", "*", "iz"}], "+", 
         RowBox[{
          RowBox[{"fcc3", "[", "a", "]"}], "[", 
          RowBox[{"[", "3", "]"}], "]"}]}], ",", "n"}], "]"}], "+", 
      RowBox[{"MFCxz", "[", 
       RowBox[{"a", ",", "c", ",", "ae", ",", "a0", ",", 
        RowBox[{
         RowBox[{"a", "*", "ix"}], "+", 
         RowBox[{
          RowBox[{"fcc4", "[", "a", "]"}], "[", 
          RowBox[{"[", "1", "]"}], "]"}]}], ",", 
        RowBox[{
         RowBox[{"a", "*", "iy"}], "+", 
         RowBox[{
          RowBox[{"fcc4", "[", "a", "]"}], "[", 
          RowBox[{"[", "2", "]"}], "]"}]}], ",", 
        RowBox[{
         RowBox[{"a", "*", "iz"}], "+", 
         RowBox[{
          RowBox[{"fcc4", "[", "a", "]"}], "[", 
          RowBox[{"[", "3", "]"}], "]"}]}], ",", "n"}], "]"}], "+", 
      RowBox[{"MFCxz", "[", 
       RowBox[{"a", ",", "c", ",", "ae", ",", "a0", ",", 
        RowBox[{
         RowBox[{"a", "*", "ix"}], "+", 
         RowBox[{
          RowBox[{"fcc5", "[", "a", "]"}], "[", 
          RowBox[{"[", "1", "]"}], "]"}]}], ",", 
        RowBox[{
         RowBox[{"a", "*", "iy"}], "+", 
         RowBox[{
          RowBox[{"fcc5", "[", "a", "]"}], "[", 
          RowBox[{"[", "2", "]"}], "]"}]}], ",", 
        RowBox[{
         RowBox[{"a", "*", "iz"}], "+", 
         RowBox[{
          RowBox[{"fcc5", "[", "a", "]"}], "[", 
          RowBox[{"[", "3", "]"}], "]"}]}], ",", "n"}], "]"}], "+", 
      RowBox[{"MFCxz", "[", 
       RowBox[{"a", ",", "c", ",", "ae", ",", "a0", ",", 
        RowBox[{
         RowBox[{"a", "*", "ix"}], "+", 
         RowBox[{
          RowBox[{"fcc6", "[", "a", "]"}], "[", 
          RowBox[{"[", "1", "]"}], "]"}]}], ",", 
        RowBox[{
         RowBox[{"a", "*", "iy"}], "+", 
         RowBox[{
          RowBox[{"fcc6", "[", "a", "]"}], "[", 
          RowBox[{"[", "2", "]"}], "]"}]}], ",", 
        RowBox[{
         RowBox[{"a", "*", "iz"}], "+", 
         RowBox[{
          RowBox[{"fcc6", "[", "a", "]"}], "[", 
          RowBox[{"[", "3", "]"}], "]"}]}], ",", "n"}], "]"}], "+", 
      RowBox[{"MFCxz", "[", 
       RowBox[{"a", ",", "c", ",", "ae", ",", "a0", ",", 
        RowBox[{
         RowBox[{"a", "*", "ix"}], "+", 
         RowBox[{
          RowBox[{"fcc7", "[", "a", "]"}], "[", 
          RowBox[{"[", "1", "]"}], "]"}]}], ",", 
        RowBox[{
         RowBox[{"a", "*", "iy"}], "+", 
         RowBox[{
          RowBox[{"fcc7", "[", "a", "]"}], "[", 
          RowBox[{"[", "2", "]"}], "]"}]}], ",", 
        RowBox[{
         RowBox[{"a", "*", "iz"}], "+", 
         RowBox[{
          RowBox[{"fcc7", "[", "a", "]"}], "[", 
          RowBox[{"[", "3", "]"}], "]"}]}], ",", "n"}], "]"}], "+", 
      RowBox[{"MFCxz", "[", 
       RowBox[{"a", ",", "c", ",", "ae", ",", "a0", ",", 
        RowBox[{
         RowBox[{"a", "*", "ix"}], "+", 
         RowBox[{
          RowBox[{"fcc8", "[", "a", "]"}], "[", 
          RowBox[{"[", "1", "]"}], "]"}]}], ",", 
        RowBox[{
         RowBox[{"a", "*", "iy"}], "+", 
         RowBox[{
          RowBox[{"fcc8", "[", "a", "]"}], "[", 
          RowBox[{"[", "2", "]"}], "]"}]}], ",", 
        RowBox[{
         RowBox[{"a", "*", "iz"}], "+", 
         RowBox[{
          RowBox[{"fcc8", "[", "a", "]"}], "[", 
          RowBox[{"[", "3", "]"}], "]"}]}], ",", "n"}], "]"}], "+", 
      RowBox[{"MFCxz", "[", 
       RowBox[{"a", ",", "c", ",", "ae", ",", "a0", ",", 
        RowBox[{
         RowBox[{"a", "*", "ix"}], "+", 
         RowBox[{
          RowBox[{"fcc9", "[", "a", "]"}], "[", 
          RowBox[{"[", "1", "]"}], "]"}]}], ",", 
        RowBox[{
         RowBox[{"a", "*", "iy"}], "+", 
         RowBox[{
          RowBox[{"fcc9", "[", "a", "]"}], "[", 
          RowBox[{"[", "2", "]"}], "]"}]}], ",", 
        RowBox[{
         RowBox[{"a", "*", "iz"}], "+", 
         RowBox[{
          RowBox[{"fcc9", "[", "a", "]"}], "[", 
          RowBox[{"[", "3", "]"}], "]"}]}], ",", "n"}], "]"}], "+", 
      RowBox[{"MFCxz", "[", 
       RowBox[{"a", ",", "c", ",", "ae", ",", "a0", ",", 
        RowBox[{
         RowBox[{"a", "*", "ix"}], "+", 
         RowBox[{
          RowBox[{"fcc10", "[", "a", "]"}], "[", 
          RowBox[{"[", "1", "]"}], "]"}]}], ",", 
        RowBox[{
         RowBox[{"a", "*", "iy"}], "+", 
         RowBox[{
          RowBox[{"fcc10", "[", "a", "]"}], "[", 
          RowBox[{"[", "2", "]"}], "]"}]}], ",", 
        RowBox[{
         RowBox[{"a", "*", "iz"}], "+", 
         RowBox[{
          RowBox[{"fcc10", "[", "a", "]"}], "[", 
          RowBox[{"[", "3", "]"}], "]"}]}], ",", "n"}], "]"}], "+", 
      RowBox[{"MFCxz", "[", 
       RowBox[{"a", ",", "c", ",", "ae", ",", "a0", ",", 
        RowBox[{
         RowBox[{"a", "*", "ix"}], "+", 
         RowBox[{
          RowBox[{"fcc11", "[", "a", "]"}], "[", 
          RowBox[{"[", "1", "]"}], "]"}]}], ",", 
        RowBox[{
         RowBox[{"a", "*", "iy"}], "+", 
         RowBox[{
          RowBox[{"fcc11", "[", "a", "]"}], "[", 
          RowBox[{"[", "2", "]"}], "]"}]}], ",", 
        RowBox[{
         RowBox[{"a", "*", "iz"}], "+", 
         RowBox[{
          RowBox[{"fcc11", "[", "a", "]"}], "[", 
          RowBox[{"[", "3", "]"}], "]"}]}], ",", "n"}], "]"}], "+", 
      RowBox[{"MFCxz", "[", 
       RowBox[{"a", ",", "c", ",", "ae", ",", "a0", ",", 
        RowBox[{
         RowBox[{"a", "*", "ix"}], "+", 
         RowBox[{
          RowBox[{"fcc12", "[", "a", "]"}], "[", 
          RowBox[{"[", "1", "]"}], "]"}]}], ",", 
        RowBox[{
         RowBox[{"a", "*", "iy"}], "+", 
         RowBox[{
          RowBox[{"fcc12", "[", "a", "]"}], "[", 
          RowBox[{"[", "2", "]"}], "]"}]}], ",", 
        RowBox[{
         RowBox[{"a", "*", "iz"}], "+", 
         RowBox[{
          RowBox[{"fcc12", "[", "a", "]"}], "[", 
          RowBox[{"[", "3", "]"}], "]"}]}], ",", "n"}], "]"}]}], ")"}], "/", 
    "4"}]}], ";"}], "\[IndentingNewLine]", 
 RowBox[{
  RowBox[{
   RowBox[{"fccMFCyz", "[", 
    RowBox[{
    "a_", ",", "c_", ",", "ae_", ",", "a0_", ",", "ix_", ",", "iy_", ",", 
     "iz_", ",", "n_"}], "]"}], "=", 
   RowBox[{
    RowBox[{"MFCyz", "[", 
     RowBox[{"a", ",", "c", ",", "ae", ",", "a0", ",", 
      RowBox[{"a", "*", "ix"}], ",", 
      RowBox[{"a", "*", "iy"}], ",", 
      RowBox[{"a", "*", "iz"}], ",", "n"}], "]"}], "+", 
    RowBox[{
     RowBox[{"(", 
      RowBox[{
       RowBox[{"MFCyz", "[", 
        RowBox[{"a", ",", "c", ",", "ae", ",", "a0", ",", 
         RowBox[{
          RowBox[{"a", "*", "ix"}], "+", 
          RowBox[{
           RowBox[{"fcc1", "[", "a", "]"}], "[", 
           RowBox[{"[", "1", "]"}], "]"}]}], ",", 
         RowBox[{
          RowBox[{"a", "*", "iy"}], "+", 
          RowBox[{
           RowBox[{"fcc1", "[", "a", "]"}], "[", 
           RowBox[{"[", "2", "]"}], "]"}]}], ",", 
         RowBox[{
          RowBox[{"a", "*", "iz"}], "+", 
          RowBox[{
           RowBox[{"fcc1", "[", "a", "]"}], "[", 
           RowBox[{"[", "3", "]"}], "]"}]}], ",", "n"}], "]"}], "+", 
       RowBox[{"MFCyz", "[", 
        RowBox[{"a", ",", "c", ",", "ae", ",", "a0", ",", 
         RowBox[{
          RowBox[{"a", "*", "ix"}], "+", 
          RowBox[{
           RowBox[{"fcc2", "[", "a", "]"}], "[", 
           RowBox[{"[", "1", "]"}], "]"}]}], ",", 
         RowBox[{
          RowBox[{"a", "*", "iy"}], "+", 
          RowBox[{
           RowBox[{"fcc2", "[", "a", "]"}], "[", 
           RowBox[{"[", "2", "]"}], "]"}]}], ",", 
         RowBox[{
          RowBox[{"a", "*", "iz"}], "+", 
          RowBox[{
           RowBox[{"fcc2", "[", "a", "]"}], "[", 
           RowBox[{"[", "3", "]"}], "]"}]}], ",", "n"}], "]"}], "+", 
       RowBox[{"MFCyz", "[", 
        RowBox[{"a", ",", "c", ",", "ae", ",", "a0", ",", 
         RowBox[{
          RowBox[{"a", "*", "ix"}], "+", 
          RowBox[{
           RowBox[{"fcc3", "[", "a", "]"}], "[", 
           RowBox[{"[", "1", "]"}], "]"}]}], ",", 
         RowBox[{
          RowBox[{"a", "*", "iy"}], "+", 
          RowBox[{
           RowBox[{"fcc3", "[", "a", "]"}], "[", 
           RowBox[{"[", "2", "]"}], "]"}]}], ",", 
         RowBox[{
          RowBox[{"a", "*", "iz"}], "+", 
          RowBox[{
           RowBox[{"fcc3", "[", "a", "]"}], "[", 
           RowBox[{"[", "3", "]"}], "]"}]}], ",", "n"}], "]"}], "+", 
       RowBox[{"MFCyz", "[", 
        RowBox[{"a", ",", "c", ",", "ae", ",", "a0", ",", 
         RowBox[{
          RowBox[{"a", "*", "ix"}], "+", 
          RowBox[{
           RowBox[{"fcc4", "[", "a", "]"}], "[", 
           RowBox[{"[", "1", "]"}], "]"}]}], ",", 
         RowBox[{
          RowBox[{"a", "*", "iy"}], "+", 
          RowBox[{
           RowBox[{"fcc4", "[", "a", "]"}], "[", 
           RowBox[{"[", "2", "]"}], "]"}]}], ",", 
         RowBox[{
          RowBox[{"a", "*", "iz"}], "+", 
          RowBox[{
           RowBox[{"fcc4", "[", "a", "]"}], "[", 
           RowBox[{"[", "3", "]"}], "]"}]}], ",", "n"}], "]"}], "+", 
       RowBox[{"MFCyz", "[", 
        RowBox[{"a", ",", "c", ",", "ae", ",", "a0", ",", 
         RowBox[{
          RowBox[{"a", "*", "ix"}], "+", 
          RowBox[{
           RowBox[{"fcc5", "[", "a", "]"}], "[", 
           RowBox[{"[", "1", "]"}], "]"}]}], ",", 
         RowBox[{
          RowBox[{"a", "*", "iy"}], "+", 
          RowBox[{
           RowBox[{"fcc5", "[", "a", "]"}], "[", 
           RowBox[{"[", "2", "]"}], "]"}]}], ",", 
         RowBox[{
          RowBox[{"a", "*", "iz"}], "+", 
          RowBox[{
           RowBox[{"fcc5", "[", "a", "]"}], "[", 
           RowBox[{"[", "3", "]"}], "]"}]}], ",", "n"}], "]"}], "+", 
       RowBox[{"MFCyz", "[", 
        RowBox[{"a", ",", "c", ",", "ae", ",", "a0", ",", 
         RowBox[{
          RowBox[{"a", "*", "ix"}], "+", 
          RowBox[{
           RowBox[{"fcc6", "[", "a", "]"}], "[", 
           RowBox[{"[", "1", "]"}], "]"}]}], ",", 
         RowBox[{
          RowBox[{"a", "*", "iy"}], "+", 
          RowBox[{
           RowBox[{"fcc6", "[", "a", "]"}], "[", 
           RowBox[{"[", "2", "]"}], "]"}]}], ",", 
         RowBox[{
          RowBox[{"a", "*", "iz"}], "+", 
          RowBox[{
           RowBox[{"fcc6", "[", "a", "]"}], "[", 
           RowBox[{"[", "3", "]"}], "]"}]}], ",", "n"}], "]"}], "+", 
       RowBox[{"MFCyz", "[", 
        RowBox[{"a", ",", "c", ",", "ae", ",", "a0", ",", 
         RowBox[{
          RowBox[{"a", "*", "ix"}], "+", 
          RowBox[{
           RowBox[{"fcc7", "[", "a", "]"}], "[", 
           RowBox[{"[", "1", "]"}], "]"}]}], ",", 
         RowBox[{
          RowBox[{"a", "*", "iy"}], "+", 
          RowBox[{
           RowBox[{"fcc7", "[", "a", "]"}], "[", 
           RowBox[{"[", "2", "]"}], "]"}]}], ",", 
         RowBox[{
          RowBox[{"a", "*", "iz"}], "+", 
          RowBox[{
           RowBox[{"fcc7", "[", "a", "]"}], "[", 
           RowBox[{"[", "3", "]"}], "]"}]}], ",", "n"}], "]"}], "+", 
       RowBox[{"MFCyz", "[", 
        RowBox[{"a", ",", "c", ",", "ae", ",", "a0", ",", 
         RowBox[{
          RowBox[{"a", "*", "ix"}], "+", 
          RowBox[{
           RowBox[{"fcc8", "[", "a", "]"}], "[", 
           RowBox[{"[", "1", "]"}], "]"}]}], ",", 
         RowBox[{
          RowBox[{"a", "*", "iy"}], "+", 
          RowBox[{
           RowBox[{"fcc8", "[", "a", "]"}], "[", 
           RowBox[{"[", "2", "]"}], "]"}]}], ",", 
         RowBox[{
          RowBox[{"a", "*", "iz"}], "+", 
          RowBox[{
           RowBox[{"fcc8", "[", "a", "]"}], "[", 
           RowBox[{"[", "3", "]"}], "]"}]}], ",", "n"}], "]"}], "+", 
       RowBox[{"MFCyz", "[", 
        RowBox[{"a", ",", "c", ",", "ae", ",", "a0", ",", 
         RowBox[{
          RowBox[{"a", "*", "ix"}], "+", 
          RowBox[{
           RowBox[{"fcc9", "[", "a", "]"}], "[", 
           RowBox[{"[", "1", "]"}], "]"}]}], ",", 
         RowBox[{
          RowBox[{"a", "*", "iy"}], "+", 
          RowBox[{
           RowBox[{"fcc9", "[", "a", "]"}], "[", 
           RowBox[{"[", "2", "]"}], "]"}]}], ",", 
         RowBox[{
          RowBox[{"a", "*", "iz"}], "+", 
          RowBox[{
           RowBox[{"fcc9", "[", "a", "]"}], "[", 
           RowBox[{"[", "3", "]"}], "]"}]}], ",", "n"}], "]"}], "+", 
       RowBox[{"MFCyz", "[", 
        RowBox[{"a", ",", "c", ",", "ae", ",", "a0", ",", 
         RowBox[{
          RowBox[{"a", "*", "ix"}], "+", 
          RowBox[{
           RowBox[{"fcc10", "[", "a", "]"}], "[", 
           RowBox[{"[", "1", "]"}], "]"}]}], ",", 
         RowBox[{
          RowBox[{"a", "*", "iy"}], "+", 
          RowBox[{
           RowBox[{"fcc10", "[", "a", "]"}], "[", 
           RowBox[{"[", "2", "]"}], "]"}]}], ",", 
         RowBox[{
          RowBox[{"a", "*", "iz"}], "+", 
          RowBox[{
           RowBox[{"fcc10", "[", "a", "]"}], "[", 
           RowBox[{"[", "3", "]"}], "]"}]}], ",", "n"}], "]"}], "+", 
       RowBox[{"MFCyz", "[", 
        RowBox[{"a", ",", "c", ",", "ae", ",", "a0", ",", 
         RowBox[{
          RowBox[{"a", "*", "ix"}], "+", 
          RowBox[{
           RowBox[{"fcc11", "[", "a", "]"}], "[", 
           RowBox[{"[", "1", "]"}], "]"}]}], ",", 
         RowBox[{
          RowBox[{"a", "*", "iy"}], "+", 
          RowBox[{
           RowBox[{"fcc11", "[", "a", "]"}], "[", 
           RowBox[{"[", "2", "]"}], "]"}]}], ",", 
         RowBox[{
          RowBox[{"a", "*", "iz"}], "+", 
          RowBox[{
           RowBox[{"fcc11", "[", "a", "]"}], "[", 
           RowBox[{"[", "3", "]"}], "]"}]}], ",", "n"}], "]"}], "+", 
       RowBox[{"MFCyz", "[", 
        RowBox[{"a", ",", "c", ",", "ae", ",", "a0", ",", 
         RowBox[{
          RowBox[{"a", "*", "ix"}], "+", 
          RowBox[{
           RowBox[{"fcc12", "[", "a", "]"}], "[", 
           RowBox[{"[", "1", "]"}], "]"}]}], ",", 
         RowBox[{
          RowBox[{"a", "*", "iy"}], "+", 
          RowBox[{
           RowBox[{"fcc12", "[", "a", "]"}], "[", 
           RowBox[{"[", "2", "]"}], "]"}]}], ",", 
         RowBox[{
          RowBox[{"a", "*", "iz"}], "+", 
          RowBox[{
           RowBox[{"fcc12", "[", "a", "]"}], "[", 
           RowBox[{"[", "3", "]"}], "]"}]}], ",", "n"}], "]"}]}], ")"}], "/", 
     "4"}]}]}], ";"}], "\[IndentingNewLine]", 
 RowBox[{
  RowBox[{
   RowBox[{"fccMFCyz0", "[", 
    RowBox[{
    "a_", ",", "c_", ",", "ae_", ",", "a0_", ",", "ix_", ",", "iy_", ",", 
     "iz_", ",", "n_"}], "]"}], "=", 
   RowBox[{
    RowBox[{"(", 
     RowBox[{
      RowBox[{"MFCyz", "[", 
       RowBox[{"a", ",", "c", ",", "ae", ",", "a0", ",", 
        RowBox[{
         RowBox[{"a", "*", "ix"}], "+", 
         RowBox[{
          RowBox[{"fcc1", "[", "a", "]"}], "[", 
          RowBox[{"[", "1", "]"}], "]"}]}], ",", 
        RowBox[{
         RowBox[{"a", "*", "iy"}], "+", 
         RowBox[{
          RowBox[{"fcc1", "[", "a", "]"}], "[", 
          RowBox[{"[", "2", "]"}], "]"}]}], ",", 
        RowBox[{
         RowBox[{"a", "*", "iz"}], "+", 
         RowBox[{
          RowBox[{"fcc1", "[", "a", "]"}], "[", 
          RowBox[{"[", "3", "]"}], "]"}]}], ",", "n"}], "]"}], "+", 
      RowBox[{"MFCyz", "[", 
       RowBox[{"a", ",", "c", ",", "ae", ",", "a0", ",", 
        RowBox[{
         RowBox[{"a", "*", "ix"}], "+", 
         RowBox[{
          RowBox[{"fcc2", "[", "a", "]"}], "[", 
          RowBox[{"[", "1", "]"}], "]"}]}], ",", 
        RowBox[{
         RowBox[{"a", "*", "iy"}], "+", 
         RowBox[{
          RowBox[{"fcc2", "[", "a", "]"}], "[", 
          RowBox[{"[", "2", "]"}], "]"}]}], ",", 
        RowBox[{
         RowBox[{"a", "*", "iz"}], "+", 
         RowBox[{
          RowBox[{"fcc2", "[", "a", "]"}], "[", 
          RowBox[{"[", "3", "]"}], "]"}]}], ",", "n"}], "]"}], "+", 
      RowBox[{"MFCyz", "[", 
       RowBox[{"a", ",", "c", ",", "ae", ",", "a0", ",", 
        RowBox[{
         RowBox[{"a", "*", "ix"}], "+", 
         RowBox[{
          RowBox[{"fcc3", "[", "a", "]"}], "[", 
          RowBox[{"[", "1", "]"}], "]"}]}], ",", 
        RowBox[{
         RowBox[{"a", "*", "iy"}], "+", 
         RowBox[{
          RowBox[{"fcc3", "[", "a", "]"}], "[", 
          RowBox[{"[", "2", "]"}], "]"}]}], ",", 
        RowBox[{
         RowBox[{"a", "*", "iz"}], "+", 
         RowBox[{
          RowBox[{"fcc3", "[", "a", "]"}], "[", 
          RowBox[{"[", "3", "]"}], "]"}]}], ",", "n"}], "]"}], "+", 
      RowBox[{"MFCyz", "[", 
       RowBox[{"a", ",", "c", ",", "ae", ",", "a0", ",", 
        RowBox[{
         RowBox[{"a", "*", "ix"}], "+", 
         RowBox[{
          RowBox[{"fcc4", "[", "a", "]"}], "[", 
          RowBox[{"[", "1", "]"}], "]"}]}], ",", 
        RowBox[{
         RowBox[{"a", "*", "iy"}], "+", 
         RowBox[{
          RowBox[{"fcc4", "[", "a", "]"}], "[", 
          RowBox[{"[", "2", "]"}], "]"}]}], ",", 
        RowBox[{
         RowBox[{"a", "*", "iz"}], "+", 
         RowBox[{
          RowBox[{"fcc4", "[", "a", "]"}], "[", 
          RowBox[{"[", "3", "]"}], "]"}]}], ",", "n"}], "]"}], "+", 
      RowBox[{"MFCyz", "[", 
       RowBox[{"a", ",", "c", ",", "ae", ",", "a0", ",", 
        RowBox[{
         RowBox[{"a", "*", "ix"}], "+", 
         RowBox[{
          RowBox[{"fcc5", "[", "a", "]"}], "[", 
          RowBox[{"[", "1", "]"}], "]"}]}], ",", 
        RowBox[{
         RowBox[{"a", "*", "iy"}], "+", 
         RowBox[{
          RowBox[{"fcc5", "[", "a", "]"}], "[", 
          RowBox[{"[", "2", "]"}], "]"}]}], ",", 
        RowBox[{
         RowBox[{"a", "*", "iz"}], "+", 
         RowBox[{
          RowBox[{"fcc5", "[", "a", "]"}], "[", 
          RowBox[{"[", "3", "]"}], "]"}]}], ",", "n"}], "]"}], "+", 
      RowBox[{"MFCyz", "[", 
       RowBox[{"a", ",", "c", ",", "ae", ",", "a0", ",", 
        RowBox[{
         RowBox[{"a", "*", "ix"}], "+", 
         RowBox[{
          RowBox[{"fcc6", "[", "a", "]"}], "[", 
          RowBox[{"[", "1", "]"}], "]"}]}], ",", 
        RowBox[{
         RowBox[{"a", "*", "iy"}], "+", 
         RowBox[{
          RowBox[{"fcc6", "[", "a", "]"}], "[", 
          RowBox[{"[", "2", "]"}], "]"}]}], ",", 
        RowBox[{
         RowBox[{"a", "*", "iz"}], "+", 
         RowBox[{
          RowBox[{"fcc6", "[", "a", "]"}], "[", 
          RowBox[{"[", "3", "]"}], "]"}]}], ",", "n"}], "]"}], "+", 
      RowBox[{"MFCyz", "[", 
       RowBox[{"a", ",", "c", ",", "ae", ",", "a0", ",", 
        RowBox[{
         RowBox[{"a", "*", "ix"}], "+", 
         RowBox[{
          RowBox[{"fcc7", "[", "a", "]"}], "[", 
          RowBox[{"[", "1", "]"}], "]"}]}], ",", 
        RowBox[{
         RowBox[{"a", "*", "iy"}], "+", 
         RowBox[{
          RowBox[{"fcc7", "[", "a", "]"}], "[", 
          RowBox[{"[", "2", "]"}], "]"}]}], ",", 
        RowBox[{
         RowBox[{"a", "*", "iz"}], "+", 
         RowBox[{
          RowBox[{"fcc7", "[", "a", "]"}], "[", 
          RowBox[{"[", "3", "]"}], "]"}]}], ",", "n"}], "]"}], "+", 
      RowBox[{"MFCyz", "[", 
       RowBox[{"a", ",", "c", ",", "ae", ",", "a0", ",", 
        RowBox[{
         RowBox[{"a", "*", "ix"}], "+", 
         RowBox[{
          RowBox[{"fcc8", "[", "a", "]"}], "[", 
          RowBox[{"[", "1", "]"}], "]"}]}], ",", 
        RowBox[{
         RowBox[{"a", "*", "iy"}], "+", 
         RowBox[{
          RowBox[{"fcc8", "[", "a", "]"}], "[", 
          RowBox[{"[", "2", "]"}], "]"}]}], ",", 
        RowBox[{
         RowBox[{"a", "*", "iz"}], "+", 
         RowBox[{
          RowBox[{"fcc8", "[", "a", "]"}], "[", 
          RowBox[{"[", "3", "]"}], "]"}]}], ",", "n"}], "]"}], "+", 
      RowBox[{"MFCyz", "[", 
       RowBox[{"a", ",", "c", ",", "ae", ",", "a0", ",", 
        RowBox[{
         RowBox[{"a", "*", "ix"}], "+", 
         RowBox[{
          RowBox[{"fcc9", "[", "a", "]"}], "[", 
          RowBox[{"[", "1", "]"}], "]"}]}], ",", 
        RowBox[{
         RowBox[{"a", "*", "iy"}], "+", 
         RowBox[{
          RowBox[{"fcc9", "[", "a", "]"}], "[", 
          RowBox[{"[", "2", "]"}], "]"}]}], ",", 
        RowBox[{
         RowBox[{"a", "*", "iz"}], "+", 
         RowBox[{
          RowBox[{"fcc9", "[", "a", "]"}], "[", 
          RowBox[{"[", "3", "]"}], "]"}]}], ",", "n"}], "]"}], "+", 
      RowBox[{"MFCyz", "[", 
       RowBox[{"a", ",", "c", ",", "ae", ",", "a0", ",", 
        RowBox[{
         RowBox[{"a", "*", "ix"}], "+", 
         RowBox[{
          RowBox[{"fcc10", "[", "a", "]"}], "[", 
          RowBox[{"[", "1", "]"}], "]"}]}], ",", 
        RowBox[{
         RowBox[{"a", "*", "iy"}], "+", 
         RowBox[{
          RowBox[{"fcc10", "[", "a", "]"}], "[", 
          RowBox[{"[", "2", "]"}], "]"}]}], ",", 
        RowBox[{
         RowBox[{"a", "*", "iz"}], "+", 
         RowBox[{
          RowBox[{"fcc10", "[", "a", "]"}], "[", 
          RowBox[{"[", "3", "]"}], "]"}]}], ",", "n"}], "]"}], "+", 
      RowBox[{"MFCyz", "[", 
       RowBox[{"a", ",", "c", ",", "ae", ",", "a0", ",", 
        RowBox[{
         RowBox[{"a", "*", "ix"}], "+", 
         RowBox[{
          RowBox[{"fcc11", "[", "a", "]"}], "[", 
          RowBox[{"[", "1", "]"}], "]"}]}], ",", 
        RowBox[{
         RowBox[{"a", "*", "iy"}], "+", 
         RowBox[{
          RowBox[{"fcc11", "[", "a", "]"}], "[", 
          RowBox[{"[", "2", "]"}], "]"}]}], ",", 
        RowBox[{
         RowBox[{"a", "*", "iz"}], "+", 
         RowBox[{
          RowBox[{"fcc11", "[", "a", "]"}], "[", 
          RowBox[{"[", "3", "]"}], "]"}]}], ",", "n"}], "]"}], "+", 
      RowBox[{"MFCyz", "[", 
       RowBox[{"a", ",", "c", ",", "ae", ",", "a0", ",", 
        RowBox[{
         RowBox[{"a", "*", "ix"}], "+", 
         RowBox[{
          RowBox[{"fcc12", "[", "a", "]"}], "[", 
          RowBox[{"[", "1", "]"}], "]"}]}], ",", 
        RowBox[{
         RowBox[{"a", "*", "iy"}], "+", 
         RowBox[{
          RowBox[{"fcc12", "[", "a", "]"}], "[", 
          RowBox[{"[", "2", "]"}], "]"}]}], ",", 
        RowBox[{
         RowBox[{"a", "*", "iz"}], "+", 
         RowBox[{
          RowBox[{"fcc12", "[", "a", "]"}], "[", 
          RowBox[{"[", "3", "]"}], "]"}]}], ",", "n"}], "]"}]}], ")"}], "/", 
    "4"}]}], ";"}]}], "Input",
 InitializationCell->True,
 CellChangeTimes->{{3.745834348230523*^9, 3.745834459961794*^9}, {
   3.7458344983383093`*^9, 3.745834579131034*^9}, {3.745834677228327*^9, 
   3.7458350621694517`*^9}, {3.745835099034301*^9, 3.745835282613317*^9}, {
   3.74583531720846*^9, 3.7458356093803873`*^9}, 3.745835664847527*^9, {
   3.7458356996841497`*^9, 3.745835771287031*^9}, {3.745837116926754*^9, 
   3.745837196763083*^9}, {3.746335110779036*^9, 3.746335156145549*^9}, {
   3.746335234921694*^9, 3.7463352944082537`*^9}},
 CellLabel->
  "In[146]:=",ExpressionUUID->"32eae2aa-43a5-4b01-ac1c-dad0d94bd430"]
}, Closed]],

Cell[CellGroupData[{

Cell["sketch", "Subsection",
 CellChangeTimes->{{3.7430539577899227`*^9, 
  3.743053958797838*^9}},ExpressionUUID->"0d54f779-711b-4199-8332-\
194fb107065b"],

Cell[BoxData[
 RowBox[{
  RowBox[{
   RowBox[{"fccsketch", "[", 
    RowBox[{"a_", ",", "limit_"}], "]"}], ":=", 
   RowBox[{"Show", "[", 
    RowBox[{
     RowBox[{"ListPointPlot3D", "[", 
      RowBox[{
       RowBox[{"Flatten", "[", 
        RowBox[{
         RowBox[{
          RowBox[{"Table", "[", 
           RowBox[{
            RowBox[{"If", "[", 
             RowBox[{
              RowBox[{
               RowBox[{
                SuperscriptBox["ix", "2"], "+", 
                SuperscriptBox["iy", "2"], "+", 
                SuperscriptBox["iz", "2"]}], "\[LessEqual]", 
               SuperscriptBox["limit", "2"]}], ",", 
              RowBox[{"Transpose", "[", 
               RowBox[{
                RowBox[{"a", "*", 
                 RowBox[{"{", 
                  RowBox[{"ix", ",", "iy", ",", "iz"}], "}"}]}], "+", 
                RowBox[{"Transpose", "[", 
                 RowBox[{"{", 
                  RowBox[{
                   RowBox[{"{", 
                    RowBox[{"0", ",", "0", ",", "0"}], "}"}], ",", 
                   RowBox[{"fcc1", "[", "a", "]"}], ",", 
                   RowBox[{"fcc2", "[", "a", "]"}], ",", 
                   RowBox[{"fcc3", "[", "a", "]"}], ",", 
                   RowBox[{"fcc4", "[", "a", "]"}], ",", 
                   RowBox[{"fcc5", "[", "a", "]"}], ",", 
                   RowBox[{"fcc6", "[", "a", "]"}], ",", 
                   RowBox[{"fcc7", "[", "a", "]"}], ",", 
                   RowBox[{"fcc8", "[", "a", "]"}], ",", 
                   RowBox[{"fcc9", "[", "a", "]"}], ",", 
                   RowBox[{"fcc10", "[", "a", "]"}], ",", 
                   RowBox[{"fcc11", "[", "a", "]"}], ",", 
                   RowBox[{"fcc12", "[", "a", "]"}]}], "}"}], "]"}]}], 
               "]"}]}], "]"}], ",", 
            RowBox[{"{", 
             RowBox[{"ix", ",", 
              RowBox[{"-", "limit"}], ",", "limit"}], "}"}], ",", 
            RowBox[{"{", 
             RowBox[{"iy", ",", 
              RowBox[{"-", "limit"}], ",", "limit"}], "}"}], ",", 
            RowBox[{"{", 
             RowBox[{"iz", ",", 
              RowBox[{"-", "limit"}], ",", "limit"}], "}"}]}], "]"}], "/.", 
          RowBox[{"Null", "\[Rule]", 
           RowBox[{"Sequence", "[", "]"}]}]}], ",", "3"}], "]"}], ",", 
       RowBox[{"AxesOrigin", "\[Rule]", 
        RowBox[{"{", 
         RowBox[{"0", ",", "0", ",", "0"}], "}"}]}], ",", 
       RowBox[{"BoxRatios", "\[Rule]", 
        RowBox[{"{", 
         RowBox[{"1", ",", "1", ",", "1"}], "}"}]}], ",", 
       RowBox[{"ColorFunction", "\[Rule]", "\"\<Rainbow\>\""}], ",", 
       RowBox[{"AxesLabel", "\[Rule]", 
        RowBox[{"{", 
         RowBox[{"x", ",", "y", ",", "z"}], "}"}]}], ",", " ", 
       RowBox[{"ViewPoint", "\[Rule]", 
        RowBox[{"{", 
         RowBox[{"3", ",", 
          RowBox[{"-", "1.5"}], ",", "1"}], "}"}]}], ",", 
       RowBox[{"ViewVertical", "\[Rule]", 
        RowBox[{"{", 
         RowBox[{"0", ",", "0", ",", "1"}], "}"}]}], ",", 
       RowBox[{"LabelStyle", "\[Rule]", 
        RowBox[{"Directive", "[", 
         RowBox[{"Black", ",", "14"}], "]"}]}]}], "]"}], ",", 
     RowBox[{"SphericalPlot3D", "[", 
      RowBox[{
       RowBox[{"{", 
        RowBox[{"a", "*", "limit"}], "}"}], ",", 
       RowBox[{"{", 
        RowBox[{"\[Theta]", ",", "0", ",", "Pi"}], "}"}], ",", 
       RowBox[{"{", 
        RowBox[{"\[Phi]", ",", "0", ",", 
         RowBox[{"2", " ", "Pi"}]}], "}"}], ",", 
       RowBox[{"PlotStyle", "\[Rule]", 
        RowBox[{"Directive", "[", 
         RowBox[{"Orange", ",", 
          RowBox[{"Opacity", "[", "0.1", "]"}]}], "]"}]}], ",", 
       RowBox[{"Mesh", "\[Rule]", "None"}]}], "]"}]}], "]"}]}], 
  ";"}]], "Input",
 InitializationCell->True,
 CellChangeTimes->{{3.7430524300265923`*^9, 3.74305250900393*^9}, {
  3.743052717855217*^9, 3.7430527273501253`*^9}, {3.7430535389889402`*^9, 
  3.7430535661677513`*^9}, {3.743053695054659*^9, 3.743053695117794*^9}, {
  3.743053837448098*^9, 3.7430538390474463`*^9}, {3.743053963680434*^9, 
  3.743053986720236*^9}, {3.743066248159863*^9, 3.743066272341943*^9}, {
  3.74471461927634*^9, 3.744714647468664*^9}, {3.7447146831662493`*^9, 
  3.744714721332205*^9}},
 CellLabel->
  "In[158]:=",ExpressionUUID->"2c80d8d9-5b4e-4547-8c55-7825a8ad9c45"],

Cell[BoxData[
 RowBox[{"(*", 
  RowBox[{
   RowBox[{
    RowBox[{"fccsketch", "[", 
     RowBox[{"1", ",", "1"}], "]"}], "\[IndentingNewLine]", 
    RowBox[{"Export", "[", 
     RowBox[{
     "\"\<~gjc29/Papers/QLI001/figures/fcc_sphere.pdf\>\"", ",", "%"}], 
     "]"}]}], ";"}], "*)"}]], "Input",
 CellChangeTimes->{{3.7430540032040157`*^9, 3.743054048908431*^9}, {
   3.743066290402752*^9, 3.743066313718536*^9}, {3.744005406680956*^9, 
   3.7440054107525873`*^9}, {3.744714732084734*^9, 3.744714732187449*^9}, 
   3.745298784055249*^9},
 CellLabel->
  "In[196]:=",ExpressionUUID->"b1e1795d-0fcb-4366-9505-aa066660f9d0"]
}, Open  ]]
}, Closed]],

Cell[CellGroupData[{

Cell["Diamond (dia)", "Section",
 CellChangeTimes->{{3.7420150032103443`*^9, 
  3.7420150068655987`*^9}},ExpressionUUID->"f5b0f710-4017-4aed-a0c4-\
e3634c401541"],

Cell[CellGroupData[{

Cell[TextData[StyleBox["nearest neighbors", "Subsection"]], "Subsection",
 ShowGroupOpener->"OutsideFrame",
 CellChangeTimes->{
  3.741420524948748*^9},ExpressionUUID->"d0237fdf-d0e5-49c6-ac8b-\
f2a107231425"],

Cell["1st fcc with origin at (0,0,0)", "Text",
 CellChangeTimes->{{3.742015354469131*^9, 3.742015356540366*^9}, {
  3.742015808607933*^9, 3.742015823119988*^9}, {3.742016036426231*^9, 
  3.7420160406264353`*^9}},ExpressionUUID->"1071b99a-7e23-4b6b-83c2-\
e8472d773c65"],

Cell["z=0 plane", "Text",
 ShowGroupOpener->"OutsideFrame",
 CellChangeTimes->{{3.734424249485322*^9, 
  3.734424251581007*^9}},ExpressionUUID->"1c64d3e1-1db2-4726-8436-\
7b1bc2f8fde2"],

Cell[BoxData[{
 RowBox[{
  RowBox[{
   RowBox[{"dia1", "[", "a_", "]"}], "=", 
   RowBox[{
    RowBox[{"(", 
     RowBox[{"a", "/", "8"}], ")"}], "*", 
    RowBox[{"{", 
     RowBox[{"4", ",", "4", ",", "0"}], "}"}]}]}], 
  ";"}], "\[IndentingNewLine]", 
 RowBox[{
  RowBox[{
   RowBox[{"dia2", "[", "a_", "]"}], "=", 
   RowBox[{
    RowBox[{"(", 
     RowBox[{"a", "/", "8"}], ")"}], "*", 
    RowBox[{"{", 
     RowBox[{
      RowBox[{"-", "4"}], ",", "4", ",", "0"}], "}"}]}]}], 
  ";"}], "\[IndentingNewLine]", 
 RowBox[{
  RowBox[{
   RowBox[{"dia3", "[", "a_", "]"}], "=", 
   RowBox[{
    RowBox[{"(", 
     RowBox[{"a", "/", "8"}], ")"}], "*", 
    RowBox[{"{", 
     RowBox[{"4", ",", 
      RowBox[{"-", "4"}], ",", "0"}], "}"}]}]}], ";"}], "\[IndentingNewLine]", 
 RowBox[{
  RowBox[{
   RowBox[{"dia4", "[", "a_", "]"}], "=", 
   RowBox[{
    RowBox[{"(", 
     RowBox[{"a", "/", "8"}], ")"}], "*",
[truncated: 22,171,627 more chars]
