# Supplementary material for: Absence of diagonal force constants in cubic Coulomb crystals
Source: Proc Math Phys Eng Sci. 2020 Dec 23;476(2244):20200518. doi: 10.1098/rspa.2020.0518 (PMC7776971; doi:10.1098/rspa.2020.0518)
Supplement: Mathematica Scripts [file rspa20200518supp2.zip › code_submission/line1.dat]

line1data = {0.00175, MatrixForm[{{1.9388031664307346*^10, 
        3.066973922523902*^10, 4.8100990022191315*^10, 6.860374326007581*^10, 
        7.167112314562354*^10, 1.1154761361191847*^11}, 
       {-4.005736384915409*^10, -6.3017309385263245*^10, 
        -9.788855036190785*^10, -1.3776255800386658*^11, 
        -1.4502885672815112*^11, -2.243728434908296*^11}, 
       {1.817783422412082*^10, 2.9433753774800224*^10, 4.687298678010039*^10, 
        6.7626907711104774*^10, 7.044345784303171*^10, 
        1.1033218071063611*^11}, {267508.98219416215, 282620.03347371024, 
        281607.15623665124, 208690.56251368584, 211162.96466505763, 
        201223.61558890442}, {-2.4912304517437325*^9, -2.913533765190523*^9, 
        -2.914291952459919*^9, -1.5316983421234894*^9, -2.914064576531227*^9, 
        -2.4928479446594543*^9}}], 0.0018131313131313131, 
     MatrixForm[{{1.740544430032794*^10, 2.7551238107873684*^10, 
        4.3229412725650696*^10, 6.168603466059223*^10, 6.442876026099998*^10, 
        1.00297452670204*^11}, {-3.592525644099157*^10, 
        -5.656190108494223*^10, -8.792585257671144*^10, 
        -1.2385428627486694*^11, -1.3032458268274712*^11, 
        -2.0170605796719675*^11}, {1.6349859239440685*^10, 
        2.6473159436702484*^10, 4.215828524351135*^10, 6.08336904843937*^10, 
        6.335792751317438*^10, 9.923729403695609*^10}, 
       {249455.1504131259, 263524.9739474817, 262580.87088620436, 
        194677.23983764366, 196896.09749272015, 187644.3749900027}, 
       {-2.1697034460725346*^9, -2.5372400153921127*^9, 
        -2.537892026678505*^9, -1.334366452641182*^9, -2.537698012475281*^9, 
        -2.1711236156616745*^9}}], 0.0018762626262626262, 
     MatrixForm[{{1.5684485684648016*^10, 2.484203637594701*^10, 
        3.899482383054702*^10, 5.566957880045699*^10, 5.8131341400993866*^10, 
        9.051259347385046*^10}, {-3.234286382279286*^10, 
        -5.095968897798304*^10, -7.92719091011313*^10, 
        -1.1176011791094336*^11, -1.1754497497837361*^11, 
        -1.81996259883365*^11}, {1.4759300804561972*^10, 
        2.3897136399838108*^10, 3.805600655603418*^10, 5.492226003849888*^10, 
        5.7192782417289276*^10, 8.958339387568484*^10}, 
       {233183.79161118867, 246316.00228565998, 245433.87080846328, 
        182044.88275579255, 184038.4145073879, 175405.79247252728}, 
       {-1.8988441497912588*^9, -2.2202698861956406*^9, 
        -2.220833280679291*^9, -1.1680970271047363*^9, 
        -2.2206671216759796*^9, -1.9000971280372086*^9}}], 
     0.0019393939393939396, MatrixForm[{{1.418337097909527*^10, 
        2.247710134381675*^10, 3.529637541499133*^10, 5.041214686711778*^10, 
        5.262957140414364*^10, 8.19619028327386*^10}, 
       {-2.922172757299131*^10, -4.607421703118627*^10, 
        -7.171860015084216*^10, -1.0119344616590593*^11, 
        -1.063850192244929*^11, -1.6477630761938028*^11}, 
       {1.336881176913496*^10, 2.1645184210401283*^10, 3.446980508485004*^10, 
        4.97539519406639*^10, 5.180322845965361*^10, 8.114380360844656*^10}, 
       {218467.2173621042, 230752.14274384765, 229926.05288906422, 
        170617.22190648082, 172409.8723838516, 164336.61000179438}, 
       {-1.6693263575437174*^9, -1.9517007248254967*^9, 
        -1.9521897249479065*^9, -1.0271767409023209*^9, 
        -1.952046950823269*^9, -1.6704368415851364*^9}}], 
     0.0020025252525252527, MatrixForm[{{1.2868075040970406*^10, 
        2.0403418221738056*^10, 3.2051792065849377*^10, 
        4.579763331094478*^10, 4.780159580444258*^10, 7.445666832918701*^10}, 
       {-2.64899323254185*^10, -4.179440282874564*^10, 
        -6.5096295805515175*^10, -9.192036130278969*^10, 
        -9.65959272663026*^10, -1.4966492178780405*^11}, 
       {1.2147880858770077*^10, 1.9667876806473373*^10, 
        3.1320970510203514*^10, 4.521548308635571*^10, 
        4.7070975270984215*^10, 7.373333948288513*^10}, 
       {205113.0035225593, 216629.74721179085, 215854.49846667302, 
        160245.342610953, 161858.31379990833, 154292.11179384767}, 
       {-1.4737713126744967*^9, -1.7228911707870007*^9, 
        -1.7233173749638176*^9, -9.070846601465721*^8, 
        -1.7231943325619965*^9, -1.4747596836200867*^9}}], 
     0.0020656565656565658, MatrixForm[{{1.1710701849249783*^10, 
        1.8577476447504604*^10, 2.919349965856434*^10, 4.173061311811446*^10, 
        4.354729150542583*^10, 6.7841778191722404*^10}, 
       {-2.4088606636806416*^10, -3.802919926999655*^10, 
        -5.9265800878989426*^10, -8.37486610081192*^10, 
        -8.797340588532593*^10, -1.3634880801235619*^11}, 
       {1.1071416001477894*^10, 1.7924567318218575*^10, 
        2.8544773518007225*^10, 4.1213681412093735*^10, 
        4.2898743784315704*^10, 6.719970565798316*^10}, 
       {192957.62507810994, 203775.75572214433, 203046.7727463422, 
        150802.63620432728, 152254.43807003464, 145149.29732769984}, 
       {-1.306295828453659*^9, -1.5269517285176487*^9, -1.527324655645111*^9, 
        -8.042156752748032*^8, -1.5272183411463242*^9, 
        -1.3071790133532867*^9}}], 0.002128787878787879, 
     MatrixForm[{{1.0688234335591702*^10, 1.6963339440234442*^10, 
        2.6665649237471878*^10, 3.813217287673156*^10, 3.97838758209147*^10, 
        6.198894773190564*^10}, {-2.1969245098525387*^10, 
        -3.470350215347095*^10, -5.411216954874708*^10, 
        -7.651943376936168*^10, -8.034864172500424*^10, 
        -1.2456893243343044*^11}, {1.0118653765530216*^10, 
        1.6381620898603079*^10, 2.6087651674358894*^10, 
        3.7671444582377655*^10, 3.920603720573047*^10, 
        6.141688062081884*^10}, {181861.40449589034, 192042.3359804258, 
        191355.5859441538, 142180.95418906992, 143487.79975322768, 
        136803.11495795794}, {-1.1621751359989738*^9, -1.358349772297449*^9, 
        -1.3586772813303623*^9, -7.156741292982712*^8, 
        -1.3585852105593262*^9, -1.1629672775909996*^9}}], 
     0.002191919191919192, MatrixForm[{{9.781566687750177*^9, 
        1.5531150746585413*^10, 2.4421810154007736*^10, 3.49366697414238*^10, 
        3.6442500980641464*^10, 5.679145551131391*^10}, 
       {-2.0091639463192074*^10, -3.175498770945866*^10, 
        -4.9539916129305275*^10, -7.010051798772519*^10, 
        -7.35813147968237*^10, -1.141098609665576*^11}, 
       {9.27231210447311*^9, 1.5011043582165295*^10, 2.3905024626796818*^10, 
        3.452459558141138*^10, 3.592585755118671*^10, 
        5.6279974344006035*^10}, {171704.43465069286, 181302.6189104303, 
        180654.51634570095, 134287.45871767172, 135463.6014189352, 
        129163.39395894339}, {-1.0375889665341358*^9, -1.2126120780890436*^9, 
        -1.212900693984373*^9, -6.39118377431282*^8, -1.212820801394104*^9, 
        -1.0383019478437042*^9}}], 0.002255050505050505, 
     MatrixForm[{{8.974751257857357*^9, 1.4255965915503677*^10, 
        2.242316769439897*^10, 3.208919953357643*^10, 3.346559210107695*^10, 
        5.216002595893803*^10}, {-1.8422270768269535*^10, 
        -2.9131643969466015*^10, -4.5469277055266396*^10, 
        -6.438139340973319*^10, -6.7554141147280815*^10, 
        -1.0479142352656891*^11}, {8.5179284934793415*^9, 
        1.3789407779377115*^10, 2.1959584530138844*^10, 
        3.1719424157713036*^10, 3.300213639052545*^10, 5.17012029232655*^10}, 
       {162383.34869558006, 171447.20128072443, 170834.5587889553, 
        127042.1030793563, 128100.10545611999, 122152.35815641352}, 
       {-9.294286335841427*^8, -1.0860988273839388*^9, -1.086353996169796*^9, 
        -5.726426763406467*^8, -1.086284555572958*^9, 
        -9.300724920072136*^8}}], 0.002318181818181818, 
     MatrixForm[{{8.254405090649384*^9, 1.3116835299658703*^10, 
        2.0637104391144974*^10, 2.954359659940506*^10, 
        3.0804750886223427*^10, 4.80195993253626*^10}, 
       {-1.6933044958451384*^10, -2.6789834750365936*^10, 
        -4.183327146216953*^10, -5.926914690547767*^10, 
        -6.216857821507882*^10, -9.646217597616254*^10}, 
       {7.843336812558643*^9, 1.2697006581251045*^10, 2.0219948491758686*^10, 
        2.9210743235795856*^10, 3.038770966245011*^10, 
        4.7606728445150894*^10}, {153808.6197771873, 162381.34943345617, 
        161801.32137529747, 120375.51807041085, 121326.53202388869, 
        115702.69659328694}, {-8.3514924662358*^8, -9.758304881067562*^8, 
        -9.760567779444962*^8, -5.146866947586899*^8, -9.759963398732643*^8, 
        -8.357325029524422*^8}}], 0.0023813131313131317, 
     MatrixForm[{{7.609241807690039*^9, 1.209607699333687*^10, 
        1.9036075520479485*^10, 2.726086163694216*^10, 
        2.8419093308131718*^10, 4.4306750114986465*^10}, 
       {-1.560029657541276*^10, -2.4692767218229416*^10, 
        -3.857537344151057*^10, -5.468530116784538*^10, 
        -5.7341421450414604*^10, -8.899417773504843*^10}, 
       {7.23825325043292*^9, 1.1717182035801765*^10, 1.8659589021179768*^10, 
        2.6960359658480167*^10, 2.804271029194571*^10, 
        4.393413232754572*^10}, {145902.41569421664, 154022.69711211274, 
        153472.73491878217, 114227.44762078077, 115081.3414927154, 
        109755.85824583763}, {-7.526556148741074*^8, -8.793541663936672*^8, 
        -8.795554271163979*^8, -4.6396564497543144*^8, -8.795027689956837*^8, 
        -7.531855366580124*^8}}], 0.0024444444444444444, 
     MatrixForm[{{7.029697604258289*^9, 1.1178697237021267*^10, 
        1.7596711902201435*^10, 2.520788824628551*^10, 2.627392275062999*^10, 
        4.096764005598168*^10}, {-1.4403994309667175*^10, 
        -2.2809271807920017*^10, -3.5647656433570564*^10, 
        -5.056324786908853*^10, -5.300208939467798*^10, 
        -8.227885100381859*^10}, {6.693944595521002*^9, 
        1.0835788600702982*^10, 1.7255979592853184*^10, 2.49358351380141*^10, 
        2.5933284085614075*^10, 4.0630410360433945*^10}, 
       {138596.7839313895, 146299.3564589381, 145777.17084265006, 
        108545.25270959736, 109310.82307491447, 104260.74569044916}, 
       {-6.802135131039529*^8, -7.946396708393068*^8, -7.948191613451042*^8, 
        -4.194159395362129*^8, -7.947732476108398*^8, 
        -6.806963266572685*^8}}], 0.002507575757575758, 
     MatrixForm[{{6.507633009576841*^9, 1.0351925394436052*^10, 
        1.629909956807631*^10, 2.335645320015415*^10, 2.4339664325137787*^10, 
        3.795636943157565*^10}, {-1.332710783785128*^10, 
        -2.111282451857934*^10, -3.3009304657759174*^10, 
        -4.684621187876967*^10, -4.909044440367317*^10, 
        -7.622364705622073*^10}, {6.202962804039545*^9, 
        1.0040761854052223*^10, 1.5989907825477558*^10, 
        2.3109502766540054*^10, 2.4030557548298088*^10, 
        3.765035719784573*^10}, {131832.22486936647, 139148.3571038477, 
        138651.88587236806, 103282.82823268027, 103967.92871565607, 
        99172.60965742795}, {-6.163801920100226*^8, -7.199981217339668*^8, 
        -7.201586123194351*^8, -3.8015262924723244*^8, -7.201185623085785*^8, 
        -6.168212541896973*^8}}], 0.002570707070707071, 
     MatrixForm[{{6.036090929155284*^9, 9.604838656895782*^9, 
        1.5126198050097185*^10, 2.1682395448033604*^10, 
        2.2591003927976906*^10, 3.5233637425192406*^10}, 
       {-1.235509532817372*^10, -1.958075877150199*^10, 
        -3.0625411942916847*^10, -4.34855966936164*^10, 
        -4.55550330158749*^10, -7.074933858027756*^10}, 
       {5.75892924097081*^9, 9.32176980450519*^9, 1.4844920200308594*^10, 
        2.1457666996653313*^10, 2.2309803363858986*^10, 
        3.495525316322896*^10}, {125556.43748966149, 132514.3504027613, 
        132041.7309481575, 98399.64429527207, 99011.30486004657, 
        94452.07454351698}, {-5.59949601610136*^8, -6.540177957506161*^8, 
        -6.541616507801228*^8, -3.454358492851906*^8, -6.541267127341442*^8, 
        -5.603535397816429*^8}}], 0.002633838383838384, 
     MatrixForm[{{5.60910064261902*^9, 8.928057439148752*^9, 
        1.40633679570793*^10, 2.016494984462889*^10, 2.1006188809900482*^10, 
        3.276567341239532*^10}, {-1.147548872941923*^10, 
        -1.8193626433462666*^10, -2.8466006957079613*^10, 
        -4.043964188329183*^10, -4.235165716733347*^10, 
        -6.578785895596441*^10}, {5.356359420283207*^9, 8.669929404759823*^9, 
        1.3806870615852612*^10, 1.9959953976778816*^10, 
        2.074976193696787*^10, 3.2511815709297695*^10}, 
       {119723.27924742246, 126348.52792662644, 125898.07365278337, 
        93859.95566099188, 94404.484437022, 90064.47714906199}, 
       {-5.0990894323775434*^8, -5.95513241026164*^8, -5.95642486074048*^8, 
        -3.1464420192845917*^8, -5.9561201598069*^8, 
        -5.1027976979424286*^8}}], 0.0026969696969696972, 
     MatrixForm[{{5.221519054926925*^9, 8.313496733930746*^9, 
        1.3097985283101229*^10, 1.8786202912713936*^10, 
        1.9566456776746353*^10, 3.0523338209874763*^10}, 
       {-1.0677557952028158*^10, -1.6934676801135532*^10, 
        -2.6505257960865284*^10, -3.7672326636651596*^10, 
        -3.944220870227338*^10, -6.128048723972895*^10}, 
       {4.990520601872417*^9, 8.0775747805894165*^9, 1.2863551444308022*^10, 
        1.859878057481037*^10, 1.9332087310470116*^10, 
        3.0291317840690063*^10}, {114291.94892776362, 120607.71082866224, 
        120177.89499237802, 89632.13887883653, 90115.21499582253, 
        85979.11536886598}, {-4.6540400327988815*^8, -5.434846789045424*^8, 
        -5.436010555610409*^8, -2.872535169884205*^8, -5.435744998419075*^8, 
        -4.6574521004875565*^8}}], 0.0027601010101010104, 
     MatrixForm[{{4.868899613579292*^9, 7.754162834760854*^9, 
        1.2219124935796314*^10, 1.7530646086783604*^10, 
        1.825556561440243*^10, 2.8481404906013165*^10}, 
       {-9.952034217686508*^9, -1.5789430930979408*^10, 
        -2.4720820726343906*^10, -3.515246985173118*^10, 
        -3.679370919647611*^10, -5.7176395004979774*^10}, 
       {4.657314039596664*^9, 7.538067411923544*^9, 1.200439050598322*^10, 
        1.7358918268661095*^10, 1.804089014436838*^10, 
        2.8268881955666702*^10}, {109226.24765906273, 115253.60758355263, 
        114843.02899857986, 85688.13445725241, 86114.86602310558, 
        82168.75945851654}, {-4.257113382628913*^8, -4.9708543068742657*^8, 
        -4.9719044153537464*^8, -2.6281980815202713*^8, 
        -4.971673228392792*^8, -4.2602597454045296*^8}}], 
     0.0028232323232323235, MatrixForm[{{4.547384380718628*^9, 
        7.243984292105489*^9, 1.141730007523616*^10, 1.6384807190012362*^10, 
        1.7059409360890278*^10, 2.6617958351707893*^10}, 
       {-9.290882519654211*^9, -1.4745328355939167*^10, 
        -2.3093301761400265*^10, -3.2852987935023785*^10, 
        -3.437752688120867*^10, -5.3431433675158844*^10}, 
       {4.353177807218985*^9, 7.045638168354986*^9, 1.1220201237652145*^10, 
        1.6227133218878384*^10, 1.6862364647902573*^10, 
        2.6422890139108986*^10}, {104493.95218575808, 110252.12699669435, 
        109859.52684756738, 82002.97501952147, 82377.98514461893, 
        78609.18283409647}, {-3.902158377644129*^8, -4.555956433516922*^8, 
        -4.556905889851122*^8, -2.4096552315802002*^8, -4.556704944306793*^8, 
        -3.905065751591263*^8}}], 0.0028863636363636366, 
     MatrixForm[{{4.253615760087811*^9, 6.777673962973304*^9, 
        1.0684244787138645*^10, 1.533694507874483*^10, 
        1.5965694787052588*^10, 2.4913898712323048*^10}, 
       {-8.687115412499184*^9, -1.379143859137331*^10, 
        -2.1605811263032166*^10, -3.075027991507444*^10, 
        -3.2168717303271614*^10, -5.00071321402498*^10}, 
       {4.075007052998105*^9, 6.595258067529869*^9, 1.0502974281083652*^10, 
        1.519188788723757*^10, 1.5784474065206535*^10, 
        2.473449642948203*^10}, {100066.34065370058, 105572.87241639229, 
        105197.07867682808, 78554.38484470203, 78881.84701800201, 
        75278.77292939032}, {-3.5839253307261467*^8, -4.184009879977212*^8, 
        -4.1848699773119164*^8, -2.2136839470719814*^8, 
        -4.184695691654711*^8, -3.586617196717968*^8}}], 0.00294949494949495, 
     MatrixForm[{{3.9846617542456656*^9, 6.350612721788623*^9, 
        1.0012736507046085*^10, 1.4376795583965572*^10, 
        1.496367828732333*^10, 2.3352528293923306*^10}, 
       {-8.134635930433741*^9, -1.2918218523720484*^10, 
        -2.024359758491084*^10, -2.882371592435131*^10, 
        -3.0145486709573833*^10, -4.686986268404566*^10}, 
       {3.82008648188587*^9, 6.18252930724621*^9, 9.845706885904415*^9, 
        1.4243092661710238*^10, 1.4796694526846874*^10, 
        2.318722074959338*^10}, {95917.70862665863, 101188.64825136412, 
        100828.6070196723, 75322.4395548455, 75606.1518398319, 
        72158.19965625083}, {-3.2979177659357834*^8, -3.8497530603739834*^8, 
        -3.850533633533211*^8, -2.037523562359438*^8, -3.85038289251791*^8, 
        -3.300414823293228*^8}}], 0.0030126262626262628, 
     MatrixForm[{{3.7379546211939445*^9, 5.958753759652061*^9, 
        9.396444083285227*^9, 1.3495358875682936*^10, 1.404393973365038*^10, 
        2.1919206252165474*^10}, {-7.628108488224641*^9, 
        -1.2117312612635485*^10, -1.899373519560729*^10, 
        -2.7055209161692627*^10, -2.828873163735194*^10, 
        -4.399014408238455*^10}, {3.586034730763813*^9, 5.803595372125479*^9, 
        9.242257012877968*^9, 1.3371897890962471*^10, 1.388979499270192*^10, 
        2.1766609433985207*^10}, {92025.0137728122, 97075.09551646169, 
        96729.82247444868, 72289.27007715413, 72532.6798744648, 
        69230.13192836894}, {-3.040271112531102*^8, -3.548664057624297*^8, 
        -3.549373696216183*^8, -1.878801057771454*^8, -3.549243783197632*^8, 
        -3.0425916610194397*^8}}], 0.0030757575757575763, 
     MatrixForm[{{3.51123908877579*^9, 5.5985402535245905*^9, 
        8.82980231753288*^9, 1.268472187060302*^10, 1.3198197658313074*^10, 
        2.0601058888497784*^10}, {-7.162850118021654*^9, 
        -1.1381381609211355*^10, -1.7844866871255608*^10, 
        -2.5428858400075054*^10, -2.658166231094384*^10, 
        -4.134205700295899*^10}, {3.3707573640386424*^9, 
        5.455063759469842*^9, 8.687222666272217*^9, 1.2570520098769562*^10, 
        1.3055657145011223*^10, 2.045995031155532*^10}, 
       {88367.548168837, 93210.28908150764, 92878.89474345635, 
        69438.82084947033, 69645.06344162697, 66478.99444105985}, 
       {-2.807652976590526*^8, -3.2768438592784166*^8, -3.277490085557661*^8, 
        -1.7354699188161945*^8, -3.2773786255609703*^8, 
        -2.809813239114437*^8}}], 0.003138888888888889, 
     MatrixForm[{{3.302528869719023*^9, 5.266838742554297*^9, 
        8.307906108737185*^9, 1.1937907635923014*^10, 1.2419151649116793*^10, 
        1.9386735664431896*^10}, {-6.734739202794769*^9, 
        -1.0703963495950624*^10, -1.6786986321785236*^10, 
        -2.393064493674585*^10, -2.5009481803022343*^10, 
        -3.890275174913955*^10}, {3.172407326041708*^9, 5.133943183078653*^9, 
        8.175840019178134*^9, 1.1832094578961514*^10, 1.228712179645037*^10, 
        1.925603267395114*^10}, {84926.65993124105, 89574.50530618666, 
        89256.16352505187, 66756.62576912637, 66928.56305637532, 
        63890.75830202095}, {-2.5971808037410736*^8, -3.030919958123679*^8, 
        -3.031509377063923*^8, -1.605759652355547*^8, -3.031414288921242*^8, 
        -2.59919519998209*^8}}], 0.0032020202020202025, 
     MatrixForm[{{3.110069958093253*^9, 4.960880729904664*^9, 
        7.8264208015975485*^9, 1.1248748863557562*^10, 
        1.1700348491589657*^10, 1.826620297437917*^10}, 
       {-6.340138509384876*^9, -1.0079352153217636*^10, 
        -1.5811254215426891*^10, -2.2548177969982563*^10, 
        -2.3559113691366787*^10, -3.6652032255667816*^10}, 
       {2.989351503394264*^9, 4.837588628989779*^9, 7.703897082992964*^9, 
        1.1150551483552036*^10, 1.1577858397357235*^10, 
        1.814494432821669*^10}, {81685.51283531715, 86149.92879085464, 
        85843.8827626965, 64229.62635113622, 64369.86323117686, 
        61452.76023669127}, {-2.406353623845234*^8, -2.8079664439440155*^8, 
        -2.808504869536171*^8, -1.4881339324661636*^8, 
        -2.8084243255666447*^8, -2.40823500311718*^8}}], 
     0.003265151515151515, MatrixForm[{{2.9323095402207375*^9, 
        4.678214470052029*^9, 7.381506208405953*^9, 1.0611780262943964*^10, 
        1.1036071285560545*^10, 1.723056922698141*^10}, 
       {-5.975830049404199*^9, -9.502496994569286*^9, 
        -1.4909842332828289*^10, -2.1270478090963043*^10, 
        -2.2218976293247807*^10, -3.457200329864165*^10}, 
       {2.820142355437946*^9, 4.5636558534872*^9, 7.26766049160725*^9, 
        1.0520510405437958*^10, 1.0922256804780228*^10, 
        1.7117899409239655*^10}, {78628.87810902606, 82920.45529028628, 
        82625.99990326821, 61846.00965859638, 61956.93644036151, 
        59153.545989191145}, {-2.2329952486740685*^8, -2.6054375057476807*^8, 
        -2.605930068151803*^8, -1.3812557657146168*^8, 
        -2.6058624597059345*^8, -2.2347550887458992*^8}}], 
     0.0033282828282828287, MatrixForm[{{2.767869572007568*^9, 
        4.416663152830787*^9, 6.969752138644047*^9, 1.0022147038434694*^10, 
        1.0421241665063555*^10, 1.627193598757883*^10}, 
       {-5.63895976193491*^9, -8.96891614953911*^9, -1.40758013655979*^10, 
        -2.008779315679555*^10, -2.0978783961148018*^10, 
        -3.2646770315369118*^10}, {2.663493764574374*^9, 
        4.310061936452663*^9, 6.863813326575922*^9, 9.9371906842794*^9, 
        1.031533191395814*^10, 1.6167091804915234*^10}, 
       {75742.9535711172, 79871.48311245245, 79587.96923967183, 
        59595.06825426776, 59678.87155199611, 56982.73429259472}, 
       {-2.0752068239939666*^8, -2.4211118877254772*^8, 
        -2.4215631240869188*^8, -1.2839583901320171*^8, 
        -2.4215070325477314*^8, -2.0768554014075947*^8}}], 
     0.003391414141414142, MatrixForm[{{2.615524249244772*^9, 
        4.174289785563356*^9, 6.588123187474153*^9, 9.475526947235445*^9, 
        9.85133883049081*^9, 1.538327107558279*^10}, {-5.326990382966025*^9, 
        -8.474623489301062*^9, -1.3302947776911133*^10, 
        -1.8991441492764046*^10, -1.9829382371544365*^10, 
        -3.08621835276813*^10}, {2.518260413195416*^9, 4.074952081239808*^9, 
        6.489401846918549*^9, 9.396334990767109*^9, 9.752644572164331*^9, 
        1.528557016223808*^10}, {73015.20608380523, 76989.75731033916, 
        76716.58349159511, 57467.08155949805, 57525.763333828574, 
        54930.900278246445}, {-1.931327053197534*^8, -2.2530463274058747*^8, 
        -2.2534602593494081*^8, -1.1952208767993546*^8, 
        -2.253414431258917*^8, -1.9328735896014977*^8}}], 
     0.003454545454545455, MatrixForm[{{2.4741807372889695*^9, 
        3.9493666704756446*^9, 6.233911317309812*^9, 8.968062436214788*^9, 
        9.322329270782429*^9, 1.455829881893515*^10}, {-5.037661163411656*^9, 
        -8.016065336350571*^9, -1.2585766692328661*^10, 
        -1.7973675442825043*^10, -1.8762605689220394*^10, 
        -2.9205616744607273*^10}, {2.3834201181871667*^9, 
        3.856670763746859*^9, 6.141789716300218*^9, 8.894142793043724*^9, 
        9.230232938366322*^9, 1.446712978367162*^10}, 
       {70434.23394643508, 74263.21079657614, 73999.82134358532, 
        55453.19245701363, 55488.60107994637, 52989.462449952654}, 
       {-1.7998987370157313*^8, -2.0995363891727114*^8, 
        -2.0999165889728928*^8, -1.1141476037407398*^8, 
        -2.099879914705639*^8, -1.8013515253805542*^8}}], 
     0.003517676767676768, MatrixForm[{{2.342862639068633*^9, 
        3.74034990077675*^9, 5.90469574826995*^9, 8.496305087615088*^9, 
        8.830606545877398*^9, 1.3791408406918476*^10}, 
       {-4.768953336218411*^9, -7.590067479457102*^9, 
        -1.1919329716383837*^10, -1.7027569542490175*^10, 
        -1.777115420112113*^10, -2.7665782542719925*^10}, 
       {2.2580586542098064*^9, 3.653737556956874*^9, 5.818619235778183*^9, 
        8.427215816570166*^9, 8.744553640908852*^9, 1.370622228054329*^10}, 
       {67989.64639606324, 71680.85992039507, 71426.73374639623, 
        53545.34761664716, 53559.173190105095, 51150.61111125519}, 
       {-1.679640532935748*^8, -1.959083408635583*^8, -1.9594330560195732*^8, 
        -1.0399509295730591*^8, -1.9594045516169453*^8, 
        -1.6810070464705276*^8}}], 0.003580808080808081, 
     MatrixForm[{{2.220695771296126*^9, 3.5458565309084215*^9, 
        5.598307751222962*^9, 8.057164345890723*^9, 8.372939436021844*^9, 
        1.307757154670877*^10}, {-4.519060425737937*^9, 
        -7.193787945408352*^9, -1.1299222908910542*^10, 
        -1.6146917500850113*^10, -1.6848488980209753*^10, 
        -2.623256640015788*^10}, {2.141356678093997*^9, 
        3.4648255312318316*^9, 5.517777326682104*^9, 7.992507766536934*^9, 
        8.292431091375605*^9, 1.299787444317595*^10}, 
       {65671.9578261872, 69232.66866090482, 68987.32216587538, 
        51736.18439675332, 51729.98356800613, 49407.20974267842}, 
       {-1.5694230438998818*^8, -1.8303665059943843*^8, -1.83068843683311*^8, 
        -9.719365223806095*^7, -1.8306672282873726*^8, 
        -1.5707100306341457*^8}}], 0.0036439393939393947, 
     MatrixForm[{{2.1068958925434046*^9, 3.364645588316409*^9, 
        5.312800945607258*^9, 7.647865057597753*^9, 7.946427162380612*^9, 
        1.241227383626515*^10}, {-4.2863626487152324*^9, 
        -6.824677605757398*^9, -1.0721485960742146*^10, 
        -1.5326146806925156*^10, -1.598874093904973*^10, 
        -2.4896888359946697*^10}, {2.0325784326479955*^9, 
        3.288743226233279*^9, 5.237366786111287*^9, 7.587282640578527*^9, 
        7.871013694937984*^9, 1.2337620563427977*^10}, 
       {63472.494703739576, 66909.4655813553, 66672.45510369062, 
        50018.96311679291, 49994.17802908262, 47752.734525156964}, 
       {-1.4682485102912855*^8, -1.712218817421279*^8, 
        -1.7125155656849575*^8, -9.094908978575897*^7, 
        -1.7125008755310392*^8, -1.4694620751904678*^8}}], 
     0.0037070707070707073, MatrixForm[{{2.0007580869319289*^9, 
        3.1956011759772234*^9, 5.046424145279628*^9, 7.265911594656969*^9, 
        7.548460570257526*^9, 1.179145435847232*^10}, 
       {-4.0694047833361187*^9, -6.480445229859378*^9, 
        -1.0182556784527586*^10, -1.4560246540451326*^10, 
        -1.5186632016971756*^10, -2.365058132852595*^10}, 
       {1.9310619619865248*^9, 3.1244186260968094*^9, 4.975680057138325*^9, 
        7.20907947799778*^9, 7.477735879332651*^9, 1.1721442870085402*^10}, 
       {61383.313471116584, 64702.84651018208, 64473.74399661616, 
        48387.524993756946, 48345.47859684555, 46181.2106844427}, 
       {-1.3752335110419416*^8, -1.6036072493883467*^8, 
        -1.603881083656373*^8, -8.52070802715826*^7, -1.6038722190298223*^8, 
        -1.3763791875754547*^8}}], 0.003770202020202021, 
     MatrixForm[{{1.9016475716550398*^9, 3.037718160572788*^9, 
        4.797600366620372*^9, 6.909054381355921*^9, 7.176688686367014*^9, 
        1.1211453604288431*^10}, {-3.8668770148207946*^9, 
        -6.159027837312853*^9, -9.679228398753016*^9, 
        -1.3844700142470566*^10, -1.4437407274962807*^10, 
        -2.24862861508289*^10}, {1.8362106274555755*^9, 
        2.9708855532287407*^9, 4.731178834741401*^9, 6.855679510420843*^9, 
        7.110285362319458*^9, 1.1145720159534702*^10}, 
       {59397.12922634614, 62605.10718755643, 62383.52454687929, 
        46836.21101885854, 46778.13011239294, 44687.16034674914}, 
       {-1.2895941858095312*^8, -1.5036151840413713*^8, 
        -1.5038681386669683*^8, -7.991941448278284*^7, 
        -1.5038644814621925*^8, -1.2906769984541798*^8}}], 
     0.0038333333333333336, MatrixForm[{{1.8089916141689837*^9, 
        2.890089436946794*^9, 4.564905727500306*^9, 6.5752627698373785*^9, 
        6.828988995526152*^9, 1.0668966919275597*^10}, 
       {-3.677598125379346*^9, -5.858564382821982*^9, -9.208605967051985*^9, 
        -1.3175430847676432*^10, -1.3736774607069504*^10, 
        -2.13973578804103*^10}, {1.7474856463620884*^9, 2.827271570209482*^9, 
        4.502473688059249*^9, 6.525079495748924*^9, 6.766574068154379*^9, 
        1.0607181886086794*^10}, {57507.245184035746, 60609.16808963926, 
        60394.73949295483, 45359.82822582544, 45286.84145046483, 
        43265.541980741684}, {-1.2106335760308969*^8, -1.4114276649761605*^8, 
        -1.4116615675293684*^8, -7.504322226190329*^7, 
        -1.4116625654752302*^8, -1.2116580950592613*^8}}], 
     0.003896464646464647, MatrixForm[{{1.7222727099069002*^9, 
        2.751895012867725*^9, 4.347052939808496*^9, 6.262699601838923*^9, 
        6.503442293325182*^9, 1.0161006896969639*^10}, 
       {-3.5005012610385427*^9, -5.577373179724258*^9, -8.768072991698816*^9, 
        -1.2548750600208899*^10, -1.3080853683893423*^10, 
        -2.037778994023242*^10}, {1.6643997684357247*^9, 
        2.6927875909788103*^9, 4.288308034131487*^9, 6.215466739735022*^9, 
        6.4447134910599*^9, 1.0102871017397846*^10}, {55707.50831707887, 
        58708.518076926775, 58500.90226393067, 43953.58484951887, 
        43866.747808655025, 41911.73189744945}, {-1.1377307518760121*^8, 
        -1.3263186735964656*^8, -1.3265351685656881*^8, 
        -7.054030505010557*^7, -1.326540327605319*^8, 
        -1.1387011413303947*^8}}], 0.00395959595959596, 
     MatrixForm[{{1.6410223208529246*^9, 2.6223923757580338*^9, 
        4.142876023431456*^9, 5.969701677175904*^9, 6.198310273929026*^9, 
        9.68486656936965*^9}, {-3.334620949980642*^9, -5.313932001888975*^9, 
        -8.3552601228984*^9, -1.196132071323132*^10, -1.2466130493911928*^10, 
        -1.9422140083661736*^10}, {1.5865114919346032*^9, 
        2.5667187116716685*^9, 4.087543329179192*^9, 5.925199861954319*^9, 
        6.14299274460313*^9, 9.630107741883167*^9}, {53992.245083514135, 
        56897.159063314786, 56696.03361910483, 42613.08728240495, 
        42513.36938516308, 40621.461649826626}, {-1.0703314494803047*^8, 
        -1.2476401730020976*^8, -1.247840742541337*^8, 
        -6.6376561013814926*^7, -1.2478496201038647*^8, 
        -1.0712515094726944*^8}}], 0.004022727272727273, 
     MatrixForm[{{1.564815638382911*^9, 2.5009080865487404*^9, 
        3.951317334031873*^9, 5.694759247391544*^9, 5.912015712129888*^9, 
        9.238089735349392*^9}, {-3.179082193633546*^9, -5.066860722947828*^9, 
        -7.968018650342213*^9, -1.1410110739878942*^10, 
        -1.1889417168589705*^10, -1.8525470610526283*^10}, 
       {1.5134202002087789*^9, 2.4484162018110805*^9, 3.8991464784599104*^9, 
        5.65278866942577*^9, 5.859859150736404*^9, 9.186460165166565*^9}, 
       {52356.22446377286, 55169.55847981457, 54974.620884009135, 
        41334.26870414656, 41222.57085791743, 39390.79252790537}, 
       {-1.0079399881739211*^8, -1.1748126502952814*^8, 
        -1.1749986322954535*^8, -6.2521488792924404*^7, 
        -1.1750108315255499*^8, -1.008813192178011*^8}}], 
     0.004085858585858586, MatrixForm[{{1.493266859845413*^9, 
        2.3868303948432455*^9, 3.7714160062531877*^9, 5.4365004984561*^9, 
        5.643125558460674*^9, 8.81844551045697*^9}, {-3.033090664028391*^9, 
        -4.834906072876274*^9, -7.604396913919716*^9, -1.089236724796648*^10, 
        -1.1347817682501238*^10, -1.76832970691944*^10}, 
       {1.4447617819515004*^9, 2.3372904641558275*^9, 3.722178622429179*^9, 
        5.396878878157362*^9, 5.593901663377891*^9, 8.769719162258419*^9}, 
       {50794.614259361726, 53520.606499121255, 53331.57545739262, 
        40113.37596114452, 39990.53499280734, 38216.101202018435}, 
       {-9.501122761721826*^7, -1.1073169327070212*^8, -1.107489536618905*^8, 
        -5.894775797705555*^7, -1.1075047012767982*^8, 
        -9.509418037780666*^7}}], 0.0041489898989898995, 
     MatrixForm[{{1.4260251167505105*^9, 2.2796027469686933*^9, 
        3.6022976115291057*^9, 5.193676917059504*^9, 5.390335671263468*^9, 
        8.423901858201014*^9}, {-2.8959242392120776*^9, 
        -4.6169282429521265*^9, -7.262619218739201*^9, 
        -1.040558442258325*^10, -1.083869691138808*^10, 
        -1.6891535091852419*^10}, {1.3802048451259365*^9, 
        2.232804841460784*^9, 3.5557851039988728*^9, 5.156237722053346*^9, 
        5.343835904375248*^9, 8.377872288619108*^9}, {49302.949150233704, 
        51945.57802652537, 51762.18773846488, 38946.937923836216, 
        38813.73134113382, 37094.015653023045}, {-8.964497438647997*^7, 
        -1.0446870894462347*^8, -1.0448474102348351*^8, 
        -5.5630836532476425*^7, -1.0448652201802444*^8, 
        -8.972385101664495*^7}}], 0.004212121212121213, 
     MatrixForm[{{1.3627706761868405*^9, 2.17871800556792*^9, 
        3.443165339695843*^9, 4.965150545798165*^9, 5.152457506267998*^9, 
        8.052607804121654*^9}, {-2.7669251588176217*^9, 
        -4.411888973717971*^9, -6.941067829534512*^9, -9.947478457824951*^9, 
        -1.0359653651185888*^10, -1.6146464465134935*^10}, 
       {1.3194471985435338*^9, 2.1344701019193456*^9, 3.3991868985713716*^9, 
        4.929741413408381*^9, 5.108491110131142*^9, 8.009086164464664*^9}, 
       {47877.08290309858, 50440.094960191964, 50262.09856549535, 
        37831.74039179352, 37688.891185099405, 36021.42767524254}, 
       {-8.465940700434422*^7, -9.865042613574421*^7, -9.866532916873074*^7, 
        -5.2548666878013134*^7, -9.866734589556456*^7, 
        -8.473447512094307*^7}}], 0.004275252525252526, 
     MatrixForm[{{1.3032120662792516*^9, 2.0837136665592237*^9, 
        3.2932920468264318*^9, 4.749882722986307*^9, 4.928406333073643*^9, 
        7.70287364244613*^9}, {-2.6454939881020966*^9, -4.218841649883552*^9, 
        -6.638266756415557*^9, -9.515964933129082*^9, -9.908496738532927*^9, 
        -1.5444689349323591*^10}, {1.2622131499546766*^9, 
        2.0418398546985183*^9, 3.2516728896937146*^9, 4.716364061695323*^9, 
        4.886798573312979*^9, 7.661686947100817*^9}, {46513.18931959988, 
        49000.112838942405, 48827.267199798385, 36764.8035806144, 
        36612.98457499607, 34995.452645509744}, {-8.00222586788491*^7, 
        -9.323912851297104*^7, -9.325299262820983*^7, -4.968138364387035*^7, 
        -9.325521916172981*^7, -8.009376432399797*^7}}], 
     0.004338383838383839, MatrixForm[{{1.2470829150193713*^9, 
        1.9941667726310482*^9, 3.1520132488323236*^9, 4.546924113843736*^9, 
        4.717190724727857*^9, 7.373155008771273*^9}, {-2.53108313743223*^9, 
        -4.036920919161619*^9, -6.352867469428587*^9, -9.109138785589224*^9, 
        -9.483223760848007*^9, -1.4783106208611994*^10}, 
       {1.2082505878944745*^9, 1.9545057246244123*^9, 3.1125930594869986*^9, 
        4.5151678611562195*^9, 4.677781332775375*^9, 7.334144589941658*^9}, 
       {45207.70632756049, 47621.854143204706, 47453.94378315137, 
        35743.36185911285, 35583.19793607655, 34013.41352203774}, 
       {-7.570442681205618*^7, -8.82008000520159*^7, -8.821370716548157*^7, 
        -4.701106722740841*^7, -8.821612014683819*^7, 
        -7.577259648554182*^7}}], 0.004401515151515152, 
     MatrixForm[{{1.194139601406431*^9, 1.9096906836513605*^9, 
        3.018720909345644*^9, 4.355406006988055*^9, 4.517903708323374*^9, 
        7.062038496533675*^9}, {-2.4231919589594507*^9, 
        -3.8653359201336217*^9, -6.083636235888555*^9, -8.725256819686485*^9, 
        -9.082003101201902*^9, -1.4158874863342733*^10}, 
       {1.1573287782110314*^9, 1.8720942202426653*^9, 2.9813524488106565*^9, 
        4.325294519690159*^9, 4.480545478506697*^9, 7.025058629485673*^9}, 
       {43957.32728591477, 46301.83050835256, 46138.644546777105, 
        34764.84870448166, 34596.924195791486, 33072.82316241259}, 
       {-7.167962201470244*^7, -8.350471440908766*^7, -8.351673908770657*^7, 
        -4.45215281595664*^7, -8.351931744763613*^7, 
        -7.174466450022364*^7}}], 0.0044646464646464655, 
     MatrixForm[{{1.1441589931336856*^9, 1.82993105943863*^9, 
        2.892857975374614*^9, 4.174531778025863*^9, 4.329713748026153*^9, 
        6.768228877123764*^9}, {-2.3213620681031733*^9, 
        -3.7033620907849355*^9, -5.829442979321287*^9, -8.362720588024792*^9, 
        -8.703155731250069*^9, -1.3569392771935331*^10}, 
       {1.1092362555537615*^9, 1.7942629195158298*^9, 2.8574058405783415*^9, 
        4.145956865060068*^9, 4.294271321526337*^9, 6.7331455550100975*^9}, 
       {42758.97681237467, 45036.78854325643, 44878.13181630663, 
        33826.864345950366, 33651.7285718192, 32171.368364454953}, 
       {-6.792406043891382*^7, -7.912307504193234*^7, -7.913428523651552*^7, 
        -4.2198118074514866*^7, -7.913700996900797*^7, 
        -6.798616843310404*^7}}], 0.004527777777777778, 
     MatrixForm[{{1.096936463447234*^9, 1.7545629014486597*^9, 
        2.7739131981874657*^9, 4.0035712635911813*^9, 4.151858233019871*^9, 
        6.490537726235329*^9}, {-2.225173237901112*^9, 
        -3.5503350514803696*^9, -5.589250755167549*^9, -8.020065033893494*^9, 
        -8.345141967926616*^9, -1.3012272144613672*^10}, 
       {1.0637789711191635*^9, 1.7206976272392821*^9, 2.7402527307892656*^9, 
        3.976433279492679*^9, 4.1182069788131013*^9, 6.457227566369452*^9}, 
       {41609.79162047453, 43823.700829198264, 43669.38194693433, 
        32927.192712259544, 32745.350867326175, 31306.895453904293}, 
       {-6.441619354309404*^7, -7.503069909159875*^7, -7.504115680887032*^7, 
        -4.002756361692023*^7, -7.504401074277544*^7, 
        -6.447554511343813*^7}}], 0.004590909090909092, 
     MatrixForm[{{1.0522841244248806*^9, 1.6832877766116474*^9, 
        2.661417295488417*^9, 3.8418531659244475*^9, 3.983636559429645*^9, 
        6.227873284821284*^9}, {-2.1342397429907448*^9, 
        -3.4056448907138715*^9, -5.362107879138722*^9, 
        -7.6959432922312355*^9, -8.006547493869079*^9, 
        -1.248531954308202*^10}, {1.0207786411726625*^9, 
        1.6511097151296432*^9, 2.6294335729571834*^9, 3.8160602422219377*^9, 
        3.9516615900272083*^9, 6.196222550681706*^9}, 
       {40507.10318514276, 42659.74884770087, 42509.59078575229, 
        32063.756185074297, 31875.68304858083, 30477.397251641345}, 
       {-6.113647029001653*^7, -7.120473922373319*^7, -7.121450110233665*^7, 
        -3.799782032866526*^7, -7.121746872917652*^7, 
        -6.119323018177605*^7}}], 0.004654040404040404, 
     MatrixForm[{{1.0100292504599695*^9, 1.6158311171714945*^9, 
        2.554938506071557*^9, 3.688760170697322*^9, 3.824404390695796*^9, 
        5.979231404435564*^9}, {-2.048207098571386*^9, 
        -3.2687306435869374*^9, -5.147138929065109*^9, -7.38911685591937*^9, 
        -7.686071732439448*^9, -1.1986517663535292*^10}, 
       {9.800712721868057*^8, 1.5852335456922917*^9, 2.524525470597707*^9, 
        3.6642275068228407*^9, 3.7939996774253864*^9, 5.949135129786212*^9}, 
       {39448.42204000102, 41542.29183032012, 41396.13338405858, 
        31234.619324439107, 31040.75857756086, 29681.00125070194}, 
       {-5.806712750257069*^7, -6.76244384313209*^7, -6.763355626246071*^7, 
        -3.609794377988291*^7, -6.76366235596888*^7, 
        -5.8121448312265396*^7}}], 0.004717171717171718, 
     MatrixForm[{{9.700128692166661*^8, 1.5519404079417393*^9, 
        2.454079365582361*^9, 3.5437238343154683*^9, 3.673568453260169*^9, 
        5.743687450889279*^9}, {-1.9667491469784377*^9, 
        -3.139076501084988*^9, -4.943538153599513*^9, -7.09844531354648*^9, 
        -7.382517313616854*^9, -1.15140090488847*^10}, 
       {9.415058416239355*^8, 1.5228247108097541*^9, 2.425139026795006*^9, 
        3.52037306549339*^9, 3.6446360326697993*^9, 5.71504865409153*^9}, 
       {38431.42353310787, 40468.88076172416, 40326.560850971444, 
        30437.974641442695, 30238.74115352114, 28915.958915090367}, 
       {-5.519200471430302*^7, -6.427091345273292*^7, -6.427943466129565*^7, 
        -3.431797576298022*^7, -6.42825889457314*^7, 
        -5.524402794497633*^7}}], 0.0047803030303030306, 
     MatrixForm[{{9.320885094213797*^8, 1.4913827759520566*^9, 
        2.358473524072437*^9, 3.4062201265218635*^9, 3.530581875291679*^9, 
        5.520389050836669*^9}, {-1.8895654677208762*^9, -3.01620691937363*^9, 
        -4.750562999840254*^9, -6.822877398075274*^9, -7.09478064049207*^9, 
        -1.1066081497886198*^10}, {9.049431239946465*^8, 
        1.4636577429794195*^9, 2.3309152459079404*^9, 3.3839787558237066*^9, 
        3.5030311362152615*^9, 5.493118029032011*^9}, 
       {37453.935865722095, 39437.21563995308, 39298.58434183558, 
        29672.132563000614, 29467.914485959893, 28180.63594071025}, 
       {-5.249638036898446*^7, -6.11269632265141*^7, -6.113493127553415*^7, 
        -3.2648843597141504*^7, -6.113816107064414*^7, 
        -5.254623738157797*^7}}], 0.004843434343434344, 
     MatrixForm[{{8.961210214784582*^8, 1.433943408407085*^9, 
        2.2677829399365377*^9, 3.2757654317255282*^9, 3.394940005613589*^9, 
        5.308549585771958*^9}, {-1.8163789506853435*^9, 
        -2.899683337802532*^9, -4.567528402926101*^9, -6.561442957152118*^9, 
        -6.82184342883854*^9, -1.064115497867487*^10}, 
       {8.702545886131568*^8, 1.4075245851330295*^9, 2.241522799046436*^9, 
        3.254566319028704*^9, 3.3686870477541103*^9, 5.282563279862534*^9}, 
       {36513.92311243299, 38445.14751776535, 38310.06265423275, 
        28935.5123017991, 28726.67299465521, 27473.503409273017}, 
       {-4.996682667061603*^7, -5.817689911490011*^7, -5.8184353880473614*^7, 
        -3.1082270885583878*^7, -5.8187648797846794*^7, 
        -5.001463953696966*^7}}], 0.004906565656565658, 
     MatrixForm[{{8.619856682837517*^8, 1.3794239050230691*^9, 
        2.1816953325876155*^9, 3.1519129565845323*^9, 3.266176657722159*^9, 
        5.107442346586197*^9}, {-1.7469338970354774*^9, 
        -2.7891008008147516*^9, -4.393801605810899*^9, 
        -6.3132457395896635*^9, -6.562765107955783*^9, 
        -1.0237769871836126*^10}, {8.373215385375195*^8, 
        1.3542330109002807*^9, 2.15665554190085*^9, 3.131693858078122*^9, 
        3.2411437137553434*^9, 5.082663769107601*^9}, 
       {35609.48590154111, 37490.66430599062, 37358.98962006872, 
        28226.633538441216, 28013.513338142646, 26793.129723597227}, 
       {-4.7591080728304625*^7, -5.540639422709584*^7, 
        -5.5413372332813025*^7, -2.961069829347086*^7, -5.541672296494293*^7, 
        -4.763696301260567*^7}}], 0.00496969696969697, 
     MatrixForm[{{8.295670913196288*^8, 1.3276408326350627*^9, 
        2.0999220496147013*^9, 3.0342494791493106*^9, 3.1438607310351787*^9, 
        4.916395360073642*^9}, {-1.6809939090527873*^9, 
        -2.6840849901126156*^9, -4.2287978080045624*^9, 
        -6.077456868748621*^9, -6.316675985680947*^9, -9.854576562616507*^9}, 
       {8.060341488727592*^8, 1.303605236133173*^9, 2.0760304303251505*^9, 
        3.0149526323812504*^9, 3.119975645213998*^9, 4.892753076894543*^9}, 
       {34738.83862224114, 36571.88041197796, 36443.49036532499, 
        27544.108333488108, 27327.026691115934, 26138.17458843955}, 
       {-4.5357930021777034*^7, -5.2802349463968515*^7, 
        -5.280888457434535*^7, -2.8227213109727144*^7, 
        -5.2812282405080795*^7, -4.54019874737339*^7}}], 
     0.005032828282828284, MatrixForm[{{7.98758564132084*^8, 
        1.278424456087087*^9, 2.022195756017069*^9, 2.9223925386363554*^9, 
        3.027593167176158*^9, 4.734786252776363*^9}, {-1.6183403344310548*^9, 
        -2.5842896148835855*^9, -4.0719754912662644*^9, 
        -5.853309196353139*^9, -6.082771091996125*^9, -9.490325126273937*^9}, 
       {7.762907595927284*^8, 1.255476697523365*^9, 1.9993852761080832*^9, 
        2.9039642845618505*^9, 3.004788924274199*^9, 4.712213924527549*^9}, 
       {33900.308637163995, 35687.02980595045, 35561.79878843881, 
        26886.636900477704, 26665.891693715734, 25507.376075857803}, 
       {-4.325711039760536*^7, -5.0352774243327975*^7, -5.03588973423233*^7, 
        -2.6925486518033504*^7, -5.036233465407491*^7, 
        -4.329944159394884*^7}}], 0.0050959595959595965, 
     MatrixForm[{{7.694612272062867*^8, 1.2316174415668244*^9, 
        1.9482688689928746*^9, 2.8159876011680765*^9, 2.917004204386228*^9, 
        4.562038692589697*^9}, {-1.558770692607421*^9, -2.489393768589355*^9, 
        -3.9228332110547357*^9, -5.640091620058259*^9, -5.860304626384214*^9, 
        -9.143858146961153*^9}, {7.479971579603059*^8, 1.2096948124243422*^9, 
        1.9264772100296345*^9, 2.7983780482348795*^9, 2.8952185035570493*^9, 
        4.540474642787298*^9}, {33092.325527828165, 34834.44790556436, 
        34712.26249767672, 26252.995756805005, 26028.868007022957, 
        24899.55564454714}, {-4.127921511530048*^7, -4.804668015028334*^7, 
        -4.80524197697289*^7, -2.5699717659546852*^7, -4.8055889572930336*^7, 
        -4.131991202851343*^7}}], 0.00515909090909091, 
     MatrixForm[{{7.415834218850716*^8, 1.1870739285160282*^9, 
        1.877911754781694*^9, 2.714705897849647*^9, 2.811750876263084*^9, 
        4.397617942236409*^9}, {-1.5020973005195272*^9, 
        -2.399100006020083*^9, -3.7809059437638865*^9, -5.437144735211019*^9, 
        -5.648584901279389*^9, -8.814101797709238*^9}, 
       {7.210659516051929*^8, 1.166118078986994*^9, 1.857080927269915*^9, 
        2.6978686116630087*^9, 2.7909257458782125*^9, 4.377004779730495*^9}, 
       {32313.41395817119, 34012.573686250515, 33893.32814323326, 
        25642.037534113973, 25414.78985585139, 24313.60342215009}, 
       {-3.941561361530453*^7, -4.5873985943374515*^7, -4.587936838413477*^7, 
        -2.454458366082859*^7, -4.5882864348237276*^7, 
        -3.945476213891029*^7}}], 0.005222222222222223, 
     MatrixForm[{{7.15040085545212*^8, 1.1446586299915886*^9, 
        1.810911155980371*^9, 2.618242172615704*^9, 2.7115148758768816*^9, 
        4.2410274001704807*^9}, {-1.4481460257042794*^9, 
        -2.313132490154169*^9, -3.645761896181362*^9, -5.243856317657587*^9, 
        -5.446970017027598*^9, -8.500058884107826*^9}, 
       {6.954159991040665*^8, 1.12461520761262*^9, 1.7909871545275545*^9, 
        2.602133897414938*^9, 2.691596320059491*^9, 4.221311676169684*^9}, 
       {31562.18683967111, 33219.947405058614, 33103.5305628546, 
        25052.682850172267, 24822.56343270876, 23748.47340682643}, 
       {-3.76583788681612*^7, -4.382543260255563*^7, -4.383048214287341*^7, 
        -2.3455194944094658*^7, -4.383399852779293*^7, 
        -3.7696059294254065*^7}}], 0.005285353535353536, 
     MatrixForm[{{6.897522043767565*^8, 1.1042457454696584*^9, 
        1.7470691007955744*^9, 2.526312874294479*^9, 2.6160003110109725*^9, 
        4.091806365503574*^9}, {-1.396755158480435*^9, 
        -2.2312347938622904*^9, -3.5170002643363643*^9, 
        -5.059657689513028*^9, -5.25486333689787*^9, -8.200804318756631*^9}, 
       {6.709718944575034*^8, 1.0850640859367075*^9, 1.7280015757179077*^9, 
        2.5108932761073294*^9, 2.596937996794549*^9, 4.072938240312989*^9}, 
       {30837.33908971579, 32455.186540916082, 32341.50022631971, 
        24483.91925076478, 24251.1563327361, 23203.194058641104}, 
       {-3.60002223070851*^7, -4.1892507269384146*^7, -4.18972463226558*^7, 
        -2.242705519196844*^7, -4.190077793601632*^7, 
        -3.603650974600959*^7}}], 0.005348484848484849, 
     MatrixForm[{{6.656463092527698*^8, 1.065718332616589*^9, 
        1.686201343428865*^9, 2.4386538247338552*^9, 2.52493210934312*^9, 
        3.9495248310412216*^9}, {-1.3477743748169303*^9, 
        -2.1531685899895024*^9, -3.3942480937621818*^9, 
        -4.884019059024334*^9, -5.071710248386876*^9, -7.915474733373261*^9}, 
       {6.476634924495162*^8, 1.047351165372861*^9, 1.6679433201003044*^9, 
        2.4238852740515785*^9, 2.5066790730150213*^9, 3.931457825233577*^9}, 
       {30137.640902003135, 31716.992165919713, 31605.940369875087, 
        23934.78055601082, 23699.599507085524, 22676.82525338793}, 
       {-3.443443547374225*^7, -4.006737500788629*^7, -4.0071824292642355*^7, 
        -2.145602545834446*^7, -4.007536642922807*^7, 
        -3.446940027320933*^7}}], 0.0054116161616161625, 
     MatrixForm[{{6.426540624104005*^8, 1.0289675550297773*^9, 
        1.6281364748310783*^9, 2.355019759112632*^9, 2.4380540771595516*^9, 
        3.8137840474770417*^9}, {-1.3010638781787384*^9, 
        -2.0787121151863105*^9, -3.2771584522974353*^9, 
        -4.716448556570464*^9, -4.8969942558075695*^9, 
        -7.643269504979488*^9}, {6.254255162227924*^8, 1.011370738476434*^9, 
        1.610644085613512*^9, 2.3408671011941757*^9, 2.4205664670474396*^9, 
        3.7964747433053064*^9}, {29461.9369402888, 31004.140314125558, 
        30895.633498965468, 23404.3751321517, 23166.975832202912, 
        22168.506827572808}, {-3.2954837608604908*^7, -3.834281753978509*^7, 
        -3.834699621934605*^7, -2.0538291888524532*^7, 
        -3.8350544624746084*^7, -3.2988545690314054*^7}}], 
     0.005474747474747476, MatrixForm[{{6.207117771026092*^8, 
        9.938920513698282*^8, 1.5727147443474333*^9, 2.275181732499689*^9, 
        2.355127666333792*^9, 3.6842117092788386*^9}, 
       {-1.2564934238084145*^9, -2.007658875067689*^9, 
        -3.1654080507455807*^9, -4.556487070415783*^9, -4.730234471432485*^9, 
        -7.383441161876555*^9}, {6.041971090364335*^8, 9.770243300668356*^8, 
        1.5559469929992077*^9, 2.2616121093146687*^9, 2.338364497881094*^9, 
        3.667619533449766*^9}, {28809.13277152779, 30315.478322443345, 
        30209.427762494663, 22891.849739684938, 22652.423996180885, 
        21677.41420006246}, {-3.155572853660041*^7, -3.671217815270233*^7, 
        -3.671610397117674*^7, -1.9670336751684666*^7, -3.671965479360247*^7, 
        -3.158824173375058*^7}}], 0.005537878787878789, 
     MatrixForm[{{5.997601161075658*^8, 9.603972584809093*^8, 
        1.5197872541824992*^9, 2.198926367135316*^9, 2.2759305828024497*^9, 
        3.5604609042909436*^9}, {-1.213941685091726*^9, -1.93981626954606*^9, 
        -3.058695596358982*^9, -4.403706715392916*^9, -4.570982804439204*^9, 
        -7.135293235104623*^9}, {5.839215445538399*^8, 9.442200490435047*^8, 
        1.5037057944366114*^9, 2.185909039543249*^9, 2.2598535152481604*^9, 
        3.54454790545198*^9}, {28178.198958394027, 29649.912681554906, 
        29546.238714098145, 22396.402244236295, 22155.13491560713, 
        21202.77342023232}, {-3.0231846231362045*^7, -3.51693121089645*^7, 
        -3.517300150115776*^7, -1.8848912312106133*^7, -3.517655125367856*^7, 
        -3.0263222588279247*^7}}], 0.005601010101010102, 
     MatrixForm[{{5.797437183114872*^8, 9.28395066787371*^8, 
        1.4692150587694168*^9, 2.1260545337300465*^9, 2.200255033214802*^9, 
        3.442207790585697*^9}, {-1.1732954916066186*^9, 
        -1.875004861409664*^9, -2.956739969054974*^9, -4.257708190374856*^9, 
        -4.418820447074728*^9, -6.898175601158622*^9}, 
       {5.645458765596101*^8, 9.128722462817869*^8, 1.4537839951143997*^9, 
        2.1135607220790598*^9, 2.184828183858946*^9, 3.426938444099899*^9}, 
       {27568.162683479157, 29006.421072621233, 28905.041918955558, 
        21917.275173772163, 21674.334511211822, 20743.85189170305}, 
       {-2.897832857283795*^7, -3.3708541919433355*^7, 
        -3.3712010129238605*^7, -1.807101729057598*^7, -3.371555566646838*^7, 
        -2.9008622621134043*^7}}], 0.005664141414141415, 
     MatrixForm[{{5.606108970609038*^8, 8.978031014523677*^8, 
        1.4208683912101307*^9, 2.0563803388215399*^9, 2.1279072444033625*^9, 
        3.3291499873245554*^9}, {-1.1344492073092065*^9, 
        -1.8130569352807343*^9, -2.8592786512761807*^9, 
        -4.118118743013021*^9, -4.273356865161001*^9, -6.671481241997881*^9}, 
       {5.460206533168924*^8, 8.829008327881552*^8, 1.4060540970162773*^9, 
        2.0443830748242698*^9, 2.1130969947981956*^9, 3.314491012878567*^9}, 
       {26978.104783795574, 28384.028757475055, 28284.868663218444, 
        21453.755390292536, 21209.299400090098, 20299.958593198207}, 
       {-2.779067882662636*^7, -3.2324617011454225*^7, -3.232787818110895*^7, 
        -1.7333875611820936*^7, -3.2331416660042763*^7, 
        -2.7819941836164474*^7}}], 0.0057272727272727275, 
     MatrixForm[{{5.423133586199126*^8, 8.685444289894197*^8, 
        1.3746260289941766*^9, 1.989729692607418*^9, 2.0587060243220181*^9, 
        3.2210048486780314*^9}, {-1.0973041515185115*^9, 
        -1.7538158767701914*^9, -2.7660664347428064*^9, 
        -3.9845893104132833*^9, -4.13422691378958*^9, -6.45464277918645*^9}, 
       {5.28299651291429*^8, 8.542309887085228*^8, 1.3603969764284935*^9, 
        1.9782036954338455*^9, 2.0444808567518754*^9, 3.2069250454070024*^9}, 
       {26407.156233306072, 27781.817988117637, 27684.806116937485, 
        21005.158213535215, 20759.343136290423, 19870.43978905305}, 
       {-2.6664734450936645*^7, -3.1012677254260957*^7, 
        -3.101574451401937*^7, -1.6634917213806868*^7, -3.101927337255001*^7, 
        -2.669301466162753*^7}}], 0.005790404040404041, 
     MatrixForm[{{5.248059450197814*^8, 8.40547094815623*^8, 
        1.3303745181941874*^9, 1.9259402515598302*^9, 1.9924819084398513*^9, 
        3.117508001263391*^9}, {-1.0617680702119703*^9, 
        -1.697135233374575*^9, -2.6768738571987805*^9, -3.856794374416205*^9, 
        -4.001089107233813*^9, -6.247129533756962*^9}, 
       {5.1133963182020605*^8, 8.267927196598632*^8, 1.316701129486332*^9, 
        1.9148617913586092*^9, 1.97881225251799*^9, 3.1039780961051826*^9}, 
       {25854.49489163748, 27198.919906126328, 27103.98624460851, 
        20570.8511882347, 20323.816547785264, 19454.677076867345}, 
       {-2.559663887709123*^7, -2.9768219979182422*^7, 
        -2.9771105532016635*^7, -1.5971760646577597*^7, 
        -2.9774622459423423*^7, -2.562398171131134*^7}}], 
     0.005853535353535355, MatrixForm[{{5.080463989499281*^8, 
        8.137437579616424*^8, 1.2880077615394726*^9, 1.8648597213954594*^9, 
        1.9290762761222737*^9, 3.0184119763034987*^9}, 
       {-1.0277546527686317*^9, -1.6428779661302242*^9, 
        -2.591486351897208*^9, -3.734428585672846*^9, -3.873623834847358*^9, 
        -6.048444777625148*^9}, {4.95100118524981*^8, 8.005205035503739*^8, 
        1.2748622634691174*^9, 1.8542065166912334*^9, 1.9159343684040244*^9, 
        3.005404485027401*^9}, {25319.34249637231, 26634.512044356863, 
        26541.59269025969, 20150.22545499213, 19902.105124586706, 
        19052.08505012955}, {-2.4582815951226085*^7, -2.858707010616362*^7, 
        -2.858978529592824*^7, -1.5342197360698342*^7, 
        -2.8593288215935707*^7, -2.460926420919776*^7}}], 
     0.005916666666666667, MatrixForm[{{4.919951498998297*^8, 
        7.880713494241376*^8, 1.2474262120869403*^9, 1.8063456189407387*^9, 
        1.8683405491720328*^9, 2.9234851454707766*^9}, 
       {-9.951830922799911*^8, -1.590915750834998*^9, -2.509702633823925*^9, 
        -3.6172062677393637*^9, -3.751531742583607*^9, 
        -5.858123589454921*^9}, {4.795431946576688*^8, 7.75352960536326*^8, 
        1.2347825164468727*^9, 1.7960967286686532*^9, 1.855700304296588*^9, 
        2.9109742410747776*^9}, {24800.96205763935, 26087.81537953294, 
        25996.84206264584, 19742.70993487677, 19493.62681527778, 
        18662.112670057704}, {-2.3619946760434985*^7, -2.746535305915481*^7, 
        -2.7467908448049426*^7, -1.4744177420036316*^7, 
        -2.7471395488171577*^7, -2.3645540796695948*^7}}], 
     0.005979797979797981, MatrixForm[{{4.766151104769755*^8, 
        7.634707592073885*^8, 1.2085367986286047*^9, 1.7502639471085277*^9, 
        1.8101354575637195*^9, 2.8325096585041685*^9}, 
       {-9.639776682500337*^8, -1.5411283380783143*^9, 
        -2.4313345140931625*^9, -3.504858779175786*^9, -3.634532250338343*^9, 
        -5.675728739336725*^9}, {4.646333105192987*^8, 7.512325505964551*^8, 
        1.19637037086029*^9, 1.740399687750761*^9, 1.7979723498588524*^9, 
        2.8204710701070204*^9}, {24298.654380372776, 25558.091607650807, 
        25469.0058762228, 19347.749484957512, 19097.829990923554, 
        18284.224051853205}, {-2.270494859937921*^7, -2.6399470182862937*^7, 
        -2.6401875598391533*^7, -1.4175796567012072*^7, 
        -2.640534508578062*^7, -2.2729726501483917*^7}}], 
     0.0060429292929292935, MatrixForm[{{4.6187150879458445*^8, 
        7.398865491935447*^8, 1.1712520702041965*^9, 1.696489727442112*^9, 
        1.7543303657893517*^9, 2.7452822748564615*^9}, 
       {-9.34067400066741*^8, -1.4934029662274902*^9, -2.3562051977082777*^9, 
        -3.3971355428631897*^9, -3.522362191815959*^9, 
        -5.500852301143318*^9}, {4.503371236588129*^8, 7.281052959871031*^8, 
        1.1595398291131778*^9, 1.6869915661676636*^9, 1.742621320393206*^9, 
        2.733693154778263*^9}, {23811.757465612827, 25044.640606666017, 
        24957.384138043588, 18964.840895500303, 18714.191552704146, 
        17917.93207147428}, {-2.1834955855878115*^7, -2.5386076406235695*^7, 
        -2.5388341006765366*^7, -1.363528441251874*^7, 
        -2.5391791441848993*^7, -2.1858953576521873*^7}}], 
     0.006106060606060607, MatrixForm[{{4.477317094411763*^8, 
        7.172666896929841*^8, 1.1354899836637874*^9, 1.64490506902021*^9, 
        1.700802654413368*^9, 2.6616113371948504*^9}, {-9.053856816590481*^8, 
        -1.447633822922702*^9, -2.284148836248125*^9, -3.2938002158962793*^9, 
        -3.4147745659776926*^9, -5.333109635862901*^9}, 
       {4.366233299471797*^8, 7.059205265053272*^8, 1.124210199019495*^9, 
        1.635755559617782*^9, 1.6895259470556865*^9, 2.650450181767559*^9}, 
       {23339.642494073418, 24546.798092957, 24461.314948938474, 
        18593.488087693615, 18342.215176927893, 17562.757793371795}, 
       {-2.1007302628198087*^7, -2.4422059926297724*^7, 
        -2.4424192249893308*^7, -1.3120993770199537*^7, -2.44276222934618*^7, 
        -2.103055414269805*^7}}], 0.00616919191919192, 
     MatrixForm[{{4.3416506765499115*^8, 6.955623173090211*^8, 
        1.101173482537058*^9, 1.5953994315185945*^9, 1.6494371517489424*^9, 
        2.58131725794789*^9}, {-8.778699810063046*^8, -1.4037215502506351*^9, 
        -2.2150096771447363*^9, -3.194631190615023*^9, 
        -3.3115373897812266*^9, -5.172140326720637*^9}, 
       {4.234625247431803*^8, 6.846306452973095*^8, 1.0903056827155576*^9, 
        1.586582134990824*^9, 1.638572316421147*^9, 2.570563806194478*^9}, 
       {22881.71266057096, 24063.933437027947, 23980.169945071804, 
        18233.22651101732, 17981.42968467703, 17218.2549243216}, 
       {-2.0219506895472676*^7, -2.3504523710867524*^7, 
        -2.350653172217548*^7, -1.2631390879093647*^7, 
        -2.3509940181452632*^7, -2.024204432334447*^7}}], 
     0.006232323232323233, MatrixForm[{{4.2114279671389145*^8, 
        6.747275122785748*^8, 1.0682301467499889*^9, 1.5478689033538425*^9, 
        1.6001256408106155*^9, 2.5042310668491454*^9}, 
       {-8.514615667166607*^8, -1.3615727898086782*^9, 
        -2.1486413534514465*^9, -3.0994201536686597*^9, 
        -3.2124327013897486*^9, -5.017605280792163*^9}, 
       {4.1082707651021993*^8, 6.64190913441887*^8, 1.0577550335754001*^9, 
        1.5393683201778464*^9, 1.5896533836018744*^9, 2.4938662201266246*^9}, 
       {22437.40235558934, 23595.44763390555, 23513.352273366323, 
        17883.61453550496, 17631.388479422236, 16883.996177377372}, 
       {-1.946925609019375*^7, -2.2630768640582442*^7, 
        -2.2632659773783684*^7, -1.2165046522435308*^7, 
        -2.2636045588778973*^7, -1.9491109820215702*^7}}], 
     0.006295454545454546, MatrixForm[{{4.0863779482498574*^8, 
        6.547190935635797*^8, 1.0365918702618103*^9, 1.5022157452065325*^9, 
        1.5527662297310681*^9, 2.43019388814964*^9}, {-8.261051602214558*^8, 
        -1.321099764115699*^9, -2.0849062302993402*^9, -3.007971170064994*^9, 
        -3.1172552973284636*^9, -4.869185671849594*^9}, 
       {3.986909652840309*^8, 6.445592516506956*^8, 1.026491240414615*^9, 
        1.4940172527082698*^9, 1.5426683543700817*^9, 2.4201996313847065*^9}, 
       {22006.168982363277, 23140.771417854157, 23060.294712627303, 
        17544.23219839616, 17291.663370654034, 16559.57629913581}, 
       {-1.875439394345683*^7, -2.1798278130005956*^7, 
        -2.1800059328202367*^7, -1.1720627917993307*^7, 
        -2.1803421563943267*^7, -1.877559273894787*^7}}], 
     0.0063585858585858595, MatrixForm[{{3.9662461466334945*^8, 
        6.354964300609063*^8, 1.0061945640439675*^9, 1.458347971894731*^9, 
        1.5072632397110968*^9, 2.3590562042417912*^9}, 
       {-8.017488585347079*^8, -1.2822198910275197*^9, 
        -2.0236748028086722*^9, -2.9200998441228127*^9, 
        -3.025812488878782*^9, -4.726581462502305*^9}, 
       {3.8702974791339505*^8, 6.256960575184236*^8, 9.964512364707417*^8, 
        1.4504377662361388*^9, 1.497522567648602*^9, 2.3494155340871515*^9}, 
       {21587.50409205711, 22699.363504377696, 22620.457922369336, 
        17214.680129864057, 16961.85392705223, 16244.609946348692}, 
       {-1.807290845387137*^7, -2.1004704084685385*^7, 
        -2.1006381836040616*^7, -1.1296891311813354*^7, 
        -2.1009719665156245*^7, -1.8093479563416004*^7}}], 
     0.006421717171717172, MatrixForm[{{3.8507926556717855*^8, 
        6.170212665557061*^8, 9.769778822184944*^8, 1.4161789607166147*^9, 
        1.4635263268384814*^9, 2.290677218481875*^9}, {-7.783437432762462*^8, 
        -1.2448554283298743*^9, -1.9648251410138397*^9, 
        -2.835632533764425*^9, -2.9379223545407667*^9, 
        -4.589510124279751*^9}, {3.758203758745936*^8, 6.075640369990717*^8, 
        9.675756310294572*^8, 1.4085440032611187*^9, 1.454126638992728*^9, 
        2.2813740769041047*^9}, {21180.919039027885, 22270.708953450343, 
        22193.328811851545, 16894.57835057597, 16641.57105639997, 
        15938.730521538857}, {-1.7422920915435016*^7, -2.0247854066142857*^7, 
        -2.0249434437075973*^7, -1.0892675208340764*^7, 
        -2.0252747138501167*^7, -1.7442890163250446*^7}}], 
     0.006484848484848486, MatrixForm[{{3.739791566780451*^8, 
        5.992575631232191*^8, 9.488849693290147*^8, 1.3756270899663966*^9, 
        1.4214705983317294*^9, 2.2249242671279984*^9}, 
       {-7.558437567454803*^8, -1.2089331458541958*^9, 
        -1.9082423776829596*^9, -2.754405625360921*^9, -2.853413948864396*^9, 
        -4.457705456421598*^9}, {3.6504113825594354*^8, 5.901280488631686*^8, 
        9.398084617190663*^8, 1.368255057652967*^9, 1.4123965649224358*^9, 
        2.2159434799671783*^9}, {20785.94993576714, 21854.31764334924, 
        21778.419019052722, 16583.565149999853, 16330.451958659894, 
        15641.589087253908}, {-1.6802675861555874*^7, -1.952567955016452*^7, 
        -1.9527168215859592*^7, -1.050689417640698*^7, 
        -1.9530455158272266*^7, -1.6822067737333775*^7}}], 
     0.006547979797979799, MatrixForm[{{3.6330300337970126*^8, 
        5.821713374225072*^8, 9.218622269473219*^8, 1.3366154536480556*^9, 
        1.3810158892934299*^9, 2.161672276173228*^9}, {-7.342055101932307*^8, 
        -1.1743840046667519*^9, -1.853818235377545*^9, -2.676264959938492*^9, 
        -2.7721258626241083*^9, -4.330916494889507*^9}, 
       {3.5467157279428864*^8, 5.733549523457555*^8, 9.130969657186215*^8, 
        1.329494691817387*^9, 1.372253017097481*^9, 2.152999496257594*^9}, 
       {20402.156335340795, 21449.72187291007, 21375.263492529026, 
        16281.297780494377, 16028.14678268055, 15352.853352918557}, 
       {-1.6210531862905532*^7, -1.8836265176616192*^7, 
        -1.883766744810903*^7, -1.0138533175268412*^7, 
        -1.8840928086414695*^7, -1.6229369605331898*^7}}], 
     0.006611111111111112, MatrixForm[{{3.5303070384570813*^8, 
        5.657305746287111*^8, 8.95859097965411*^8, 1.2990713098664696*^9, 
        1.3420866131798167*^9, 2.1008032592761028*^9}, 
       {-7.133880368245595*^8, -1.1411429677123086*^9, 
        -1.8014505893990166*^9, -2.6010647342317133*^9, -2.69390591222472*^9, 
        -4.2089065039642296*^9}, {3.446923507649851*^8, 5.572135177119539*^8, 
        8.873913682687844*^8, 1.292190794558103*^9, 1.3336211911091194*^9, 
        2.0924249137130814*^9}, {20029.114274101477, 21056.47990101515, 
        20983.419168235752, 15987.442777934397, 15734.32329601952, 
        15072.206729258845}, {-1.564495309959215*^7, -1.8177818891742826*^7, 
        -1.8179139745652914*^7, -9.786642364362717*^6, 
        -1.8182373612487555*^7, -1.5663258768316507*^7}}], 
     0.006674242424242425, MatrixForm[{{3.431433175180333*^8, 
        5.499050066699623*^8, 8.708278669550669*^8, 1.262926281259915*^9, 
        1.304611429323567*^9, 2.0422058534599729*^9}, {-6.93352738289666*^8, 
        -1.1091485603741128*^9, -1.7510430633446481*^9, 
        -2.528667887664174*^9, -2.6186104707591486*^9, 
        -4.0914520437320023*^9}, {3.3508525273115647*^8, 
        5.416742166186029*^8, 8.626446869087892*^8, 1.2562755723951535*^9, 
        1.296430479054698*^9, 2.034109094756981*^9}, {19666.423966284776, 
        20674.16496665974, 20602.463725699803, 15701.692453526866, 
        15448.664823542207, 14799.347448155546}, {-1.5104501616509944*^7, 
        -1.7548662920580924*^7, -1.75499070170663*^7, -9.450332316651464*^6, 
        -1.755311371606028*^7, -1.5122296167600393*^7}}], 
     0.006737373737373738, MatrixForm[{{3.3362296038663584*^8, 
        5.3466608888024396*^8, 8.467234755674334*^8, 1.228115604703248*^9, 
        1.268522967146766*^9, 1.9857748886797676*^9}, {-6.740631751535476*^8, 
        -1.07834281183489*^9, -1.7025046551587486*^9, -2.458944612421239*^9, 
        -2.5461039116911464*^9, -3.9783421056402926*^9}, 
       {3.2583307083662677*^8, 5.2670919511989605*^8, 8.388125504274007*^8, 
        1.2216848143141036*^9, 1.2606141973059053*^9, 1.9779475493947482*^9}, 
       {19313.70405424336, 20302.373865670026, 20231.994438913825, 
        15423.746634878471, 15170.869380822416, 14533.987727121841}, 
       {-1.45878302262308*^7, -1.6947225460884124*^7, -1.6948397169475794*^7, 
        -9.12876965725267*^6, -1.695157636909437*^7, 
        -1.4605133578049898*^7}}], 0.006800505050505052, 
     MatrixForm[{{3.2445272491203874*^8, 5.1998684431280875*^8, 
        8.235033513489769*^8, 1.1945781721691182*^9, 1.233757570623934*^9, 
        1.9314109899683375*^9}, {-6.554849047207748*^8, 
        -1.0486709429847534*^9, -1.655749390412761*^9, 
        -2.3917724266075025*^9, -2.47625809342668*^9, 
        -3.8693773134861326*^9}, {3.169195332342577*^8, 5.122921248853593*^8, 
        8.158530309522376*^8, 1.1883579280866847*^9, 1.2261093342415323*^9, 
        1.9238415405863843*^9}, {18970.588689182856, 19940.7209955081, 
        19871.627089569993, 15153.322166235244, 14900.648861988353, 
        14275.853007391022}, {-1.409367598578906*^7, -1.6372033065589696*^7, 
        -1.6373136484456956*^7, -8.821173029533625*^6, 
        -1.6376287912351966*^7, -1.4110507078403234*^7}}], 
     0.006863636363636364, MatrixForm[{{3.156166360192937*^8, 
        5.0584177238732433*^8, 8.011272491180743*^8, 1.1622560413012822*^9, 
        1.2002550613967977*^9, 1.8790202078261547*^9}, 
       {-6.375853878393229*^8, -1.0200811790106039*^9, 
        -1.6106960010549858*^9, -2.327035200555928*^9, -2.40895188154028*^9, 
        -3.764369181173631*^9}, {3.0832926089692086*^8, 
        4.9839811415203124*^8, 7.937264883343849*^8, 1.1562374597075977*^9, 
        1.1928563163697853*^9, 1.8716977176193233*^9}, 
       {18636.729579794042, 19588.838312255164, 19520.994954590456, 
        14890.142442967513, 14637.728280188581, 14024.681224755763}, 
       {-1.3620854193528563*^7, -1.582170363293603*^7, -1.58227426075719*^7, 
        -8.52680940460515*^6, -1.5825866045416236*^7, 
        -1.3637231046928167*^7}}], 0.006926767676767678, 
     MatrixForm[{{3.0709958378167856*^8, 4.9220675542952895*^8, 
        7.795571038180772*^8, 1.1310946522767851*^9, 1.167958518998525*^9, 
        1.8285136756084569*^9}, {-6.203338524243791*^8, 
        -9.925245588123733*^8, -1.5672676274336643*^9, 
        -2.2646235788781724*^9, -2.3440707055412736*^9, 
        -3.6631394247024684*^9}, {3.000477039803248*^8, 
        4.8500361705193627*^8, 7.723954257707145*^8, 1.1252693019889297*^9, 
        1.1607987913219323*^9, 1.8214277762361465*^9}, 
       {18311.79374127502, 19246.37437821378, 19179.74785845435, 
        14633.95266507171, 14381.845055979828, 13780.222133157102}, 
       {-1.3168252868634492*^7, -1.5294939956529796*^7, 
        -1.5295918097014368*^7, -8.244990659792423*^6, 
        -1.5299013375760078*^7, -1.3184192635731816*^7}}], 
     0.0069898989898989905, MatrixForm[{{2.988872751778506*^8, 
        4.790589724639004*^8, 7.587568938590972*^8, 1.1010422046920424*^9, 
        1.1368140768133287*^9, 1.7798073163720872*^9}, 
       {-6.037011937175636*^8, -9.659547591756166*^8, -1.525391541592546*^9, 
        -2.20443374361825*^9, -2.28150614740322*^9, -3.5655193728083124*^9}, 
       {2.92061095411529*^8, 4.720863499330827*^8, 7.518243557000451*^8, 
        1.0954020839652135*^9, 1.1298834263638804*^9, 1.7729481675179863*^9}, 
       {17995.463664364994, 18912.99353049198, 18847.55128122809, 
        14384.503227015077, 14132.748350345515, 13542.237231108493}, 
       {-1.2734827664519578*^7, -1.4790523785103083*^7, 
        -1.479144448212248*^7, -7.975070457766771*^6, -1.4794511477660537*^7, 
        -1.2750346681007862*^7}}], 0.007053030303030304, 
     MatrixForm[{{2.909661771862898*^8, 4.663768186812541*^8, 
        7.386925142342209*^8, 1.0720496896261592*^9, 1.1067707325264642*^9, 
        1.7328214830768182*^9}, {-5.8765985879107*^8, -9.403279305968469*^8, 
        -1.4849988903785954*^9, -2.1463674721268938*^9, 
        -2.221155559340564*^9, -3.4713492462694993*^9}, 
       {2.843563969868727*^8, 4.59625213192952*^8, 7.319796752715819*^8, 
        1.0665871995965921*^9, 1.1000597211992176*^9, 1.726179741681221*^9}, 
       {17687.435510341442, 18588.375053437176, 18524.085527065155, 
        14141.557079890556, 13890.198439592921, 13310.497736597477}, 
       {-1.2319597182397187*^7, -1.4307310347587466*^7, -1.43081767872653*^7, 
        -7.716441347062826*^6, -1.4311215416442037*^7, 
        -1.2334711013723254*^7}}], 0.007116161616161617, 
     MatrixForm[{{2.833234719791487*^8, 4.541398219881753*^8, 
        7.193316407330135*^8, 1.0440706778922219*^9, 1.0777801718813052*^9, 
        1.6874806301027014*^9}, {-5.721837545036438*^8, 
        -9.156025281423299*^8, -1.4460244218252664*^9, -2.09033171368096*^9, 
        -2.1629217084439387*^9, -3.380477499781705*^9}, 
       {2.769212564585589*^8, 4.476002106385533*^8, 7.128295335664686*^8, 
        1.0387785988048825*^9, 1.0712798338987006*^9, 1.6810474227621331*^9}, 
       {17387.418726459164, 18272.211427135884, 18209.04364163405, 
        13904.887556529726, 13653.96612785147, 13084.78275655636}, 
       {-1.1921638647209615*^7, -1.3844223304174155*^7, 
        -1.3845038482142508*^7, -7.468532096298814*^6, 
        -1.3848048697805166*^7, -1.1936362134114027*^7}}], 
     0.00717929292929293, MatrixForm[{{2.759470169287938*^8, 
        4.42328595916245*^8, 7.006437090936757*^8, 1.0170611629079461*^9, 
        1.049796604759312*^9, 1.643713487434021*^9}, {-5.57248165097325*^8, 
        -8.917392129681818*^8, -1.4084064366262705*^9, 
        -2.0362382743636854*^9, -2.1067124461827648*^9, 
        -3.292761159987211*^9}, {2.69743969116714*^8, 4.3599240275935984*^8, 
        6.94343808582475*^8, 1.0119326319461834*^9, 1.0434984189854671*^9, 
        1.6374803764567442*^9}, {17095.135987944457, 17964.210135625104, 
        17902.13717083462, 13674.277830959727, 13423.832196728097, 
        12864.888597325727}, {-1.1540083915829152*^7, -1.340025008244133*^7, 
        -1.3401016812949061*^7, -7.230805231725037*^6, 
        -1.3403998605788946*^7, -1.1554431207849026*^7}}], 
     0.007242424242424244, MatrixForm[{{2.6882529507188374*^8, 
        4.3092474940429574*^8, 6.825996350260717*^8, 9.909794079262317*^8, 
        1.0227766125649393*^9, 1.601452048120165*^9}, {-5.428296522046099*^8, 
        -8.687006713045931*^8, -1.3720862340760818*^9, 
        -1.9840035108841066*^9, -2.0524404007222383*^9, 
        -3.2080638135610666*^9}, {2.6281343101998892*^8, 
        4.247838202357589*^8, 6.76493837458875*^8, 9.860078986751564*^8, 
        1.0166724766740746*^9, 1.5954110144360766*^9}, 
       {16810.321061770203, 17664.090119728568, 17603.08248371538, 
        13449.520151236682, 13199.586887374247, 12650.610564854103}, 
       {-1.1174115791675374*^7, -1.2974437574418724*^7, 
        -1.2975158508651376*^7, -7.002754762567282*^6, 
        -1.2978111896337152*^7, -1.1188100394259691*^7}}], 
     0.0073055555555555565, MatrixForm[{{2.6194738596962476*^8, 
        4.1991084262540966*^8, 6.651718968804793*^8, 9.657858418528992*^8, 
        9.966790060770146*^8, 1.5606319976929195*^9}, 
       {-5.2890599391152096*^8, -8.464515226683444*^8, -1.337008266792562*^9, 
        -1.933548120722894*^9, -2.0000226903594038*^9, 
        -3.126256451693621*^9}, {2.5611911060719424*^8, 4.1395742030542*^8, 
        6.592524925120225*^8, 9.609651443767684*^8, 9.907612124364836*^8, 
        1.5547754128225017*^9}, {16532.7196705108, 17371.582963276756, 
        17311.613111647406, 13230.416643872262, 12981.029413952352, 
        12441.757360021711}, {-1.0822964615031451*^7, -1.2565888154551446*^7, 
        -1.2566565786948383*^7, -6.78390407658273*^6, -1.2569490816491723*^7, 
        -1.0836599420839548*^7}}], 0.00736868686868687, 
     MatrixForm[{{2.55302928338037*^8, 4.092703143608569*^8, 
        6.483343580135757*^8, 9.414428679663168*^8, 9.714646929710346*^8, 
        1.521192448011199*^9}, {-5.154561086496835*^8, -8.249581737029473*^8, 
        -1.3031197875285754*^9, -1.8847967604073057*^9, 
        -1.9493806564714546*^9, -3.047216937439088*^9}, 
       {2.496510131125002*^8, 4.0349701691193163*^8, 6.425940093641977*^8, 
        9.367670716678104*^8, 9.657259061108902*^8, 1.5155130488490682*^9}, 
       {16262.088589042907, 17086.430384688745, 17027.47264193015, 
        13016.776296817166, 12767.96750656039, 12238.149459894203}, 
       {-1.0485905110557273*^7, -1.2173755999774009*^7, 
        -1.2174392678159893*^7, -6.573803996881306*^6, 
        -1.2177289422023475*^7, -1.049920242936039*^7}}], 
     0.007431818181818183, MatrixForm[{{2.4888207611195487*^8, 
        3.9898745651177555*^8, 6.320622113457512*^8, 9.179148096510658*^8, 
        9.470965542325872*^8, 1.4830753005787725*^9}, 
       {-5.0245996699938476*^8, -8.041887633335617*^8, 
        -1.2703707350792284*^9, -1.8376779348388827*^9, 
        -1.9004396144039567*^9, -2.970828739326418*^9}, 
       {2.4339963922360846*^8, 3.9338725475676274*^8, 6.264939317029756*^8, 
        9.133782857926979*^8, 9.415297897856182*^8, 1.4775661740737298*^9}, 
       {15998.19317298107, 16808.386816530157, 16750.4161684814, 
        12808.417101963394, 12560.216979844008, 12039.608226971077}, 
       {-1.0162253470648438*^7, -1.1797243678206801*^7, 
        -1.1797841614333153*^7, -6.372030978016734*^6, 
        -1.1800710168771386*^7, -1.0175225065688848*^7}}], 
     0.007494949494949496, MatrixForm[{{2.4267549139421278*^8, 
        3.8904733811752796*^8, 6.163318761558177*^8, 8.95167767698386*^8, 
        9.2353934114206*^8, 1.4462255467955837*^9}, {-4.898985737486732*^8, 
        -7.841130109561328*^8, -1.2387135272693682*^9, 
        -1.7921237120709856*^9, -1.8531286452672908*^9, 
        -2.896981521360407*^9}, {2.373559768957399*^8, 3.836135366275512*^8, 
        6.109290106321881*^8, 8.907651537697515*^8, 9.181379457686951*^8, 
        1.4408801068350186*^9}, {15740.810992890883, 16537.215708023334, 
        16480.207774332575, 12605.164372839505, 12357.601808815394, 
        11845.966827396218}, {-9.851364647727653*^6, -1.1435598995345533*^7, 
        -1.1436160273588121*^7, -6.178185438475192*^6, 
        -1.1439000754726827*^7, -9.86402176297748*^6}}], 
     0.007558080808080809, MatrixForm[{{2.366742918264493*^8, 
        3.794357731193321*^8, 6.011209143123105*^8, 8.731695538617004*^8, 
        9.007595062275031*^8, 1.410590830364352*^9}, {-4.777538638740112*^8, 
        -7.647021493405182*^8, -1.2081028922612975*^9, -1.748069589034103*^9, 
        -1.8073802580623505*^9, -2.8255702716990576*^9}, 
       {2.3151145246802333*^8, 3.7416199146434593*^8, 5.958771226756933*^8, 
        8.688957381083856*^8, 8.955171406877412*^8, 1.4054028010310369*^9}, 
       {15489.72716392263, 16272.690591037399, 16216.61905197218, 
        12406.851897528737, 12159.951344810646, 11657.063489346177}, 
       {-9.552629852374628*^6, -1.1088112066249251*^7, 
        -1.1088638654241562*^7, -5.99189021211952*^6, -1.1091451195761383*^7, 
        -9.564983240179062*^6}}], 0.007621212121212122, 
     MatrixForm[{{2.308700367288344*^8, 3.701392749575596*^8, 
        5.864080808390776*^8, 8.518894423607391*^8, 8.787252253927323*^8, 
        1.3761214092647178*^9}, {-4.660086722975058*^8, 
        -7.459288324830943*^8, -1.1784959628101704*^9, 
        -1.7054539975338974*^9, -1.7631304286277769*^9, 
        -2.7564952231922975*^9}, {2.258579166059574*^8, 3.650194303295411*^8, 
        5.813173161823752*^8, 8.477395527384579*^8, 8.736358450240042*^8, 
        1.3710848070105577*^9}, {15244.736163023399, 16014.594285382274, 
        15959.437797310937, 12213.315222074978, 11967.10475892313, 
        11472.744002914153}, {-9.265474226551026*^6, -1.0754112601708353*^7, 
        -1.075460635092032*^7, -5.812789119478464*^6, -1.07573911062814*^7, 
        -9.27753417301917*^6}}], 0.007684343434343435, 
     MatrixForm[{{2.2525469745489913*^8, 3.611450165997486*^8, 
        5.721730958439677*^8, 8.312983837043566*^8, 8.574061812321712*^8, 
        1.3427698919637582*^9}, {-4.546466739872349*^8, -7.27767054241863*^8, 
        -1.1498518261812248*^9, -1.6642187244602711*^9, 
        -1.7203181686026804*^9, -2.6896613268997087*^9}, 
       {2.2038761620482528*^8, 3.5617330753447074*^8, 5.672295918347071*^8, 
        8.272677707289456*^8, 8.524640212800026*^8, 1.3378790110396168*^9}, 
       {15005.640586497246, 15762.718440097275, 15708.45476741639, 
        12024.404040956244, 11778.90590255911, 11292.858529358473}, 
       {-8.98935468692401*^6, -1.0432967389203608*^7, -1.0433430047782421*^7, 
        -5.640545622928083*^6, -1.0436187184604228*^7, 
        -9.001131037804842*^6}}], 0.007747474747474749, 
     MatrixForm[{{2.198206441988337*^8, 3.524407921936868*^8, 
        5.583966823896536*^8, 8.11368616285677*^8, 8.367735362543551*^8, 
        1.3104912945929852*^9}, {-4.4365235552123696*^8, 
        -7.101920703901807*^8, -1.122131594170252*^9, -1.6243081415245395*^9, 
        -1.6788854686673324*^9, -2.62497836183764*^9}, 
       {2.150931811505339*^8, 3.476116833799363*^8, 5.535949371387608*^8, 
        8.074528436675601*^8, 8.319730963368268*^8, 1.3057406898771224*^9}, 
       {14772.252630293226, 15516.862980512327, 15463.470733394826, 
        11839.969157067831, 11595.205381927122, 11117.266085676578}, 
       {-8.72375791923903*^6, -1.012407795357725*^7, -1.0124511171104133*^7, 
        -5.474841602145255*^6, -1.0127240870768666*^7, 
        -8.735260101446629*^6}}], 0.007810606060606061, 
     MatrixForm[{{2.1456058278148073*^8, 3.440149872734106*^8, 
        5.45060490167158*^8, 7.920737491358942*^8, 8.167998384782281*^8, 
        1.2792427181351328*^9}, {-4.330108919170018*^8, 
        -6.931803374439595*^8, -1.0952982501814198*^9, 
        -1.5856693666635137*^9, -1.6387771088726256*^9, 
        -2.5623602920230036*^9}, {2.0996756622559863*^8, 
        3.393231949518209*^8, 5.403952520033624*^8, 7.882685814612513*^8, 
        8.121358683619394*^8, 1.2746271924956312*^9}, 
       {14544.386071053528, 15276.836346624214, 15224.294437074133, 
        11659.868967727403, 11415.85978315988, 10945.829467562278}, 
       {-8.468198523851365*^6, -9.82687838238123*^6, -9.827283716462374*^6, 
        -5.315376197400391*^6, -9.829986172674894*^6, 
        -8.479435562772036*^6}}], 0.007873737373737375, 
     MatrixForm[{{2.0946761469563475*^8, 3.358565395595793*^8, 
        5.321470439113401*^8, 7.733886090174937*^8, 7.974589442442237*^8, 
        1.248983305332245*^9}, {-4.2270825767143476*^8, 
        -6.767094335726479*^8, -1.0693165449112667*^9, 
        -1.5482519596457975*^9, -1.5999405031184263*^9, 
        -2.5017251779849315*^9}, {2.0500410383571506*^8, 
        3.312970182535888*^8, 5.2761329803090405*^8, 7.69690001918951*^8, 
        7.929264304985307*^8, 1.2444978964179833*^9}, 
       {14321.870820135166, 15042.454312748174, 14990.742210594908, 
        11483.965805095339, 11240.731382863712, 10778.41686141664}, 
       {-8.222217269264787*^6, -9.540833305167168*^6, -9.541212226811886*^6, 
        -5.161864743547916*^6, -9.543887644289076*^6, 
        -8.233197817841768*^6}}], 0.007936868686868688, 
     MatrixForm[{{2.0453513751581594*^8, 3.279548993803407*^8, 
        5.196396950743072*^8, 7.552892682403928*^8, 7.787259460321982*^8, 
        1.2196742088753026*^9}, {-4.127310349303349*^8, 
        -6.607579789850967*^8, -1.0441528986287678*^9, 
        -1.5120079751771986*^9, -1.5623255537215586*^9, 
        -2.442995110877208*^9}, {2.001964133809049*^8, 3.2352283005247706*^8, 
        5.152326510055694*^8, 7.516933570362061*^8, 7.743200994969535*^8, 
        1.2153141752526605*^9}, {14104.537706933988, 14813.53847165991, 
        14762.637617091788, 11312.12988281141, 11069.68788013094, 
        10614.903667541921}, {-7.985379495907113*^6, -9.265436013807297*^6, 
        -9.265789911274195*^6, -5.014037770716786*^6, -9.268438504526734*^6, 
        -7.996111845577359*^6}}], 0.008000000000000002, 
     MatrixForm[{{1.9975686705186212*^8, 3.20300044143275*^8, 
        5.0752258110201705*^8, 7.377528888243157*^8, 7.605771105898803*^8, 
        1.1912782850603642*^9}, {-4.030664529638946*^8, -6.45305660931582*^8, 
        -1.0197753185361845*^9, -1.476891652951671*^9, 
        -1.5258845265084076*^9, -2.3860956026846805*^9}, 
       {1.9553842007767624*^8, 3.15990820160899*^8, 5.032376607292589*^8, 
        7.34255979810508*^8, 7.562933544303657*^8, 1.1870390967453182*^9}, 
       {13892.225594201842, 14589.921408633978, 14539.811490388445, 
        11144.235109846393, 10902.602386380495, 10455.167136920863}, 
       {-7.757273608762085*^6, -9.000206705999345*^6, -9.000536893418193*^6, 
        -4.87164008173728*^6, -9.003158885775149*^6, -7.767765711861253*^6}}]}
