# Supplementary material for: Absence of diagonal force constants in cubic Coulomb crystals
Source: Proc Math Phys Eng Sci. 2020 Dec 23;476(2244):20200518. doi: 10.1098/rspa.2020.0518 (PMC7776971; doi:10.1098/rspa.2020.0518)
Supplement: Mathematica Scripts [file rspa20200518supp2.zip › code_submission/dhcp/energy/dhcp_energy_limit_1.dat]

s2dhcp = 35.24965823650034
 
s4dhcp = 17.85088885458795
s2dhcp = 52.24965823650034
 
s4dhcp = 46.85088885458794
