# Supplementary material for: Absence of diagonal force constants in cubic Coulomb crystals
Source: Proc Math Phys Eng Sci. 2020 Dec 23;476(2244):20200518. doi: 10.1098/rspa.2020.0518 (PMC7776971; doi:10.1098/rspa.2020.0518)
Supplement: Mathematica Scripts [file rspa20200518supp2.zip › code_submission/dhcp/mfc/dhcp_mfc_limit_8.dat]

Vmfc2dhcp = 0.41964191045869625*x^2 - 2.808625727823699*^-16*x*y + 
     0.09999038192924647*y^2 - 9.731798700229888*^-16*x*z + 
     3.8679928942957076*^-15*y*z - 0.519632292388019*z^2
 
Vmfc4dhcp = 0. - 107.95033155752115*x^4 - 107.95828801257639*y^4 + 
     x^3*(7.020751167929884*^-16*y + 1.5534448727372308*^-15*z) - 
     6.4612825181366296*^-15*y^3*z + 863.7106267752459*y^2*z^2 + 
     3.3729732873931384*^-15*y*z^3 - 287.89558580336006*z^4 + 
     x^2*(-215.96089869978783*y^2 + 2.8839886208331666*^-14*y*z + 
       863.6628880449146*z^2) + x*(9.743589398855668*^-16*y^3 - 
       2.952756854128491*^-16*y^2*z + 4.565887056461049*^-15*y*z^2 + 
       1.5036799930201461*^-15*z^3)
 
V2mfc2dhcp = 42.590449624614365*x^2 - 1.967339052083572*^-15*x*y + 
     42.52800393381798*y^2 + 3.0335976786144414*^-16*x*z - 
     5.903068832358027*^-14*y*z + 41.829498773870114*z^2
 
V2mfc4dhcp = 0. - 251.08763906604895*x^4 - 251.091505959909*y^4 + 
     x^3*(-1.4405448676372418*^-14*y + 3.276403399889855*^-14*z) + 
     1.481106903788998*^-14*y^3*z + 5242.007041324265*y^2*z^2 - 
     8.355295622042291*^-15*y*z^3 - 1212.9908372563566*z^4 + 
     x^2*(-502.19319778130205*y^2 + 4.2116310439155313*^-13*y*z + 
       5241.9959480006155*z^2) + x*(1.3677474680184183*^-14*y^3 + 
       2.7509732773017825*^-14*y^2*z + 5.151955928929877*^-14*y*z^2 - 
       7.438711105423046*^-15*z^3)
 
V3mfc2dhcp = 117.59630269612569*x^2 + 3.8255480733087946*^-15*x*y + 
     117.58771495091646*y^2 + 2.3242922885836903*^-16*x*z - 
     1.642332239171554*^-13*y*z + 116.26593924513486*z^2
 
V3mfc4dhcp = 0. - 8.864762019832028*x^4 - 8.865705147129631*y^4 + 
     x^3*(-6.8201193441532046*^-15*y + 4.2303476599004665*^-15*z) + 
     5.500654132674403*^-13*y^3*z + 20375.95857474307*y^2*z^2 - 
     7.008409813185094*^-14*y*z^3 - 3428.3333578879933*z^4 + 
     x^2*(-17.733012072105794*y^2 - 4.928149182072366*^-13*y*z + 
       20375.95681057647*z^2) + x*(-6.747395954038147*^-15*y^3 - 
       2.7092007887167526*^-15*y^2*z - 7.395061792997225*^-14*y*z^2 - 
       7.672022095579507*^-15*z^3)
 
V4mfc2dhcp = 269.4397429852555*x^2 - 2.379360441583534*^-15*x*y + 
     269.43873398195905*y^2 - 1.8114224787572734*^-14*x*z + 
     2.3920036449894076*^-13*y*z + 267.17149714890627*z^2
 
V4mfc4dhcp = 0. + 2066.6508747024372*x^4 + 2066.6507045204744*y^4 + 
     x^3*(-3.2446616241271097*^-13*y + 1.3996967764154481*^-13*z) + 
     2.7095725387718084*^-13*y^3*z + 63557.847644721325*y^2*z^2 - 
     1.7319255313344483*^-13*y*z^3 - 7893.649009177421*z^4 + 
     x^2*(4133.301198273267*y^2 + 1.9612383819842677*^-12*y*z + 
       63557.84740993675*z^2) + x*(-2.0837079505200743*^-13*y^3 + 
       4.907394283208515*^-14*y^2*z - 1.1411136943834585*^-12*y*z^2 - 
       2.18572782184627*^-13*z^3)
