# Supplementary material for: Absence of diagonal force constants in cubic Coulomb crystals
Source: Proc Math Phys Eng Sci. 2020 Dec 23;476(2244):20200518. doi: 10.1098/rspa.2020.0518 (PMC7776971; doi:10.1098/rspa.2020.0518)
Supplement: Mathematica Scripts [file rspa20200518supp2.zip › code_submission/dhcp/mfc/dhcp_mfc_limit_2.dat]

Vmfc2dhcp = 1.2574203494380662*x^2 + 2.220446049250313*^-16*x*y + 
     1.2574203494380718*y^2 - 2.220446049250313*^-16*x*z + 
     2.942091015256665*^-15*y*z - 2.514840698876147*z^2
 
Vmfc4dhcp = 0. - 107.83676347439587*x^4 - 107.8367634743959*y^4 + 
     x^3*(4.871103520542874*^-15*y - 2.2898349882893854*^-15*z) + 
     8.65453542164829*^-15*y^3*z + 862.6941077951673*y^2*z^2 + 
     6.099287741534454*^-15*y*z^3 - 287.5647025983891*z^4 + 
     x^2*(-215.6735269487919*y^2 - 5.5164206536062466*^-14*y*z + 
       862.6941077951673*z^2) + x*(-5.828670879282072*^-16*y^3 - 
       5.7870375158586285*^-15*y^2*z + 1.90056304028019*^-14*y*z^2 + 
       5.870304242705515*^-15*z^3)
 
V2mfc2dhcp = 38.36984303380774*x^2 + 8.881784197001252*^-16*x*y + 
     38.36984303380786*y^2 - 4.440892098500626*^-16*x*z + 
     1.289246487345963*^-14*y*z + 34.89670941017275*z^2
 
V2mfc4dhcp = 0. - 251.99166736868503*x^4 - 251.99166736868426*y^4 + 
     x^3*(-1.2086787462822074*^-15*y - 2.106387980704838*^-15*z) + 
     7.531475443300906*^-14*y^3*z + 5237.766431108443*y^2*z^2 - 
     1.8755830222261238*^-14*y*z^3 - 1215.0907314732692*z^4 + 
     x^2*(-503.9833347373711*y^2 + 3.901046152776644*^-14*y*z + 
       5237.766431108436*z^2) + x*(2.568258106183663*^-15*y^3 - 
       3.572825629100107*^-15*y^2*z - 8.638922910364499*^-16*y*z^2 + 
       2.5994831287512454*^-15*z^3)
 
V3mfc2dhcp = 115.27054180218784*x^2 + 2.6645352591003757*^-15*x*y + 
     115.27054180218802*y^2 - 7.827072323607354*^-15*x*z + 
     1.5057399771478686*^-14*y*z + 112.33055921547034*z^2
 
V3mfc4dhcp = 0. - 9.911461593090166*x^4 - 9.91146159308505*y^4 + 
     x^3*(-7.493940364089458*^-14*y + 1.0054863842576256*^-14*z) + 
     3.8859540585356456*^-14*y^3*z + 20371.39235980523*y^2*z^2 + 
     2.379086511128392*^-14*y*z^3 - 3431.1691926110307*z^4 + 
     x^2*(-19.822923186183743*y^2 - 1.2100112578572464*^-12*y*z + 
       20371.392359805217*z^2) + x*(1.632183971311818*^-13*y^3 + 
       9.587122762333422*^-14*y^2*z - 6.226139395715258*^-13*y*z^2 - 
       2.138914045879403*^-15*z^3)
 
V4mfc2dhcp = 268.4860910132465*x^2 + 5.329070518200751*^-15*x*y + 
     268.4860910132474*y^2 - 1.942890293094024*^-14*x*z + 
     1.1485257189747244*^-13*y*z + 265.41570611477187*z^2
 
V4mfc4dhcp = 0. + 2065.891968815947*x^4 + 2065.891968815965*y^4 + 
     x^3*(3.4265667560318125*^-14*y - 2.0073396070352523*^-13*z) - 
     5.699768456692011*^-13*y^3*z + 63554.44880232577*y^2*z^2 + 
     2.359505210029582*^-13*y*z^3 - 7896.0126538545865*z^4 + 
     x^2*(4131.783937631881*y^2 + 2.5905905025325193*^-12*y*z + 
       63554.44880232573*z^2) + x*(3.239617775430137*^-14*y^3 - 
       2.838172405428274*^-13*y^2*z - 2.352067108787881*^-13*y*z^2 + 
       1.315575252902601*^-13*z^3)
