# Supplementary material for: Absence of diagonal force constants in cubic Coulomb crystals
Source: Proc Math Phys Eng Sci. 2020 Dec 23;476(2244):20200518. doi: 10.1098/rspa.2020.0518 (PMC7776971; doi:10.1098/rspa.2020.0518)
Supplement: Mathematica Scripts [file rspa20200518supp2.zip › code_submission/dhcp/mfc/dhcp_mfc_limit_1.dat]

Vmfc2dhcp = 1.6440866961598521*x^2 + 1.644086696159852*y^2 + 
     1.1102230246251565*^-16*x*z + 1.1102230246251565*^-16*y*z - 
     3.2881733923197016*z^2
 
Vmfc4dhcp = 0. + 15.6574139532384*x^4 + 15.657413953238404*y^4 + 
     x^3*(-7.494005416219807*^-16*y - 1.0408340855860843*^-16*z) + 
     4.371503159461554*^-15*y^3*z - 125.25931162590734*y^2*z^2 + 
     4.496403249731884*^-15*y*z^3 + 41.75310387530245*z^4 + 
     x^2*(31.314827906476904*y^2 + 3.3306690738754696*^-16*y*z - 
       125.25931162590729*z^2) + x*(4.996003610813204*^-16*y^3 + 
       1.6653345369377348*^-16*y^2*z - 9.992007221626409*^-16*y*z^2 + 
       9.992007221626409*^-16*z^3)
 
V2mfc2dhcp = 14.921573853558474*x^2 + 14.921573853558478*y^2 + 
     2.220446049250313*^-16*x*z - 9.992007221626409*^-16*y*z + 
     5.858630002058954*z^2
 
V2mfc4dhcp = 0. + 114.33565622975831*x^4 - 5.329070518200751*^-15*x^3*y + 
     114.3356562297585*y^4 - 1.0658141036401503*^-14*y^3*z - 
     271.3414969071941*y^2*z^2 - 1.3322676295501878*^-14*y*z^3 + 
     161.76703020279595*z^4 + x^2*(228.6713124595174*y^2 + 
       2.6645352591003757*^-15*y*z - 271.3414969071938*z^2) + 
     x*(-1.0658141036401503*^-14*y^3 - 3.9968028886505635*^-15*y*z^2)
 
V3mfc2dhcp = 32.72539572639093*x^2 + 32.725395726390936*y^2 + 
     4.440892098500626*^-16*x*z + 7.840950111415168*^-16*y*z + 
     19.55902596903014*z^2
 
V3mfc4dhcp = 0. + 392.94786068246924*x^4 + 392.94786068246975*y^4 + 
     x^3*(-3.3306690738754696*^-16*y + 3.3306690738754696*^-16*z) + 
     1.061650767297806*^-14*y^3*z - 347.3701665292051*y^2*z^2 - 
     4.163336342344337*^-17*y*z^3 + 439.05243098674316*z^4 + 
     x^2*(785.8957213649408*y^2 + 1.0325074129013956*^-14*y*z - 
       347.3701665292044*z^2) + x*(4.996003610813204*^-16*y^3 - 
       4.163336342344337*^-16*y^2*z + 2.6064567484887097*^-15*y*z^2 - 
       1.6653345369377348*^-16*z^3)
 
V4mfc2dhcp = 53.61197941090613*x^2 + 8.881784197001252*^-16*x*y + 
     53.61197941090614*y^2 + 4.625929269271486*^-16*x*z + 
     7.771561172376096*^-16*y*z + 35.659932283532335*z^2
 
V4mfc4dhcp = 0. + 978.0761202405768*x^4 + 978.0761202405779*y^4 + 
     x^3*(-8.326672684688674*^-15*y + 9.325873406851315*^-15*z) + 
     3.9968028886505635*^-15*y^3*z - 243.34075765139224*y^2*z^2 + 
     1.9984014443252818*^-14*y*z^3 + 974.869501936173*z^4 + 
     x^2*(1956.1522404811576*y^2 + 1.5987211554602254*^-14*y*z - 
       243.34075765139215*z^2) + x*(-2.3314683517128287*^-15*y^3 - 
       5.412337245047638*^-15*y^2*z + 1.4988010832439613*^-15*y*z^2 + 
       1.3322676295501878*^-15*z^3)
Vmfc2dhcp = 1.1440866961598473*x^2 + 1.144086696159857*y^2 + 
     2.1094237467877974*^-15*y*z - 2.2881733923197043*z^2
 
Vmfc4dhcp = 0. - 101.26152528610153*x^4 - 101.26152528610149*y^4 + 
     x^3*(4.996003610813204*^-16*y + 1.3322676295501878*^-15*z) + 
     1.099120794378905*^-14*y^3*z + 810.0922022888119*y^2*z^2 + 
     2.9976021664879227*^-15*y*z^3 - 270.03073409627075*z^4 + 
     x^2*(-202.52305057220306*y^2 + 7.993605777301127*^-15*y*z + 
       810.0922022888119*z^2) + x*(-9.992007221626409*^-16*y^3 - 
       2.6645352591003757*^-15*y^2*z + 2.831068712794149*^-15*y*z^2 - 
       2.1649348980190553*^-15*z^3)
 
V2mfc2dhcp = 32.921573853558435*x^2 + 32.92157385355851*y^2 - 
     1.2545520178264269*^-14*y*z + 27.85863000205896*z^2
 
V2mfc4dhcp = 0. - 245.66434377024143*x^4 + 5.995204332975845*^-15*x^3*y - 
     245.66434377024066*y^4 + 3.4255931424809205*^-13*y^3*z + 
     5104.6585030928045*y^2*z^2 - 5.678790770957676*^-14*y*z^3 - 
     1190.2329697972034*z^4 + x^2*(-491.32868754048417*y^2 - 
       7.993605777301127*^-15*y*z + 5104.658503092798*z^2) + 
     x*(8.43769498715119*^-15*y^3 - 1.3322676295501878*^-15*y^2*z - 
       9.547918011776346*^-15*y*z^2 + 3.3306690738754696*^-16*z^3)
 
V3mfc2dhcp = 108.10764672029934*x^2 + 108.10764672029957*y^2 + 
     1.5439038936193583*^-14*y*z + 102.44127696293872*z^2
 
V3mfc4dhcp = 0. - 9.294021771845678*x^4 - 9.294021771840391*y^4 + 
     x^3*(-5.329070518200751*^-15*y - 3.410605131648481*^-13*z) - 
     2.19824158875781*^-14*y^3*z + 20152.30513164336*y^2*z^2 + 
     5.6621374255882984*^-14*y*z^3 - 3408.882628647769*z^4 + 
     x^2*(-18.588043543694766*y^2 + 2.637889906509372*^-13*y*z + 
       20152.30513164335*z^2) + x*(-9.325873406851315*^-15*y^3 - 
       2.1316282072803006*^-14*y^2*z + 5.329070518200751*^-15*y*z^2 - 
       2.6645352591003757*^-15*z^3)
 
V4mfc2dhcp = 261.6119794109058*x^2 + 261.6119794109063*y^2 + 
     1.850371707708594*^-17*x*z + 1.5432100042289676*^-14*y*z + 
     255.659932283532*z^2
 
V4mfc4dhcp = 0. + 2058.076120240572*x^4 + 2058.0761202405893*y^4 + 
     x^3*(-7.993605777301127*^-15*y + 1.0658141036401503*^-14*z) - 
     1.0098588631990424*^-12*y^3*z + 63260.65924234859*y^2*z^2 - 
     4.18332035678759*^-13*y*z^3 - 7881.130498063823*z^4 + 
     x^2*(4116.152240481128*y^2 - 3.575806317712704*^-12*y*z + 
       63260.65924234851*z^2) + x*(1.3322676295501878*^-15*y^3 - 
       3.9968028886505635*^-15*y^2*z + 1.3322676295501878*^-15*y*z^2 - 
       1.6919798895287386*^-13*z^3)
