# Supplementary material for: Absence of diagonal force constants in cubic Coulomb crystals
Source: Proc Math Phys Eng Sci. 2020 Dec 23;476(2244):20200518. doi: 10.1098/rspa.2020.0518 (PMC7776971; doi:10.1098/rspa.2020.0518)
Supplement: Mathematica Scripts [file rspa20200518supp2.zip › code_submission/dhcp/mfc/dhcp_mfc_limit_4.dat]

Vmfc2dhcp = 0.43169242746104*x^2 - 1.9081958235744878*^-17*x*y + 
     0.43169242746105463*y^2 + 2.5326962749261384*^-16*x*z + 
     6.938893903907228*^-18*y*z - 0.8633848549221501*z^2
 
Vmfc4dhcp = 0. - 107.99564882981953*x^4 - 107.99564882981961*y^4 + 
     x^3*(-4.969982758673552*^-16*y - 1.6028844918025698*^-15*z) - 
     6.115680878382435*^-14*y^3*z + 863.9651906385569*y^2*z^2 - 
     1.459119283730992*^-14*y*z^3 - 287.988396879519*z^4 + 
     x^2*(-215.9912976596394*y^2 + 1.1021652340792443*^-13*y*z + 
       863.9651906385569*z^2) + x*(3.784732943712399*^-15*y^3 - 
       4.657732532997727*^-16*y^2*z + 7.344385516416807*^-15*y*z^2 - 
       1.691355389077387*^-16*z^3)
 
V2mfc2dhcp = 40.941385889693954*x^2 + 1.0794316829265682*^-15*x*y + 
     40.94138588969406*y^2 - 1.8561541192951836*^-15*x*z - 
     6.613633252161577*^-15*y*z + 39.87655430172765*z^2
 
V2mfc4dhcp = 0. - 251.25645663481217*x^4 - 251.25645663481137*y^4 + 
     x^3*(5.940560543482576*^-15*y + 3.7791221974697864*^-16*z) - 
     3.051725538938399*^-14*y^3*z + 5241.8362868640825*y^2*z^2 + 
     2.4581899016329345*^-14*y*z^3 - 1213.2443496539004*z^4 + 
     x^2*(-502.5129132696257*y^2 - 2.97761815204467*^-13*y*z + 
       5241.836286864077*z^2) + x*(6.016671535991058*^-15*y^3 - 
       4.4372058111141754*^-15*y^2*z + 3.9818408986702636*^-15*y*z^2 - 
       6.266715662020528*^-15*z^3)
 
V3mfc2dhcp = 117.05235435371924*x^2 - 2.4223787038757383*^-15*x*y + 
     117.05235435371993*y^2 + 3.679782173415802*^-16*x*z + 
     3.6110003875933216*^-14*y*z + 115.6118790360374*z^2
 
V3mfc4dhcp = 0. - 8.958806073625567*x^4 - 8.95880607362011*y^4 + 
     x^3*(-2.1649348980190553*^-14*y + 2.148281552649678*^-13*z) + 
     3.032574191763615*^-13*y^3*z + 20375.821419091902*y^2*z^2 + 
     1.532107773982716*^-14*y*z^3 - 3428.4777304925433*z^4 + 
     x^2*(-17.91761214725284*y^2 - 6.301625887772389*^-13*y*z + 
       20375.821419091895*z^2) + x*(6.178391132038996*^-14*y^3 - 
       5.179190409876355*^-14*y^2*z - 8.749667657070859*^-13*y*z^2 - 
       2.4980018054066022*^-15*z^3)
 
V4mfc2dhcp = 269.31538614879844*x^2 + 7.314569956673456*^-16*x*y + 
     269.31538614880003*y^2 - 3.4523707677369675*^-15*x*z + 
     1.6189897729737557*^-13*y*z + 267.01720631706706*z^2
 
V4mfc4dhcp = 0. + 2066.617085455244*x^4 + 2066.617085455262*y^4 + 
     x^3*(-4.01835547258686*^-13*y + 4.585065796681347*^-13*z) - 
     7.15937115906666*^-14*y^3*z + 63557.79246262601*y^2*z^2 - 
     2.742118462633822*^-13*y*z^3 - 7893.703259164966*z^4 + 
     x^2*(4133.234170910476*y^2 + 3.53764966539577*^-12*y*z + 
       63557.79246262592*z^2) + x*(1.3211674999456455*^-13*y^3 + 
       2.847449144147921*^-13*y^2*z + 2.902544741015256*^-12*y*z^2 + 
       2.7363349780506*^-13*z^3)
