# Supplementary material for: Absence of diagonal force constants in cubic Coulomb crystals
Source: Proc Math Phys Eng Sci. 2020 Dec 23;476(2244):20200518. doi: 10.1098/rspa.2020.0518 (PMC7776971; doi:10.1098/rspa.2020.0518)
Supplement: Mathematica Scripts [file rspa20200518supp2.zip › code_submission/zoom50.dat]

StructureData50 = {{0.0011999999999999995	0.0011999999999999995	3}
{0.0011999999999999995	0.0012298502701039505	3}
{0.0011999999999999995	0.0012604430723956337	3}
{0.0011999999999999995	0.0012917968775303544	3}
{0.0011999999999999995	0.0013239306156251223	3}
{0.0011999999999999995	0.0013568636876878722	3}
{0.0011999999999999995	0.001390615977330977	3}
{0.0011999999999999995	0.001425207862776143	3}
{0.0011999999999999995	0.0014606602291579284	3}
{0.0011999999999999995	0.0014969944811333159	3}
{0.0011999999999999995	0.0015342325558049435	3}
{0.0011999999999999995	0.0015723969359658205	3}
{0.0011999999999999995	0.001611510663673491	3}
{0.0011999999999999995	0.0016515973541618666	3}
{0.0011999999999999995	0.0016926812100991203	3}
{0.0011999999999999995	0.001734787036200238	3}
{0.0011999999999999995	0.0017779402542030791	3}
{0.0011999999999999995	0.0018221669182169535	3}
{0.0011999999999999995	0.0018674937304530032	3}
{0.0011999999999999995	0.001913948057345884	3}
{0.0011999999999999995	0.001961557946076475	3}
{0.0011999999999999995	0.0020103521415055867	3}
{0.0011999999999999995	0.0020603601035289183	3}
{0.0011999999999999995	0.0021116120248637032	3}
{0.0011999999999999995	0.002164138849277814	3}
{0.0011999999999999995	0.0022179722902723126	3}
{0.0011999999999999995	0.002273144850228735	3}
{0.0011999999999999995	0.002329689840032679	3}
{0.0011999999999999995	0.0023876413991855173	3}
{0.0011999999999999995	0.002447034516416403	3}
{0.0011999999999999995	0.002507905050807003	3}
{0.0011999999999999995	0.0025702897534417156	3}
{0.0011999999999999995	0.002634226289596426	3}
{0.0011999999999999995	0.002699753261479244	3}
{0.0011999999999999995	0.002766910231536892	3}
{0.0011999999999999995	0.0028357377463408603	3}
{0.0011999999999999995	0.0029062773610677326	3}
{0.0011999999999999995	0.0029785716645884574	3}
{0.0011999999999999995	0.0030526643051817406	3}
{0.0011999999999999995	0.0031286000168870443	3}
{0.0011999999999999995	0.0032064246465131306	3}
{0.0011999999999999995	0.003286185181318449	3}
{0.0011999999999999995	0.003367929777380083	3}
{0.0011999999999999995	0.003451707788668362	3}
{0.0011999999999999995	0.0035375697968447464	3}
{0.0011999999999999995	0.0036255676418009085	3}
{0.0011999999999999995	0.0037157544529574965	3}
{0.0011999999999999995	0.0038081846813414464	3}
{0.0011999999999999995	0.0039029141324612546	3}
{0.0011999999999999995	0.004000000000000001	3}
{0.0012265033301648118	0.0011999999999999995	2}
{0.0012265033301648118	0.0012298502701039505	2}
{0.0012265033301648118	0.0012604430723956337	2}
{0.0012265033301648118	0.0012917968775303544	2}
{0.0012265033301648118	0.0013239306156251223	3}
{0.0012265033301648118	0.0013568636876878722	3}
{0.0012265033301648118	0.001390615977330977	3}
{0.0012265033301648118	0.001425207862776143	3}
{0.0012265033301648118	0.0014606602291579284	3}
{0.0012265033301648118	0.0014969944811333159	3}
{0.0012265033301648118	0.0015342325558049435	3}
{0.0012265033301648118	0.0015723969359658205	3}
{0.0012265033301648118	0.001611510663673491	3}
{0.0012265033301648118	0.0016515973541618666	3}
{0.0012265033301648118	0.0016926812100991203	3}
{0.0012265033301648118	0.001734787036200238	3}
{0.0012265033301648118	0.0017779402542030791	3}
{0.0012265033301648118	0.0018221669182169535	3}
{0.0012265033301648118	0.0018674937304530032	3}
{0.0012265033301648118	0.001913948057345884	3}
{0.0012265033301648118	0.001961557946076475	3}
{0.0012265033301648118	0.0020103521415055867	3}
{0.0012265033301648118	0.0020603601035289183	3}
{0.0012265033301648118	0.0021116120248637032	3}
{0.0012265033301648118	0.002164138849277814	3}
{0.0012265033301648118	0.0022179722902723126	3}
{0.0012265033301648118	0.002273144850228735	3}
{0.0012265033301648118	0.002329689840032679	3}
{0.0012265033301648118	0.0023876413991855173	3}
{0.0012265033301648118	0.002447034516416403	3}
{0.0012265033301648118	0.002507905050807003	3}
{0.0012265033301648118	0.0025702897534417156	3}
{0.0012265033301648118	0.002634226289596426	3}
{0.0012265033301648118	0.002699753261479244	3}
{0.0012265033301648118	0.002766910231536892	3}
{0.0012265033301648118	0.0028357377463408603	3}
{0.0012265033301648118	0.0029062773610677326	3}
{0.0012265033301648118	0.0029785716645884574	3}
{0.0012265033301648118	0.0030526643051817406	3}
{0.0012265033301648118	0.0031286000168870443	3}
{0.0012265033301648118	0.0032064246465131306	3}
{0.0012265033301648118	0.003286185181318449	3}
{0.0012265033301648118	0.003367929777380083	3}
{0.0012265033301648118	0.003451707788668362	3}
{0.0012265033301648118	0.0035375697968447464	3}
{0.0012265033301648118	0.0036255676418009085	3}
{0.0012265033301648118	0.0037157544529574965	3}
{0.0012265033301648118	0.0038081846813414464	3}
{0.0012265033301648118	0.0039029141324612546	3}
{0.0012265033301648118	0.004000000000000001	3}
{0.0012535920157544782	0.0011999999999999995	2}
{0.0012535920157544782	0.0012298502701039505	2}
{0.0012535920157544782	0.0012604430723956337	2}
{0.0012535920157544782	0.0012917968775303544	2}
{0.0012535920157544782	0.0013239306156251223	2}
{0.0012535920157544782	0.0013568636876878722	3}
{0.0012535920157544782	0.001390615977330977	3}
{0.0012535920157544782	0.001425207862776143	3}
{0.0012535920157544782	0.0014606602291579284	3}
{0.0012535920157544782	0.0014969944811333159	3}
{0.0012535920157544782	0.0015342325558049435	3}
{0.0012535920157544782	0.0015723969359658205	3}
{0.0012535920157544782	0.001611510663673491	3}
{0.0012535920157544782	0.0016515973541618666	3}
{0.0012535920157544782	0.0016926812100991203	3}
{0.0012535920157544782	0.001734787036200238	3}
{0.0012535920157544782	0.0017779402542030791	3}
{0.0012535920157544782	0.0018221669182169535	3}
{0.0012535920157544782	0.0018674937304530032	3}
{0.0012535920157544782	0.001913948057345884	3}
{0.0012535920157544782	0.001961557946076475	3}
{0.0012535920157544782	0.0020103521415055867	3}
{0.0012535920157544782	0.0020603601035289183	3}
{0.0012535920157544782	0.0021116120248637032	3}
{0.0012535920157544782	0.002164138849277814	3}
{0.0012535920157544782	0.0022179722902723126	3}
{0.0012535920157544782	0.002273144850228735	3}
{0.0012535920157544782	0.002329689840032679	3}
{0.0012535920157544782	0.0023876413991855173	3}
{0.0012535920157544782	0.002447034516416403	3}
{0.0012535920157544782	0.002507905050807003	3}
{0.0012535920157544782	0.0025702897534417156	3}
{0.0012535920157544782	0.002634226289596426	3}
{0.0012535920157544782	0.002699753261479244	3}
{0.0012535920157544782	0.002766910231536892	3}
{0.0012535920157544782	0.0028357377463408603	3}
{0.0012535920157544782	0.0029062773610677326	3}
{0.0012535920157544782	0.0029785716645884574	3}
{0.0012535920157544782	0.0030526643051817406	3}
{0.0012535920157544782	0.0031286000168870443	3}
{0.0012535920157544782	0.0032064246465131306	3}
{0.0012535920157544782	0.003286185181318449	3}
{0.0012535920157544782	0.003367929777380083	3}
{0.0012535920157544782	0.003451707788668362	3}
{0.0012535920157544782	0.0035375697968447464	3}
{0.0012535920157544782	0.0036255676418009085	3}
{0.0012535920157544782	0.0037157544529574965	3}
{0.0012535920157544782	0.0038081846813414464	3}
{0.0012535920157544782	0.0039029141324612546	3}
{0.0012535920157544782	0.004000000000000001	3}
{0.0012812789849924074	0.0011999999999999995	2}
{0.0012812789849924074	0.0012298502701039505	2}
{0.0012812789849924074	0.0012604430723956337	2}
{0.0012812789849924074	0.0012917968775303544	2}
{0.0012812789849924074	0.0013239306156251223	2}
{0.0012812789849924074	0.0013568636876878722	2}
{0.0012812789849924074	0.001390615977330977	3}
{0.0012812789849924074	0.001425207862776143	3}
{0.0012812789849924074	0.0014606602291579284	3}
{0.0012812789849924074	0.0014969944811333159	3}
{0.0012812789849924074	0.0015342325558049435	3}
{0.0012812789849924074	0.0015723969359658205	3}
{0.0012812789849924074	0.001611510663673491	3}
{0.0012812789849924074	0.0016515973541618666	3}
{0.0012812789849924074	0.0016926812100991203	3}
{0.0012812789849924074	0.001734787036200238	3}
{0.0012812789849924074	0.0017779402542030791	3}
{0.0012812789849924074	0.0018221669182169535	3}
{0.0012812789849924074	0.0018674937304530032	3}
{0.0012812789849924074	0.001913948057345884	3}
{0.0012812789849924074	0.001961557946076475	3}
{0.0012812789849924074	0.0020103521415055867	3}
{0.0012812789849924074	0.0020603601035289183	3}
{0.0012812789849924074	0.0021116120248637032	3}
{0.0012812789849924074	0.002164138849277814	3}
{0.0012812789849924074	0.0022179722902723126	3}
{0.0012812789849924074	0.002273144850228735	3}
{0.0012812789849924074	0.002329689840032679	3}
{0.0012812789849924074	0.0023876413991855173	3}
{0.0012812789849924074	0.002447034516416403	3}
{0.0012812789849924074	0.002507905050807003	3}
{0.0012812789849924074	0.0025702897534417156	3}
{0.0012812789849924074	0.002634226289596426	3}
{0.0012812789849924074	0.002699753261479244	3}
{0.0012812789849924074	0.002766910231536892	3}
{0.0012812789849924074	0.0028357377463408603	3}
{0.0012812789849924074	0.0029062773610677326	3}
{0.0012812789849924074	0.0029785716645884574	3}
{0.0012812789849924074	0.0030526643051817406	3}
{0.0012812789849924074	0.0031286000168870443	3}
{0.0012812789849924074	0.0032064246465131306	3}
{0.0012812789849924074	0.003286185181318449	3}
{0.0012812789849924074	0.003367929777380083	3}
{0.0012812789849924074	0.003451707788668362	3}
{0.0012812789849924074	0.0035375697968447464	3}
{0.0012812789849924074	0.0036255676418009085	3}
{0.0012812789849924074	0.0037157544529574965	3}
{0.0012812789849924074	0.0038081846813414464	3}
{0.0012812789849924074	0.0039029141324612546	3}
{0.0012812789849924074	0.004000000000000001	3}
{0.0013095774516361485	0.0011999999999999995	2}
{0.0013095774516361485	0.0012298502701039505	2}
{0.0013095774516361485	0.0012604430723956337	2}
{0.0013095774516361485	0.0012917968775303544	2}
{0.0013095774516361485	0.0013239306156251223	2}
{0.0013095774516361485	0.0013568636876878722	2}
{0.0013095774516361485	0.001390615977330977	2}
{0.0013095774516361485	0.001425207862776143	3}
{0.0013095774516361485	0.0014606602291579284	3}
{0.0013095774516361485	0.0014969944811333159	3}
{0.0013095774516361485	0.0015342325558049435	3}
{0.0013095774516361485	0.0015723969359658205	3}
{0.0013095774516361485	0.001611510663673491	3}
{0.0013095774516361485	0.0016515973541618666	3}
{0.0013095774516361485	0.0016926812100991203	3}
{0.0013095774516361485	0.001734787036200238	3}
{0.0013095774516361485	0.0017779402542030791	3}
{0.0013095774516361485	0.0018221669182169535	3}
{0.0013095774516361485	0.0018674937304530032	3}
{0.0013095774516361485	0.001913948057345884	3}
{0.0013095774516361485	0.001961557946076475	3}
{0.0013095774516361485	0.0020103521415055867	3}
{0.0013095774516361485	0.0020603601035289183	3}
{0.0013095774516361485	0.0021116120248637032	3}
{0.0013095774516361485	0.002164138849277814	3}
{0.0013095774516361485	0.0022179722902723126	3}
{0.0013095774516361485	0.002273144850228735	3}
{0.0013095774516361485	0.002329689840032679	3}
{0.0013095774516361485	0.0023876413991855173	3}
{0.0013095774516361485	0.002447034516416403	3}
{0.0013095774516361485	0.002507905050807003	3}
{0.0013095774516361485	0.0025702897534417156	3}
{0.0013095774516361485	0.002634226289596426	3}
{0.0013095774516361485	0.002699753261479244	3}
{0.0013095774516361485	0.002766910231536892	3}
{0.0013095774516361485	0.0028357377463408603	3}
{0.0013095774516361485	0.0029062773610677326	3}
{0.0013095774516361485	0.0029785716645884574	3}
{0.0013095774516361485	0.0030526643051817406	3}
{0.0013095774516361485	0.0031286000168870443	3}
{0.0013095774516361485	0.0032064246465131306	3}
{0.0013095774516361485	0.003286185181318449	3}
{0.0013095774516361485	0.003367929777380083	3}
{0.0013095774516361485	0.003451707788668362	3}
{0.0013095774516361485	0.0035375697968447464	3}
{0.0013095774516361485	0.0036255676418009085	3}
{0.0013095774516361485	0.0037157544529574965	3}
{0.0013095774516361485	0.0038081846813414464	3}
{0.0013095774516361485	0.0039029141324612546	3}
{0.0013095774516361485	0.004000000000000001	3}
{0.001338500921283737	0.0011999999999999995	2}
{0.001338500921283737	0.0012298502701039505	2}
{0.001338500921283737	0.0012604430723956337	2}
{0.001338500921283737	0.0012917968775303544	2}
{0.001338500921283737	0.0013239306156251223	2}
{0.001338500921283737	0.0013568636876878722	2}
{0.001338500921283737	0.001390615977330977	2}
{0.001338500921283737	0.001425207862776143	2}
{0.001338500921283737	0.0014606602291579284	3}
{0.001338500921283737	0.0014969944811333159	3}
{0.001338500921283737	0.0015342325558049435	3}
{0.001338500921283737	0.0015723969359658205	3}
{0.001338500921283737	0.001611510663673491	3}
{0.001338500921283737	0.0016515973541618666	3}
{0.001338500921283737	0.0016926812100991203	3}
{0.001338500921283737	0.001734787036200238	3}
{0.001338500921283737	0.0017779402542030791	3}
{0.001338500921283737	0.0018221669182169535	3}
{0.001338500921283737	0.0018674937304530032	3}
{0.001338500921283737	0.001913948057345884	3}
{0.001338500921283737	0.001961557946076475	3}
{0.001338500921283737	0.0020103521415055867	3}
{0.001338500921283737	0.0020603601035289183	3}
{0.001338500921283737	0.0021116120248637032	3}
{0.001338500921283737	0.002164138849277814	3}
{0.001338500921283737	0.0022179722902723126	3}
{0.001338500921283737	0.002273144850228735	3}
{0.001338500921283737	0.002329689840032679	3}
{0.001338500921283737	0.0023876413991855173	3}
{0.001338500921283737	0.002447034516416403	3}
{0.001338500921283737	0.002507905050807003	3}
{0.001338500921283737	0.0025702897534417156	3}
{0.001338500921283737	0.002634226289596426	3}
{0.001338500921283737	0.002699753261479244	3}
{0.001338500921283737	0.002766910231536892	3}
{0.001338500921283737	0.0028357377463408603	3}
{0.001338500921283737	0.0029062773610677326	3}
{0.001338500921283737	0.0029785716645884574	3}
{0.001338500921283737	0.0030526643051817406	3}
{0.001338500921283737	0.0031286000168870443	3}
{0.001338500921283737	0.0032064246465131306	3}
{0.001338500921283737	0.003286185181318449	3}
{0.001338500921283737	0.003367929777380083	3}
{0.001338500921283737	0.003451707788668362	3}
{0.001338500921283737	0.0035375697968447464	3}
{0.001338500921283737	0.0036255676418009085	3}
{0.001338500921283737	0.0037157544529574965	3}
{0.001338500921283737	0.0038081846813414464	3}
{0.001338500921283737	0.0039029141324612546	3}
{0.001338500921283737	0.004000000000000001	3}
{0.0013680631978193107	0.0011999999999999995	2}
{0.0013680631978193107	0.0012298502701039505	2}
{0.0013680631978193107	0.0012604430723956337	2}
{0.0013680631978193107	0.0012917968775303544	2}
{0.0013680631978193107	0.0013239306156251223	2}
{0.0013680631978193107	0.0013568636876878722	2}
{0.0013680631978193107	0.001390615977330977	2}
{0.0013680631978193107	0.001425207862776143	2}
{0.0013680631978193107	0.0014606602291579284	3}
{0.0013680631978193107	0.0014969944811333159	3}
{0.0013680631978193107	0.0015342325558049435	3}
{0.0013680631978193107	0.0015723969359658205	3}
{0.0013680631978193107	0.001611510663673491	3}
{0.0013680631978193107	0.0016515973541618666	3}
{0.0013680631978193107	0.0016926812100991203	3}
{0.0013680631978193107	0.001734787036200238	3}
{0.0013680631978193107	0.0017779402542030791	3}
{0.0013680631978193107	0.0018221669182169535	3}
{0.0013680631978193107	0.0018674937304530032	3}
{0.0013680631978193107	0.001913948057345884	3}
{0.0013680631978193107	0.001961557946076475	3}
{0.0013680631978193107	0.0020103521415055867	3}
{0.0013680631978193107	0.0020603601035289183	3}
{0.0013680631978193107	0.0021116120248637032	3}
{0.0013680631978193107	0.002164138849277814	3}
{0.0013680631978193107	0.0022179722902723126	3}
{0.0013680631978193107	0.002273144850228735	3}
{0.0013680631978193107	0.002329689840032679	3}
{0.0013680631978193107	0.0023876413991855173	3}
{0.0013680631978193107	0.002447034516416403	3}
{0.0013680631978193107	0.002507905050807003	3}
{0.0013680631978193107	0.0025702897534417156	3}
{0.0013680631978193107	0.002634226289596426	3}
{0.0013680631978193107	0.002699753261479244	3}
{0.0013680631978193107	0.002766910231536892	3}
{0.0013680631978193107	0.0028357377463408603	3}
{0.0013680631978193107	0.0029062773610677326	3}
{0.0013680631978193107	0.0029785716645884574	3}
{0.0013680631978193107	0.0030526643051817406	3}
{0.0013680631978193107	0.0031286000168870443	3}
{0.0013680631978193107	0.0032064246465131306	3}
{0.0013680631978193107	0.003286185181318449	3}
{0.0013680631978193107	0.003367929777380083	3}
{0.0013680631978193107	0.003451707788668362	3}
{0.0013680631978193107	0.0035375697968447464	3}
{0.0013680631978193107	0.0036255676418009085	3}
{0.0013680631978193107	0.0037157544529574965	3}
{0.0013680631978193107	0.0038081846813414464	3}
{0.0013680631978193107	0.0039029141324612546	3}
{0.0013680631978193107	0.004000000000000001	3}
{0.0013982783900010891	0.0011999999999999995	3}
{0.0013982783900010891	0.0012298502701039505	3}
{0.0013982783900010891	0.0012604430723956337	3}
{0.0013982783900010891	0.0012917968775303544	3}
{0.0013982783900010891	0.0013239306156251223	3}
{0.0013982783900010891	0.0013568636876878722	3}
{0.0013982783900010891	0.001390615977330977	3}
{0.0013982783900010891	0.001425207862776143	3}
{0.0013982783900010891	0.0014606602291579284	3}
{0.0013982783900010891	0.0014969944811333159	3}
{0.0013982783900010891	0.0015342325558049435	3}
{0.0013982783900010891	0.0015723969359658205	3}
{0.0013982783900010891	0.001611510663673491	3}
{0.0013982783900010891	0.0016515973541618666	3}
{0.0013982783900010891	0.0016926812100991203	3}
{0.0013982783900010891	0.001734787036200238	3}
{0.0013982783900010891	0.0017779402542030791	3}
{0.0013982783900010891	0.0018221669182169535	3}
{0.0013982783900010891	0.0018674937304530032	3}
{0.0013982783900010891	0.001913948057345884	3}
{0.0013982783900010891	0.001961557946076475	3}
{0.0013982783900010891	0.0020103521415055867	3}
{0.0013982783900010891	0.0020603601035289183	3}
{0.0013982783900010891	0.0021116120248637032	3}
{0.0013982783900010891	0.002164138849277814	3}
{0.0013982783900010891	0.0022179722902723126	3}
{0.0013982783900010891	0.002273144850228735	3}
{0.0013982783900010891	0.002329689840032679	3}
{0.0013982783900010891	0.0023876413991855173	3}
{0.0013982783900010891	0.002447034516416403	3}
{0.0013982783900010891	0.002507905050807003	3}
{0.0013982783900010891	0.0025702897534417156	3}
{0.0013982783900010891	0.002634226289596426	3}
{0.0013982783900010891	0.002699753261479244	3}
{0.0013982783900010891	0.002766910231536892	3}
{0.0013982783900010891	0.0028357377463408603	3}
{0.0013982783900010891	0.0029062773610677326	3}
{0.0013982783900010891	0.0029785716645884574	3}
{0.0013982783900010891	0.0030526643051817406	3}
{0.0013982783900010891	0.0031286000168870443	3}
{0.0013982783900010891	0.0032064246465131306	3}
{0.0013982783900010891	0.003286185181318449	3}
{0.0013982783900010891	0.003367929777380083	3}
{0.0013982783900010891	0.003451707788668362	3}
{0.0013982783900010891	0.0035375697968447464	3}
{0.0013982783900010891	0.0036255676418009085	3}
{0.0013982783900010891	0.0037157544529574965	3}
{0.0013982783900010891	0.0038081846813414464	3}
{0.0013982783900010891	0.0039029141324612546	3}
{0.0013982783900010891	0.004000000000000001	3}
{0.0014291609181948566	0.0011999999999999995	2}
{0.0014291609181948566	0.0012298502701039505	2}
{0.0014291609181948566	0.0012604430723956337	2}
{0.0014291609181948566	0.0012917968775303544	2}
{0.0014291609181948566	0.0013239306156251223	2}
{0.0014291609181948566	0.0013568636876878722	2}
{0.0014291609181948566	0.001390615977330977	2}
{0.0014291609181948566	0.001425207862776143	2}
{0.0014291609181948566	0.0014606602291579284	2}
{0.0014291609181948566	0.0014969944811333159	2}
{0.0014291609181948566	0.0015342325558049435	3}
{0.0014291609181948566	0.0015723969359658205	3}
{0.0014291609181948566	0.001611510663673491	3}
{0.0014291609181948566	0.0016515973541618666	3}
{0.0014291609181948566	0.0016926812100991203	3}
{0.0014291609181948566	0.001734787036200238	3}
{0.0014291609181948566	0.0017779402542030791	3}
{0.0014291609181948566	0.0018221669182169535	3}
{0.0014291609181948566	0.0018674937304530032	3}
{0.0014291609181948566	0.001913948057345884	3}
{0.0014291609181948566	0.001961557946076475	3}
{0.0014291609181948566	0.0020103521415055867	3}
{0.0014291609181948566	0.0020603601035289183	3}
{0.0014291609181948566	0.0021116120248637032	3}
{0.0014291609181948566	0.002164138849277814	3}
{0.0014291609181948566	0.0022179722902723126	3}
{0.0014291609181948566	0.002273144850228735	3}
{0.0014291609181948566	0.002329689840032679	3}
{0.0014291609181948566	0.0023876413991855173	3}
{0.0014291609181948566	0.002447034516416403	3}
{0.0014291609181948566	0.002507905050807003	3}
{0.0014291609181948566	0.0025702897534417156	3}
{0.0014291609181948566	0.002634226289596426	3}
{0.0014291609181948566	0.002699753261479244	3}
{0.0014291609181948566	0.002766910231536892	3}
{0.0014291609181948566	0.0028357377463408603	3}
{0.0014291609181948566	0.0029062773610677326	3}
{0.0014291609181948566	0.0029785716645884574	3}
{0.0014291609181948566	0.0030526643051817406	3}
{0.0014291609181948566	0.0031286000168870443	3}
{0.0014291609181948566	0.0032064246465131306	3}
{0.0014291609181948566	0.003286185181318449	3}
{0.0014291609181948566	0.003367929777380083	3}
{0.0014291609181948566	0.003451707788668362	3}
{0.0014291609181948566	0.0035375697968447464	3}
{0.0014291609181948566	0.0036255676418009085	3}
{0.0014291609181948566	0.0037157544529574965	3}
{0.0014291609181948566	0.0038081846813414464	3}
{0.0014291609181948566	0.0039029141324612546	3}
{0.0014291609181948566	0.004000000000000001	3}
{0.0014607255212561619	0.0011999999999999995	2}
{0.0014607255212561619	0.0012298502701039505	2}
{0.0014607255212561619	0.0012604430723956337	2}
{0.0014607255212561619	0.0012917968775303544	2}
{0.0014607255212561619	0.0013239306156251223	2}
{0.0014607255212561619	0.0013568636876878722	2}
{0.0014607255212561619	0.001390615977330977	2}
{0.0014607255212561619	0.001425207862776143	2}
{0.0014607255212561619	0.0014606602291579284	2}
{0.0014607255212561619	0.0014969944811333159	2}
{0.0014607255212561619	0.0015342325558049435	2}
{0.0014607255212561619	0.0015723969359658205	3}
{0.0014607255212561619	0.001611510663673491	3}
{0.0014607255212561619	0.0016515973541618666	3}
{0.0014607255212561619	0.0016926812100991203	3}
{0.0014607255212561619	0.001734787036200238	3}
{0.0014607255212561619	0.0017779402542030791	3}
{0.0014607255212561619	0.0018221669182169535	3}
{0.0014607255212561619	0.0018674937304530032	3}
{0.0014607255212561619	0.001913948057345884	3}
{0.0014607255212561619	0.001961557946076475	3}
{0.0014607255212561619	0.0020103521415055867	3}
{0.0014607255212561619	0.0020603601035289183	3}
{0.0014607255212561619	0.0021116120248637032	3}
{0.0014607255212561619	0.002164138849277814	3}
{0.0014607255212561619	0.0022179722902723126	3}
{0.0014607255212561619	0.002273144850228735	3}
{0.0014607255212561619	0.002329689840032679	3}
{0.0014607255212561619	0.0023876413991855173	3}
{0.0014607255212561619	0.002447034516416403	3}
{0.0014607255212561619	0.002507905050807003	3}
{0.0014607255212561619	0.0025702897534417156	3}
{0.0014607255212561619	0.002634226289596426	3}
{0.0014607255212561619	0.002699753261479244	3}
{0.0014607255212561619	0.002766910231536892	3}
{0.0014607255212561619	0.0028357377463408603	3}
{0.0014607255212561619	0.0029062773610677326	3}
{0.0014607255212561619	0.0029785716645884574	3}
{0.0014607255212561619	0.0030526643051817406	3}
{0.0014607255212561619	0.0031286000168870443	3}
{0.0014607255212561619	0.0032064246465131306	3}
{0.0014607255212561619	0.003286185181318449	3}
{0.0014607255212561619	0.003367929777380083	3}
{0.0014607255212561619	0.003451707788668362	3}
{0.0014607255212561619	0.0035375697968447464	3}
{0.0014607255212561619	0.0036255676418009085	3}
{0.0014607255212561619	0.0037157544529574965	3}
{0.0014607255212561619	0.0038081846813414464	3}
{0.0014607255212561619	0.0039029141324612546	3}
{0.0014607255212561619	0.004000000000000001	3}
{0.0014929872635645115	0.0011999999999999995	2}
{0.0014929872635645115	0.0012298502701039505	2}
{0.0014929872635645115	0.0012604430723956337	2}
{0.0014929872635645115	0.0012917968775303544	2}
{0.0014929872635645115	0.0013239306156251223	2}
{0.0014929872635645115	0.0013568636876878722	2}
{0.0014929872635645115	0.001390615977330977	2}
{0.0014929872635645115	0.001425207862776143	2}
{0.0014929872635645115	0.0014606602291579284	2}
{0.0014929872635645115	0.0014969944811333159	2}
{0.0014929872635645115	0.0015342325558049435	2}
{0.0014929872635645115	0.0015723969359658205	2}
{0.0014929872635645115	0.001611510663673491	3}
{0.0014929872635645115	0.0016515973541618666	3}
{0.0014929872635645115	0.0016926812100991203	3}
{0.0014929872635645115	0.001734787036200238	3}
{0.0014929872635645115	0.0017779402542030791	3}
{0.0014929872635645115	0.0018221669182169535	3}
{0.0014929872635645115	0.0018674937304530032	3}
{0.0014929872635645115	0.001913948057345884	3}
{0.0014929872635645115	0.001961557946076475	3}
{0.0014929872635645115	0.0020103521415055867	3}
{0.0014929872635645115	0.0020603601035289183	3}
{0.0014929872635645115	0.0021116120248637032	3}
{0.0014929872635645115	0.002164138849277814	3}
{0.0014929872635645115	0.0022179722902723126	3}
{0.0014929872635645115	0.002273144850228735	3}
{0.0014929872635645115	0.002329689840032679	3}
{0.0014929872635645115	0.0023876413991855173	3}
{0.0014929872635645115	0.002447034516416403	3}
{0.0014929872635645115	0.002507905050807003	3}
{0.0014929872635645115	0.0025702897534417156	3}
{0.0014929872635645115	0.002634226289596426	3}
{0.0014929872635645115	0.002699753261479244	3}
{0.0014929872635645115	0.002766910231536892	3}
{0.0014929872635645115	0.0028357377463408603	3}
{0.0014929872635645115	0.0029062773610677326	3}
{0.0014929872635645115	0.0029785716645884574	3}
{0.0014929872635645115	0.0030526643051817406	3}
{0.0014929872635645115	0.0031286000168870443	3}
{0.0014929872635645115	0.0032064246465131306	3}
{0.0014929872635645115	0.003286185181318449	3}
{0.0014929872635645115	0.003367929777380083	3}
{0.0014929872635645115	0.003451707788668362	3}
{0.0014929872635645115	0.0035375697968447464	3}
{0.0014929872635645115	0.0036255676418009085	3}
{0.0014929872635645115	0.0037157544529574965	3}
{0.0014929872635645115	0.0038081846813414464	3}
{0.0014929872635645115	0.0039029141324612546	3}
{0.0014929872635645115	0.004000000000000001	3}
{0.0015259615422129362	0.0011999999999999995	2}
{0.0015259615422129362	0.0012298502701039505	2}
{0.0015259615422129362	0.0012604430723956337	2}
{0.0015259615422129362	0.0012917968775303544	2}
{0.0015259615422129362	0.0013239306156251223	2}
{0.0015259615422129362	0.0013568636876878722	2}
{0.0015259615422129362	0.001390615977330977	2}
{0.0015259615422129362	0.001425207862776143	2}
{0.0015259615422129362	0.0014606602291579284	2}
{0.0015259615422129362	0.0014969944811333159	2}
{0.0015259615422129362	0.0015342325558049435	2}
{0.0015259615422129362	0.0015723969359658205	2}
{0.0015259615422129362	0.001611510663673491	2}
{0.0015259615422129362	0.0016515973541618666	3}
{0.0015259615422129362	0.0016926812100991203	3}
{0.0015259615422129362	0.001734787036200238	3}
{0.0015259615422129362	0.0017779402542030791	3}
{0.0015259615422129362	0.0018221669182169535	3}
{0.0015259615422129362	0.0018674937304530032	3}
{0.0015259615422129362	0.001913948057345884	3}
{0.0015259615422129362	0.001961557946076475	3}
{0.0015259615422129362	0.0020103521415055867	3}
{0.0015259615422129362	0.0020603601035289183	3}
{0.0015259615422129362	0.0021116120248637032	3}
{0.0015259615422129362	0.002164138849277814	3}
{0.0015259615422129362	0.0022179722902723126	3}
{0.0015259615422129362	0.002273144850228735	3}
{0.0015259615422129362	0.002329689840032679	3}
{0.0015259615422129362	0.0023876413991855173	3}
{0.0015259615422129362	0.002447034516416403	3}
{0.0015259615422129362	0.002507905050807003	3}
{0.0015259615422129362	0.0025702897534417156	3}
{0.0015259615422129362	0.002634226289596426	3}
{0.0015259615422129362	0.002699753261479244	3}
{0.0015259615422129362	0.002766910231536892	3}
{0.0015259615422129362	0.0028357377463408603	3}
{0.0015259615422129362	0.0029062773610677326	3}
{0.0015259615422129362	0.0029785716645884574	3}
{0.0015259615422129362	0.0030526643051817406	3}
{0.0015259615422129362	0.0031286000168870443	3}
{0.0015259615422129362	0.0032064246465131306	3}
{0.0015259615422129362	0.003286185181318449	3}
{0.0015259615422129362	0.003367929777380083	3}
{0.0015259615422129362	0.003451707788668362	3}
{0.0015259615422129362	0.0035375697968447464	3}
{0.0015259615422129362	0.0036255676418009085	3}
{0.0015259615422129362	0.0037157544529574965	3}
{0.0015259615422129362	0.0038081846813414464	3}
{0.0015259615422129362	0.0039029141324612546	3}
{0.0015259615422129362	0.004000000000000001	3}
{0.0015596640943563325	0.0011999999999999995	2}
{0.0015596640943563325	0.0012298502701039505	2}
{0.0015596640943563325	0.0012604430723956337	2}
{0.0015596640943563325	0.0012917968775303544	2}
{0.0015596640943563325	0.0013239306156251223	2}
{0.0015596640943563325	0.0013568636876878722	2}
{0.0015596640943563325	0.001390615977330977	2}
{0.0015596640943563325	0.001425207862776143	2}
{0.0015596640943563325	0.0014606602291579284	2}
{0.0015596640943563325	0.0014969944811333159	2}
{0.0015596640943563325	0.0015342325558049435	2}
{0.0015596640943563325	0.0015723969359658205	2}
{0.0015596640943563325	0.001611510663673491	2}
{0.0015596640943563325	0.0016515973541618666	2}
{0.0015596640943563325	0.0016926812100991203	3}
{0.0015596640943563325	0.001734787036200238	3}
{0.0015596640943563325	0.0017779402542030791	3}
{0.0015596640943563325	0.0018221669182169535	3}
{0.0015596640943563325	0.0018674937304530032	3}
{0.0015596640943563325	0.001913948057345884	3}
{0.0015596640943563325	0.001961557946076475	3}
{0.0015596640943563325	0.0020103521415055867	3}
{0.0015596640943563325	0.0020603601035289183	3}
{0.0015596640943563325	0.0021116120248637032	3}
{0.0015596640943563325	0.002164138849277814	3}
{0.0015596640943563325	0.0022179722902723126	3}
{0.0015596640943563325	0.002273144850228735	3}
{0.0015596640943563325	0.002329689840032679	3}
{0.0015596640943563325	0.0023876413991855173	3}
{0.0015596640943563325	0.002447034516416403	3}
{0.0015596640943563325	0.002507905050807003	3}
{0.0015596640943563325	0.0025702897534417156	3}
{0.0015596640943563325	0.002634226289596426	3}
{0.0015596640943563325	0.002699753261479244	3}
{0.0015596640943563325	0.002766910231536892	3}
{0.0015596640943563325	0.0028357377463408603	3}
{0.0015596640943563325	0.0029062773610677326	3}
{0.0015596640943563325	0.0029785716645884574	3}
{0.0015596640943563325	0.0030526643051817406	3}
{0.0015596640943563325	0.0031286000168870443	3}
{0.0015596640943563325	0.0032064246465131306	3}
{0.0015596640943563325	0.003286185181318449	3}
{0.0015596640943563325	0.003367929777380083	3}
{0.0015596640943563325	0.003451707788668362	3}
{0.0015596640943563325	0.0035375697968447464	3}
{0.0015596640943563325	0.0036255676418009085	3}
{0.0015596640943563325	0.0037157544529574965	3}
{0.0015596640943563325	0.0038081846813414464	3}
{0.0015596640943563325	0.0039029141324612546	3}
{0.0015596640943563325	0.004000000000000001	3}
{0.0015941110047221064	0.0011999999999999995	2}
{0.0015941110047221064	0.0012298502701039505	2}
{0.0015941110047221064	0.0012604430723956337	2}
{0.0015941110047221064	0.0012917968775303544	2}
{0.0015941110047221064	0.0013239306156251223	2}
{0.0015941110047221064	0.0013568636876878722	2}
{0.0015941110047221064	0.001390615977330977	2}
{0.0015941110047221064	0.001425207862776143	2}
{0.0015941110047221064	0.0014606602291579284	2}
{0.0015941110047221064	0.0014969944811333159	2}
{0.0015941110047221064	0.0015342325558049435	2}
{0.0015941110047221064	0.0015723969359658205	2}
{0.0015941110047221064	0.001611510663673491	2}
{0.0015941110047221064	0.0016515973541618666	2}
{0.0015941110047221064	0.0016926812100991203	2}
{0.0015941110047221064	0.001734787036200238	3}
{0.0015941110047221064	0.0017779402542030791	3}
{0.0015941110047221064	0.0018221669182169535	3}
{0.0015941110047221064	0.0018674937304530032	3}
{0.0015941110047221064	0.001913948057345884	3}
{0.0015941110047221064	0.001961557946076475	3}
{0.0015941110047221064	0.0020103521415055867	3}
{0.0015941110047221064	0.0020603601035289183	3}
{0.0015941110047221064	0.0021116120248637032	3}
{0.0015941110047221064	0.002164138849277814	3}
{0.0015941110047221064	0.0022179722902723126	3}
{0.0015941110047221064	0.002273144850228735	3}
{0.0015941110047221064	0.002329689840032679	3}
{0.0015941110047221064	0.0023876413991855173	3}
{0.0015941110047221064	0.002447034516416403	3}
{0.0015941110047221064	0.002507905050807003	3}
{0.0015941110047221064	0.0025702897534417156	3}
{0.0015941110047221064	0.002634226289596426	3}
{0.0015941110047221064	0.002699753261479244	3}
{0.0015941110047221064	0.002766910231536892	3}
{0.0015941110047221064	0.0028357377463408603	3}
{0.0015941110047221064	0.0029062773610677326	3}
{0.0015941110047221064	0.0029785716645884574	3}
{0.0015941110047221064	0.0030526643051817406	3}
{0.0015941110047221064	0.0031286000168870443	3}
{0.0015941110047221064	0.0032064246465131306	3}
{0.0015941110047221064	0.003286185181318449	3}
{0.0015941110047221064	0.003367929777380083	3}
{0.0015941110047221064	0.003451707788668362	3}
{0.0015941110047221064	0.0035375697968447464	3}
{0.0015941110047221064	0.0036255676418009085	3}
{0.0015941110047221064	0.0037157544529574965	3}
{0.0015941110047221064	0.0038081846813414464	3}
{0.0015941110047221064	0.0039029141324612546	3}
{0.0015941110047221064	0.004000000000000001	3}
{0.0016293187132867004	0.0011999999999999995	2}
{0.0016293187132867004	0.0012298502701039505	2}
{0.0016293187132867004	0.0012604430723956337	2}
{0.0016293187132867004	0.0012917968775303544	2}
{0.0016293187132867004	0.0013239306156251223	2}
{0.0016293187132867004	0.0013568636876878722	2}
{0.0016293187132867004	0.001390615977330977	2}
{0.0016293187132867004	0.001425207862776143	2}
{0.0016293187132867004	0.0014606602291579284	2}
{0.0016293187132867004	0.0014969944811333159	2}
{0.0016293187132867004	0.0015342325558049435	2}
{0.0016293187132867004	0.0015723969359658205	2}
{0.0016293187132867004	0.001611510663673491	2}
{0.0016293187132867004	0.0016515973541618666	2}
{0.0016293187132867004	0.0016926812100991203	2}
{0.0016293187132867004	0.001734787036200238	3}
{0.0016293187132867004	0.0017779402542030791	3}
{0.0016293187132867004	0.0018221669182169535	3}
{0.0016293187132867004	0.0018674937304530032	3}
{0.0016293187132867004	0.001913948057345884	3}
{0.0016293187132867004	0.001961557946076475	3}
{0.0016293187132867004	0.0020103521415055867	3}
{0.0016293187132867004	0.0020603601035289183	3}
{0.0016293187132867004	0.0021116120248637032	3}
{0.0016293187132867004	0.002164138849277814	3}
{0.0016293187132867004	0.0022179722902723126	3}
{0.0016293187132867004	0.002273144850228735	3}
{0.0016293187132867004	0.002329689840032679	3}
{0.0016293187132867004	0.0023876413991855173	3}
{0.0016293187132867004	0.002447034516416403	3}
{0.0016293187132867004	0.002507905050807003	3}
{0.0016293187132867004	0.0025702897534417156	3}
{0.0016293187132867004	0.002634226289596426	3}
{0.0016293187132867004	0.002699753261479244	3}
{0.0016293187132867004	0.002766910231536892	3}
{0.0016293187132867004	0.0028357377463408603	3}
{0.0016293187132867004	0.0029062773610677326	3}
{0.0016293187132867004	0.0029785716645884574	3}
{0.0016293187132867004	0.0030526643051817406	3}
{0.0016293187132867004	0.0031286000168870443	3}
{0.0016293187132867004	0.0032064246465131306	3}
{0.0016293187132867004	0.003286185181318449	3}
{0.0016293187132867004	0.003367929777380083	3}
{0.0016293187132867004	0.003451707788668362	3}
{0.0016293187132867004	0.0035375697968447464	3}
{0.0016293187132867004	0.0036255676418009085	3}
{0.0016293187132867004	0.0037157544529574965	3}
{0.0016293187132867004	0.0038081846813414464	3}
{0.0016293187132867004	0.0039029141324612546	3}
{0.0016293187132867004	0.004000000000000001	3}
{0.0016653040231216542	0.0011999999999999995	2}
{0.0016653040231216542	0.0012298502701039505	2}
{0.0016653040231216542	0.0012604430723956337	2}
{0.0016653040231216542	0.0012917968775303544	2}
{0.0016653040231216542	0.0013239306156251223	2}
{0.0016653040231216542	0.0013568636876878722	2}
{0.0016653040231216542	0.001390615977330977	2}
{0.0016653040231216542	0.001425207862776143	2}
{0.0016653040231216542	0.0014606602291579284	2}
{0.0016653040231216542	0.0014969944811333159	2}
{0.0016653040231216542	0.0015342325558049435	2}
{0.0016653040231216542	0.0015723969359658205	2}
{0.0016653040231216542	0.001611510663673491	2}
{0.0016653040231216542	0.0016515973541618666	2}
{0.0016653040231216542	0.0016926812100991203	2}
{0.0016653040231216542	0.001734787036200238	2}
{0.0016653040231216542	0.0017779402542030791	3}
{0.0016653040231216542	0.0018221669182169535	3}
{0.0016653040231216542	0.0018674937304530032	3}
{0.0016653040231216542	0.001913948057345884	3}
{0.0016653040231216542	0.001961557946076475	3}
{0.0016653040231216542	0.0020103521415055867	3}
{0.0016653040231216542	0.0020603601035289183	3}
{0.0016653040231216542	0.0021116120248637032	3}
{0.0016653040231216542	0.002164138849277814	3}
{0.0016653040231216542	0.0022179722902723126	3}
{0.0016653040231216542	0.002273144850228735	3}
{0.0016653040231216542	0.002329689840032679	3}
{0.0016653040231216542	0.0023876413991855173	3}
{0.0016653040231216542	0.002447034516416403	3}
{0.0016653040231216542	0.002507905050807003	3}
{0.0016653040231216542	0.0025702897534417156	3}
{0.0016653040231216542	0.002634226289596426	3}
{0.0016653040231216542	0.002699753261479244	3}
{0.0016653040231216542	0.002766910231536892	3}
{0.0016653040231216542	0.0028357377463408603	3}
{0.0016653040231216542	0.0029062773610677326	3}
{0.0016653040231216542	0.0029785716645884574	3}
{0.0016653040231216542	0.0030526643051817406	3}
{0.0016653040231216542	0.0031286000168870443	3}
{0.0016653040231216542	0.0032064246465131306	3}
{0.0016653040231216542	0.003286185181318449	3}
{0.0016653040231216542	0.003367929777380083	3}
{0.0016653040231216542	0.003451707788668362	3}
{0.0016653040231216542	0.0035375697968447464	3}
{0.0016653040231216542	0.0036255676418009085	3}
{0.0016653040231216542	0.0037157544529574965	3}
{0.0016653040231216542	0.0038081846813414464	3}
{0.0016653040231216542	0.0039029141324612546	3}
{0.0016653040231216542	0.004000000000000001	3}
{0.0017020841084129737	0.0011999999999999995	2}
{0.0017020841084129737	0.0012298502701039505	2}
{0.0017020841084129737	0.0012604430723956337	2}
{0.0017020841084129737	0.0012917968775303544	2}
{0.0017020841084129737	0.0013239306156251223	2}
{0.0017020841084129737	0.0013568636876878722	2}
{0.0017020841084129737	0.001390615977330977	2}
{0.0017020841084129737	0.001425207862776143	2}
{0.0017020841084129737	0.0014606602291579284	2}
{0.0017020841084129737	0.0014969944811333159	2}
{0.0017020841084129737	0.0015342325558049435	2}
{0.0017020841084129737	0.0015723969359658205	2}
{0.0017020841084129737	0.001611510663673491	2}
{0.0017020841084129737	0.0016515973541618666	2}
{0.0017020841084129737	0.0016926812100991203	2}
{0.0017020841084129737	0.001734787036200238	2}
{0.0017020841084129737	0.0017779402542030791	2}
{0.0017020841084129737	0.0018221669182169535	3}
{0.0017020841084129737	0.0018674937304530032	3}
{0.0017020841084129737	0.001913948057345884	3}
{0.0017020841084129737	0.001961557946076475	3}
{0.0017020841084129737	0.0020103521415055867	3}
{0.0017020841084129737	0.0020603601035289183	3}
{0.0017020841084129737	0.0021116120248637032	3}
{0.0017020841084129737	0.002164138849277814	3}
{0.0017020841084129737	0.0022179722902723126	3}
{0.0017020841084129737	0.002273144850228735	3}
{0.0017020841084129737	0.002329689840032679	3}
{0.0017020841084129737	0.0023876413991855173	3}
{0.0017020841084129737	0.002447034516416403	3}
{0.0017020841084129737	0.002507905050807003	3}
{0.0017020841084129737	0.0025702897534417156	3}
{0.0017020841084129737	0.002634226289596426	3}
{0.0017020841084129737	0.002699753261479244	3}
{0.0017020841084129737	0.002766910231536892	3}
{0.0017020841084129737	0.0028357377463408603	3}
{0.0017020841084129737	0.0029062773610677326	3}
{0.0017020841084129737	0.0029785716645884574	3}
{0.0017020841084129737	0.0030526643051817406	3}
{0.0017020841084129737	0.0031286000168870443	3}
{0.0017020841084129737	0.0032064246465131306	3}
{0.0017020841084129737	0.003286185181318449	3}
{0.0017020841084129737	0.003367929777380083	3}
{0.0017020841084129737	0.003451707788668362	3}
{0.0017020841084129737	0.0035375697968447464	3}
{0.0017020841084129737	0.0036255676418009085	3}
{0.0017020841084129737	0.0037157544529574965	3}
{0.0017020841084129737	0.0038081846813414464	3}
{0.0017020841084129737	0.0039029141324612546	3}
{0.0017020841084129737	0.004000000000000001	3}
{0.0017396765226575979	0.0011999999999999995	2}
{0.0017396765226575979	0.0012298502701039505	2}
{0.0017396765226575979	0.0012604430723956337	2}
{0.0017396765226575979	0.0012917968775303544	2}
{0.0017396765226575979	0.0013239306156251223	2}
{0.0017396765226575979	0.0013568636876878722	2}
{0.0017396765226575979	0.001390615977330977	2}
{0.0017396765226575979	0.001425207862776143	2}
{0.0017396765226575979	0.0014606602291579284	2}
{0.0017396765226575979	0.0014969944811333159	2}
{0.0017396765226575979	0.0015342325558049435	2}
{0.0017396765226575979	0.0015723969359658205	2}
{0.0017396765226575979	0.001611510663673491	2}
{0.0017396765226575979	0.0016515973541618666	2}
{0.0017396765226575979	0.0016926812100991203	2}
{0.0017396765226575979	0.001734787036200238	2}
{0.0017396765226575979	0.0017779402542030791	2}
{0.0017396765226575979	0.0018221669182169535	2}
{0.0017396765226575979	0.0018674937304530032	3}
{0.0017396765226575979	0.001913948057345884	3}
{0.0017396765226575979	0.001961557946076475	3}
{0.0017396765226575979	0.0020103521415055867	3}
{0.0017396765226575979	0.0020603601035289183	3}
{0.0017396765226575979	0.0021116120248637032	3}
{0.0017396765226575979	0.002164138849277814	3}
{0.0017396765226575979	0.0022179722902723126	3}
{0.0017396765226575979	0.002273144850228735	3}
{0.0017396765226575979	0.002329689840032679	3}
{0.0017396765226575979	0.0023876413991855173	3}
{0.0017396765226575979	0.002447034516416403	3}
{0.0017396765226575979	0.002507905050807003	3}
{0.0017396765226575979	0.0025702897534417156	3}
{0.0017396765226575979	0.002634226289596426	3}
{0.0017396765226575979	0.002699753261479244	3}
{0.0017396765226575979	0.002766910231536892	3}
{0.0017396765226575979	0.0028357377463408603	3}
{0.0017396765226575979	0.0029062773610677326	3}
{0.0017396765226575979	0.0029785716645884574	3}
{0.0017396765226575979	0.0030526643051817406	3}
{0.0017396765226575979	0.0031286000168870443	3}
{0.0017396765226575979	0.0032064246465131306	3}
{0.0017396765226575979	0.003286185181318449	3}
{0.0017396765226575979	0.003367929777380083	3}
{0.0017396765226575979	0.003451707788668362	3}
{0.0017396765226575979	0.0035375697968447464	3}
{0.0017396765226575979	0.0036255676418009085	3}
{0.0017396765226575979	0.0037157544529574965	3}
{0.0017396765226575979	0.0038081846813414464	3}
{0.0017396765226575979	0.0039029141324612546	3}
{0.0017396765226575979	0.004000000000000001	3}
{0.0017780992070409035	0.0011999999999999995	2}
{0.0017780992070409035	0.0012298502701039505	2}
{0.0017780992070409035	0.0012604430723956337	2}
{0.0017780992070409035	0.0012917968775303544	2}
{0.0017780992070409035	0.0013239306156251223	2}
{0.0017780992070409035	0.0013568636876878722	2}
{0.0017780992070409035	0.001390615977330977	2}
{0.0017780992070409035	0.001425207862776143	2}
{0.0017780992070409035	0.0014606602291579284	2}
{0.0017780992070409035	0.0014969944811333159	2}
{0.0017780992070409035	0.0015342325558049435	2}
{0.0017780992070409035	0.0015723969359658205	2}
{0.0017780992070409035	0.001611510663673491	2}
{0.0017780992070409035	0.0016515973541618666	2}
{0.0017780992070409035	0.0016926812100991203	2}
{0.0017780992070409035	0.001734787036200238	2}
{0.0017780992070409035	0.0017779402542030791	2}
{0.0017780992070409035	0.0018221669182169535	2}
{0.0017780992070409035	0.0018674937304530032	2}
{0.0017780992070409035	0.001913948057345884	3}
{0.0017780992070409035	0.001961557946076475	3}
{0.0017780992070409035	0.0020103521415055867	3}
{0.0017780992070409035	0.0020603601035289183	3}
{0.0017780992070409035	0.0021116120248637032	3}
{0.0017780992070409035	0.002164138849277814	3}
{0.0017780992070409035	0.0022179722902723126	3}
{0.0017780992070409035	0.002273144850228735	3}
{0.0017780992070409035	0.002329689840032679	3}
{0.0017780992070409035	0.0023876413991855173	3}
{0.0017780992070409035	0.002447034516416403	3}
{0.0017780992070409035	0.002507905050807003	3}
{0.0017780992070409035	0.0025702897534417156	3}
{0.0017780992070409035	0.002634226289596426	3}
{0.0017780992070409035	0.002699753261479244	3}
{0.0017780992070409035	0.002766910231536892	3}
{0.0017780992070409035	0.0028357377463408603	3}
{0.0017780992070409035	0.0029062773610677326	3}
{0.0017780992070409035	0.0029785716645884574	3}
{0.0017780992070409035	0.0030526643051817406	3}
{0.0017780992070409035	0.0031286000168870443	3}
{0.0017780992070409035	0.0032064246465131306	3}
{0.0017780992070409035	0.003286185181318449	3}
{0.0017780992070409035	0.003367929777380083	3}
{0.0017780992070409035	0.003451707788668362	3}
{0.0017780992070409035	0.0035375697968447464	3}
{0.0017780992070409035	0.0036255676418009085	3}
{0.0017780992070409035	0.0037157544529574965	3}
{0.0017780992070409035	0.0038081846813414464	3}
{0.0017780992070409035	0.0039029141324612546	3}
{0.0017780992070409035	0.004000000000000001	3}
{0.0018173704989992334	0.0011999999999999995	2}
{0.0018173704989992334	0.0012298502701039505	2}
{0.0018173704989992334	0.0012604430723956337	2}
{0.0018173704989992334	0.0012917968775303544	2}
{0.0018173704989992334	0.0013239306156251223	2}
{0.0018173704989992334	0.0013568636876878722	2}
{0.0018173704989992334	0.001390615977330977	2}
{0.0018173704989992334	0.001425207862776143	2}
{0.0018173704989992334	0.0014606602291579284	2}
{0.0018173704989992334	0.0014969944811333159	2}
{0.0018173704989992334	0.0015342325558049435	2}
{0.0018173704989992334	0.0015723969359658205	2}
{0.0018173704989992334	0.001611510663673491	2}
{0.0018173704989992334	0.0016515973541618666	2}
{0.0018173704989992334	0.0016926812100991203	2}
{0.0018173704989992334	0.001734787036200238	2}
{0.0018173704989992334	0.0017779402542030791	2}
{0.0018173704989992334	0.0018221669182169535	2}
{0.0018173704989992334	0.0018674937304530032	2}
{0.0018173704989992334	0.001913948057345884	2}
{0.0018173704989992334	0.001961557946076475	3}
{0.0018173704989992334	0.0020103521415055867	3}
{0.0018173704989992334	0.0020603601035289183	3}
{0.0018173704989992334	0.0021116120248637032	3}
{0.0018173704989992334	0.002164138849277814	3}
{0.0018173704989992334	0.0022179722902723126	3}
{0.0018173704989992334	0.002273144850228735	3}
{0.0018173704989992334	0.002329689840032679	3}
{0.0018173704989992334	0.0023876413991855173	3}
{0.0018173704989992334	0.002447034516416403	3}
{0.0018173704989992334	0.002507905050807003	3}
{0.0018173704989992334	0.0025702897534417156	3}
{0.0018173704989992334	0.002634226289596426	3}
{0.0018173704989992334	0.002699753261479244	3}
{0.0018173704989992334	0.002766910231536892	3}
{0.0018173704989992334	0.0028357377463408603	3}
{0.0018173704989992334	0.0029062773610677326	3}
{0.0018173704989992334	0.0029785716645884574	3}
{0.0018173704989992334	0.0030526643051817406	3}
{0.0018173704989992334	0.0031286000168870443	3}
{0.0018173704989992334	0.0032064246465131306	3}
{0.0018173704989992334	0.003286185181318449	3}
{0.0018173704989992334	0.003367929777380083	3}
{0.0018173704989992334	0.003451707788668362	3}
{0.0018173704989992334	0.0035375697968447464	3}
{0.0018173704989992334	0.0036255676418009085	3}
{0.0018173704989992334	0.0037157544529574965	3}
{0.0018173704989992334	0.0038081846813414464	3}
{0.0018173704989992334	0.0039029141324612546	3}
{0.0018173704989992334	0.004000000000000001	3}
{0.0018575091409715407	0.0011999999999999995	2}
{0.0018575091409715407	0.0012298502701039505	2}
{0.0018575091409715407	0.0012604430723956337	2}
{0.0018575091409715407	0.0012917968775303544	2}
{0.0018575091409715407	0.0013239306156251223	2}
{0.0018575091409715407	0.0013568636876878722	2}
{0.0018575091409715407	0.001390615977330977	2}
{0.0018575091409715407	0.001425207862776143	2}
{0.0018575091409715407	0.0014606602291579284	2}
{0.0018575091409715407	0.0014969944811333159	2}
{0.0018575091409715407	0.0015342325558049435	2}
{0.0018575091409715407	0.0015723969359658205	2}
{0.0018575091409715407	0.001611510663673491	2}
{0.0018575091409715407	0.0016515973541618666	2}
{0.0018575091409715407	0.0016926812100991203	2}
{0.0018575091409715407	0.001734787036200238	2}
{0.0018575091409715407	0.0017779402542030791	2}
{0.0018575091409715407	0.0018221669182169535	2}
{0.0018575091409715407	0.0018674937304530032	2}
{0.0018575091409715407	0.001913948057345884	2}
{0.0018575091409715407	0.001961557946076475	2}
{0.0018575091409715407	0.0020103521415055867	3}
{0.0018575091409715407	0.0020603601035289183	3}
{0.0018575091409715407	0.0021116120248637032	3}
{0.0018575091409715407	0.002164138849277814	3}
{0.0018575091409715407	0.0022179722902723126	3}
{0.0018575091409715407	0.002273144850228735	3}
{0.0018575091409715407	0.002329689840032679	3}
{0.0018575091409715407	0.0023876413991855173	3}
{0.0018575091409715407	0.002447034516416403	3}
{0.0018575091409715407	0.002507905050807003	3}
{0.0018575091409715407	0.0025702897534417156	3}
{0.0018575091409715407	0.002634226289596426	3}
{0.0018575091409715407	0.002699753261479244	3}
{0.0018575091409715407	0.002766910231536892	3}
{0.0018575091409715407	0.0028357377463408603	3}
{0.0018575091409715407	0.0029062773610677326	3}
{0.0018575091409715407	0.0029785716645884574	3}
{0.0018575091409715407	0.0030526643051817406	3}
{0.0018575091409715407	0.0031286000168870443	3}
{0.0018575091409715407	0.0032064246465131306	3}
{0.0018575091409715407	0.003286185181318449	3}
{0.0018575091409715407	0.003367929777380083	3}
{0.0018575091409715407	0.003451707788668362	3}
{0.0018575091409715407	0.0035375697968447464	3}
{0.0018575091409715407	0.0036255676418009085	3}
{0.0018575091409715407	0.0037157544529574965	3}
{0.0018575091409715407	0.0038081846813414464	3}
{0.0018575091409715407	0.0039029141324612546	3}
{0.0018575091409715407	0.004000000000000001	3}
{0.0018985342893443119	0.0011999999999999995	2}
{0.0018985342893443119	0.0012298502701039505	2}
{0.0018985342893443119	0.0012604430723956337	2}
{0.0018985342893443119	0.0012917968775303544	2}
{0.0018985342893443119	0.0013239306156251223	2}
{0.0018985342893443119	0.0013568636876878722	2}
{0.0018985342893443119	0.001390615977330977	2}
{0.0018985342893443119	0.001425207862776143	2}
{0.0018985342893443119	0.0014606602291579284	2}
{0.0018985342893443119	0.0014969944811333159	2}
{0.0018985342893443119	0.0015342325558049435	2}
{0.0018985342893443119	0.0015723969359658205	2}
{0.0018985342893443119	0.001611510663673491	2}
{0.0018985342893443119	0.0016515973541618666	2}
{0.0018985342893443119	0.0016926812100991203	2}
{0.0018985342893443119	0.001734787036200238	2}
{0.0018985342893443119	0.0017779402542030791	2}
{0.0018985342893443119	0.0018221669182169535	2}
{0.0018985342893443119	0.0018674937304530032	2}
{0.0018985342893443119	0.001913948057345884	2}
{0.0018985342893443119	0.001961557946076475	2}
{0.0018985342893443119	0.0020103521415055867	2}
{0.0018985342893443119	0.0020603601035289183	3}
{0.0018985342893443119	0.0021116120248637032	3}
{0.0018985342893443119	0.002164138849277814	3}
{0.0018985342893443119	0.0022179722902723126	3}
{0.0018985342893443119	0.002273144850228735	3}
{0.0018985342893443119	0.002329689840032679	3}
{0.0018985342893443119	0.0023876413991855173	3}
{0.0018985342893443119	0.002447034516416403	3}
{0.0018985342893443119	0.002507905050807003	3}
{0.0018985342893443119	0.0025702897534417156	3}
{0.0018985342893443119	0.002634226289596426	3}
{0.0018985342893443119	0.002699753261479244	3}
{0.0018985342893443119	0.002766910231536892	3}
{0.0018985342893443119	0.0028357377463408603	3}
{0.0018985342893443119	0.0029062773610677326	3}
{0.0018985342893443119	0.0029785716645884574	3}
{0.0018985342893443119	0.0030526643051817406	3}
{0.0018985342893443119	0.0031286000168870443	3}
{0.0018985342893443119	0.0032064246465131306	3}
{0.0018985342893443119	0.003286185181318449	3}
{0.0018985342893443119	0.003367929777380083	3}
{0.0018985342893443119	0.003451707788668362	3}
{0.0018985342893443119	0.0035375697968447464	3}
{0.0018985342893443119	0.0036255676418009085	3}
{0.0018985342893443119	0.0037157544529574965	3}
{0.0018985342893443119	0.0038081846813414464	3}
{0.0018985342893443119	0.0039029141324612546	3}
{0.0018985342893443119	0.004000000000000001	3}
{0.0019404655235940697	0.0011999999999999995	2}
{0.0019404655235940697	0.0012298502701039505	2}
{0.0019404655235940697	0.0012604430723956337	2}
{0.0019404655235940697	0.0012917968775303544	2}
{0.0019404655235940697	0.0013239306156251223	2}
{0.0019404655235940697	0.0013568636876878722	2}
{0.0019404655235940697	0.001390615977330977	2}
{0.0019404655235940697	0.001425207862776143	2}
{0.0019404655235940697	0.0014606602291579284	2}
{0.0019404655235940697	0.0014969944811333159	2}
{0.0019404655235940697	0.0015342325558049435	2}
{0.0019404655235940697	0.0015723969359658205	2}
{0.0019404655235940697	0.001611510663673491	2}
{0.0019404655235940697	0.0016515973541618666	2}
{0.0019404655235940697	0.0016926812100991203	2}
{0.0019404655235940697	0.001734787036200238	2}
{0.0019404655235940697	0.0017779402542030791	2}
{0.0019404655235940697	0.0018221669182169535	2}
{0.0019404655235940697	0.0018674937304530032	2}
{0.0019404655235940697	0.001913948057345884	2}
{0.0019404655235940697	0.001961557946076475	2}
{0.0019404655235940697	0.0020103521415055867	2}
{0.0019404655235940697	0.0020603601035289183	2}
{0.0019404655235940697	0.0021116120248637032	3}
{0.0019404655235940697	0.002164138849277814	3}
{0.0019404655235940697	0.0022179722902723126	3}
{0.0019404655235940697	0.002273144850228735	3}
{0.0019404655235940697	0.002329689840032679	3}
{0.0019404655235940697	0.0023876413991855173	3}
{0.0019404655235940697	0.002447034516416403	3}
{0.0019404655235940697	0.002507905050807003	3}
{0.0019404655235940697	0.0025702897534417156	3}
{0.0019404655235940697	0.002634226289596426	3}
{0.0019404655235940697	0.002699753261479244	3}
{0.0019404655235940697	0.002766910231536892	3}
{0.0019404655235940697	0.0028357377463408603	3}
{0.0019404655235940697	0.0029062773610677326	3}
{0.0019404655235940697	0.0029785716645884574	3}
{0.0019404655235940697	0.0030526643051817406	3}
{0.0019404655235940697	0.0031286000168870443	3}
{0.0019404655235940697	0.0032064246465131306	3}
{0.0019404655235940697	0.003286185181318449	3}
{0.0019404655235940697	0.003367929777380083	3}
{0.0019404655235940697	0.003451707788668362	3}
{0.0019404655235940697	0.0035375697968447464	3}
{0.0019404655235940697	0.0036255676418009085	3}
{0.0019404655235940697	0.0037157544529574965	3}
{0.0019404655235940697	0.0038081846813414464	3}
{0.0019404655235940697	0.0039029141324612546	3}
{0.0019404655235940697	0.004000000000000001	3}
{0.0019833228556317773	0.0011999999999999995	2}
{0.0019833228556317773	0.0012298502701039505	2}
{0.0019833228556317773	0.0012604430723956337	2}
{0.0019833228556317773	0.0012917968775303544	2}
{0.0019833228556317773	0.0013239306156251223	2}
{0.0019833228556317773	0.0013568636876878722	2}
{0.0019833228556317773	0.001390615977330977	2}
{0.0019833228556317773	0.001425207862776143	2}
{0.0019833228556317773	0.0014606602291579284	2}
{0.0019833228556317773	0.0014969944811333159	2}
{0.0019833228556317773	0.0015342325558049435	2}
{0.0019833228556317773	0.0015723969359658205	2}
{0.0019833228556317773	0.001611510663673491	2}
{0.0019833228556317773	0.0016515973541618666	2}
{0.0019833228556317773	0.0016926812100991203	2}
{0.0019833228556317773	0.001734787036200238	2}
{0.0019833228556317773	0.0017779402542030791	2}
{0.0019833228556317773	0.0018221669182169535	2}
{0.0019833228556317773	0.0018674937304530032	2}
{0.0019833228556317773	0.001913948057345884	2}
{0.0019833228556317773	0.001961557946076475	2}
{0.0019833228556317773	0.0020103521415055867	2}
{0.0019833228556317773	0.0020603601035289183	2}
{0.0019833228556317773	0.0021116120248637032	3}
{0.0019833228556317773	0.002164138849277814	3}
{0.0019833228556317773	0.0022179722902723126	3}
{0.0019833228556317773	0.002273144850228735	3}
{0.0019833228556317773	0.002329689840032679	3}
{0.0019833228556317773	0.0023876413991855173	3}
{0.0019833228556317773	0.002447034516416403	3}
{0.0019833228556317773	0.002507905050807003	3}
{0.0019833228556317773	0.0025702897534417156	3}
{0.0019833228556317773	0.002634226289596426	3}
{0.0019833228556317773	0.002699753261479244	3}
{0.0019833228556317773	0.002766910231536892	3}
{0.0019833228556317773	0.0028357377463408603	3}
{0.0019833228556317773	0.0029062773610677326	3}
{0.0019833228556317773	0.0029785716645884574	3}
{0.0019833228556317773	0.0030526643051817406	3}
{0.0019833228556317773	0.0031286000168870443	3}
{0.0019833228556317773	0.0032064246465131306	3}
{0.0019833228556317773	0.003286185181318449	3}
{0.0019833228556317773	0.003367929777380083	3}
{0.0019833228556317773	0.003451707788668362	3}
{0.0019833228556317773	0.0035375697968447464	3}
{0.0019833228556317773	0.0036255676418009085	3}
{0.0019833228556317773	0.0037157544529574965	3}
{0.0019833228556317773	0.0038081846813414464	3}
{0.0019833228556317773	0.0039029141324612546	3}
{0.0019833228556317773	0.004000000000000001	3}
{0.002027126739353633	0.0011999999999999995	2}
{0.002027126739353633	0.0012298502701039505	2}
{0.002027126739353633	0.0012604430723956337	2}
{0.002027126739353633	0.0012917968775303544	2}
{0.002027126739353633	0.0013239306156251223	2}
{0.002027126739353633	0.0013568636876878722	2}
{0.002027126739353633	0.001390615977330977	2}
{0.002027126739353633	0.001425207862776143	2}
{0.002027126739353633	0.0014606602291579284	2}
{0.002027126739353633	0.0014969944811333159	2}
{0.002027126739353633	0.0015342325558049435	2}
{0.002027126739353633	0.0015723969359658205	2}
{0.002027126739353633	0.001611510663673491	2}
{0.002027126739353633	0.0016515973541618666	2}
{0.002027126739353633	0.0016926812100991203	2}
{0.002027126739353633	0.001734787036200238	2}
{0.002027126739353633	0.0017779402542030791	2}
{0.002027126739353633	0.0018221669182169535	2}
{0.002027126739353633	0.0018674937304530032	2}
{0.002027126739353633	0.001913948057345884	2}
{0.002027126739353633	0.001961557946076475	2}
{0.002027126739353633	0.0020103521415055867	2}
{0.002027126739353633	0.0020603601035289183	2}
{0.002027126739353633	0.0021116120248637032	2}
{0.002027126739353633	0.002164138849277814	5}
{0.002027126739353633	0.0022179722902723126	3}
{0.002027126739353633	0.002273144850228735	3}
{0.002027126739353633	0.002329689840032679	3}
{0.002027126739353633	0.0023876413991855173	3}
{0.002027126739353633	0.002447034516416403	3}
{0.002027126739353633	0.002507905050807003	3}
{0.002027126739353633	0.0025702897534417156	3}
{0.002027126739353633	0.002634226289596426	3}
{0.002027126739353633	0.002699753261479244	3}
{0.002027126739353633	0.002766910231536892	3}
{0.002027126739353633	0.0028357377463408603	3}
{0.002027126739353633	0.0029062773610677326	3}
{0.002027126739353633	0.0029785716645884574	3}
{0.002027126739353633	0.0030526643051817406	3}
{0.002027126739353633	0.0031286000168870443	3}
{0.002027126739353633	0.0032064246465131306	3}
{0.002027126739353633	0.003286185181318449	3}
{0.002027126739353633	0.003367929777380083	3}
{0.002027126739353633	0.003451707788668362	3}
{0.002027126739353633	0.0035375697968447464	3}
{0.002027126739353633	0.0036255676418009085	3}
{0.002027126739353633	0.0037157544529574965	3}
{0.002027126739353633	0.0038081846813414464	3}
{0.002027126739353633	0.0039029141324612546	3}
{0.002027126739353633	0.004000000000000001	3}
{0.0020718980804028094	0.0011999999999999995	2}
{0.0020718980804028094	0.0012298502701039505	2}
{0.0020718980804028094	0.0012604430723956337	2}
{0.0020718980804028094	0.0012917968775303544	2}
{0.0020718980804028094	0.0013239306156251223	2}
{0.0020718980804028094	0.0013568636876878722	2}
{0.0020718980804028094	0.001390615977330977	2}
{0.0020718980804028094	0.001425207862776143	2}
{0.0020718980804028094	0.0014606602291579284	2}
{0.0020718980804028094	0.0014969944811333159	2}
{0.0020718980804028094	0.0015342325558049435	2}
{0.0020718980804028094	0.0015723969359658205	2}
{0.0020718980804028094	0.001611510663673491	2}
{0.0020718980804028094	0.0016515973541618666	2}
{0.0020718980804028094	0.0016926812100991203	2}
{0.0020718980804028094	0.001734787036200238	2}
{0.0020718980804028094	0.0017779402542030791	2}
{0.0020718980804028094	0.0018221669182169535	2}
{0.0020718980804028094	0.0018674937304530032	2}
{0.0020718980804028094	0.001913948057345884	2}
{0.0020718980804028094	0.001961557946076475	2}
{0.0020718980804028094	0.0020103521415055867	2}
{0.0020718980804028094	0.0020603601035289183	2}
{0.0020718980804028094	0.0021116120248637032	2}
{0.0020718980804028094	0.002164138849277814	5}
{0.0020718980804028094	0.0022179722902723126	5}
{0.0020718980804028094	0.002273144850228735	5}
{0.0020718980804028094	0.002329689840032679	3}
{0.0020718980804028094	0.0023876413991855173	3}
{0.0020718980804028094	0.002447034516416403	3}
{0.0020718980804028094	0.002507905050807003	3}
{0.0020718980804028094	0.0025702897534417156	3}
{0.0020718980804028094	0.002634226289596426	3}
{0.0020718980804028094	0.002699753261479244	3}
{0.0020718980804028094	0.002766910231536892	3}
{0.0020718980804028094	0.0028357377463408603	3}
{0.0020718980804028094	0.0029062773610677326	3}
{0.0020718980804028094	0.0029785716645884574	3}
{0.0020718980804028094	0.0030526643051817406	3}
{0.0020718980804028094	0.0031286000168870443	3}
{0.0020718980804028094	0.0032064246465131306	3}
{0.0020718980804028094	0.003286185181318449	3}
{0.0020718980804028094	0.003367929777380083	3}
{0.0020718980804028094	0.003451707788668362	3}
{0.0020718980804028094	0.0035375697968447464	3}
{0.0020718980804028094	0.0036255676418009085	3}
{0.0020718980804028094	0.0037157544529574965	3}
{0.0020718980804028094	0.0038081846813414464	3}
{0.0020718980804028094	0.0039029141324612546	3}
{0.0020718980804028094	0.004000000000000001	3}
{0.002117658246146773	0.0011999999999999995	2}
{0.002117658246146773	0.0012298502701039505	2}
{0.002117658246146773	0.0012604430723956337	2}
{0.002117658246146773	0.0012917968775303544	2}
{0.002117658246146773	0.0013239306156251223	2}
{0.002117658246146773	0.0013568636876878722	2}
{0.002117658246146773	0.001390615977330977	2}
{0.002117658246146773	0.001425207862776143	2}
{0.002117658246146773	0.0014606602291579284	2}
{0.002117658246146773	0.0014969944811333159	2}
{0.002117658246146773	0.0015342325558049435	2}
{0.002117658246146773	0.0015723969359658205	2}
{0.002117658246146773	0.001611510663673491	2}
{0.002117658246146773	0.0016515973541618666	2}
{0.002117658246146773	0.0016926812100991203	2}
{0.002117658246146773	0.001734787036200238	2}
{0.002117658246146773	0.0017779402542030791	2}
{0.002117658246146773	0.0018221669182169535	2}
{0.002117658246146773	0.0018674937304530032	2}
{0.002117658246146773	0.001913948057345884	2}
{0.002117658246146773	0.001961557946076475	2}
{0.002117658246146773	0.0020103521415055867	2}
{0.002117658246146773	0.0020603601035289183	2}
{0.002117658246146773	0.0021116120248637032	2}
{0.002117658246146773	0.002164138849277814	5}
{0.002117658246146773	0.0022179722902723126	5}
{0.002117658246146773	0.002273144850228735	5}
{0.002117658246146773	0.002329689840032679	5}
{0.002117658246146773	0.0023876413991855173	5}
{0.002117658246146773	0.002447034516416403	3}
{0.002117658246146773	0.002507905050807003	3}
{0.002117658246146773	0.0025702897534417156	3}
{0.002117658246146773	0.002634226289596426	3}
{0.002117658246146773	0.002699753261479244	3}
{0.002117658246146773	0.002766910231536892	3}
{0.002117658246146773	0.0028357377463408603	3}
{0.002117658246146773	0.0029062773610677326	3}
{0.002117658246146773	0.0029785716645884574	3}
{0.002117658246146773	0.0030526643051817406	3}
{0.002117658246146773	0.0031286000168870443	3}
{0.002117658246146773	0.0032064246465131306	3}
{0.002117658246146773	0.003286185181318449	3}
{0.002117658246146773	0.003367929777380083	3}
{0.002117658246146773	0.003451707788668362	3}
{0.002117658246146773	0.0035375697968447464	3}
{0.002117658246146773	0.0036255676418009085	3}
{0.002117658246146773	0.0037157544529574965	3}
{0.002117658246146773	0.0038081846813414464	3}
{0.002117658246146773	0.0039029141324612546	3}
{0.002117658246146773	0.004000000000000001	3}
{0.002164429075874994	0.0011999999999999995	2}
{0.002164429075874994	0.0012298502701039505	2}
{0.002164429075874994	0.0012604430723956337	2}
{0.002164429075874994	0.0012917968775303544	2}
{0.002164429075874994	0.0013239306156251223	2}
{0.002164429075874994	0.0013568636876878722	2}
{0.002164429075874994	0.001390615977330977	2}
{0.002164429075874994	0.001425207862776143	2}
{0.002164429075874994	0.0014606602291579284	2}
{0.002164429075874994	0.0014969944811333159	2}
{0.002164429075874994	0.0015342325558049435	2}
{0.002164429075874994	0.0015723969359658205	2}
{0.002164429075874994	0.001611510663673491	2}
{0.002164429075874994	0.0016515973541618666	2}
{0.002164429075874994	0.0016926812100991203	2}
{0.002164429075874994	0.001734787036200238	2}
{0.002164429075874994	0.0017779402542030791	2}
{0.002164429075874994	0.0018221669182169535	2}
{0.002164429075874994	0.0018674937304530032	2}
{0.002164429075874994	0.001913948057345884	2}
{0.002164429075874994	0.001961557946076475	2}
{0.002164429075874994	0.0020103521415055867	2}
{0.002164429075874994	0.0020603601035289183	2}
{0.002164429075874994	0.0021116120248637032	2}
{0.002164429075874994	0.002164138849277814	5}
{0.002164429075874994	0.0022179722902723126	5}
{0.002164429075874994	0.002273144850228735	5}
{0.002164429075874994	0.002329689840032679	5}
{0.002164429075874994	0.0023876413991855173	5}
{0.002164429075874994	0.002447034516416403	5}
{0.002164429075874994	0.002507905050807003	5}
{0.002164429075874994	0.0025702897534417156	5}
{0.002164429075874994	0.002634226289596426	3}
{0.002164429075874994	0.002699753261479244	3}
{0.002164429075874994	0.002766910231536892	3}
{0.002164429075874994	0.0028357377463408603	3}
{0.002164429075874994	0.0029062773610677326	3}
{0.002164429075874994	0.0029785716645884574	3}
{0.002164429075874994	0.0030526643051817406	3}
{0.002164429075874994	0.0031286000168870443	3}
{0.002164429075874994	0.0032064246465131306	3}
{0.002164429075874994	0.003286185181318449	3}
{0.002164429075874994	0.003367929777380083	3}
{0.002164429075874994	0.003451707788668362	3}
{0.002164429075874994	0.0035375697968447464	3}
{0.002164429075874994	0.0036255676418009085	3}
{0.002164429075874994	0.0037157544529574965	3}
{0.002164429075874994	0.0038081846813414464	3}
{0.002164429075874994	0.0039029141324612546	3}
{0.002164429075874994	0.004000000000000001	3}
{0.002212232891221856	0.0011999999999999995	2}
{0.002212232891221856	0.0012298502701039505	2}
{0.002212232891221856	0.0012604430723956337	2}
{0.002212232891221856	0.0012917968775303544	2}
{0.002212232891221856	0.0013239306156251223	2}
{0.002212232891221856	0.0013568636876878722	2}
{0.002212232891221856	0.001390615977330977	2}
{0.002212232891221856	0.001425207862776143	2}
{0.002212232891221856	0.0014606602291579284	2}
{0.002212232891221856	0.0014969944811333159	2}
{0.002212232891221856	0.0015342325558049435	2}
{0.002212232891221856	0.0015723969359658205	2}
{0.002212232891221856	0.001611510663673491	2}
{0.002212232891221856	0.0016515973541618666	2}
{0.002212232891221856	0.0016926812100991203	2}
{0.002212232891221856	0.001734787036200238	2}
{0.002212232891221856	0.0017779402542030791	2}
{0.002212232891221856	0.0018221669182169535	2}
{0.002212232891221856	0.0018674937304530032	2}
{0.002212232891221856	0.001913948057345884	2}
{0.002212232891221856	0.001961557946076475	2}
{0.002212232891221856	0.0020103521415055867	2}
{0.002212232891221856	0.0020603601035289183	2}
{0.002212232891221856	0.0021116120248637032	2}
{0.002212232891221856	0.002164138849277814	5}
{0.002212232891221856	0.0022179722902723126	5}
{0.002212232891221856	0.002273144850228735	5}
{0.002212232891221856	0.002329689840032679	5}
{0.002212232891221856	0.0023876413991855173	5}
{0.002212232891221856	0.002447034516416403	5}
{0.002212232891221856	0.002507905050807003	5}
{0.002212232891221856	0.0025702897534417156	5}
{0.002212232891221856	0.002634226289596426	5}
{0.002212232891221856	0.002699753261479244	5}
{0.002212232891221856	0.002766910231536892	3}
{0.002212232891221856	0.0028357377463408603	3}
{0.002212232891221856	0.0029062773610677326	3}
{0.002212232891221856	0.0029785716645884574	3}
{0.002212232891221856	0.0030526643051817406	3}
{0.002212232891221856	0.0031286000168870443	3}
{0.002212232891221856	0.0032064246465131306	3}
{0.002212232891221856	0.003286185181318449	3}
{0.002212232891221856	0.003367929777380083	3}
{0.002212232891221856	0.003451707788668362	3}
{0.002212232891221856	0.0035375697968447464	3}
{0.002212232891221856	0.0036255676418009085	3}
{0.002212232891221856	0.0037157544529574965	3}
{0.002212232891221856	0.0038081846813414464	3}
{0.002212232891221856	0.0039029141324612546	3}
{0.002212232891221856	0.004000000000000001	3}
{0.002261092506819781	0.0011999999999999995	2}
{0.002261092506819781	0.0012298502701039505	2}
{0.002261092506819781	0.0012604430723956337	2}
{0.002261092506819781	0.0012917968775303544	2}
{0.002261092506819781	0.0013239306156251223	2}
{0.002261092506819781	0.0013568636876878722	2}
{0.002261092506819781	0.001390615977330977	2}
{0.002261092506819781	0.001425207862776143	2}
{0.002261092506819781	0.0014606602291579284	2}
{0.002261092506819781	0.0014969944811333159	2}
{0.002261092506819781	0.0015342325558049435	2}
{0.002261092506819781	0.0015723969359658205	2}
{0.002261092506819781	0.001611510663673491	2}
{0.002261092506819781	0.0016515973541618666	2}
{0.002261092506819781	0.0016926812100991203	2}
{0.002261092506819781	0.001734787036200238	2}
{0.002261092506819781	0.0017779402542030791	2}
{0.002261092506819781	0.0018221669182169535	2}
{0.002261092506819781	0.0018674937304530032	2}
{0.002261092506819781	0.001913948057345884	2}
{0.002261092506819781	0.001961557946076475	2}
{0.002261092506819781	0.0020103521415055867	2}
{0.002261092506819781	0.0020603601035289183	2}
{0.002261092506819781	0.0021116120248637032	2}
{0.002261092506819781	0.002164138849277814	5}
{0.002261092506819781	0.0022179722902723126	5}
{0.002261092506819781	0.002273144850228735	5}
{0.002261092506819781	0.002329689840032679	5}
{0.002261092506819781	0.0023876413991855173	5}
{0.002261092506819781	0.002447034516416403	5}
{0.002261092506819781	0.002507905050807003	5}
{0.002261092506819781	0.0025702897534417156	5}
{0.002261092506819781	0.002634226289596426	5}
{0.002261092506819781	0.002699753261479244	5}
{0.002261092506819781	0.002766910231536892	5}
{0.002261092506819781	0.0028357377463408603	5}
{0.002261092506819781	0.0029062773610677326	3}
{0.002261092506819781	0.0029785716645884574	3}
{0.002261092506819781	0.0030526643051817406	3}
{0.002261092506819781	0.0031286000168870443	3}
{0.002261092506819781	0.0032064246465131306	3}
{0.002261092506819781	0.003286185181318449	3}
{0.002261092506819781	0.003367929777380083	3}
{0.002261092506819781	0.003451707788668362	3}
{0.002261092506819781	0.0035375697968447464	3}
{0.002261092506819781	0.0036255676418009085	3}
{0.002261092506819781	0.0037157544529574965	3}
{0.002261092506819781	0.0038081846813414464	3}
{0.002261092506819781	0.0039029141324612546	3}
{0.002261092506819781	0.004000000000000001	3}
{0.0023110312411876374	0.0011999999999999995	2}
{0.0023110312411876374	0.0012298502701039505	2}
{0.0023110312411876374	0.0012604430723956337	2}
{0.0023110312411876374	0.0012917968775303544	2}
{0.0023110312411876374	0.0013239306156251223	2}
{0.0023110312411876374	0.0013568636876878722	2}
{0.0023110312411876374	0.001390615977330977	2}
{0.0023110312411876374	0.001425207862776143	2}
{0.0023110312411876374	0.0014606602291579284	2}
{0.0023110312411876374	0.0014969944811333159	2}
{0.0023110312411876374	0.0015342325558049435	2}
{0.0023110312411876374	0.0015723969359658205	2}
{0.0023110312411876374	0.001611510663673491	2}
{0.0023110312411876374	0.0016515973541618666	2}
{0.0023110312411876374	0.0016926812100991203	2}
{0.0023110312411876374	0.001734787036200238	2}
{0.0023110312411876374	0.0017779402542030791	2}
{0.0023110312411876374	0.0018221669182169535	2}
{0.0023110312411876374	0.0018674937304530032	2}
{0.0023110312411876374	0.001913948057345884	2}
{0.0023110312411876374	0.001961557946076475	2}
{0.0023110312411876374	0.0020103521415055867	2}
{0.0023110312411876374	0.0020603601035289183	2}
{0.0023110312411876374	0.0021116120248637032	2}
{0.0023110312411876374	0.002164138849277814	5}
{0.0023110312411876374	0.0022179722902723126	5}
{0.0023110312411876374	0.002273144850228735	5}
{0.0023110312411876374	0.002329689840032679	5}
{0.0023110312411876374	0.0023876413991855173	5}
{0.0023110312411876374	0.002447034516416403	5}
{0.0023110312411876374	0.002507905050807003	5}
{0.0023110312411876374	0.0025702897534417156	5}
{0.0023110312411876374	0.002634226289596426	5}
{0.0023110312411876374	0.002699753261479244	5}
{0.0023110312411876374	0.002766910231536892	5}
{0.0023110312411876374	0.0028357377463408603	5}
{0.0023110312411876374	0.0029062773610677326	5}
{0.0023110312411876374	0.0029785716645884574	5}
{0.0023110312411876374	0.0030526643051817406	3}
{0.0023110312411876374	0.0031286000168870443	3}
{0.0023110312411876374	0.0032064246465131306	3}
{0.0023110312411876374	0.003286185181318449	3}
{0.0023110312411876374	0.003367929777380083	3}
{0.0023110312411876374	0.003451707788668362	3}
{0.0023110312411876374	0.0035375697968447464	3}
{0.0023110312411876374	0.0036255676418009085	3}
{0.0023110312411876374	0.0037157544529574965	3}
{0.0023110312411876374	0.0038081846813414464	3}
{0.0023110312411876374	0.0039029141324612546	3}
{0.0023110312411876374	0.004000000000000001	3}
{0.002362072927859633	0.0011999999999999995	2}
{0.002362072927859633	0.0012298502701039505	2}
{0.002362072927859633	0.0012604430723956337	2}
{0.002362072927859633	0.0012917968775303544	2}
{0.002362072927859633	0.0013239306156251223	2}
{0.002362072927859633	0.0013568636876878722	2}
{0.002362072927859633	0.001390615977330977	2}
{0.002362072927859633	0.001425207862776143	2}
{0.002362072927859633	0.0014606602291579284	2}
{0.002362072927859633	0.0014969944811333159	2}
{0.002362072927859633	0.0015342325558049435	2}
{0.002362072927859633	0.0015723969359658205	2}
{0.002362072927859633	0.001611510663673491	2}
{0.002362072927859633	0.0016515973541618666	2}
{0.002362072927859633	0.0016926812100991203	2}
{0.002362072927859633	0.001734787036200238	2}
{0.002362072927859633	0.0017779402542030791	2}
{0.002362072927859633	0.0018221669182169535	2}
{0.002362072927859633	0.0018674937304530032	2}
{0.002362072927859633	0.001913948057345884	2}
{0.002362072927859633	0.001961557946076475	2}
{0.002362072927859633	0.0020103521415055867	2}
{0.002362072927859633	0.0020603601035289183	2}
{0.002362072927859633	0.0021116120248637032	5}
{0.002362072927859633	0.002164138849277814	5}
{0.002362072927859633	0.0022179722902723126	5}
{0.002362072927859633	0.002273144850228735	5}
{0.002362072927859633	0.002329689840032679	5}
{0.002362072927859633	0.0023876413991855173	5}
{0.002362072927859633	0.002447034516416403	5}
{0.002362072927859633	0.002507905050807003	5}
{0.002362072927859633	0.0025702897534417156	5}
{0.002362072927859633	0.002634226289596426	5}
{0.002362072927859633	0.002699753261479244	5}
{0.002362072927859633	0.002766910231536892	5}
{0.002362072927859633	0.0028357377463408603	5}
{0.002362072927859633	0.0029062773610677326	5}
{0.002362072927859633	0.0029785716645884574	5}
{0.002362072927859633	0.0030526643051817406	5}
{0.002362072927859633	0.0031286000168870443	5}
{0.002362072927859633	0.0032064246465131306	5}
{0.002362072927859633	0.003286185181318449	3}
{0.002362072927859633	0.003367929777380083	3}
{0.002362072927859633	0.003451707788668362	3}
{0.002362072927859633	0.0035375697968447464	3}
{0.002362072927859633	0.0036255676418009085	3}
{0.002362072927859633	0.0037157544529574965	3}
{0.002362072927859633	0.0038081846813414464	3}
{0.002362072927859633	0.0039029141324612546	3}
{0.002362072927859633	0.004000000000000001	3}
{0.00241424192675999	0.0011999999999999995	2}
{0.00241424192675999	0.0012298502701039505	2}
{0.00241424192675999	0.0012604430723956337	2}
{0.00241424192675999	0.0012917968775303544	2}
{0.00241424192675999	0.0013239306156251223	2}
{0.00241424192675999	0.0013568636876878722	2}
{0.00241424192675999	0.001390615977330977	2}
{0.00241424192675999	0.001425207862776143	2}
{0.00241424192675999	0.0014606602291579284	2}
{0.00241424192675999	0.0014969944811333159	2}
{0.00241424192675999	0.0015342325558049435	2}
{0.00241424192675999	0.0015723969359658205	2}
{0.00241424192675999	0.001611510663673491	2}
{0.00241424192675999	0.0016515973541618666	2}
{0.00241424192675999	0.0016926812100991203	2}
{0.00241424192675999	0.001734787036200238	2}
{0.00241424192675999	0.0017779402542030791	2}
{0.00241424192675999	0.0018221669182169535	2}
{0.00241424192675999	0.0018674937304530032	2}
{0.00241424192675999	0.001913948057345884	2}
{0.00241424192675999	0.001961557946076475	2}
{0.00241424192675999	0.0020103521415055867	2}
{0.00241424192675999	0.0020603601035289183	2}
{0.00241424192675999	0.0021116120248637032	5}
{0.00241424192675999	0.002164138849277814	5}
{0.00241424192675999	0.0022179722902723126	5}
{0.00241424192675999	0.002273144850228735	5}
{0.00241424192675999	0.002329689840032679	5}
{0.00241424192675999	0.0023876413991855173	5}
{0.00241424192675999	0.002447034516416403	5}
{0.00241424192675999	0.002507905050807003	5}
{0.00241424192675999	0.0025702897534417156	5}
{0.00241424192675999	0.002634226289596426	5}
{0.00241424192675999	0.002699753261479244	5}
{0.00241424192675999	0.002766910231536892	5}
{0.00241424192675999	0.0028357377463408603	5}
{0.00241424192675999	0.0029062773610677326	5}
{0.00241424192675999	0.0029785716645884574	5}
{0.00241424192675999	0.0030526643051817406	5}
{0.00241424192675999	0.0031286000168870443	5}
{0.00241424192675999	0.0032064246465131306	5}
{0.00241424192675999	0.003286185181318449	5}
{0.00241424192675999	0.003367929777380083	5}
{0.00241424192675999	0.003451707788668362	3}
{0.00241424192675999	0.0035375697968447464	3}
{0.00241424192675999	0.0036255676418009085	3}
{0.00241424192675999	0.0037157544529574965	3}
{0.00241424192675999	0.0038081846813414464	3}
{0.00241424192675999	0.0039029141324612546	3}
{0.00241424192675999	0.004000000000000001	3}
{0.002467563135828867	0.0011999999999999995	2}
{0.002467563135828867	0.0012298502701039505	2}
{0.002467563135828867	0.0012604430723956337	2}
{0.002467563135828867	0.0012917968775303544	2}
{0.002467563135828867	0.0013239306156251223	2}
{0.002467563135828867	0.0013568636876878722	2}
{0.002467563135828867	0.001390615977330977	2}
{0.002467563135828867	0.001425207862776143	2}
{0.002467563135828867	0.0014606602291579284	2}
{0.002467563135828867	0.0014969944811333159	2}
{0.002467563135828867	0.0015342325558049435	2}
{0.002467563135828867	0.0015723969359658205	2}
{0.002467563135828867	0.001611510663673491	2}
{0.002467563135828867	0.0016515973541618666	2}
{0.002467563135828867	0.0016926812100991203	2}
{0.002467563135828867	0.001734787036200238	2}
{0.002467563135828867	0.0017779402542030791	2}
{0.002467563135828867	0.0018221669182169535	2}
{0.002467563135828867	0.0018674937304530032	2}
{0.002467563135828867	0.001913948057345884	2}
{0.002467563135828867	0.001961557946076475	2}
{0.002467563135828867	0.0020103521415055867	2}
{0.002467563135828867	0.0020603601035289183	5}
{0.002467563135828867	0.0021116120248637032	5}
{0.002467563135828867	0.002164138849277814	5}
{0.002467563135828867	0.0022179722902723126	5}
{0.002467563135828867	0.002273144850228735	5}
{0.002467563135828867	0.002329689840032679	5}
{0.002467563135828867	0.0023876413991855173	5}
{0.002467563135828867	0.002447034516416403	5}
{0.002467563135828867	0.002507905050807003	5}
{0.002467563135828867	0.0025702897534417156	5}
{0.002467563135828867	0.002634226289596426	5}
{0.002467563135828867	0.002699753261479244	5}
{0.002467563135828867	0.002766910231536892	5}
{0.002467563135828867	0.0028357377463408603	5}
{0.002467563135828867	0.0029062773610677326	5}
{0.002467563135828867	0.0029785716645884574	5}
{0.002467563135828867	0.0030526643051817406	5}
{0.002467563135828867	0.0031286000168870443	5}
{0.002467563135828867	0.0032064246465131306	5}
{0.002467563135828867	0.003286185181318449	5}
{0.002467563135828867	0.003367929777380083	5}
{0.002467563135828867	0.003451707788668362	5}
{0.002467563135828867	0.0035375697968447464	5}
{0.002467563135828867	0.0036255676418009085	3}
{0.002467563135828867	0.0037157544529574965	3}
{0.002467563135828867	0.0038081846813414464	3}
{0.002467563135828867	0.0039029141324612546	3}
{0.002467563135828867	0.004000000000000001	3}
{0.002522062002905027	0.0011999999999999995	2}
{0.002522062002905027	0.0012298502701039505	2}
{0.002522062002905027	0.0012604430723956337	2}
{0.002522062002905027	0.0012917968775303544	2}
{0.002522062002905027	0.0013239306156251223	2}
{0.002522062002905027	0.0013568636876878722	2}
{0.002522062002905027	0.001390615977330977	2}
{0.002522062002905027	0.001425207862776143	2}
{0.002522062002905027	0.0014606602291579284	2}
{0.002522062002905027	0.0014969944811333159	2}
{0.002522062002905027	0.0015342325558049435	2}
{0.002522062002905027	0.0015723969359658205	2}
{0.002522062002905027	0.001611510663673491	2}
{0.002522062002905027	0.0016515973541618666	2}
{0.002522062002905027	0.0016926812100991203	2}
{0.002522062002905027	0.001734787036200238	2}
{0.002522062002905027	0.0017779402542030791	2}
{0.002522062002905027	0.0018221669182169535	2}
{0.002522062002905027	0.0018674937304530032	2}
{0.002522062002905027	0.001913948057345884	2}
{0.002522062002905027	0.001961557946076475	2}
{0.002522062002905027	0.0020103521415055867	5}
{0.002522062002905027	0.0020603601035289183	5}
{0.002522062002905027	0.0021116120248637032	5}
{0.002522062002905027	0.002164138849277814	5}
{0.002522062002905027	0.0022179722902723126	5}
{0.002522062002905027	0.002273144850228735	5}
{0.002522062002905027	0.002329689840032679	5}
{0.002522062002905027	0.0023876413991855173	5}
{0.002522062002905027	0.002447034516416403	5}
{0.002522062002905027	0.002507905050807003	5}
{0.002522062002905027	0.0025702897534417156	5}
{0.002522062002905027	0.002634226289596426	5}
{0.002522062002905027	0.002699753261479244	5}
{0.002522062002905027	0.002766910231536892	5}
{0.002522062002905027	0.0028357377463408603	5}
{0.002522062002905027	0.0029062773610677326	5}
{0.002522062002905027	0.0029785716645884574	5}
{0.002522062002905027	0.0030526643051817406	5}
{0.002522062002905027	0.0031286000168870443	5}
{0.002522062002905027	0.0032064246465131306	5}
{0.002522062002905027	0.003286185181318449	5}
{0.002522062002905027	0.003367929777380083	5}
{0.002522062002905027	0.003451707788668362	5}
{0.002522062002905027	0.0035375697968447464	5}
{0.002522062002905027	0.0036255676418009085	5}
{0.002522062002905027	0.0037157544529574965	5}
{0.002522062002905027	0.0038081846813414464	3}
{0.002522062002905027	0.0039029141324612546	3}
{0.002522062002905027	0.004000000000000001	3}
{0.00257776453787096	0.0011999999999999995	2}
{0.00257776453787096	0.0012298502701039505	2}
{0.00257776453787096	0.0012604430723956337	2}
{0.00257776453787096	0.0012917968775303544	2}
{0.00257776453787096	0.0013239306156251223	2}
{0.00257776453787096	0.0013568636876878722	2}
{0.00257776453787096	0.001390615977330977	2}
{0.00257776453787096	0.001425207862776143	2}
{0.00257776453787096	0.0014606602291579284	2}
{0.00257776453787096	0.0014969944811333159	2}
{0.00257776453787096	0.0015342325558049435	2}
{0.00257776453787096	0.0015723969359658205	2}
{0.00257776453787096	0.001611510663673491	2}
{0.00257776453787096	0.0016515973541618666	2}
{0.00257776453787096	0.0016926812100991203	2}
{0.00257776453787096	0.001734787036200238	2}
{0.00257776453787096	0.0017779402542030791	2}
{0.00257776453787096	0.0018221669182169535	2}
{0.00257776453787096	0.0018674937304530032	2}
{0.00257776453787096	0.001913948057345884	2}
{0.00257776453787096	0.001961557946076475	5}
{0.00257776453787096	0.0020103521415055867	5}
{0.00257776453787096	0.0020603601035289183	5}
{0.00257776453787096	0.0021116120248637032	5}
{0.00257776453787096	0.002164138849277814	5}
{0.00257776453787096	0.0022179722902723126	5}
{0.00257776453787096	0.002273144850228735	5}
{0.00257776453787096	0.002329689840032679	5}
{0.00257776453787096	0.0023876413991855173	5}
{0.00257776453787096	0.002447034516416403	5}
{0.00257776453787096	0.002507905050807003	5}
{0.00257776453787096	0.0025702897534417156	5}
{0.00257776453787096	0.002634226289596426	5}
{0.00257776453787096	0.002699753261479244	5}
{0.00257776453787096	0.002766910231536892	5}
{0.00257776453787096	0.0028357377463408603	5}
{0.00257776453787096	0.0029062773610677326	5}
{0.00257776453787096	0.0029785716645884574	5}
{0.00257776453787096	0.0030526643051817406	5}
{0.00257776453787096	0.0031286000168870443	5}
{0.00257776453787096	0.0032064246465131306	5}
{0.00257776453787096	0.003286185181318449	5}
{0.00257776453787096	0.003367929777380083	5}
{0.00257776453787096	0.003451707788668362	5}
{0.00257776453787096	0.0035375697968447464	5}
{0.00257776453787096	0.0036255676418009085	5}
{0.00257776453787096	0.0037157544529574965	5}
{0.00257776453787096	0.0038081846813414464	5}
{0.00257776453787096	0.0039029141324612546	5}
{0.00257776453787096	0.004000000000000001	3}
{0.0026346973250662453	0.0011999999999999995	2}
{0.0026346973250662453	0.0012298502701039505	2}
{0.0026346973250662453	0.0012604430723956337	2}
{0.0026346973250662453	0.0012917968775303544	2}
{0.0026346973250662453	0.0013239306156251223	2}
{0.0026346973250662453	0.0013568636876878722	2}
{0.0026346973250662453	0.001390615977330977	2}
{0.0026346973250662453	0.001425207862776143	2}
{0.0026346973250662453	0.0014606602291579284	2}
{0.0026346973250662453	0.0014969944811333159	2}
{0.0026346973250662453	0.0015342325558049435	2}
{0.0026346973250662453	0.0015723969359658205	2}
{0.0026346973250662453	0.001611510663673491	2}
{0.0026346973250662453	0.0016515973541618666	2}
{0.0026346973250662453	0.0016926812100991203	2}
{0.0026346973250662453	0.001734787036200238	2}
{0.0026346973250662453	0.0017779402542030791	2}
{0.0026346973250662453	0.0018221669182169535	2}
{0.0026346973250662453	0.0018674937304530032	2}
{0.0026346973250662453	0.001913948057345884	5}
{0.0026346973250662453	0.001961557946076475	5}
{0.0026346973250662453	0.0020103521415055867	5}
{0.0026346973250662453	0.0020603601035289183	5}
{0.0026346973250662453	0.0021116120248637032	5}
{0.0026346973250662453	0.002164138849277814	5}
{0.0026346973250662453	0.0022179722902723126	5}
{0.0026346973250662453	0.002273144850228735	5}
{0.0026346973250662453	0.002329689840032679	5}
{0.0026346973250662453	0.0023876413991855173	5}
{0.0026346973250662453	0.002447034516416403	5}
{0.0026346973250662453	0.002507905050807003	5}
{0.0026346973250662453	0.0025702897534417156	5}
{0.0026346973250662453	0.002634226289596426	5}
{0.0026346973250662453	0.002699753261479244	5}
{0.0026346973250662453	0.002766910231536892	5}
{0.0026346973250662453	0.0028357377463408603	5}
{0.0026346973250662453	0.0029062773610677326	5}
{0.0026346973250662453	0.0029785716645884574	5}
{0.0026346973250662453	0.0030526643051817406	5}
{0.0026346973250662453	0.0031286000168870443	5}
{0.0026346973250662453	0.0032064246465131306	5}
{0.0026346973250662453	0.003286185181318449	5}
{0.0026346973250662453	0.003367929777380083	5}
{0.0026346973250662453	0.003451707788668362	5}
{0.0026346973250662453	0.0035375697968447464	5}
{0.0026346973250662453	0.0036255676418009085	5}
{0.0026346973250662453	0.0037157544529574965	5}
{0.0026346973250662453	0.0038081846813414464	5}
{0.0026346973250662453	0.0039029141324612546	5}
{0.0026346973250662453	0.004000000000000001	5}
{0.0026928875359750605	0.0011999999999999995	2}
{0.0026928875359750605	0.0012298502701039505	2}
{0.0026928875359750605	0.0012604430723956337	2}
{0.0026928875359750605	0.0012917968775303544	2}
{0.0026928875359750605	0.0013239306156251223	2}
{0.0026928875359750605	0.0013568636876878722	2}
{0.0026928875359750605	0.001390615977330977	2}
{0.0026928875359750605	0.001425207862776143	2}
{0.0026928875359750605	0.0014606602291579284	2}
{0.0026928875359750605	0.0014969944811333159	2}
{0.0026928875359750605	0.0015342325558049435	2}
{0.0026928875359750605	0.0015723969359658205	2}
{0.0026928875359750605	0.001611510663673491	2}
{0.0026928875359750605	0.0016515973541618666	2}
{0.0026928875359750605	0.0016926812100991203	2}
{0.0026928875359750605	0.001734787036200238	2}
{0.0026928875359750605	0.0017779402542030791	2}
{0.0026928875359750605	0.0018221669182169535	5}
{0.0026928875359750605	0.0018674937304530032	5}
{0.0026928875359750605	0.001913948057345884	5}
{0.0026928875359750605	0.001961557946076475	5}
{0.0026928875359750605	0.0020103521415055867	5}
{0.0026928875359750605	0.0020603601035289183	5}
{0.0026928875359750605	0.0021116120248637032	5}
{0.0026928875359750605	0.002164138849277814	5}
{0.0026928875359750605	0.0022179722902723126	5}
{0.0026928875359750605	0.002273144850228735	5}
{0.0026928875359750605	0.002329689840032679	5}
{0.0026928875359750605	0.0023876413991855173	5}
{0.0026928875359750605	0.002447034516416403	5}
{0.0026928875359750605	0.002507905050807003	5}
{0.0026928875359750605	0.0025702897534417156	5}
{0.0026928875359750605	0.002634226289596426	5}
{0.0026928875359750605	0.002699753261479244	5}
{0.0026928875359750605	0.002766910231536892	5}
{0.0026928875359750605	0.0028357377463408603	5}
{0.0026928875359750605	0.0029062773610677326	5}
{0.0026928875359750605	0.0029785716645884574	5}
{0.0026928875359750605	0.0030526643051817406	5}
{0.0026928875359750605	0.0031286000168870443	5}
{0.0026928875359750605	0.0032064246465131306	5}
{0.0026928875359750605	0.003286185181318449	5}
{0.0026928875359750605	0.003367929777380083	5}
{0.0026928875359750605	0.003451707788668362	5}
{0.0026928875359750605	0.0035375697968447464	5}
{0.0026928875359750605	0.0036255676418009085	5}
{0.0026928875359750605	0.0037157544529574965	5}
{0.0026928875359750605	0.0038081846813414464	5}
{0.0026928875359750605	0.0039029141324612546	5}
{0.0026928875359750605	0.004000000000000001	5}
{0.0027523629421939396	0.0011999999999999995	2}
{0.0027523629421939396	0.0012298502701039505	2}
{0.0027523629421939396	0.0012604430723956337	2}
{0.0027523629421939396	0.0012917968775303544	2}
{0.0027523629421939396	0.0013239306156251223	2}
{0.0027523629421939396	0.0013568636876878722	2}
{0.0027523629421939396	0.001390615977330977	2}
{0.0027523629421939396	0.001425207862776143	2}
{0.0027523629421939396	0.0014606602291579284	2}
{0.0027523629421939396	0.0014969944811333159	2}
{0.0027523629421939396	0.0015342325558049435	2}
{0.0027523629421939396	0.0015723969359658205	2}
{0.0027523629421939396	0.001611510663673491	2}
{0.0027523629421939396	0.0016515973541618666	2}
{0.0027523629421939396	0.0016926812100991203	2}
{0.0027523629421939396	0.001734787036200238	5}
{0.0027523629421939396	0.0017779402542030791	5}
{0.0027523629421939396	0.0018221669182169535	5}
{0.0027523629421939396	0.0018674937304530032	5}
{0.0027523629421939396	0.001913948057345884	5}
{0.0027523629421939396	0.001961557946076475	5}
{0.0027523629421939396	0.0020103521415055867	5}
{0.0027523629421939396	0.0020603601035289183	5}
{0.0027523629421939396	0.0021116120248637032	5}
{0.0027523629421939396	0.002164138849277814	5}
{0.0027523629421939396	0.0022179722902723126	5}
{0.0027523629421939396	0.002273144850228735	5}
{0.0027523629421939396	0.002329689840032679	5}
{0.0027523629421939396	0.0023876413991855173	5}
{0.0027523629421939396	0.002447034516416403	5}
{0.0027523629421939396	0.002507905050807003	5}
{0.0027523629421939396	0.0025702897534417156	5}
{0.0027523629421939396	0.002634226289596426	5}
{0.0027523629421939396	0.002699753261479244	5}
{0.0027523629421939396	0.002766910231536892	5}
{0.0027523629421939396	0.0028357377463408603	5}
{0.0027523629421939396	0.0029062773610677326	5}
{0.0027523629421939396	0.0029785716645884574	5}
{0.0027523629421939396	0.0030526643051817406	5}
{0.0027523629421939396	0.0031286000168870443	5}
{0.0027523629421939396	0.0032064246465131306	5}
{0.0027523629421939396	0.003286185181318449	5}
{0.0027523629421939396	0.003367929777380083	5}
{0.0027523629421939396	0.003451707788668362	5}
{0.0027523629421939396	0.0035375697968447464	5}
{0.0027523629421939396	0.0036255676418009085	5}
{0.0027523629421939396	0.0037157544529574965	5}
{0.0027523629421939396	0.0038081846813414464	5}
{0.0027523629421939396	0.0039029141324612546	5}
{0.0027523629421939396	0.004000000000000001	5}
{0.0028131519286859062	0.0011999999999999995	2}
{0.0028131519286859062	0.0012298502701039505	2}
{0.0028131519286859062	0.0012604430723956337	2}
{0.0028131519286859062	0.0012917968775303544	2}
{0.0028131519286859062	0.0013239306156251223	2}
{0.0028131519286859062	0.0013568636876878722	2}
{0.0028131519286859062	0.001390615977330977	2}
{0.0028131519286859062	0.001425207862776143	2}
{0.0028131519286859062	0.0014606602291579284	2}
{0.0028131519286859062	0.0014969944811333159	2}
{0.0028131519286859062	0.0015342325558049435	2}
{0.0028131519286859062	0.0015723969359658205	5}
{0.0028131519286859062	0.001611510663673491	5}
{0.0028131519286859062	0.0016515973541618666	5}
{0.0028131519286859062	0.0016926812100991203	5}
{0.0028131519286859062	0.001734787036200238	5}
{0.0028131519286859062	0.0017779402542030791	5}
{0.0028131519286859062	0.0018221669182169535	5}
{0.0028131519286859062	0.0018674937304530032	5}
{0.0028131519286859062	0.001913948057345884	5}
{0.0028131519286859062	0.001961557946076475	5}
{0.0028131519286859062	0.0020103521415055867	5}
{0.0028131519286859062	0.0020603601035289183	5}
{0.0028131519286859062	0.0021116120248637032	5}
{0.0028131519286859062	0.002164138849277814	5}
{0.0028131519286859062	0.0022179722902723126	5}
{0.0028131519286859062	0.002273144850228735	5}
{0.0028131519286859062	0.002329689840032679	5}
{0.0028131519286859062	0.0023876413991855173	5}
{0.0028131519286859062	0.002447034516416403	5}
{0.0028131519286859062	0.002507905050807003	5}
{0.0028131519286859062	0.0025702897534417156	5}
{0.0028131519286859062	0.002634226289596426	5}
{0.0028131519286859062	0.002699753261479244	5}
{0.0028131519286859062	0.002766910231536892	5}
{0.0028131519286859062	0.0028357377463408603	5}
{0.0028131519286859062	0.0029062773610677326	5}
{0.0028131519286859062	0.0029785716645884574	5}
{0.0028131519286859062	0.0030526643051817406	5}
{0.0028131519286859062	0.0031286000168870443	5}
{0.0028131519286859062	0.0032064246465131306	5}
{0.0028131519286859062	0.003286185181318449	5}
{0.0028131519286859062	0.003367929777380083	5}
{0.0028131519286859062	0.003451707788668362	5}
{0.0028131519286859062	0.0035375697968447464	5}
{0.0028131519286859062	0.0036255676418009085	5}
{0.0028131519286859062	0.0037157544529574965	5}
{0.0028131519286859062	0.0038081846813414464	5}
{0.0028131519286859062	0.0039029141324612546	5}
{0.0028131519286859062	0.004000000000000001	5}
[truncated: 475 more rows]
[truncated: 3 more columns]
