# Supplementary material for: Absence of diagonal force constants in cubic Coulomb crystals
Source: Proc Math Phys Eng Sci. 2020 Dec 23;476(2244):20200518. doi: 10.1098/rspa.2020.0518 (PMC7776971; doi:10.1098/rspa.2020.0518)
Supplement: Mathematica Scripts [file rspa20200518supp2.zip › code_submission/fcc/energy/fcc_energy_limit_1.dat]

s2fcc = 24.4
 
s4fcc = 33.626666666666665
s2fcc = 30.4
 
s4fcc = 45.62666666666667
