# Supplementary material for: Absence of diagonal force constants in cubic Coulomb crystals
Source: Proc Math Phys Eng Sci. 2020 Dec 23;476(2244):20200518. doi: 10.1098/rspa.2020.0518 (PMC7776971; doi:10.1098/rspa.2020.0518)
Supplement: Mathematica Scripts [file rspa20200518supp2.zip › code_submission/fcc/mfc/fcc_mfc_limit_4.dat]

Vmfc2fcc = 4.198030811863873*^-15*x^2 + 4.440892098500626*^-16*x*y + 
     1.429412144204889*^-15*y^2 + 2.7755575615628914*^-16*x*z - 
     1.1102230246251565*^-16*y*z - 4.496403249731884*^-15*z^2
 
Vmfc4fcc = 0. - 180.84739625213814*x^4 - 180.8473962521381*y^4 + 
     x^3*(-8.743006318923108*^-16*y + 8.743006318923108*^-16*z) + 
     2.0036056147532122*^-16*y^3*z + 542.5421887564142*y^2*z^2 + 
     3.296841966093922*^-15*y*z^3 - 180.847396252138*z^4 + 
     x^2*(542.5421887564144*y^2 - 8.743006318923108*^-16*y*z + 
       542.5421887564142*z^2) + x*(-8.743006318923108*^-16*y^3 - 
       1.4586248875403385*^-13*y^2*z + 8.992806499463768*^-15*y*z^2 + 
       3.4126347581153738*^-15*z^3)
 
V2mfc2fcc = 58.9506312456788*x^2 + 5.620504062164855*^-16*x*y + 
     58.95063124567879*y^2 + 1.0408340855860843*^-15*x*z - 
     1.6653345369377348*^-16*y*z + 58.950631245678764*z^2
 
V2mfc4fcc = 0. - 451.7244878333393*x^4 - 451.7244878333392*y^4 + 
     x^3*(-3.251565683370927*^-14*y - 1.0239205316953104*^-15*z) - 
     4.08006961549745*^-15*y^3*z + 4123.339312552162*y^2*z^2 + 
     1.3739009929736312*^-15*y*z^3 - 451.7244878333392*z^4 + 
     x^2*(4123.339312552162*y^2 + 3.5388358909926865*^-16*y*z + 
       4123.33931255216*z^2) + x*(-2.51985932120391*^-14*y^3 - 
       7.7021722333370235*^-16*y^2*z - 5.5424415057458987*^-14*y*z^2 - 
       2.014013955609073*^-15*z^3)
 
V3mfc2fcc = 188.61723254338028*x^2 + 1.887379141862766*^-15*x*y + 
     188.6172325433803*y^2 - 1.304512053934559*^-15*x*z + 
     4.996003610813204*^-16*y*z + 188.61723254338048*z^2
 
V3mfc4fcc = 0. - 67.15524117444909*x^4 - 67.15524117444909*y^4 + 
     x^3*(-3.184952301893418*^-15*y + 2.6645352591003757*^-15*z) - 
     4.9960036108132044*^-15*y^3*z + 18331.890216712618*y^2*z^2 - 
     1.0970391262077328*^-14*y*z^3 - 67.15524117444943*z^4 + 
     x^2*(18331.89021671262*y^2 + 6.661338147750939*^-16*y*z + 
       18331.890216712625*z^2) + x*(1.0148132334464322*^-15*y^3 - 
       7.78543896018391*^-15*y^2*z - 1.5965599791297378*^-15*y*z^2 + 
       2.0192181260370035*^-15*z^3)
 
V4mfc2fcc = 461.36097484202367*x^2 - 1.1976530878143876*^-14*x*y + 
     461.36097484202367*y^2 + 2.6645352591003757*^-15*x*z + 
     2.033095913844818*^-15*y*z + 461.36097484202355*z^2
 
V4mfc4fcc = 0. + 3702.473273290171*x^4 + 3702.473273290172*y^4 + 
     x^3*(-1.362254059555923*^-12*y - 6.024760768399973*^-13*z) - 
     1.0452055887455458*^-13*y^3*z + 62627.371355255775*y^2*z^2 - 
     1.4581005673697245*^-12*y*z^3 + 3702.473273290171*z^4 + 
     x^2*(62627.37135525578*y^2 + 4.2751219231362825*^-13*y*z + 
       62627.37135525578*z^2) + x*(-1.6328084717631697*^-16*y^3 + 
       1.452382485112036*^-12*y^2*z + 1.3615358840368685*^-12*y*z^2 - 
       5.990623036696008*^-13*z^3)
