# Supplementary material for: Absence of diagonal force constants in cubic Coulomb crystals
Source: Proc Math Phys Eng Sci. 2020 Dec 23;476(2244):20200518. doi: 10.1098/rspa.2020.0518 (PMC7776971; doi:10.1098/rspa.2020.0518)
Supplement: Mathematica Scripts [file rspa20200518supp2.zip › code_submission/fcc/mfc/fcc_mfc_limit_1.dat]

Vmfc2fcc = 2.220446049250313*^-16*x^2 + 4.440892098500626*^-16*x*z + 
     (4.440892098500626*^-16*y + 4.440892098500626*^-16*z)*z
 
Vmfc4fcc = -37.739462701872526*x^4 - 37.73946270187248*y^4 + 
     113.21838810561738*y^2*z^2 + 2.664535259100376*^-15*y*z^3 - 
     37.73946270187247*z^4 + x^2*(113.21838810561748*y^2 + 
       113.21838810561759*z^2) + x*(-1.332267629550188*^-15*y^3 - 
       1.6986412276764898*^-14*y^2*z - 1.332267629550188*^-15*z^3)
 
V2mfc2fcc = 22.417777777777776*x^2 + 22.417777777777772*y^2 + 
     22.41777777777778*z^2
 
V2mfc4fcc = -49.56558222222216*x^4 - 5.329070518200751*^-15*x^3*y - 
     49.5655822222221*y^4 + 1496.5794133333338*y^2*z^2 - 
     49.565582222222226*z^4 + x^2*(1496.579413333334*y^2 + 
       1496.5794133333336*z^2) + x*(-1.5987211554602254*^-14*y^3 + 
       4.263256414560601*^-14*y*z^2)
 
V3mfc2fcc = 85.45121404702776*x^2 + 2.220446049250313*^-16*x*y + 
     85.45121404702776*y^2 - 2.4424906541753444*^-15*x*z + 
     4.440892098500626*^-16*y*z + 85.45121404702775*z^2
 
V3mfc4fcc = 402.6556073039262*x^4 + 402.6556073039264*y^4 + 
     7861.2327855379435*y^2*z^2 + 402.6556073039265*z^4 + 
     x^2*(7861.2327855379435*y^2 + 7861.2327855379435*z^2)
 
V4mfc2fcc = 224.6471111111111*x^2 - 7.105427357601002*^-15*x*y + 
     224.6471111111111*y^2 + 5.9396931817445875*^-15*x*z + 
     5.551115123125782*^-17*y*z + 224.6471111111111*z^2
 
V4mfc4fcc = 2778.1675614814812*x^4 + 2778.1675614814812*y^4 + 
     28867.459982222208*y^2*z^2 + 2778.167561481481*z^4 + 
     x^2*(28867.459982222208*y^2 + 28867.459982222215*z^2)
Vmfc2fcc = 2.220446049250313*^-16*x^2 + 4.440892098500626*^-16*x*z + 
     (4.440892098500626*^-16*y + 4.440892098500626*^-16*z)*z
 
Vmfc4fcc = -97.13643232154251*x^4 - 97.13643232154247*y^4 + 
     291.40929696462723*y^2*z^2 + 2.6645352591003757*^-15*y*z^3 - 
     97.13643232154244*z^4 + x^2*(291.40929696462734*y^2 + 
       291.40929696462746*z^2) + x*(-1.3322676295501878*^-15*y^3 - 
       1.6986412276764898*^-14*y^2*z - 1.3322676295501878*^-15*z^3)
 
V2mfc2fcc = 30.417777777777776*x^2 + 30.417777777777772*y^2 + 
     30.417777777777772*z^2
 
V2mfc4fcc = -241.56558222222216*x^4 - 5.329070518200751*^-15*x^3*y - 
     241.56558222222213*y^4 + 2648.5794133333343*y^2*z^2 - 
     241.56558222222225*z^4 + x^2*(2648.5794133333343*y^2 + 
       2648.579413333334*z^2) + x*(-1.5987211554602254*^-14*y^3 + 
       4.263256414560601*^-14*y*z^2)
 
V3mfc2fcc = 119.39233954398205*x^2 + 2.220446049250313*^-16*x*y + 
     119.39233954398203*y^2 - 2.4424906541753444*^-15*x*z + 
     4.440892098500626*^-16*y*z + 119.39233954398203*z^2
 
V3mfc4fcc = 148.09716607676916*x^4 + 148.0971660767693*y^4 + 
     12697.843168853928*y^2*z^2 + 148.09716607676933*z^4 + 
     x^2*(12697.84316885393*y^2 + 12697.843168853928*z^2)
 
V4mfc2fcc = 320.6471111111111*x^2 - 7.105427357601002*^-15*x*y + 
     320.6471111111111*y^2 + 5.9396931817445875*^-15*x*z + 
     5.551115123125782*^-17*y*z + 320.6471111111111*z^2
 
V4mfc4fcc = 3162.167561481481*x^4 + 3162.167561481481*y^4 + 
     44995.4599822222*y^2*z^2 + 3162.167561481481*z^4 + 
     x^2*(44995.4599822222*y^2 + 44995.4599822222*z^2)
