# Supplementary material for: Absence of diagonal force constants in cubic Coulomb crystals
Source: Proc Math Phys Eng Sci. 2020 Dec 23;476(2244):20200518. doi: 10.1098/rspa.2020.0518 (PMC7776971; doi:10.1098/rspa.2020.0518)
Supplement: Mathematica Scripts [file rspa20200518supp2.zip › code_submission/fcc/mfc/fcc_mfc_limit_2.dat]

Vmfc2fcc = 3.1086244689504383*^-15*x^2 + 1.4432899320127035*^-15*y^2 + 
     4.440892098500626*^-16*x*z + 4.440892098500626*^-16*y*z + 
     1.6653345369377348*^-15*z^2
 
Vmfc4fcc = -182.63649413665973*x^4 - 182.63649413665968*y^4 + 
     x^3*(4.163336342344337*^-17*y + 5.412337245047637*^-15*z) - 
     8.326672684688674*^-17*y^3*z + 547.9094824099791*y^2*z^2 + 
     2.6645352591003757*^-15*y*z^3 - 182.63649413665968*z^4 + 
     x^2*(547.909482409979*y^2 + 547.9094824099793*z^2) + 
     x*(-1.4363510381087963*^-15*y^3 - 1.0223072388626518*^-13*y^2*z - 
       4.163336342344337*^-17*y*z^2 + 9.284240043427872*^-15*z^3)
 
V2mfc2fcc = 49.70302841015129*x^2 + 49.70302841015128*y^2 + 
     49.70302841015128*z^2
 
V2mfc4fcc = -469.01365771074006*x^4 + 1.6653345369377346*^-15*x^3*y - 
     469.0136577107402*y^4 - 2.9976021664879227*^-15*y^3*z + 
     4115.9113896516255*y^2*z^2 - 469.0136577107402*z^4 + 
     x^2*(4115.911389651626*y^2 + 4115.911389651626*z^2) + 
     x*(-8.992806499463766*^-15*y^3 + 6.394884621840902*^-14*y*z^2)
 
V3mfc2fcc = 177.26411666192885*x^2 + 177.26411666192888*y^2 - 
     3.552713678800501*^-15*x*z - 9.159339953157541*^-16*y*z + 
     177.26411666192885*z^2
 
V3mfc4fcc = -104.35697766891003*x^4 - 3.1225022567582528*^-15*x^3*y - 
     104.35697766890999*y^4 + 18306.783391708417*y^2*z^2 - 
     1.099120794378905*^-14*y*z^3 - 104.35697766891008*z^4 + 
     x^2*(18306.783391708424*y^2 + 1.3322676295501878*^-15*y*z + 
       18306.78339170842*z^2) + x*(4.579669976578771*^-16*y^3 - 
       4.996003610813204*^-16*y*z^2)
 
V4mfc2fcc = 451.4784027532342*x^2 - 7.993605777301127*^-15*x*y + 
     451.4784027532342*y^2 + 7.105427357601002*^-15*x*z + 
     3.1225022567582528*^-15*y*z + 451.47840275323415*z^2
 
V4mfc4fcc = 3648.597430681751*x^4 - 1.3855583347321954*^-12*x^3*y + 
     3648.597430681752*y^4 - 1.8735013540549517*^-16*y^3*z + 
     62589.80321090763*y^2*z^2 - 3.3306690738754696*^-16*y*z^3 + 
     3648.597430681752*z^4 + x*y*(-2.1316282072803006*^-14*y^2 + 
       1.3642420526593924*^-12*y*z + 1.3642420526593924*^-12*z^2) + 
     x^2*(62589.80321090763*y^2 + 1.3322676295501878*^-15*y*z + 
       62589.80321090763*z^2)
