# Supplementary material for: Absence of diagonal force constants in cubic Coulomb crystals
Source: Proc Math Phys Eng Sci. 2020 Dec 23;476(2244):20200518. doi: 10.1098/rspa.2020.0518 (PMC7776971; doi:10.1098/rspa.2020.0518)
Supplement: Mathematica Scripts [file rspa20200518supp2.zip › code_submission/fcc/mfc/fcc_mfc_limit_8.dat]

Vmfc2fcc = 1.4942908022064216*^-14*x^2 - 4.124305064134859*^-16*x*y - 
     5.251007961781795*^-15*y^2 + 3.452099717193846*^-16*x*z + 
     6.314393452555578*^-16*y*z + 4.469341563506646*^-14*z^2
 
Vmfc4fcc = 0. - 180.64331848237606*x^4 - 180.643318482376*y^4 + 
     x^3*(-5.300935471824753*^-16*y + 1.1074962561613555*^-14*z) + 
     7.348288644237755*^-15*y^3*z + 541.9299554471281*y^2*z^2 + 
     3.122502256758253*^-17*y*z^3 - 180.64331848237603*z^4 + 
     x^2*(541.9299554471281*y^2 + 2.310651670001107*^-14*y*z + 
       541.929955447128*z^2) + x*(-1.3578819058751579*^-15*y^3 - 
       1.4335285888032734*^-13*y^2*z - 3.091602494842416*^-16*y*z^2 + 
       1.5201544450310633*^-14*z^3)
 
V2mfc2fcc = 63.34033810807784*x^2 + 5.375474371183131*^-16*x*y + 
     63.340338108077965*y^2 + 5.507747036226363*^-16*x*z - 
     1.1900203045200897*^-15*y*z + 63.34033810807785*z^2
 
V2mfc4fcc = 0. - 450.2779445513971*x^4 - 450.27794455139724*y^4 + 
     x^3*(-6.500008864485096*^-15*y - 1.2646134139870924*^-15*z) + 
     3.815990492345156*^-14*y^3*z + 4125.174080451412*y^2*z^2 - 
     1.2666950821582645*^-14*y*z^3 - 450.2779445513973*z^4 + 
     x^2*(4125.174080451412*y^2 + 1.1311979998540611*^-13*y*z + 
       4125.174080451412*z^2) + x*(-1.2812667593564697*^-14*y^3 + 
       1.5937771935536915*^-15*y^2*z + 4.123004021527876*^-14*y*z^2 + 
       6.401129626354418*^-16*z^3)
 
V3mfc2fcc = 191.16367051119425*x^2 - 2.242672193786266*^-16*x*y + 
     191.16367051119437*y^2 - 6.638569902128744*^-16*x*z + 
     5.011832962531493*^-15*y*z + 191.16367051119462*z^2
 
V3mfc4fcc = 0. - 65.71374202743255*x^4 - 65.71374202743229*y^4 + 
     x^3*(1.3565906210877277*^-13*y - 1.2308513583358938*^-14*z) - 
     2.6052565053197307*^-15*y^3*z + 18334.06068054984*y^2*z^2 - 
     1.436603115113899*^-14*y*z^3 - 65.71374202743263*z^4 + 
     x^2*(18334.060680549846*y^2 + 6.776708100925122*^-14*y*z + 
       18334.06068054985*z^2) + x*(-9.401919347229448*^-14*y^3 - 
       2.906236449412569*^-13*y^2*z + 1.543838299387923*^-13*y*z^2 - 
       2.212113955554762*^-14*z^3)
 
V4mfc2fcc = 462.39004113287035*x^2 - 7.295840364143769*^-15*x*y + 
     462.3900411328703*y^2 + 7.374824492409338*^-15*x*z + 
     3.3393155862010415*^-15*y*z + 462.39004113286995*z^2
 
V4mfc4fcc = 0. + 3703.4010989598473*x^4 + 3703.4010989598482*y^4 + 
     x^3*(-1.345043867950757*^-12*y - 5.513818568392281*^-15*z) - 
     3.012303947946826*^-14*y^3*z + 62628.83714060976*y^2*z^2 - 
     3.384193966726734*^-13*y*z^3 + 3703.4010989598473*z^4 + 
     x^2*(62628.83714060977*y^2 - 2.4899873829475894*^-13*y*z + 
       62628.83714060975*z^2) + x*(-3.460122813270239*^-15*y^3 + 
       1.3572788726268215*^-12*y^2*z + 1.3855999680956188*^-12*y*z^2 - 
       1.0522832605275312*^-14*z^3)
