# Supplementary material for: Absence of diagonal force constants in cubic Coulomb crystals
Source: Proc Math Phys Eng Sci. 2020 Dec 23;476(2244):20200518. doi: 10.1098/rspa.2020.0518 (PMC7776971; doi:10.1098/rspa.2020.0518)
Supplement: Mathematica Scripts [file rspa20200518supp2.zip › code_submission/zoom100.dat]

StructureDataZoom100 = {{0.0011999999999999995	0.0011999999999999995	2}
{0.0011999999999999995	0.0012146827095095632	2}
{0.0011999999999999995	0.0012295450706512443	2}
{0.0011999999999999995	0.0012445892815689844	2}
{0.0011999999999999995	0.0012598175673023116	2}
{0.0011999999999999995	0.0012752321801154324	2}
{0.0011999999999999995	0.0012908353998303344	3}
{0.0011999999999999995	0.0013066295341639751	3}
{0.0011999999999999995	0.0013226169190695969	3}
{0.0011999999999999995	0.0013387999190822063	3}
{0.0011999999999999995	0.0013551809276682993	3}
{0.0011999999999999995	0.0013717623675798434	3}
{0.0011999999999999995	0.0013885466912126152	3}
{0.0011999999999999995	0.0014055363809688992	3}
{0.0011999999999999995	0.0014227339496246394	3}
{0.0011999999999999995	0.0014401419407010833	3}
{0.0011999999999999995	0.0014577629288409595	3}
{0.0011999999999999995	0.0014755995201892783	3}
{0.0011999999999999995	0.0014936543527787707	3}
{0.0011999999999999995	0.0015119300969200576	3}
{0.0011999999999999995	0.0015304294555965941	3}
{0.0011999999999999995	0.0015491551648644296	3}
{0.0011999999999999995	0.0015681099942568835	3}
{0.0011999999999999995	0.0015872967471941464	3}
{0.0011999999999999995	0.001606718261397919	3}
{0.0011999999999999995	0.0016263774093110996	3}
{0.0011999999999999995	0.0016462770985226243	3}
{0.0011999999999999995	0.0016664202721975035	3}
{0.0011999999999999995	0.0016868099095121052	3}
{0.0011999999999999995	0.0017074490260947884	3}
{0.0011999999999999995	0.0017283406744719027	3}
{0.0011999999999999995	0.0017494879445192628	3}
{0.0011999999999999995	0.0017708939639191463	3}
{0.0011999999999999995	0.001792561898622865	3}
{0.0011999999999999995	0.0018144949533190247	3}
{0.0011999999999999995	0.0018366963719074832	3}
{0.0011999999999999995	0.0018591694379791392	3}
{0.0011999999999999995	0.0018819174753015612	3}
{0.0011999999999999995	0.0019049438483105796	3}
{0.0011999999999999995	0.0019282519626078918	3}
{0.0011999999999999995	0.001951845265464738	3}
{0.0011999999999999995	0.001975727246331768	3}
{0.0011999999999999995	0.0019999014373551175	3}
{0.0011999999999999995	0.002024371413898819	3}
{0.0011999999999999995	0.0020491407950736034	3}
{0.0011999999999999995	0.002074213244272153	3}
{0.0011999999999999995	0.0020995924697109346	3}
{0.0011999999999999995	0.0021252822249786286	3}
{0.0011999999999999995	0.0021512863095912937	3}
{0.0011999999999999995	0.002177608569554319	3}
{0.0011999999999999995	0.0022042528979312353	3}
{0.0011999999999999995	0.0022312232354195173	3}
{0.0011999999999999995	0.0022585235709333953	3}
{0.0011999999999999995	0.0022861579421938243	3}
{0.0011999999999999995	0.0023141304363256694	3}
{0.0011999999999999995	0.002342445190462175	3}
{0.0011999999999999995	0.0023711063923568675	3}
{0.0011999999999999995	0.002400118281002903	3}
{0.0011999999999999995	0.0024294851472600352	3}
{0.0011999999999999995	0.0024592113344892173	3}
{0.0011999999999999995	0.0024893012391949913	3}
{0.0011999999999999995	0.002519759311675739	3}
{0.0011999999999999995	0.0025505900566818638	3}
{0.0011999999999999995	0.002581798034082065	3}
{0.0011999999999999995	0.0026133878595377205	3}
{0.0011999999999999995	0.0026453642051855646	3}
{0.0011999999999999995	0.0026777318003286792	3}
{0.0011999999999999995	0.0027104954321359657	3}
{0.0011999999999999995	0.0027436599463501756	3}
{0.0011999999999999995	0.0027772302480045764	3}
{0.0011999999999999995	0.0028112113021484305	3}
{0.0011999999999999995	0.0028456081345813035	3}
{0.0011999999999999995	0.0028804258325963914	3}
{0.0011999999999999995	0.002915669545732938	3}
{0.0011999999999999995	0.0029513444865378337	3}
{0.0011999999999999995	0.0029874559313365734	3}
{0.0011999999999999995	0.003024009221013605	3}
{0.0011999999999999995	0.0030610097618022558	3}
{0.0011999999999999995	0.0030984630260843236	3}
{0.0011999999999999995	0.0031363745531994202	3}
{0.0011999999999999995	0.003174749950264266	3}
{0.0011999999999999995	0.0032135948930019594	3}
{0.0011999999999999995	0.003252915126581427	3}
{0.0011999999999999995	0.003292716466467144	3}
{0.0011999999999999995	0.0033330047992792193	3}
{0.0011999999999999995	0.0033737860836640515	3}
{0.0011999999999999995	0.0034150663511755878	3}
{0.0011999999999999995	0.0034568517071674187	3}
{0.0011999999999999995	0.0034991483316957304	3}
{0.0011999999999999995	0.0035419624804333663	3}
{0.0011999999999999995	0.0035853004855950135	3}
{0.0011999999999999995	0.003629168756873751	3}
{0.0011999999999999995	0.0036735737823890523	3}
{0.0011999999999999995	0.003718522129646355	3}
{0.0011999999999999995	0.003764020446508423	3}
{0.0011999999999999995	0.003810075462178541	3}
{0.0011999999999999995	0.003856693988195774	3}
{0.0011999999999999995	0.0039038829194424068	3}
{0.0011999999999999995	0.00395164923516367	3}
{0.0011999999999999995	0.004000000000000001	3}
{0.0012130454475268572	0.0011999999999999995	2}
{0.0012130454475268572	0.0012146827095095632	2}
{0.0012130454475268572	0.0012295450706512443	2}
{0.0012130454475268572	0.0012445892815689844	2}
{0.0012130454475268572	0.0012598175673023116	2}
{0.0012130454475268572	0.0012752321801154324	2}
{0.0012130454475268572	0.0012908353998303344	2}
{0.0012130454475268572	0.0013066295341639751	3}
{0.0012130454475268572	0.0013226169190695969	3}
{0.0012130454475268572	0.0013387999190822063	3}
{0.0012130454475268572	0.0013551809276682993	3}
{0.0012130454475268572	0.0013717623675798434	3}
{0.0012130454475268572	0.0013885466912126152	3}
{0.0012130454475268572	0.0014055363809688992	3}
{0.0012130454475268572	0.0014227339496246394	3}
{0.0012130454475268572	0.0014401419407010833	3}
{0.0012130454475268572	0.0014577629288409595	3}
{0.0012130454475268572	0.0014755995201892783	3}
{0.0012130454475268572	0.0014936543527787707	3}
{0.0012130454475268572	0.0015119300969200576	3}
{0.0012130454475268572	0.0015304294555965941	3}
{0.0012130454475268572	0.0015491551648644296	3}
{0.0012130454475268572	0.0015681099942568835	3}
{0.0012130454475268572	0.0015872967471941464	3}
{0.0012130454475268572	0.001606718261397919	3}
{0.0012130454475268572	0.0016263774093110996	3}
{0.0012130454475268572	0.0016462770985226243	3}
{0.0012130454475268572	0.0016664202721975035	3}
{0.0012130454475268572	0.0016868099095121052	3}
{0.0012130454475268572	0.0017074490260947884	3}
{0.0012130454475268572	0.0017283406744719027	3}
{0.0012130454475268572	0.0017494879445192628	3}
{0.0012130454475268572	0.0017708939639191463	3}
{0.0012130454475268572	0.001792561898622865	3}
{0.0012130454475268572	0.0018144949533190247	3}
{0.0012130454475268572	0.0018366963719074832	3}
{0.0012130454475268572	0.0018591694379791392	3}
{0.0012130454475268572	0.0018819174753015612	3}
{0.0012130454475268572	0.0019049438483105796	3}
{0.0012130454475268572	0.0019282519626078918	3}
{0.0012130454475268572	0.001951845265464738	3}
{0.0012130454475268572	0.001975727246331768	3}
{0.0012130454475268572	0.0019999014373551175	3}
{0.0012130454475268572	0.002024371413898819	3}
{0.0012130454475268572	0.0020491407950736034	3}
{0.0012130454475268572	0.002074213244272153	3}
{0.0012130454475268572	0.0020995924697109346	3}
{0.0012130454475268572	0.0021252822249786286	3}
{0.0012130454475268572	0.0021512863095912937	3}
{0.0012130454475268572	0.002177608569554319	3}
{0.0012130454475268572	0.0022042528979312353	3}
{0.0012130454475268572	0.0022312232354195173	3}
{0.0012130454475268572	0.0022585235709333953	3}
{0.0012130454475268572	0.0022861579421938243	3}
{0.0012130454475268572	0.0023141304363256694	3}
{0.0012130454475268572	0.002342445190462175	3}
{0.0012130454475268572	0.0023711063923568675	3}
{0.0012130454475268572	0.002400118281002903	3}
{0.0012130454475268572	0.0024294851472600352	3}
{0.0012130454475268572	0.0024592113344892173	3}
{0.0012130454475268572	0.0024893012391949913	3}
{0.0012130454475268572	0.002519759311675739	3}
{0.0012130454475268572	0.0025505900566818638	3}
{0.0012130454475268572	0.002581798034082065	3}
{0.0012130454475268572	0.0026133878595377205	3}
{0.0012130454475268572	0.0026453642051855646	3}
{0.0012130454475268572	0.0026777318003286792	3}
{0.0012130454475268572	0.0027104954321359657	3}
{0.0012130454475268572	0.0027436599463501756	3}
{0.0012130454475268572	0.0027772302480045764	3}
{0.0012130454475268572	0.0028112113021484305	3}
{0.0012130454475268572	0.0028456081345813035	3}
{0.0012130454475268572	0.0028804258325963914	3}
{0.0012130454475268572	0.002915669545732938	3}
{0.0012130454475268572	0.0029513444865378337	3}
{0.0012130454475268572	0.0029874559313365734	3}
{0.0012130454475268572	0.003024009221013605	3}
{0.0012130454475268572	0.0030610097618022558	3}
{0.0012130454475268572	0.0030984630260843236	3}
{0.0012130454475268572	0.0031363745531994202	3}
{0.0012130454475268572	0.003174749950264266	3}
{0.0012130454475268572	0.0032135948930019594	3}
{0.0012130454475268572	0.003252915126581427	3}
{0.0012130454475268572	0.003292716466467144	3}
{0.0012130454475268572	0.0033330047992792193	3}
{0.0012130454475268572	0.0033737860836640515	3}
{0.0012130454475268572	0.0034150663511755878	3}
{0.0012130454475268572	0.0034568517071674187	3}
{0.0012130454475268572	0.0034991483316957304	3}
{0.0012130454475268572	0.0035419624804333663	3}
{0.0012130454475268572	0.0035853004855950135	3}
{0.0012130454475268572	0.003629168756873751	3}
{0.0012130454475268572	0.0036735737823890523	3}
{0.0012130454475268572	0.003718522129646355	3}
{0.0012130454475268572	0.003764020446508423	3}
{0.0012130454475268572	0.003810075462178541	3}
{0.0012130454475268572	0.003856693988195774	3}
{0.0012130454475268572	0.0039038829194424068	3}
{0.0012130454475268572	0.00395164923516367	3}
{0.0012130454475268572	0.004000000000000001	3}
{0.0012262327148046947	0.0011999999999999995	2}
{0.0012262327148046947	0.0012146827095095632	2}
{0.0012262327148046947	0.0012295450706512443	2}
{0.0012262327148046947	0.0012445892815689844	2}
{0.0012262327148046947	0.0012598175673023116	2}
{0.0012262327148046947	0.0012752321801154324	2}
{0.0012262327148046947	0.0012908353998303344	2}
{0.0012262327148046947	0.0013066295341639751	2}
{0.0012262327148046947	0.0013226169190695969	3}
{0.0012262327148046947	0.0013387999190822063	3}
{0.0012262327148046947	0.0013551809276682993	3}
{0.0012262327148046947	0.0013717623675798434	3}
{0.0012262327148046947	0.0013885466912126152	3}
{0.0012262327148046947	0.0014055363809688992	3}
{0.0012262327148046947	0.0014227339496246394	3}
{0.0012262327148046947	0.0014401419407010833	3}
{0.0012262327148046947	0.0014577629288409595	3}
{0.0012262327148046947	0.0014755995201892783	3}
{0.0012262327148046947	0.0014936543527787707	3}
{0.0012262327148046947	0.0015119300969200576	3}
{0.0012262327148046947	0.0015304294555965941	3}
{0.0012262327148046947	0.0015491551648644296	3}
{0.0012262327148046947	0.0015681099942568835	3}
{0.0012262327148046947	0.0015872967471941464	3}
{0.0012262327148046947	0.001606718261397919	3}
{0.0012262327148046947	0.0016263774093110996	3}
{0.0012262327148046947	0.0016462770985226243	3}
{0.0012262327148046947	0.0016664202721975035	3}
{0.0012262327148046947	0.0016868099095121052	3}
{0.0012262327148046947	0.0017074490260947884	3}
{0.0012262327148046947	0.0017283406744719027	3}
{0.0012262327148046947	0.0017494879445192628	3}
{0.0012262327148046947	0.0017708939639191463	3}
{0.0012262327148046947	0.001792561898622865	3}
{0.0012262327148046947	0.0018144949533190247	3}
{0.0012262327148046947	0.0018366963719074832	3}
{0.0012262327148046947	0.0018591694379791392	3}
{0.0012262327148046947	0.0018819174753015612	3}
{0.0012262327148046947	0.0019049438483105796	3}
{0.0012262327148046947	0.0019282519626078918	3}
{0.0012262327148046947	0.001951845265464738	3}
{0.0012262327148046947	0.001975727246331768	3}
{0.0012262327148046947	0.0019999014373551175	3}
{0.0012262327148046947	0.002024371413898819	3}
{0.0012262327148046947	0.0020491407950736034	3}
{0.0012262327148046947	0.002074213244272153	3}
{0.0012262327148046947	0.0020995924697109346	3}
{0.0012262327148046947	0.0021252822249786286	3}
{0.0012262327148046947	0.0021512863095912937	3}
{0.0012262327148046947	0.002177608569554319	3}
{0.0012262327148046947	0.0022042528979312353	3}
{0.0012262327148046947	0.0022312232354195173	3}
{0.0012262327148046947	0.0022585235709333953	3}
{0.0012262327148046947	0.0022861579421938243	3}
{0.0012262327148046947	0.0023141304363256694	3}
{0.0012262327148046947	0.002342445190462175	3}
{0.0012262327148046947	0.0023711063923568675	3}
{0.0012262327148046947	0.002400118281002903	3}
{0.0012262327148046947	0.0024294851472600352	3}
{0.0012262327148046947	0.0024592113344892173	3}
{0.0012262327148046947	0.0024893012391949913	3}
{0.0012262327148046947	0.002519759311675739	3}
{0.0012262327148046947	0.0025505900566818638	3}
{0.0012262327148046947	0.002581798034082065	3}
{0.0012262327148046947	0.0026133878595377205	3}
{0.0012262327148046947	0.0026453642051855646	3}
{0.0012262327148046947	0.0026777318003286792	3}
{0.0012262327148046947	0.0027104954321359657	3}
{0.0012262327148046947	0.0027436599463501756	3}
{0.0012262327148046947	0.0027772302480045764	3}
{0.0012262327148046947	0.0028112113021484305	3}
{0.0012262327148046947	0.0028456081345813035	3}
{0.0012262327148046947	0.0028804258325963914	3}
{0.0012262327148046947	0.002915669545732938	3}
{0.0012262327148046947	0.0029513444865378337	3}
{0.0012262327148046947	0.0029874559313365734	3}
{0.0012262327148046947	0.003024009221013605	3}
{0.0012262327148046947	0.0030610097618022558	3}
{0.0012262327148046947	0.0030984630260843236	3}
{0.0012262327148046947	0.0031363745531994202	3}
{0.0012262327148046947	0.003174749950264266	3}
{0.0012262327148046947	0.0032135948930019594	3}
{0.0012262327148046947	0.003252915126581427	3}
{0.0012262327148046947	0.003292716466467144	3}
{0.0012262327148046947	0.0033330047992792193	3}
{0.0012262327148046947	0.0033737860836640515	3}
{0.0012262327148046947	0.0034150663511755878	3}
{0.0012262327148046947	0.0034568517071674187	3}
{0.0012262327148046947	0.0034991483316957304	3}
{0.0012262327148046947	0.0035419624804333663	3}
{0.0012262327148046947	0.0035853004855950135	3}
{0.0012262327148046947	0.003629168756873751	3}
{0.0012262327148046947	0.0036735737823890523	3}
{0.0012262327148046947	0.003718522129646355	3}
{0.0012262327148046947	0.003764020446508423	3}
{0.0012262327148046947	0.003810075462178541	3}
{0.0012262327148046947	0.003856693988195774	3}
{0.0012262327148046947	0.0039038829194424068	3}
{0.0012262327148046947	0.00395164923516367	3}
{0.0012262327148046947	0.004000000000000001	3}
{0.0012395633435852787	0.0011999999999999995	2}
{0.0012395633435852787	0.0012146827095095632	2}
{0.0012395633435852787	0.0012295450706512443	2}
{0.0012395633435852787	0.0012445892815689844	2}
{0.0012395633435852787	0.0012598175673023116	2}
{0.0012395633435852787	0.0012752321801154324	2}
{0.0012395633435852787	0.0012908353998303344	2}
{0.0012395633435852787	0.0013066295341639751	2}
{0.0012395633435852787	0.0013226169190695969	3}
{0.0012395633435852787	0.0013387999190822063	3}
{0.0012395633435852787	0.0013551809276682993	3}
{0.0012395633435852787	0.0013717623675798434	3}
{0.0012395633435852787	0.0013885466912126152	3}
{0.0012395633435852787	0.0014055363809688992	3}
{0.0012395633435852787	0.0014227339496246394	3}
{0.0012395633435852787	0.0014401419407010833	3}
{0.0012395633435852787	0.0014577629288409595	3}
{0.0012395633435852787	0.0014755995201892783	3}
{0.0012395633435852787	0.0014936543527787707	3}
{0.0012395633435852787	0.0015119300969200576	3}
{0.0012395633435852787	0.0015304294555965941	3}
{0.0012395633435852787	0.0015491551648644296	3}
{0.0012395633435852787	0.0015681099942568835	3}
{0.0012395633435852787	0.0015872967471941464	3}
{0.0012395633435852787	0.001606718261397919	3}
{0.0012395633435852787	0.0016263774093110996	3}
{0.0012395633435852787	0.0016462770985226243	3}
{0.0012395633435852787	0.0016664202721975035	3}
{0.0012395633435852787	0.0016868099095121052	3}
{0.0012395633435852787	0.0017074490260947884	3}
{0.0012395633435852787	0.0017283406744719027	3}
{0.0012395633435852787	0.0017494879445192628	3}
{0.0012395633435852787	0.0017708939639191463	3}
{0.0012395633435852787	0.001792561898622865	3}
{0.0012395633435852787	0.0018144949533190247	3}
{0.0012395633435852787	0.0018366963719074832	3}
{0.0012395633435852787	0.0018591694379791392	3}
{0.0012395633435852787	0.0018819174753015612	3}
{0.0012395633435852787	0.0019049438483105796	3}
{0.0012395633435852787	0.0019282519626078918	3}
{0.0012395633435852787	0.001951845265464738	3}
{0.0012395633435852787	0.001975727246331768	3}
{0.0012395633435852787	0.0019999014373551175	3}
{0.0012395633435852787	0.002024371413898819	3}
{0.0012395633435852787	0.0020491407950736034	3}
{0.0012395633435852787	0.002074213244272153	3}
{0.0012395633435852787	0.0020995924697109346	3}
{0.0012395633435852787	0.0021252822249786286	3}
{0.0012395633435852787	0.0021512863095912937	3}
{0.0012395633435852787	0.002177608569554319	3}
{0.0012395633435852787	0.0022042528979312353	3}
{0.0012395633435852787	0.0022312232354195173	3}
{0.0012395633435852787	0.0022585235709333953	3}
{0.0012395633435852787	0.0022861579421938243	3}
{0.0012395633435852787	0.0023141304363256694	3}
{0.0012395633435852787	0.002342445190462175	3}
{0.0012395633435852787	0.0023711063923568675	3}
{0.0012395633435852787	0.002400118281002903	3}
{0.0012395633435852787	0.0024294851472600352	3}
{0.0012395633435852787	0.0024592113344892173	3}
{0.0012395633435852787	0.0024893012391949913	3}
{0.0012395633435852787	0.002519759311675739	3}
{0.0012395633435852787	0.0025505900566818638	3}
{0.0012395633435852787	0.002581798034082065	3}
{0.0012395633435852787	0.0026133878595377205	3}
{0.0012395633435852787	0.0026453642051855646	3}
{0.0012395633435852787	0.0026777318003286792	3}
{0.0012395633435852787	0.0027104954321359657	3}
{0.0012395633435852787	0.0027436599463501756	3}
{0.0012395633435852787	0.0027772302480045764	3}
{0.0012395633435852787	0.0028112113021484305	3}
{0.0012395633435852787	0.0028456081345813035	3}
{0.0012395633435852787	0.0028804258325963914	3}
{0.0012395633435852787	0.002915669545732938	3}
{0.0012395633435852787	0.0029513444865378337	3}
{0.0012395633435852787	0.0029874559313365734	3}
{0.0012395633435852787	0.003024009221013605	3}
{0.0012395633435852787	0.0030610097618022558	3}
{0.0012395633435852787	0.0030984630260843236	3}
{0.0012395633435852787	0.0031363745531994202	3}
{0.0012395633435852787	0.003174749950264266	3}
{0.0012395633435852787	0.0032135948930019594	3}
{0.0012395633435852787	0.003252915126581427	3}
{0.0012395633435852787	0.003292716466467144	3}
{0.0012395633435852787	0.0033330047992792193	3}
{0.0012395633435852787	0.0033737860836640515	3}
{0.0012395633435852787	0.0034150663511755878	3}
{0.0012395633435852787	0.0034568517071674187	3}
{0.0012395633435852787	0.0034991483316957304	3}
{0.0012395633435852787	0.0035419624804333663	3}
{0.0012395633435852787	0.0035853004855950135	3}
{0.0012395633435852787	0.003629168756873751	3}
{0.0012395633435852787	0.0036735737823890523	3}
{0.0012395633435852787	0.003718522129646355	3}
{0.0012395633435852787	0.003764020446508423	3}
{0.0012395633435852787	0.003810075462178541	3}
{0.0012395633435852787	0.003856693988195774	3}
{0.0012395633435852787	0.0039038829194424068	3}
{0.0012395633435852787	0.00395164923516367	3}
{0.0012395633435852787	0.004000000000000001	3}
{0.0012530388923810783	0.0011999999999999995	2}
{0.0012530388923810783	0.0012146827095095632	2}
{0.0012530388923810783	0.0012295450706512443	2}
{0.0012530388923810783	0.0012445892815689844	2}
{0.0012530388923810783	0.0012598175673023116	2}
{0.0012530388923810783	0.0012752321801154324	2}
{0.0012530388923810783	0.0012908353998303344	2}
{0.0012530388923810783	0.0013066295341639751	2}
{0.0012530388923810783	0.0013226169190695969	2}
{0.0012530388923810783	0.0013387999190822063	3}
{0.0012530388923810783	0.0013551809276682993	3}
{0.0012530388923810783	0.0013717623675798434	3}
{0.0012530388923810783	0.0013885466912126152	3}
{0.0012530388923810783	0.0014055363809688992	3}
{0.0012530388923810783	0.0014227339496246394	3}
{0.0012530388923810783	0.0014401419407010833	3}
{0.0012530388923810783	0.0014577629288409595	3}
{0.0012530388923810783	0.0014755995201892783	3}
{0.0012530388923810783	0.0014936543527787707	3}
{0.0012530388923810783	0.0015119300969200576	3}
{0.0012530388923810783	0.0015304294555965941	3}
{0.0012530388923810783	0.0015491551648644296	3}
{0.0012530388923810783	0.0015681099942568835	3}
{0.0012530388923810783	0.0015872967471941464	3}
{0.0012530388923810783	0.001606718261397919	3}
{0.0012530388923810783	0.0016263774093110996	3}
{0.0012530388923810783	0.0016462770985226243	3}
{0.0012530388923810783	0.0016664202721975035	3}
{0.0012530388923810783	0.0016868099095121052	3}
{0.0012530388923810783	0.0017074490260947884	3}
{0.0012530388923810783	0.0017283406744719027	3}
{0.0012530388923810783	0.0017494879445192628	3}
{0.0012530388923810783	0.0017708939639191463	3}
{0.0012530388923810783	0.001792561898622865	3}
{0.0012530388923810783	0.0018144949533190247	3}
{0.0012530388923810783	0.0018366963719074832	3}
{0.0012530388923810783	0.0018591694379791392	3}
{0.0012530388923810783	0.0018819174753015612	3}
{0.0012530388923810783	0.0019049438483105796	3}
{0.0012530388923810783	0.0019282519626078918	3}
{0.0012530388923810783	0.001951845265464738	3}
{0.0012530388923810783	0.001975727246331768	3}
{0.0012530388923810783	0.0019999014373551175	3}
{0.0012530388923810783	0.002024371413898819	3}
{0.0012530388923810783	0.0020491407950736034	3}
{0.0012530388923810783	0.002074213244272153	3}
{0.0012530388923810783	0.0020995924697109346	3}
{0.0012530388923810783	0.0021252822249786286	3}
{0.0012530388923810783	0.0021512863095912937	3}
{0.0012530388923810783	0.002177608569554319	3}
{0.0012530388923810783	0.0022042528979312353	3}
{0.0012530388923810783	0.0022312232354195173	3}
{0.0012530388923810783	0.0022585235709333953	3}
{0.0012530388923810783	0.0022861579421938243	3}
{0.0012530388923810783	0.0023141304363256694	3}
{0.0012530388923810783	0.002342445190462175	3}
{0.0012530388923810783	0.0023711063923568675	3}
{0.0012530388923810783	0.002400118281002903	3}
{0.0012530388923810783	0.0024294851472600352	3}
{0.0012530388923810783	0.0024592113344892173	3}
{0.0012530388923810783	0.0024893012391949913	3}
{0.0012530388923810783	0.002519759311675739	3}
{0.0012530388923810783	0.0025505900566818638	3}
{0.0012530388923810783	0.002581798034082065	3}
{0.0012530388923810783	0.0026133878595377205	3}
{0.0012530388923810783	0.0026453642051855646	3}
{0.0012530388923810783	0.0026777318003286792	3}
{0.0012530388923810783	0.0027104954321359657	3}
{0.0012530388923810783	0.0027436599463501756	3}
{0.0012530388923810783	0.0027772302480045764	3}
{0.0012530388923810783	0.0028112113021484305	3}
{0.0012530388923810783	0.0028456081345813035	3}
{0.0012530388923810783	0.0028804258325963914	3}
{0.0012530388923810783	0.002915669545732938	3}
{0.0012530388923810783	0.0029513444865378337	3}
{0.0012530388923810783	0.0029874559313365734	3}
{0.0012530388923810783	0.003024009221013605	3}
{0.0012530388923810783	0.0030610097618022558	3}
{0.0012530388923810783	0.0030984630260843236	3}
{0.0012530388923810783	0.0031363745531994202	3}
{0.0012530388923810783	0.003174749950264266	3}
{0.0012530388923810783	0.0032135948930019594	3}
{0.0012530388923810783	0.003252915126581427	3}
{0.0012530388923810783	0.003292716466467144	3}
{0.0012530388923810783	0.0033330047992792193	3}
{0.0012530388923810783	0.0033737860836640515	3}
{0.0012530388923810783	0.0034150663511755878	3}
{0.0012530388923810783	0.0034568517071674187	3}
{0.0012530388923810783	0.0034991483316957304	3}
{0.0012530388923810783	0.0035419624804333663	3}
{0.0012530388923810783	0.0035853004855950135	3}
{0.0012530388923810783	0.003629168756873751	3}
{0.0012530388923810783	0.0036735737823890523	3}
{0.0012530388923810783	0.003718522129646355	3}
{0.0012530388923810783	0.003764020446508423	3}
{0.0012530388923810783	0.003810075462178541	3}
{0.0012530388923810783	0.003856693988195774	3}
{0.0012530388923810783	0.0039038829194424068	3}
{0.0012530388923810783	0.00395164923516367	3}
{0.0012530388923810783	0.004000000000000001	3}
{0.0012666609366474692	0.0011999999999999995	2}
{0.0012666609366474692	0.0012146827095095632	2}
{0.0012666609366474692	0.0012295450706512443	2}
{0.0012666609366474692	0.0012445892815689844	2}
{0.0012666609366474692	0.0012598175673023116	2}
{0.0012666609366474692	0.0012752321801154324	2}
{0.0012666609366474692	0.0012908353998303344	2}
{0.0012666609366474692	0.0013066295341639751	2}
{0.0012666609366474692	0.0013226169190695969	2}
{0.0012666609366474692	0.0013387999190822063	2}
{0.0012666609366474692	0.0013551809276682993	3}
{0.0012666609366474692	0.0013717623675798434	3}
{0.0012666609366474692	0.0013885466912126152	3}
{0.0012666609366474692	0.0014055363809688992	3}
{0.0012666609366474692	0.0014227339496246394	3}
{0.0012666609366474692	0.0014401419407010833	3}
{0.0012666609366474692	0.0014577629288409595	3}
{0.0012666609366474692	0.0014755995201892783	3}
{0.0012666609366474692	0.0014936543527787707	3}
{0.0012666609366474692	0.0015119300969200576	3}
{0.0012666609366474692	0.0015304294555965941	3}
{0.0012666609366474692	0.0015491551648644296	3}
{0.0012666609366474692	0.0015681099942568835	3}
{0.0012666609366474692	0.0015872967471941464	3}
{0.0012666609366474692	0.001606718261397919	3}
{0.0012666609366474692	0.0016263774093110996	3}
{0.0012666609366474692	0.0016462770985226243	3}
{0.0012666609366474692	0.0016664202721975035	3}
{0.0012666609366474692	0.0016868099095121052	3}
{0.0012666609366474692	0.0017074490260947884	3}
{0.0012666609366474692	0.0017283406744719027	3}
{0.0012666609366474692	0.0017494879445192628	3}
{0.0012666609366474692	0.0017708939639191463	3}
{0.0012666609366474692	0.001792561898622865	3}
{0.0012666609366474692	0.0018144949533190247	3}
{0.0012666609366474692	0.0018366963719074832	3}
{0.0012666609366474692	0.0018591694379791392	3}
{0.0012666609366474692	0.0018819174753015612	3}
{0.0012666609366474692	0.0019049438483105796	3}
{0.0012666609366474692	0.0019282519626078918	3}
{0.0012666609366474692	0.001951845265464738	3}
{0.0012666609366474692	0.001975727246331768	3}
{0.0012666609366474692	0.0019999014373551175	3}
{0.0012666609366474692	0.002024371413898819	3}
{0.0012666609366474692	0.0020491407950736034	3}
{0.0012666609366474692	0.002074213244272153	3}
{0.0012666609366474692	0.0020995924697109346	3}
{0.0012666609366474692	0.0021252822249786286	3}
{0.0012666609366474692	0.0021512863095912937	3}
{0.0012666609366474692	0.002177608569554319	3}
{0.0012666609366474692	0.0022042528979312353	3}
{0.0012666609366474692	0.0022312232354195173	3}
{0.0012666609366474692	0.0022585235709333953	3}
{0.0012666609366474692	0.0022861579421938243	3}
{0.0012666609366474692	0.0023141304363256694	3}
{0.0012666609366474692	0.002342445190462175	3}
{0.0012666609366474692	0.0023711063923568675	3}
{0.0012666609366474692	0.002400118281002903	3}
{0.0012666609366474692	0.0024294851472600352	3}
{0.0012666609366474692	0.0024592113344892173	3}
{0.0012666609366474692	0.0024893012391949913	3}
{0.0012666609366474692	0.002519759311675739	3}
{0.0012666609366474692	0.0025505900566818638	3}
{0.0012666609366474692	0.002581798034082065	3}
{0.0012666609366474692	0.0026133878595377205	3}
{0.0012666609366474692	0.0026453642051855646	3}
{0.0012666609366474692	0.0026777318003286792	3}
{0.0012666609366474692	0.0027104954321359657	3}
{0.0012666609366474692	0.0027436599463501756	3}
{0.0012666609366474692	0.0027772302480045764	3}
{0.0012666609366474692	0.0028112113021484305	3}
{0.0012666609366474692	0.0028456081345813035	3}
{0.0012666609366474692	0.0028804258325963914	3}
{0.0012666609366474692	0.002915669545732938	3}
{0.0012666609366474692	0.0029513444865378337	3}
{0.0012666609366474692	0.0029874559313365734	3}
{0.0012666609366474692	0.003024009221013605	3}
{0.0012666609366474692	0.0030610097618022558	3}
{0.0012666609366474692	0.0030984630260843236	3}
{0.0012666609366474692	0.0031363745531994202	3}
{0.0012666609366474692	0.003174749950264266	3}
{0.0012666609366474692	0.0032135948930019594	3}
{0.0012666609366474692	0.003252915126581427	3}
{0.0012666609366474692	0.003292716466467144	3}
{0.0012666609366474692	0.0033330047992792193	3}
{0.0012666609366474692	0.0033737860836640515	3}
{0.0012666609366474692	0.0034150663511755878	3}
{0.0012666609366474692	0.0034568517071674187	3}
{0.0012666609366474692	0.0034991483316957304	3}
{0.0012666609366474692	0.0035419624804333663	3}
{0.0012666609366474692	0.0035853004855950135	3}
{0.0012666609366474692	0.003629168756873751	3}
{0.0012666609366474692	0.0036735737823890523	3}
{0.0012666609366474692	0.003718522129646355	3}
{0.0012666609366474692	0.003764020446508423	3}
{0.0012666609366474692	0.003810075462178541	3}
{0.0012666609366474692	0.003856693988195774	3}
{0.0012666609366474692	0.0039038829194424068	3}
{0.0012666609366474692	0.00395164923516367	3}
{0.0012666609366474692	0.004000000000000001	3}
{0.0012804310689669316	0.0011999999999999995	2}
{0.0012804310689669316	0.0012146827095095632	2}
{0.0012804310689669316	0.0012295450706512443	2}
{0.0012804310689669316	0.0012445892815689844	2}
{0.0012804310689669316	0.0012598175673023116	2}
{0.0012804310689669316	0.0012752321801154324	2}
{0.0012804310689669316	0.0012908353998303344	2}
{0.0012804310689669316	0.0013066295341639751	2}
{0.0012804310689669316	0.0013226169190695969	2}
{0.0012804310689669316	0.0013387999190822063	2}
{0.0012804310689669316	0.0013551809276682993	2}
{0.0012804310689669316	0.0013717623675798434	3}
{0.0012804310689669316	0.0013885466912126152	3}
{0.0012804310689669316	0.0014055363809688992	3}
{0.0012804310689669316	0.0014227339496246394	3}
{0.0012804310689669316	0.0014401419407010833	3}
{0.0012804310689669316	0.0014577629288409595	3}
{0.0012804310689669316	0.0014755995201892783	3}
{0.0012804310689669316	0.0014936543527787707	3}
{0.0012804310689669316	0.0015119300969200576	3}
{0.0012804310689669316	0.0015304294555965941	3}
{0.0012804310689669316	0.0015491551648644296	3}
{0.0012804310689669316	0.0015681099942568835	3}
{0.0012804310689669316	0.0015872967471941464	3}
{0.0012804310689669316	0.001606718261397919	3}
{0.0012804310689669316	0.0016263774093110996	3}
{0.0012804310689669316	0.0016462770985226243	3}
{0.0012804310689669316	0.0016664202721975035	3}
{0.0012804310689669316	0.0016868099095121052	3}
{0.0012804310689669316	0.0017074490260947884	3}
{0.0012804310689669316	0.0017283406744719027	3}
{0.0012804310689669316	0.0017494879445192628	3}
{0.0012804310689669316	0.0017708939639191463	3}
{0.0012804310689669316	0.001792561898622865	3}
{0.0012804310689669316	0.0018144949533190247	3}
{0.0012804310689669316	0.0018366963719074832	3}
{0.0012804310689669316	0.0018591694379791392	3}
{0.0012804310689669316	0.0018819174753015612	3}
{0.0012804310689669316	0.0019049438483105796	3}
{0.0012804310689669316	0.0019282519626078918	3}
{0.0012804310689669316	0.001951845265464738	3}
{0.0012804310689669316	0.001975727246331768	3}
{0.0012804310689669316	0.0019999014373551175	3}
{0.0012804310689669316	0.002024371413898819	3}
{0.0012804310689669316	0.0020491407950736034	3}
{0.0012804310689669316	0.002074213244272153	3}
{0.0012804310689669316	0.0020995924697109346	3}
{0.0012804310689669316	0.0021252822249786286	3}
{0.0012804310689669316	0.0021512863095912937	3}
{0.0012804310689669316	0.002177608569554319	3}
{0.0012804310689669316	0.0022042528979312353	3}
{0.0012804310689669316	0.0022312232354195173	3}
{0.0012804310689669316	0.0022585235709333953	3}
{0.0012804310689669316	0.0022861579421938243	3}
{0.0012804310689669316	0.0023141304363256694	3}
{0.0012804310689669316	0.002342445190462175	3}
{0.0012804310689669316	0.0023711063923568675	3}
{0.0012804310689669316	0.002400118281002903	3}
{0.0012804310689669316	0.0024294851472600352	3}
{0.0012804310689669316	0.0024592113344892173	3}
{0.0012804310689669316	0.0024893012391949913	3}
{0.0012804310689669316	0.002519759311675739	3}
{0.0012804310689669316	0.0025505900566818638	3}
{0.0012804310689669316	0.002581798034082065	3}
{0.0012804310689669316	0.0026133878595377205	3}
{0.0012804310689669316	0.0026453642051855646	3}
{0.0012804310689669316	0.0026777318003286792	3}
{0.0012804310689669316	0.0027104954321359657	3}
{0.0012804310689669316	0.0027436599463501756	3}
{0.0012804310689669316	0.0027772302480045764	3}
{0.0012804310689669316	0.0028112113021484305	3}
{0.0012804310689669316	0.0028456081345813035	3}
{0.0012804310689669316	0.0028804258325963914	3}
{0.0012804310689669316	0.002915669545732938	3}
{0.0012804310689669316	0.0029513444865378337	3}
{0.0012804310689669316	0.0029874559313365734	3}
{0.0012804310689669316	0.003024009221013605	3}
{0.0012804310689669316	0.0030610097618022558	3}
{0.0012804310689669316	0.0030984630260843236	3}
{0.0012804310689669316	0.0031363745531994202	3}
{0.0012804310689669316	0.003174749950264266	3}
{0.0012804310689669316	0.0032135948930019594	3}
{0.0012804310689669316	0.003252915126581427	3}
{0.0012804310689669316	0.003292716466467144	3}
{0.0012804310689669316	0.0033330047992792193	3}
{0.0012804310689669316	0.0033737860836640515	3}
{0.0012804310689669316	0.0034150663511755878	3}
{0.0012804310689669316	0.0034568517071674187	3}
{0.0012804310689669316	0.0034991483316957304	3}
{0.0012804310689669316	0.0035419624804333663	3}
{0.0012804310689669316	0.0035853004855950135	3}
{0.0012804310689669316	0.003629168756873751	3}
{0.0012804310689669316	0.0036735737823890523	3}
{0.0012804310689669316	0.003718522129646355	3}
{0.0012804310689669316	0.003764020446508423	3}
{0.0012804310689669316	0.003810075462178541	3}
{0.0012804310689669316	0.003856693988195774	3}
{0.0012804310689669316	0.0039038829194424068	3}
{0.0012804310689669316	0.00395164923516367	3}
{0.0012804310689669316	0.004000000000000001	3}
{0.0012943508992352367	0.0011999999999999995	2}
{0.0012943508992352367	0.0012146827095095632	2}
{0.0012943508992352367	0.0012295450706512443	2}
{0.0012943508992352367	0.0012445892815689844	2}
{0.0012943508992352367	0.0012598175673023116	2}
{0.0012943508992352367	0.0012752321801154324	2}
{0.0012943508992352367	0.0012908353998303344	2}
{0.0012943508992352367	0.0013066295341639751	2}
{0.0012943508992352367	0.0013226169190695969	2}
{0.0012943508992352367	0.0013387999190822063	2}
{0.0012943508992352367	0.0013551809276682993	2}
{0.0012943508992352367	0.0013717623675798434	2}
{0.0012943508992352367	0.0013885466912126152	3}
{0.0012943508992352367	0.0014055363809688992	3}
{0.0012943508992352367	0.0014227339496246394	3}
{0.0012943508992352367	0.0014401419407010833	3}
{0.0012943508992352367	0.0014577629288409595	3}
{0.0012943508992352367	0.0014755995201892783	3}
{0.0012943508992352367	0.0014936543527787707	3}
{0.0012943508992352367	0.0015119300969200576	3}
{0.0012943508992352367	0.0015304294555965941	3}
{0.0012943508992352367	0.0015491551648644296	3}
{0.0012943508992352367	0.0015681099942568835	3}
{0.0012943508992352367	0.0015872967471941464	3}
{0.0012943508992352367	0.001606718261397919	3}
{0.0012943508992352367	0.0016263774093110996	3}
{0.0012943508992352367	0.0016462770985226243	3}
{0.0012943508992352367	0.0016664202721975035	3}
{0.0012943508992352367	0.0016868099095121052	3}
{0.0012943508992352367	0.0017074490260947884	3}
{0.0012943508992352367	0.0017283406744719027	3}
{0.0012943508992352367	0.0017494879445192628	3}
{0.0012943508992352367	0.0017708939639191463	3}
{0.0012943508992352367	0.001792561898622865	3}
{0.0012943508992352367	0.0018144949533190247	3}
{0.0012943508992352367	0.0018366963719074832	3}
{0.0012943508992352367	0.0018591694379791392	3}
{0.0012943508992352367	0.0018819174753015612	3}
{0.0012943508992352367	0.0019049438483105796	3}
{0.0012943508992352367	0.0019282519626078918	3}
{0.0012943508992352367	0.001951845265464738	3}
{0.0012943508992352367	0.001975727246331768	3}
{0.0012943508992352367	0.0019999014373551175	3}
{0.0012943508992352367	0.002024371413898819	3}
{0.0012943508992352367	0.0020491407950736034	3}
{0.0012943508992352367	0.002074213244272153	3}
{0.0012943508992352367	0.0020995924697109346	3}
{0.0012943508992352367	0.0021252822249786286	3}
{0.0012943508992352367	0.0021512863095912937	3}
{0.0012943508992352367	0.002177608569554319	3}
{0.0012943508992352367	0.0022042528979312353	3}
{0.0012943508992352367	0.0022312232354195173	3}
{0.0012943508992352367	0.0022585235709333953	3}
{0.0012943508992352367	0.0022861579421938243	3}
{0.0012943508992352367	0.0023141304363256694	3}
{0.0012943508992352367	0.002342445190462175	3}
{0.0012943508992352367	0.0023711063923568675	3}
{0.0012943508992352367	0.002400118281002903	3}
{0.0012943508992352367	0.0024294851472600352	3}
{0.0012943508992352367	0.0024592113344892173	3}
{0.0012943508992352367	0.0024893012391949913	3}
{0.0012943508992352367	0.002519759311675739	3}
{0.0012943508992352367	0.0025505900566818638	3}
{0.0012943508992352367	0.002581798034082065	3}
{0.0012943508992352367	0.0026133878595377205	3}
{0.0012943508992352367	0.0026453642051855646	3}
{0.0012943508992352367	0.0026777318003286792	3}
{0.0012943508992352367	0.0027104954321359657	3}
{0.0012943508992352367	0.0027436599463501756	3}
{0.0012943508992352367	0.0027772302480045764	3}
{0.0012943508992352367	0.0028112113021484305	3}
{0.0012943508992352367	0.0028456081345813035	3}
{0.0012943508992352367	0.0028804258325963914	3}
{0.0012943508992352367	0.002915669545732938	3}
{0.0012943508992352367	0.0029513444865378337	3}
{0.0012943508992352367	0.0029874559313365734	3}
{0.0012943508992352367	0.003024009221013605	3}
{0.0012943508992352367	0.0030610097618022558	3}
{0.0012943508992352367	0.0030984630260843236	3}
{0.0012943508992352367	0.0031363745531994202	3}
{0.0012943508992352367	0.003174749950264266	3}
{0.0012943508992352367	0.0032135948930019594	3}
{0.0012943508992352367	0.003252915126581427	3}
{0.0012943508992352367	0.003292716466467144	3}
{0.0012943508992352367	0.0033330047992792193	3}
{0.0012943508992352367	0.0033737860836640515	3}
{0.0012943508992352367	0.0034150663511755878	3}
{0.0012943508992352367	0.0034568517071674187	3}
{0.0012943508992352367	0.0034991483316957304	3}
{0.0012943508992352367	0.0035419624804333663	3}
{0.0012943508992352367	0.0035853004855950135	3}
{0.0012943508992352367	0.003629168756873751	3}
{0.0012943508992352367	0.0036735737823890523	3}
{0.0012943508992352367	0.003718522129646355	3}
{0.0012943508992352367	0.003764020446508423	3}
{0.0012943508992352367	0.003810075462178541	3}
{0.0012943508992352367	0.003856693988195774	3}
{0.0012943508992352367	0.0039038829194424068	3}
{0.0012943508992352367	0.00395164923516367	3}
{0.0012943508992352367	0.004000000000000001	3}
{0.0013084220548496654	0.0011999999999999995	2}
{0.0013084220548496654	0.0012146827095095632	2}
{0.0013084220548496654	0.0012295450706512443	2}
{0.0013084220548496654	0.0012445892815689844	2}
{0.0013084220548496654	0.0012598175673023116	2}
{0.0013084220548496654	0.0012752321801154324	2}
{0.0013084220548496654	0.0012908353998303344	2}
{0.0013084220548496654	0.0013066295341639751	2}
{0.0013084220548496654	0.0013226169190695969	2}
{0.0013084220548496654	0.0013387999190822063	2}
{0.0013084220548496654	0.0013551809276682993	2}
{0.0013084220548496654	0.0013717623675798434	2}
{0.0013084220548496654	0.0013885466912126152	2}
{0.0013084220548496654	0.0014055363809688992	3}
{0.0013084220548496654	0.0014227339496246394	3}
{0.0013084220548496654	0.0014401419407010833	3}
{0.0013084220548496654	0.0014577629288409595	3}
{0.0013084220548496654	0.0014755995201892783	3}
{0.0013084220548496654	0.0014936543527787707	3}
{0.0013084220548496654	0.0015119300969200576	3}
{0.0013084220548496654	0.0015304294555965941	3}
{0.0013084220548496654	0.0015491551648644296	3}
{0.0013084220548496654	0.0015681099942568835	3}
{0.0013084220548496654	0.0015872967471941464	3}
{0.0013084220548496654	0.001606718261397919	3}
{0.0013084220548496654	0.0016263774093110996	3}
{0.0013084220548496654	0.0016462770985226243	3}
{0.0013084220548496654	0.0016664202721975035	3}
{0.0013084220548496654	0.0016868099095121052	3}
{0.0013084220548496654	0.0017074490260947884	3}
{0.0013084220548496654	0.0017283406744719027	3}
{0.0013084220548496654	0.0017494879445192628	3}
{0.0013084220548496654	0.0017708939639191463	3}
{0.0013084220548496654	0.001792561898622865	3}
{0.0013084220548496654	0.0018144949533190247	3}
{0.0013084220548496654	0.0018366963719074832	3}
{0.0013084220548496654	0.0018591694379791392	3}
{0.0013084220548496654	0.0018819174753015612	3}
{0.0013084220548496654	0.0019049438483105796	3}
{0.0013084220548496654	0.0019282519626078918	3}
{0.0013084220548496654	0.001951845265464738	3}
{0.0013084220548496654	0.001975727246331768	3}
{0.0013084220548496654	0.0019999014373551175	3}
{0.0013084220548496654	0.002024371413898819	3}
{0.0013084220548496654	0.0020491407950736034	3}
{0.0013084220548496654	0.002074213244272153	3}
{0.0013084220548496654	0.0020995924697109346	3}
{0.0013084220548496654	0.0021252822249786286	3}
{0.0013084220548496654	0.0021512863095912937	3}
{0.0013084220548496654	0.002177608569554319	3}
{0.0013084220548496654	0.0022042528979312353	3}
{0.0013084220548496654	0.0022312232354195173	3}
{0.0013084220548496654	0.0022585235709333953	3}
{0.0013084220548496654	0.0022861579421938243	3}
{0.0013084220548496654	0.0023141304363256694	3}
{0.0013084220548496654	0.002342445190462175	3}
{0.0013084220548496654	0.0023711063923568675	3}
{0.0013084220548496654	0.002400118281002903	3}
{0.0013084220548496654	0.0024294851472600352	3}
{0.0013084220548496654	0.0024592113344892173	3}
{0.0013084220548496654	0.0024893012391949913	3}
{0.0013084220548496654	0.002519759311675739	3}
{0.0013084220548496654	0.0025505900566818638	3}
{0.0013084220548496654	0.002581798034082065	3}
{0.0013084220548496654	0.0026133878595377205	3}
{0.0013084220548496654	0.0026453642051855646	3}
{0.0013084220548496654	0.0026777318003286792	3}
{0.0013084220548496654	0.0027104954321359657	3}
{0.0013084220548496654	0.0027436599463501756	3}
{0.0013084220548496654	0.0027772302480045764	3}
{0.0013084220548496654	0.0028112113021484305	3}
{0.0013084220548496654	0.0028456081345813035	3}
{0.0013084220548496654	0.0028804258325963914	3}
{0.0013084220548496654	0.002915669545732938	3}
{0.0013084220548496654	0.0029513444865378337	3}
{0.0013084220548496654	0.0029874559313365734	3}
{0.0013084220548496654	0.003024009221013605	3}
{0.0013084220548496654	0.0030610097618022558	3}
{0.0013084220548496654	0.0030984630260843236	3}
{0.0013084220548496654	0.0031363745531994202	3}
{0.0013084220548496654	0.003174749950264266	3}
{0.0013084220548496654	0.0032135948930019594	3}
{0.0013084220548496654	0.003252915126581427	3}
{0.0013084220548496654	0.003292716466467144	3}
{0.0013084220548496654	0.0033330047992792193	3}
{0.0013084220548496654	0.0033737860836640515	3}
{0.0013084220548496654	0.0034150663511755878	3}
{0.0013084220548496654	0.0034568517071674187	3}
{0.0013084220548496654	0.0034991483316957304	3}
{0.0013084220548496654	0.0035419624804333663	3}
{0.0013084220548496654	0.0035853004855950135	3}
{0.0013084220548496654	0.003629168756873751	3}
{0.0013084220548496654	0.0036735737823890523	3}
{0.0013084220548496654	0.003718522129646355	3}
{0.0013084220548496654	0.003764020446508423	3}
{0.0013084220548496654	0.003810075462178541	3}
{0.0013084220548496654	0.003856693988195774	3}
{0.0013084220548496654	0.0039038829194424068	3}
{0.0013084220548496654	0.00395164923516367	3}
{0.0013084220548496654	0.004000000000000001	3}
{0.0013226461808992691	0.0011999999999999995	2}
{0.0013226461808992691	0.0012146827095095632	2}
{0.0013226461808992691	0.0012295450706512443	2}
{0.0013226461808992691	0.0012445892815689844	2}
{0.0013226461808992691	0.0012598175673023116	2}
{0.0013226461808992691	0.0012752321801154324	2}
{0.0013226461808992691	0.0012908353998303344	2}
{0.0013226461808992691	0.0013066295341639751	2}
{0.0013226461808992691	0.0013226169190695969	2}
{0.0013226461808992691	0.0013387999190822063	2}
{0.0013226461808992691	0.0013551809276682993	2}
{0.0013226461808992691	0.0013717623675798434	2}
{0.0013226461808992691	0.0013885466912126152	2}
{0.0013226461808992691	0.0014055363809688992	2}
{0.0013226461808992691	0.0014227339496246394	3}
{0.0013226461808992691	0.0014401419407010833	3}
{0.0013226461808992691	0.0014577629288409595	3}
{0.0013226461808992691	0.0014755995201892783	3}
{0.0013226461808992691	0.0014936543527787707	3}
{0.0013226461808992691	0.0015119300969200576	3}
{0.0013226461808992691	0.0015304294555965941	3}
{0.0013226461808992691	0.0015491551648644296	3}
{0.0013226461808992691	0.0015681099942568835	3}
{0.0013226461808992691	0.0015872967471941464	3}
{0.0013226461808992691	0.001606718261397919	3}
{0.0013226461808992691	0.0016263774093110996	3}
{0.0013226461808992691	0.0016462770985226243	3}
{0.0013226461808992691	0.0016664202721975035	3}
{0.0013226461808992691	0.0016868099095121052	3}
{0.0013226461808992691	0.0017074490260947884	3}
{0.0013226461808992691	0.0017283406744719027	3}
{0.0013226461808992691	0.0017494879445192628	3}
{0.0013226461808992691	0.0017708939639191463	3}
{0.0013226461808992691	0.001792561898622865	3}
{0.0013226461808992691	0.0018144949533190247	3}
{0.0013226461808992691	0.0018366963719074832	3}
{0.0013226461808992691	0.0018591694379791392	3}
{0.0013226461808992691	0.0018819174753015612	3}
{0.0013226461808992691	0.0019049438483105796	3}
{0.0013226461808992691	0.0019282519626078918	3}
{0.0013226461808992691	0.001951845265464738	3}
{0.0013226461808992691	0.001975727246331768	3}
{0.0013226461808992691	0.0019999014373551175	3}
{0.0013226461808992691	0.002024371413898819	3}
{0.0013226461808992691	0.0020491407950736034	3}
{0.0013226461808992691	0.002074213244272153	3}
{0.0013226461808992691	0.0020995924697109346	3}
{0.0013226461808992691	0.0021252822249786286	3}
{0.0013226461808992691	0.0021512863095912937	3}
{0.0013226461808992691	0.002177608569554319	3}
{0.0013226461808992691	0.0022042528979312353	3}
{0.0013226461808992691	0.0022312232354195173	3}
{0.0013226461808992691	0.0022585235709333953	3}
{0.0013226461808992691	0.0022861579421938243	3}
{0.0013226461808992691	0.0023141304363256694	3}
{0.0013226461808992691	0.002342445190462175	3}
{0.0013226461808992691	0.0023711063923568675	3}
{0.0013226461808992691	0.002400118281002903	3}
{0.0013226461808992691	0.0024294851472600352	3}
{0.0013226461808992691	0.0024592113344892173	3}
{0.0013226461808992691	0.0024893012391949913	3}
{0.0013226461808992691	0.002519759311675739	3}
{0.0013226461808992691	0.0025505900566818638	3}
{0.0013226461808992691	0.002581798034082065	3}
{0.0013226461808992691	0.0026133878595377205	3}
{0.0013226461808992691	0.0026453642051855646	3}
{0.0013226461808992691	0.0026777318003286792	3}
{0.0013226461808992691	0.0027104954321359657	3}
{0.0013226461808992691	0.0027436599463501756	3}
{0.0013226461808992691	0.0027772302480045764	3}
{0.0013226461808992691	0.0028112113021484305	3}
{0.0013226461808992691	0.0028456081345813035	3}
{0.0013226461808992691	0.0028804258325963914	3}
{0.0013226461808992691	0.002915669545732938	3}
{0.0013226461808992691	0.0029513444865378337	3}
{0.0013226461808992691	0.0029874559313365734	3}
{0.0013226461808992691	0.003024009221013605	3}
{0.0013226461808992691	0.0030610097618022558	3}
{0.0013226461808992691	0.0030984630260843236	3}
{0.0013226461808992691	0.0031363745531994202	3}
{0.0013226461808992691	0.003174749950264266	3}
{0.0013226461808992691	0.0032135948930019594	3}
{0.0013226461808992691	0.003252915126581427	3}
{0.0013226461808992691	0.003292716466467144	3}
{0.0013226461808992691	0.0033330047992792193	3}
{0.0013226461808992691	0.0033737860836640515	3}
{0.0013226461808992691	0.0034150663511755878	3}
{0.0013226461808992691	0.0034568517071674187	3}
{0.0013226461808992691	0.0034991483316957304	3}
{0.0013226461808992691	0.0035419624804333663	3}
{0.0013226461808992691	0.0035853004855950135	3}
{0.0013226461808992691	0.003629168756873751	3}
{0.0013226461808992691	0.0036735737823890523	3}
{0.0013226461808992691	0.003718522129646355	3}
{0.0013226461808992691	0.003764020446508423	3}
{0.0013226461808992691	0.003810075462178541	3}
{0.0013226461808992691	0.003856693988195774	3}
{0.0013226461808992691	0.0039038829194424068	3}
{0.0013226461808992691	0.00395164923516367	3}
{0.0013226461808992691	0.004000000000000001	3}
{0.0013370249403572025	0.0011999999999999995	2}
{0.0013370249403572025	0.0012146827095095632	2}
{0.0013370249403572025	0.0012295450706512443	2}
{0.0013370249403572025	0.0012445892815689844	2}
{0.0013370249403572025	0.0012598175673023116	2}
{0.0013370249403572025	0.0012752321801154324	2}
{0.0013370249403572025	0.0012908353998303344	2}
{0.0013370249403572025	0.0013066295341639751	2}
{0.0013370249403572025	0.0013226169190695969	2}
{0.0013370249403572025	0.0013387999190822063	2}
{0.0013370249403572025	0.0013551809276682993	2}
{0.0013370249403572025	0.0013717623675798434	2}
{0.0013370249403572025	0.0013885466912126152	2}
{0.0013370249403572025	0.0014055363809688992	2}
{0.0013370249403572025	0.0014227339496246394	2}
{0.0013370249403572025	0.0014401419407010833	3}
{0.0013370249403572025	0.0014577629288409595	3}
{0.0013370249403572025	0.0014755995201892783	3}
{0.0013370249403572025	0.0014936543527787707	3}
{0.0013370249403572025	0.0015119300969200576	3}
{0.0013370249403572025	0.0015304294555965941	3}
{0.0013370249403572025	0.0015491551648644296	3}
{0.0013370249403572025	0.0015681099942568835	3}
{0.0013370249403572025	0.0015872967471941464	3}
{0.0013370249403572025	0.001606718261397919	3}
{0.0013370249403572025	0.0016263774093110996	3}
{0.0013370249403572025	0.0016462770985226243	3}
{0.0013370249403572025	0.0016664202721975035	3}
{0.0013370249403572025	0.0016868099095121052	3}
{0.0013370249403572025	0.0017074490260947884	3}
{0.0013370249403572025	0.0017283406744719027	3}
{0.0013370249403572025	0.0017494879445192628	3}
{0.0013370249403572025	0.0017708939639191463	3}
{0.0013370249403572025	0.001792561898622865	3}
{0.0013370249403572025	0.0018144949533190247	3}
{0.0013370249403572025	0.0018366963719074832	3}
{0.0013370249403572025	0.0018591694379791392	3}
{0.0013370249403572025	0.0018819174753015612	3}
{0.0013370249403572025	0.0019049438483105796	3}
{0.0013370249403572025	0.0019282519626078918	3}
{0.0013370249403572025	0.001951845265464738	3}
{0.0013370249403572025	0.001975727246331768	3}
{0.0013370249403572025	0.0019999014373551175	3}
{0.0013370249403572025	0.002024371413898819	3}
{0.0013370249403572025	0.0020491407950736034	3}
{0.0013370249403572025	0.002074213244272153	3}
{0.0013370249403572025	0.0020995924697109346	3}
{0.0013370249403572025	0.0021252822249786286	3}
{0.0013370249403572025	0.0021512863095912937	3}
{0.0013370249403572025	0.002177608569554319	3}
{0.0013370249403572025	0.0022042528979312353	3}
{0.0013370249403572025	0.0022312232354195173	3}
{0.0013370249403572025	0.0022585235709333953	3}
{0.0013370249403572025	0.0022861579421938243	3}
{0.0013370249403572025	0.0023141304363256694	3}
{0.0013370249403572025	0.002342445190462175	3}
{0.0013370249403572025	0.0023711063923568675	3}
{0.0013370249403572025	0.002400118281002903	3}
{0.0013370249403572025	0.0024294851472600352	3}
{0.0013370249403572025	0.0024592113344892173	3}
{0.0013370249403572025	0.0024893012391949913	3}
{0.0013370249403572025	0.002519759311675739	3}
{0.0013370249403572025	0.0025505900566818638	3}
{0.0013370249403572025	0.002581798034082065	3}
{0.0013370249403572025	0.0026133878595377205	3}
{0.0013370249403572025	0.0026453642051855646	3}
{0.0013370249403572025	0.0026777318003286792	3}
{0.0013370249403572025	0.0027104954321359657	3}
{0.0013370249403572025	0.0027436599463501756	3}
{0.0013370249403572025	0.0027772302480045764	3}
{0.0013370249403572025	0.0028112113021484305	3}
{0.0013370249403572025	0.0028456081345813035	3}
{0.0013370249403572025	0.0028804258325963914	3}
{0.0013370249403572025	0.002915669545732938	3}
{0.0013370249403572025	0.0029513444865378337	3}
{0.0013370249403572025	0.0029874559313365734	3}
{0.0013370249403572025	0.003024009221013605	3}
{0.0013370249403572025	0.0030610097618022558	3}
{0.0013370249403572025	0.0030984630260843236	3}
{0.0013370249403572025	0.0031363745531994202	3}
{0.0013370249403572025	0.003174749950264266	3}
{0.0013370249403572025	0.0032135948930019594	3}
{0.0013370249403572025	0.003252915126581427	3}
{0.0013370249403572025	0.003292716466467144	3}
{0.0013370249403572025	0.0033330047992792193	3}
{0.0013370249403572025	0.0033737860836640515	3}
{0.0013370249403572025	0.0034150663511755878	3}
{0.0013370249403572025	0.0034568517071674187	3}
{0.0013370249403572025	0.0034991483316957304	3}
{0.0013370249403572025	0.0035419624804333663	3}
{0.0013370249403572025	0.0035853004855950135	3}
{0.0013370249403572025	0.003629168756873751	3}
{0.0013370249403572025	0.0036735737823890523	3}
{0.0013370249403572025	0.003718522129646355	3}
{0.0013370249403572025	0.003764020446508423	3}
{0.0013370249403572025	0.003810075462178541	3}
{0.0013370249403572025	0.003856693988195774	3}
{0.0013370249403572025	0.0039038829194424068	3}
{0.0013370249403572025	0.00395164923516367	3}
{0.0013370249403572025	0.004000000000000001	3}
{0.0013515600142751454	0.0011999999999999995	2}
{0.0013515600142751454	0.0012146827095095632	2}
{0.0013515600142751454	0.0012295450706512443	2}
{0.0013515600142751454	0.0012445892815689844	2}
{0.0013515600142751454	0.0012598175673023116	2}
{0.0013515600142751454	0.0012752321801154324	2}
{0.0013515600142751454	0.0012908353998303344	2}
{0.0013515600142751454	0.0013066295341639751	2}
{0.0013515600142751454	0.0013226169190695969	2}
{0.0013515600142751454	0.0013387999190822063	2}
{0.0013515600142751454	0.0013551809276682993	2}
{0.0013515600142751454	0.0013717623675798434	2}
{0.0013515600142751454	0.0013885466912126152	2}
{0.0013515600142751454	0.0014055363809688992	2}
{0.0013515600142751454	0.0014227339496246394	2}
{0.0013515600142751454	0.0014401419407010833	3}
{0.0013515600142751454	0.0014577629288409595	3}
{0.0013515600142751454	0.0014755995201892783	3}
{0.0013515600142751454	0.0014936543527787707	3}
{0.0013515600142751454	0.0015119300969200576	3}
{0.0013515600142751454	0.0015304294555965941	3}
{0.0013515600142751454	0.0015491551648644296	3}
{0.0013515600142751454	0.0015681099942568835	3}
{0.0013515600142751454	0.0015872967471941464	3}
{0.0013515600142751454	0.001606718261397919	3}
{0.0013515600142751454	0.0016263774093110996	3}
{0.0013515600142751454	0.0016462770985226243	3}
{0.0013515600142751454	0.0016664202721975035	3}
{0.0013515600142751454	0.0016868099095121052	3}
{0.0013515600142751454	0.0017074490260947884	3}
{0.0013515600142751454	0.0017283406744719027	3}
{0.0013515600142751454	0.0017494879445192628	3}
{0.0013515600142751454	0.0017708939639191463	3}
{0.0013515600142751454	0.001792561898622865	3}
{0.0013515600142751454	0.0018144949533190247	3}
{0.0013515600142751454	0.0018366963719074832	3}
{0.0013515600142751454	0.0018591694379791392	3}
{0.0013515600142751454	0.0018819174753015612	3}
{0.0013515600142751454	0.0019049438483105796	3}
{0.0013515600142751454	0.0019282519626078918	3}
{0.0013515600142751454	0.001951845265464738	3}
{0.0013515600142751454	0.001975727246331768	3}
{0.0013515600142751454	0.0019999014373551175	3}
{0.0013515600142751454	0.002024371413898819	3}
{0.0013515600142751454	0.0020491407950736034	3}
{0.0013515600142751454	0.002074213244272153	3}
{0.0013515600142751454	0.0020995924697109346	3}
{0.0013515600142751454	0.0021252822249786286	3}
{0.0013515600142751454	0.0021512863095912937	3}
{0.0013515600142751454	0.002177608569554319	3}
{0.0013515600142751454	0.0022042528979312353	3}
{0.0013515600142751454	0.0022312232354195173	3}
{0.0013515600142751454	0.0022585235709333953	3}
{0.0013515600142751454	0.0022861579421938243	3}
{0.0013515600142751454	0.0023141304363256694	3}
{0.0013515600142751454	0.002342445190462175	3}
{0.0013515600142751454	0.0023711063923568675	3}
{0.0013515600142751454	0.002400118281002903	3}
{0.0013515600142751454	0.0024294851472600352	3}
{0.0013515600142751454	0.0024592113344892173	3}
{0.0013515600142751454	0.0024893012391949913	3}
{0.0013515600142751454	0.002519759311675739	3}
{0.0013515600142751454	0.0025505900566818638	3}
{0.0013515600142751454	0.002581798034082065	3}
{0.0013515600142751454	0.0026133878595377205	3}
{0.0013515600142751454	0.0026453642051855646	3}
{0.0013515600142751454	0.0026777318003286792	3}
{0.0013515600142751454	0.0027104954321359657	3}
{0.0013515600142751454	0.0027436599463501756	3}
{0.0013515600142751454	0.0027772302480045764	3}
{0.0013515600142751454	0.0028112113021484305	3}
{0.0013515600142751454	0.0028456081345813035	3}
{0.0013515600142751454	0.0028804258325963914	3}
{0.0013515600142751454	0.002915669545732938	3}
{0.0013515600142751454	0.0029513444865378337	3}
{0.0013515600142751454	0.0029874559313365734	3}
{0.0013515600142751454	0.003024009221013605	3}
{0.0013515600142751454	0.0030610097618022558	3}
{0.0013515600142751454	0.0030984630260843236	3}
{0.0013515600142751454	0.0031363745531994202	3}
{0.0013515600142751454	0.003174749950264266	3}
{0.0013515600142751454	0.0032135948930019594	3}
{0.0013515600142751454	0.003252915126581427	3}
{0.0013515600142751454	0.003292716466467144	3}
{0.0013515600142751454	0.0033330047992792193	3}
{0.0013515600142751454	0.0033737860836640515	3}
{0.0013515600142751454	0.0034150663511755878	3}
{0.0013515600142751454	0.0034568517071674187	3}
{0.0013515600142751454	0.0034991483316957304	3}
{0.0013515600142751454	0.0035419624804333663	3}
{0.0013515600142751454	0.0035853004855950135	3}
{0.0013515600142751454	0.003629168756873751	3}
{0.0013515600142751454	0.0036735737823890523	3}
{0.0013515600142751454	0.003718522129646355	3}
{0.0013515600142751454	0.003764020446508423	3}
{0.0013515600142751454	0.003810075462178541	3}
{0.0013515600142751454	0.003856693988195774	3}
{0.0013515600142751454	0.0039038829194424068	3}
{0.0013515600142751454	0.00395164923516367	3}
{0.0013515600142751454	0.004000000000000001	3}
{0.001366253101979833	0.0011999999999999995	2}
{0.001366253101979833	0.0012146827095095632	2}
{0.001366253101979833	0.0012295450706512443	2}
{0.001366253101979833	0.0012445892815689844	2}
{0.001366253101979833	0.0012598175673023116	2}
{0.001366253101979833	0.0012752321801154324	2}
{0.001366253101979833	0.0012908353998303344	2}
{0.001366253101979833	0.0013066295341639751	2}
{0.001366253101979833	0.0013226169190695969	2}
{0.001366253101979833	0.0013387999190822063	2}
{0.001366253101979833	0.0013551809276682993	2}
{0.001366253101979833	0.0013717623675798434	2}
{0.001366253101979833	0.0013885466912126152	2}
{0.001366253101979833	0.0014055363809688992	2}
{0.001366253101979833	0.0014227339496246394	2}
{0.001366253101979833	0.0014401419407010833	2}
{0.001366253101979833	0.0014577629288409595	3}
{0.001366253101979833	0.0014755995201892783	3}
{0.001366253101979833	0.0014936543527787707	3}
{0.001366253101979833	0.0015119300969200576	3}
{0.001366253101979833	0.0015304294555965941	3}
{0.001366253101979833	0.0015491551648644296	3}
{0.001366253101979833	0.0015681099942568835	3}
{0.001366253101979833	0.0015872967471941464	3}
{0.001366253101979833	0.001606718261397919	3}
{0.001366253101979833	0.0016263774093110996	3}
{0.001366253101979833	0.0016462770985226243	3}
{0.001366253101979833	0.0016664202721975035	3}
{0.001366253101979833	0.0016868099095121052	3}
{0.001366253101979833	0.0017074490260947884	3}
{0.001366253101979833	0.0017283406744719027	3}
{0.001366253101979833	0.0017494879445192628	3}
{0.001366253101979833	0.0017708939639191463	3}
{0.001366253101979833	0.001792561898622865	3}
{0.001366253101979833	0.0018144949533190247	3}
{0.001366253101979833	0.0018366963719074832	3}
{0.001366253101979833	0.0018591694379791392	3}
{0.001366253101979833	0.0018819174753015612	3}
{0.001366253101979833	0.0019049438483105796	3}
{0.001366253101979833	0.0019282519626078918	3}
{0.001366253101979833	0.001951845265464738	3}
{0.001366253101979833	0.001975727246331768	3}
{0.001366253101979833	0.0019999014373551175	3}
{0.001366253101979833	0.002024371413898819	3}
{0.001366253101979833	0.0020491407950736034	3}
{0.001366253101979833	0.002074213244272153	3}
{0.001366253101979833	0.0020995924697109346	3}
{0.001366253101979833	0.0021252822249786286	3}
{0.001366253101979833	0.0021512863095912937	3}
{0.001366253101979833	0.002177608569554319	3}
{0.001366253101979833	0.0022042528979312353	3}
{0.001366253101979833	0.0022312232354195173	3}
{0.001366253101979833	0.0022585235709333953	3}
{0.001366253101979833	0.0022861579421938243	3}
{0.001366253101979833	0.0023141304363256694	3}
{0.001366253101979833	0.002342445190462175	3}
{0.001366253101979833	0.0023711063923568675	3}
{0.001366253101979833	0.002400118281002903	3}
{0.001366253101979833	0.0024294851472600352	3}
{0.001366253101979833	0.0024592113344892173	3}
{0.001366253101979833	0.0024893012391949913	3}
{0.001366253101979833	0.002519759311675739	3}
{0.001366253101979833	0.0025505900566818638	3}
{0.001366253101979833	0.002581798034082065	3}
{0.001366253101979833	0.0026133878595377205	3}
{0.001366253101979833	0.0026453642051855646	3}
{0.001366253101979833	0.0026777318003286792	3}
{0.001366253101979833	0.0027104954321359657	3}
{0.001366253101979833	0.0027436599463501756	3}
{0.001366253101979833	0.0027772302480045764	3}
{0.001366253101979833	0.0028112113021484305	3}
{0.001366253101979833	0.0028456081345813035	3}
{0.001366253101979833	0.0028804258325963914	3}
{0.001366253101979833	0.002915669545732938	3}
{0.001366253101979833	0.0029513444865378337	3}
{0.001366253101979833	0.0029874559313365734	3}
{0.001366253101979833	0.003024009221013605	3}
{0.001366253101979833	0.0030610097618022558	3}
{0.001366253101979833	0.0030984630260843236	3}
{0.001366253101979833	0.0031363745531994202	3}
{0.001366253101979833	0.003174749950264266	3}
{0.001366253101979833	0.0032135948930019594	3}
{0.001366253101979833	0.003252915126581427	3}
{0.001366253101979833	0.003292716466467144	3}
{0.001366253101979833	0.0033330047992792193	3}
{0.001366253101979833	0.0033737860836640515	3}
{0.001366253101979833	0.0034150663511755878	3}
{0.001366253101979833	0.0034568517071674187	3}
{0.001366253101979833	0.0034991483316957304	3}
{0.001366253101979833	0.0035419624804333663	3}
{0.001366253101979833	0.0035853004855950135	3}
{0.001366253101979833	0.003629168756873751	3}
{0.001366253101979833	0.0036735737823890523	3}
{0.001366253101979833	0.003718522129646355	3}
{0.001366253101979833	0.003764020446508423	3}
{0.001366253101979833	0.003810075462178541	3}
{0.001366253101979833	0.003856693988195774	3}
{0.001366253101979833	0.0039038829194424068	3}
{0.001366253101979833	0.00395164923516367	3}
{0.001366253101979833	0.004000000000000001	3}
{0.0013811059212717367	0.0011999999999999995	2}
{0.0013811059212717367	0.0012146827095095632	2}
{0.0013811059212717367	0.0012295450706512443	2}
{0.0013811059212717367	0.0012445892815689844	2}
{0.0013811059212717367	0.0012598175673023116	2}
{0.0013811059212717367	0.0012752321801154324	2}
{0.0013811059212717367	0.0012908353998303344	2}
{0.0013811059212717367	0.0013066295341639751	2}
{0.0013811059212717367	0.0013226169190695969	2}
{0.0013811059212717367	0.0013387999190822063	2}
{0.0013811059212717367	0.0013551809276682993	2}
{0.0013811059212717367	0.0013717623675798434	2}
{0.0013811059212717367	0.0013885466912126152	2}
{0.0013811059212717367	0.0014055363809688992	2}
{0.0013811059212717367	0.0014227339496246394	2}
{0.0013811059212717367	0.0014401419407010833	2}
{0.0013811059212717367	0.0014577629288409595	2}
{0.0013811059212717367	0.0014755995201892783	3}
{0.0013811059212717367	0.0014936543527787707	3}
{0.0013811059212717367	0.0015119300969200576	3}
{0.0013811059212717367	0.0015304294555965941	3}
{0.0013811059212717367	0.0015491551648644296	3}
{0.0013811059212717367	0.0015681099942568835	3}
{0.0013811059212717367	0.0015872967471941464	3}
{0.0013811059212717367	0.001606718261397919	3}
{0.0013811059212717367	0.0016263774093110996	3}
{0.0013811059212717367	0.0016462770985226243	3}
{0.0013811059212717367	0.0016664202721975035	3}
{0.0013811059212717367	0.0016868099095121052	3}
{0.0013811059212717367	0.0017074490260947884	3}
{0.0013811059212717367	0.0017283406744719027	3}
{0.0013811059212717367	0.0017494879445192628	3}
{0.0013811059212717367	0.0017708939639191463	3}
{0.0013811059212717367	0.001792561898622865	3}
{0.0013811059212717367	0.0018144949533190247	3}
{0.0013811059212717367	0.0018366963719074832	3}
{0.0013811059212717367	0.0018591694379791392	3}
{0.0013811059212717367	0.0018819174753015612	3}
{0.0013811059212717367	0.0019049438483105796	3}
{0.0013811059212717367	0.0019282519626078918	3}
{0.0013811059212717367	0.001951845265464738	3}
{0.0013811059212717367	0.001975727246331768	3}
{0.0013811059212717367	0.0019999014373551175	3}
{0.0013811059212717367	0.002024371413898819	3}
{0.0013811059212717367	0.0020491407950736034	3}
{0.0013811059212717367	0.002074213244272153	3}
{0.0013811059212717367	0.0020995924697109346	3}
{0.0013811059212717367	0.0021252822249786286	3}
{0.0013811059212717367	0.0021512863095912937	3}
{0.0013811059212717367	0.002177608569554319	3}
{0.0013811059212717367	0.0022042528979312353	3}
{0.0013811059212717367	0.0022312232354195173	3}
{0.0013811059212717367	0.0022585235709333953	3}
{0.0013811059212717367	0.0022861579421938243	3}
{0.0013811059212717367	0.0023141304363256694	3}
{0.0013811059212717367	0.002342445190462175	3}
{0.0013811059212717367	0.0023711063923568675	3}
{0.0013811059212717367	0.002400118281002903	3}
{0.0013811059212717367	0.0024294851472600352	3}
{0.0013811059212717367	0.0024592113344892173	3}
{0.0013811059212717367	0.0024893012391949913	3}
{0.0013811059212717367	0.002519759311675739	3}
{0.0013811059212717367	0.0025505900566818638	3}
{0.0013811059212717367	0.002581798034082065	3}
{0.0013811059212717367	0.0026133878595377205	3}
{0.0013811059212717367	0.0026453642051855646	3}
{0.0013811059212717367	0.0026777318003286792	3}
{0.0013811059212717367	0.0027104954321359657	3}
{0.0013811059212717367	0.0027436599463501756	3}
{0.0013811059212717367	0.0027772302480045764	3}
{0.0013811059212717367	0.0028112113021484305	3}
{0.0013811059212717367	0.0028456081345813035	3}
{0.0013811059212717367	0.0028804258325963914	3}
{0.0013811059212717367	0.002915669545732938	3}
{0.0013811059212717367	0.0029513444865378337	3}
{0.0013811059212717367	0.0029874559313365734	3}
{0.0013811059212717367	0.003024009221013605	3}
{0.0013811059212717367	0.0030610097618022558	3}
{0.0013811059212717367	0.0030984630260843236	3}
{0.0013811059212717367	0.0031363745531994202	3}
{0.0013811059212717367	0.003174749950264266	3}
{0.0013811059212717367	0.0032135948930019594	3}
{0.0013811059212717367	0.003252915126581427	3}
{0.0013811059212717367	0.003292716466467144	3}
{0.0013811059212717367	0.0033330047992792193	3}
{0.0013811059212717367	0.0033737860836640515	3}
{0.0013811059212717367	0.0034150663511755878	3}
{0.0013811059212717367	0.0034568517071674187	3}
{0.0013811059212717367	0.0034991483316957304	3}
{0.0013811059212717367	0.0035419624804333663	3}
{0.0013811059212717367	0.0035853004855950135	3}
{0.0013811059212717367	0.003629168756873751	3}
{0.0013811059212717367	0.0036735737823890523	3}
{0.0013811059212717367	0.003718522129646355	3}
{0.0013811059212717367	0.003764020446508423	3}
{0.0013811059212717367	0.003810075462178541	3}
{0.0013811059212717367	0.003856693988195774	3}
{0.0013811059212717367	0.0039038829194424068	3}
{0.0013811059212717367	0.00395164923516367	3}
{0.0013811059212717367	0.004000000000000001	3}
{0.001396120208625889	0.0011999999999999995	2}
{0.001396120208625889	0.0012146827095095632	2}
{0.001396120208625889	0.0012295450706512443	2}
{0.001396120208625889	0.0012445892815689844	2}
{0.001396120208625889	0.0012598175673023116	2}
{0.001396120208625889	0.0012752321801154324	2}
{0.001396120208625889	0.0012908353998303344	2}
{0.001396120208625889	0.0013066295341639751	2}
{0.001396120208625889	0.0013226169190695969	2}
{0.001396120208625889	0.0013387999190822063	2}
{0.001396120208625889	0.0013551809276682993	2}
{0.001396120208625889	0.0013717623675798434	2}
{0.001396120208625889	0.0013885466912126152	2}
{0.001396120208625889	0.0014055363809688992	2}
{0.001396120208625889	0.0014227339496246394	2}
{0.001396120208625889	0.0014401419407010833	2}
{0.001396120208625889	0.0014577629288409595	2}
{0.001396120208625889	0.0014755995201892783	2}
{0.001396120208625889	0.0014936543527787707	3}
{0.001396120208625889	0.0015119300969200576	3}
{0.001396120208625889	0.0015304294555965941	3}
{0.001396120208625889	0.0015491551648644296	3}
{0.001396120208625889	0.0015681099942568835	3}
{0.001396120208625889	0.0015872967471941464	3}
{0.001396120208625889	0.001606718261397919	3}
{0.001396120208625889	0.0016263774093110996	3}
{0.001396120208625889	0.0016462770985226243	3}
{0.001396120208625889	0.0016664202721975035	3}
{0.001396120208625889	0.0016868099095121052	3}
{0.001396120208625889	0.0017074490260947884	3}
{0.001396120208625889	0.0017283406744719027	3}
{0.001396120208625889	0.0017494879445192628	3}
{0.001396120208625889	0.0017708939639191463	3}
{0.001396120208625889	0.001792561898622865	3}
{0.001396120208625889	0.0018144949533190247	3}
{0.001396120208625889	0.0018366963719074832	3}
{0.001396120208625889	0.0018591694379791392	3}
{0.001396120208625889	0.0018819174753015612	3}
{0.001396120208625889	0.0019049438483105796	3}
{0.001396120208625889	0.0019282519626078918	3}
{0.001396120208625889	0.001951845265464738	3}
{0.001396120208625889	0.001975727246331768	3}
{0.001396120208625889	0.0019999014373551175	3}
{0.001396120208625889	0.002024371413898819	3}
{0.001396120208625889	0.0020491407950736034	3}
{0.001396120208625889	0.002074213244272153	3}
{0.001396120208625889	0.0020995924697109346	3}
{0.001396120208625889	0.0021252822249786286	3}
{0.001396120208625889	0.0021512863095912937	3}
{0.001396120208625889	0.002177608569554319	3}
{0.001396120208625889	0.0022042528979312353	3}
{0.001396120208625889	0.0022312232354195173	3}
{0.001396120208625889	0.0022585235709333953	3}
{0.001396120208625889	0.0022861579421938243	3}
{0.001396120208625889	0.0023141304363256694	3}
{0.001396120208625889	0.002342445190462175	3}
{0.001396120208625889	0.0023711063923568675	3}
{0.001396120208625889	0.002400118281002903	3}
{0.001396120208625889	0.0024294851472600352	3}
{0.001396120208625889	0.0024592113344892173	3}
{0.001396120208625889	0.0024893012391949913	3}
{0.001396120208625889	0.002519759311675739	3}
{0.001396120208625889	0.0025505900566818638	3}
{0.001396120208625889	0.002581798034082065	3}
{0.001396120208625889	0.0026133878595377205	3}
{0.001396120208625889	0.0026453642051855646	3}
{0.001396120208625889	0.0026777318003286792	3}
{0.001396120208625889	0.0027104954321359657	3}
{0.001396120208625889	0.0027436599463501756	3}
{0.001396120208625889	0.0027772302480045764	3}
{0.001396120208625889	0.0028112113021484305	3}
{0.001396120208625889	0.0028456081345813035	3}
{0.001396120208625889	0.0028804258325963914	3}
{0.001396120208625889	0.002915669545732938	3}
{0.001396120208625889	0.0029513444865378337	3}
{0.001396120208625889	0.0029874559313365734	3}
{0.001396120208625889	0.003024009221013605	3}
{0.001396120208625889	0.0030610097618022558	3}
{0.001396120208625889	0.0030984630260843236	3}
{0.001396120208625889	0.0031363745531994202	3}
{0.001396120208625889	0.003174749950264266	3}
{0.001396120208625889	0.0032135948930019594	3}
{0.001396120208625889	0.003252915126581427	3}
{0.001396120208625889	0.003292716466467144	3}
{0.001396120208625889	0.0033330047992792193	3}
{0.001396120208625889	0.0033737860836640515	3}
{0.001396120208625889	0.0034150663511755878	3}
{0.001396120208625889	0.0034568517071674187	3}
{0.001396120208625889	0.0034991483316957304	3}
{0.001396120208625889	0.0035419624804333663	3}
{0.001396120208625889	0.0035853004855950135	3}
{0.001396120208625889	0.003629168756873751	3}
{0.001396120208625889	0.0036735737823890523	3}
{0.001396120208625889	0.003718522129646355	3}
{0.001396120208625889	0.003764020446508423	3}
{0.001396120208625889	0.003810075462178541	3}
{0.001396120208625889	0.003856693988195774	3}
{0.001396120208625889	0.0039038829194424068	3}
{0.001396120208625889	0.00395164923516367	3}
{0.001396120208625889	0.004000000000000001	3}
{0.0014112977193949012	0.0011999999999999995	2}
{0.0014112977193949012	0.0012146827095095632	2}
{0.0014112977193949012	0.0012295450706512443	2}
{0.0014112977193949012	0.0012445892815689844	2}
{0.0014112977193949012	0.0012598175673023116	2}
{0.0014112977193949012	0.0012752321801154324	2}
{0.0014112977193949012	0.0012908353998303344	2}
{0.0014112977193949012	0.0013066295341639751	2}
{0.0014112977193949012	0.0013226169190695969	2}
{0.0014112977193949012	0.0013387999190822063	2}
{0.0014112977193949012	0.0013551809276682993	2}
{0.0014112977193949012	0.0013717623675798434	2}
{0.0014112977193949012	0.0013885466912126152	2}
{0.0014112977193949012	0.0014055363809688992	2}
{0.0014112977193949012	0.0014227339496246394	2}
{0.0014112977193949012	0.0014401419407010833	2}
{0.0014112977193949012	0.0014577629288409595	2}
{0.0014112977193949012	0.0014755995201892783	2}
{0.0014112977193949012	0.0014936543527787707	2}
{0.0014112977193949012	0.0015119300969200576	3}
{0.0014112977193949012	0.0015304294555965941	3}
{0.0014112977193949012	0.0015491551648644296	3}
{0.0014112977193949012	0.0015681099942568835	3}
{0.0014112977193949012	0.0015872967471941464	3}
{0.0014112977193949012	0.001606718261397919	3}
{0.0014112977193949012	0.0016263774093110996	3}
{0.0014112977193949012	0.0016462770985226243	3}
{0.0014112977193949012	0.0016664202721975035	3}
{0.0014112977193949012	0.0016868099095121052	3}
{0.0014112977193949012	0.0017074490260947884	3}
{0.0014112977193949012	0.0017283406744719027	3}
{0.0014112977193949012	0.0017494879445192628	3}
{0.0014112977193949012	0.0017708939639191463	3}
{0.0014112977193949012	0.001792561898622865	3}
{0.0014112977193949012	0.0018144949533190247	3}
{0.0014112977193949012	0.0018366963719074832	3}
{0.0014112977193949012	0.0018591694379791392	3}
{0.0014112977193949012	0.0018819174753015612	3}
{0.0014112977193949012	0.0019049438483105796	3}
{0.0014112977193949012	0.0019282519626078918	3}
{0.0014112977193949012	0.001951845265464738	3}
{0.0014112977193949012	0.001975727246331768	3}
{0.0014112977193949012	0.0019999014373551175	3}
{0.0014112977193949012	0.002024371413898819	3}
{0.0014112977193949012	0.0020491407950736034	3}
{0.0014112977193949012	0.002074213244272153	3}
{0.0014112977193949012	0.0020995924697109346	3}
{0.0014112977193949012	0.0021252822249786286	3}
{0.0014112977193949012	0.0021512863095912937	3}
{0.0014112977193949012	0.002177608569554319	3}
{0.0014112977193949012	0.0022042528979312353	3}
{0.0014112977193949012	0.0022312232354195173	3}
{0.0014112977193949012	0.0022585235709333953	3}
{0.0014112977193949012	0.0022861579421938243	3}
{0.0014112977193949012	0.0023141304363256694	3}
{0.0014112977193949012	0.002342445190462175	3}
{0.0014112977193949012	0.0023711063923568675	3}
{0.0014112977193949012	0.002400118281002903	3}
{0.0014112977193949012	0.0024294851472600352	3}
{0.0014112977193949012	0.0024592113344892173	3}
{0.0014112977193949012	0.0024893012391949913	3}
{0.0014112977193949012	0.002519759311675739	3}
{0.0014112977193949012	0.0025505900566818638	3}
{0.0014112977193949012	0.002581798034082065	3}
{0.0014112977193949012	0.0026133878595377205	3}
{0.0014112977193949012	0.0026453642051855646	3}
{0.0014112977193949012	0.0026777318003286792	3}
{0.0014112977193949012	0.0027104954321359657	3}
{0.0014112977193949012	0.0027436599463501756	3}
{0.0014112977193949012	0.0027772302480045764	3}
{0.0014112977193949012	0.0028112113021484305	3}
{0.0014112977193949012	0.0028456081345813035	3}
{0.0014112977193949012	0.0028804258325963914	3}
{0.0014112977193949012	0.002915669545732938	3}
{0.0014112977193949012	0.0029513444865378337	3}
{0.0014112977193949012	0.0029874559313365734	3}
{0.0014112977193949012	0.003024009221013605	3}
{0.0014112977193949012	0.0030610097618022558	3}
{0.0014112977193949012	0.0030984630260843236	3}
{0.0014112977193949012	0.0031363745531994202	3}
{0.0014112977193949012	0.003174749950264266	3}
{0.0014112977193949012	0.0032135948930019594	3}
{0.0014112977193949012	0.003252915126581427	3}
{0.0014112977193949012	0.003292716466467144	3}
{0.0014112977193949012	0.0033330047992792193	3}
{0.0014112977193949012	0.0033737860836640515	3}
{0.0014112977193949012	0.0034150663511755878	3}
{0.0014112977193949012	0.0034568517071674187	3}
{0.0014112977193949012	0.0034991483316957304	3}
{0.0014112977193949012	0.0035419624804333663	3}
{0.0014112977193949012	0.0035853004855950135	3}
{0.0014112977193949012	0.003629168756873751	3}
{0.0014112977193949012	0.0036735737823890523	3}
{0.0014112977193949012	0.003718522129646355	3}
{0.0014112977193949012	0.003764020446508423	3}
{0.0014112977193949012	0.003810075462178541	3}
{0.0014112977193949012	0.003856693988195774	3}
{0.0014112977193949012	0.0039038829194424068	3}
{0.0014112977193949012	0.00395164923516367	3}
{0.0014112977193949012	0.004000000000000001	3}
{0.0014266402280141844	0.0011999999999999995	2}
{0.0014266402280141844	0.0012146827095095632	2}
{0.0014266402280141844	0.0012295450706512443	2}
{0.0014266402280141844	0.0012445892815689844	2}
{0.0014266402280141844	0.0012598175673023116	2}
{0.0014266402280141844	0.0012752321801154324	2}
{0.0014266402280141844	0.0012908353998303344	2}
{0.0014266402280141844	0.0013066295341639751	2}
{0.0014266402280141844	0.0013226169190695969	2}
{0.0014266402280141844	0.0013387999190822063	2}
{0.0014266402280141844	0.0013551809276682993	2}
{0.0014266402280141844	0.0013717623675798434	2}
{0.0014266402280141844	0.0013885466912126152	2}
{0.0014266402280141844	0.0014055363809688992	2}
{0.0014266402280141844	0.0014227339496246394	2}
{0.0014266402280141844	0.0014401419407010833	2}
{0.0014266402280141844	0.0014577629288409595	2}
{0.0014266402280141844	0.0014755995201892783	2}
{0.0014266402280141844	0.0014936543527787707	2}
{0.0014266402280141844	0.0015119300969200576	2}
{0.0014266402280141844	0.0015304294555965941	3}
{0.0014266402280141844	0.0015491551648644296	3}
{0.0014266402280141844	0.0015681099942568835	3}
{0.0014266402280141844	0.0015872967471941464	3}
{0.0014266402280141844	0.001606718261397919	3}
{0.0014266402280141844	0.0016263774093110996	3}
{0.0014266402280141844	0.0016462770985226243	3}
{0.0014266402280141844	0.0016664202721975035	3}
{0.0014266402280141844	0.0016868099095121052	3}
{0.0014266402280141844	0.0017074490260947884	3}
{0.0014266402280141844	0.0017283406744719027	3}
{0.0014266402280141844	0.0017494879445192628	3}
{0.0014266402280141844	0.0017708939639191463	3}
{0.0014266402280141844	0.001792561898622865	3}
{0.0014266402280141844	0.0018144949533190247	3}
{0.0014266402280141844	0.0018366963719074832	3}
{0.0014266402280141844	0.0018591694379791392	3}
{0.0014266402280141844	0.0018819174753015612	3}
{0.0014266402280141844	0.0019049438483105796	3}
{0.0014266402280141844	0.0019282519626078918	3}
{0.0014266402280141844	0.001951845265464738	3}
{0.0014266402280141844	0.001975727246331768	3}
{0.0014266402280141844	0.0019999014373551175	3}
{0.0014266402280141844	0.002024371413898819	3}
{0.0014266402280141844	0.0020491407950736034	3}
{0.0014266402280141844	0.002074213244272153	3}
{0.0014266402280141844	0.0020995924697109346	3}
{0.0014266402280141844	0.0021252822249786286	3}
{0.0014266402280141844	0.0021512863095912937	3}
{0.0014266402280141844	0.002177608569554319	3}
{0.0014266402280141844	0.0022042528979312353	3}
{0.0014266402280141844	0.0022312232354195173	3}
{0.0014266402280141844	0.0022585235709333953	3}
{0.0014266402280141844	0.0022861579421938243	3}
{0.0014266402280141844	0.0023141304363256694	3}
{0.0014266402280141844	0.002342445190462175	3}
{0.0014266402280141844	0.0023711063923568675	3}
{0.0014266402280141844	0.002400118281002903	3}
{0.0014266402280141844	0.0024294851472600352	3}
{0.0014266402280141844	0.0024592113344892173	3}
{0.0014266402280141844	0.0024893012391949913	3}
{0.0014266402280141844	0.002519759311675739	3}
{0.0014266402280141844	0.0025505900566818638	3}
{0.0014266402280141844	0.002581798034082065	3}
{0.0014266402280141844	0.0026133878595377205	3}
{0.0014266402280141844	0.0026453642051855646	3}
{0.0014266402280141844	0.0026777318003286792	3}
{0.0014266402280141844	0.0027104954321359657	3}
{0.0014266402280141844	0.0027436599463501756	3}
{0.0014266402280141844	0.0027772302480045764	3}
{0.0014266402280141844	0.0028112113021484305	3}
{0.0014266402280141844	0.0028456081345813035	3}
{0.0014266402280141844	0.0028804258325963914	3}
{0.0014266402280141844	0.002915669545732938	3}
{0.0014266402280141844	0.0029513444865378337	3}
{0.0014266402280141844	0.0029874559313365734	3}
{0.0014266402280141844	0.003024009221013605	3}
{0.0014266402280141844	0.0030610097618022558	3}
{0.0014266402280141844	0.0030984630260843236	3}
{0.0014266402280141844	0.0031363745531994202	3}
{0.0014266402280141844	0.003174749950264266	3}
{0.0014266402280141844	0.0032135948930019594	3}
{0.0014266402280141844	0.003252915126581427	3}
{0.0014266402280141844	0.003292716466467144	3}
{0.0014266402280141844	0.0033330047992792193	3}
{0.0014266402280141844	0.0033737860836640515	3}
{0.0014266402280141844	0.0034150663511755878	3}
{0.0014266402280141844	0.0034568517071674187	3}
{0.0014266402280141844	0.0034991483316957304	3}
{0.0014266402280141844	0.0035419624804333663	3}
{0.0014266402280141844	0.0035853004855950135	3}
{0.0014266402280141844	0.003629168756873751	3}
{0.0014266402280141844	0.0036735737823890523	3}
{0.0014266402280141844	0.003718522129646355	3}
{0.0014266402280141844	0.003764020446508423	3}
{0.0014266402280141844	0.003810075462178541	3}
{0.0014266402280141844	0.003856693988195774	3}
{0.0014266402280141844	0.0039038829194424068	3}
{0.0014266402280141844	0.00395164923516367	3}
{0.0014266402280141844	0.004000000000000001	3}
{0.0014421495282094037	0.0011999999999999995	2}
{0.0014421495282094037	0.0012146827095095632	2}
{0.0014421495282094037	0.0012295450706512443	2}
{0.0014421495282094037	0.0012445892815689844	2}
{0.0014421495282094037	0.0012598175673023116	2}
{0.0014421495282094037	0.0012752321801154324	2}
{0.0014421495282094037	0.0012908353998303344	2}
{0.0014421495282094037	0.0013066295341639751	2}
{0.0014421495282094037	0.0013226169190695969	2}
{0.0014421495282094037	0.0013387999190822063	2}
{0.0014421495282094037	0.0013551809276682993	2}
{0.0014421495282094037	0.0013717623675798434	2}
{0.0014421495282094037	0.0013885466912126152	2}
{0.0014421495282094037	0.0014055363809688992	2}
{0.0014421495282094037	0.0014227339496246394	2}
{0.0014421495282094037	0.0014401419407010833	2}
{0.0014421495282094037	0.0014577629288409595	2}
{0.0014421495282094037	0.0014755995201892783	2}
{0.0014421495282094037	0.0014936543527787707	2}
{0.0014421495282094037	0.0015119300969200576	2}
{0.0014421495282094037	0.0015304294555965941	2}
{0.0014421495282094037	0.0015491551648644296	3}
{0.0014421495282094037	0.0015681099942568835	3}
{0.0014421495282094037	0.0015872967471941464	3}
{0.0014421495282094037	0.001606718261397919	3}
{0.0014421495282094037	0.0016263774093110996	3}
{0.0014421495282094037	0.0016462770985226243	3}
{0.0014421495282094037	0.0016664202721975035	3}
{0.0014421495282094037	0.0016868099095121052	3}
{0.0014421495282094037	0.0017074490260947884	3}
{0.0014421495282094037	0.0017283406744719027	3}
{0.0014421495282094037	0.0017494879445192628	3}
{0.0014421495282094037	0.0017708939639191463	3}
{0.0014421495282094037	0.001792561898622865	3}
{0.0014421495282094037	0.0018144949533190247	3}
{0.0014421495282094037	0.0018366963719074832	3}
{0.0014421495282094037	0.0018591694379791392	3}
{0.0014421495282094037	0.0018819174753015612	3}
{0.0014421495282094037	0.0019049438483105796	3}
{0.0014421495282094037	0.0019282519626078918	3}
{0.0014421495282094037	0.001951845265464738	3}
{0.0014421495282094037	0.001975727246331768	3}
{0.0014421495282094037	0.0019999014373551175	3}
{0.0014421495282094037	0.002024371413898819	3}
{0.0014421495282094037	0.0020491407950736034	3}
{0.0014421495282094037	0.002074213244272153	3}
{0.0014421495282094037	0.0020995924697109346	3}
{0.0014421495282094037	0.0021252822249786286	3}
{0.0014421495282094037	0.0021512863095912937	3}
{0.0014421495282094037	0.002177608569554319	3}
{0.0014421495282094037	0.0022042528979312353	3}
{0.0014421495282094037	0.0022312232354195173	3}
{0.0014421495282094037	0.0022585235709333953	3}
{0.0014421495282094037	0.0022861579421938243	3}
{0.0014421495282094037	0.0023141304363256694	3}
{0.0014421495282094037	0.002342445190462175	3}
{0.0014421495282094037	0.0023711063923568675	3}
{0.0014421495282094037	0.002400118281002903	3}
{0.0014421495282094037	0.0024294851472600352	3}
{0.0014421495282094037	0.0024592113344892173	3}
{0.0014421495282094037	0.0024893012391949913	3}
{0.0014421495282094037	0.002519759311675739	3}
{0.0014421495282094037	0.0025505900566818638	3}
{0.0014421495282094037	0.002581798034082065	3}
{0.0014421495282094037	0.0026133878595377205	3}
{0.0014421495282094037	0.0026453642051855646	3}
{0.0014421495282094037	0.0026777318003286792	3}
{0.0014421495282094037	0.0027104954321359657	3}
{0.0014421495282094037	0.0027436599463501756	3}
{0.0014421495282094037	0.0027772302480045764	3}
{0.0014421495282094037	0.0028112113021484305	3}
{0.0014421495282094037	0.0028456081345813035	3}
{0.0014421495282094037	0.0028804258325963914	3}
{0.0014421495282094037	0.002915669545732938	3}
{0.0014421495282094037	0.0029513444865378337	3}
{0.0014421495282094037	0.0029874559313365734	3}
{0.0014421495282094037	0.003024009221013605	3}
{0.0014421495282094037	0.0030610097618022558	3}
{0.0014421495282094037	0.0030984630260843236	3}
{0.0014421495282094037	0.0031363745531994202	3}
{0.0014421495282094037	0.003174749950264266	3}
{0.0014421495282094037	0.0032135948930019594	3}
{0.0014421495282094037	0.003252915126581427	3}
{0.0014421495282094037	0.003292716466467144	3}
{0.0014421495282094037	0.0033330047992792193	3}
{0.0014421495282094037	0.0033737860836640515	3}
{0.0014421495282094037	0.0034150663511755878	3}
{0.0014421495282094037	0.0034568517071674187	3}
{0.0014421495282094037	0.0034991483316957304	3}
{0.0014421495282094037	0.0035419624804333663	3}
{0.0014421495282094037	0.0035853004855950135	3}
{0.0014421495282094037	0.003629168756873751	3}
{0.0014421495282094037	0.0036735737823890523	3}
{0.0014421495282094037	0.003718522129646355	3}
{0.0014421495282094037	0.003764020446508423	3}
{0.0014421495282094037	0.003810075462178541	3}
{0.0014421495282094037	0.003856693988195774	3}
{0.0014421495282094037	0.0039038829194424068	3}
{0.0014421495282094037	0.00395164923516367	3}
{0.0014421495282094037	0.004000000000000001	3}
{0.0014578274332061871	0.0011999999999999995	2}
{0.0014578274332061871	0.0012146827095095632	2}
{0.0014578274332061871	0.0012295450706512443	2}
{0.0014578274332061871	0.0012445892815689844	2}
{0.0014578274332061871	0.0012598175673023116	2}
{0.0014578274332061871	0.0012752321801154324	2}
{0.0014578274332061871	0.0012908353998303344	2}
{0.0014578274332061871	0.0013066295341639751	2}
{0.0014578274332061871	0.0013226169190695969	2}
{0.0014578274332061871	0.0013387999190822063	2}
{0.0014578274332061871	0.0013551809276682993	2}
{0.0014578274332061871	0.0013717623675798434	2}
{0.0014578274332061871	0.0013885466912126152	2}
{0.0014578274332061871	0.0014055363809688992	2}
{0.0014578274332061871	0.0014227339496246394	2}
{0.0014578274332061871	0.0014401419407010833	2}
{0.0014578274332061871	0.0014577629288409595	2}
{0.0014578274332061871	0.0014755995201892783	2}
{0.0014578274332061871	0.0014936543527787707	2}
{0.0014578274332061871	0.0015119300969200576	2}
{0.0014578274332061871	0.0015304294555965941	2}
{0.0014578274332061871	0.0015491551648644296	2}
{0.0014578274332061871	0.0015681099942568835	3}
{0.0014578274332061871	0.0015872967471941464	3}
{0.0014578274332061871	0.001606718261397919	3}
{0.0014578274332061871	0.0016263774093110996	3}
{0.0014578274332061871	0.0016462770985226243	3}
{0.0014578274332061871	0.0016664202721975035	3}
{0.0014578274332061871	0.0016868099095121052	3}
{0.0014578274332061871	0.0017074490260947884	3}
{0.0014578274332061871	0.0017283406744719027	3}
{0.0014578274332061871	0.0017494879445192628	3}
{0.0014578274332061871	0.0017708939639191463	3}
{0.0014578274332061871	0.001792561898622865	3}
{0.0014578274332061871	0.0018144949533190247	3}
{0.0014578274332061871	0.0018366963719074832	3}
{0.0014578274332061871	0.0018591694379791392	3}
{0.0014578274332061871	0.0018819174753015612	3}
{0.0014578274332061871	0.0019049438483105796	3}
{0.0014578274332061871	0.0019282519626078918	3}
{0.0014578274332061871	0.001951845265464738	3}
{0.0014578274332061871	0.001975727246331768	3}
{0.0014578274332061871	0.0019999014373551175	3}
{0.0014578274332061871	0.002024371413898819	3}
{0.0014578274332061871	0.0020491407950736034	3}
{0.0014578274332061871	0.002074213244272153	3}
{0.0014578274332061871	0.0020995924697109346	3}
{0.0014578274332061871	0.0021252822249786286	3}
{0.0014578274332061871	0.0021512863095912937	3}
{0.0014578274332061871	0.002177608569554319	3}
{0.0014578274332061871	0.0022042528979312353	3}
{0.0014578274332061871	0.0022312232354195173	3}
{0.0014578274332061871	0.0022585235709333953	3}
{0.0014578274332061871	0.0022861579421938243	3}
{0.0014578274332061871	0.0023141304363256694	3}
{0.0014578274332061871	0.002342445190462175	3}
{0.0014578274332061871	0.0023711063923568675	3}
{0.0014578274332061871	0.002400118281002903	3}
{0.0014578274332061871	0.0024294851472600352	3}
{0.0014578274332061871	0.0024592113344892173	3}
{0.0014578274332061871	0.0024893012391949913	3}
{0.0014578274332061871	0.002519759311675739	3}
{0.0014578274332061871	0.0025505900566818638	3}
{0.0014578274332061871	0.002581798034082065	3}
{0.0014578274332061871	0.0026133878595377205	3}
{0.0014578274332061871	0.0026453642051855646	3}
{0.0014578274332061871	0.0026777318003286792	3}
{0.0014578274332061871	0.0027104954321359657	3}
{0.0014578274332061871	0.0027436599463501756	3}
{0.0014578274332061871	0.0027772302480045764	3}
{0.0014578274332061871	0.0028112113021484305	3}
{0.0014578274332061871	0.0028456081345813035	3}
{0.0014578274332061871	0.0028804258325963914	3}
{0.0014578274332061871	0.002915669545732938	3}
{0.0014578274332061871	0.0029513444865378337	3}
{0.0014578274332061871	0.0029874559313365734	3}
{0.0014578274332061871	0.003024009221013605	3}
{0.0014578274332061871	0.0030610097618022558	3}
{0.0014578274332061871	0.0030984630260843236	3}
{0.0014578274332061871	0.0031363745531994202	3}
{0.0014578274332061871	0.003174749950264266	3}
{0.0014578274332061871	0.0032135948930019594	3}
{0.0014578274332061871	0.003252915126581427	3}
{0.0014578274332061871	0.003292716466467144	3}
{0.0014578274332061871	0.0033330047992792193	3}
{0.0014578274332061871	0.0033737860836640515	3}
{0.0014578274332061871	0.0034150663511755878	3}
{0.0014578274332061871	0.0034568517071674187	3}
{0.0014578274332061871	0.0034991483316957304	3}
{0.0014578274332061871	0.0035419624804333663	3}
{0.0014578274332061871	0.0035853004855950135	3}
{0.0014578274332061871	0.003629168756873751	3}
{0.0014578274332061871	0.0036735737823890523	3}
{0.0014578274332061871	0.003718522129646355	3}
{0.0014578274332061871	0.003764020446508423	3}
{0.0014578274332061871	0.003810075462178541	3}
{0.0014578274332061871	0.003856693988195774	3}
{0.0014578274332061871	0.0039038829194424068	3}
{0.0014578274332061871	0.00395164923516367	3}
{0.0014578274332061871	0.004000000000000001	3}
{0.001473675775942108	0.0011999999999999995	2}
{0.001473675775942108	0.0012146827095095632	2}
{0.001473675775942108	0.0012295450706512443	2}
{0.001473675775942108	0.0012445892815689844	2}
{0.001473675775942108	0.0012598175673023116	2}
{0.001473675775942108	0.0012752321801154324	2}
{0.001473675775942108	0.0012908353998303344	2}
{0.001473675775942108	0.0013066295341639751	2}
{0.001473675775942108	0.0013226169190695969	2}
{0.001473675775942108	0.0013387999190822063	2}
{0.001473675775942108	0.0013551809276682993	2}
{0.001473675775942108	0.0013717623675798434	2}
{0.001473675775942108	0.0013885466912126152	2}
{0.001473675775942108	0.0014055363809688992	2}
{0.001473675775942108	0.0014227339496246394	2}
{0.001473675775942108	0.0014401419407010833	2}
{0.001473675775942108	0.0014577629288409595	2}
{0.001473675775942108	0.0014755995201892783	2}
{0.001473675775942108	0.0014936543527787707	2}
{0.001473675775942108	0.0015119300969200576	2}
{0.001473675775942108	0.0015304294555965941	2}
{0.001473675775942108	0.0015491551648644296	2}
{0.001473675775942108	0.0015681099942568835	2}
{0.001473675775942108	0.0015872967471941464	3}
{0.001473675775942108	0.001606718261397919	3}
{0.001473675775942108	0.0016263774093110996	3}
{0.001473675775942108	0.0016462770985226243	3}
{0.001473675775942108	0.0016664202721975035	3}
{0.001473675775942108	0.0016868099095121052	3}
{0.001473675775942108	0.0017074490260947884	3}
{0.001473675775942108	0.0017283406744719027	3}
{0.001473675775942108	0.0017494879445192628	3}
{0.001473675775942108	0.0017708939639191463	3}
{0.001473675775942108	0.001792561898622865	3}
{0.001473675775942108	0.0018144949533190247	3}
{0.001473675775942108	0.0018366963719074832	3}
{0.001473675775942108	0.0018591694379791392	3}
{0.001473675775942108	0.0018819174753015612	3}
{0.001473675775942108	0.0019049438483105796	3}
{0.001473675775942108	0.0019282519626078918	3}
{0.001473675775942108	0.001951845265464738	3}
{0.001473675775942108	0.001975727246331768	3}
{0.001473675775942108	0.0019999014373551175	3}
{0.001473675775942108	0.002024371413898819	3}
{0.001473675775942108	0.0020491407950736034	3}
{0.001473675775942108	0.002074213244272153	3}
{0.001473675775942108	0.0020995924697109346	3}
{0.001473675775942108	0.0021252822249786286	3}
{0.001473675775942108	0.0021512863095912937	3}
{0.001473675775942108	0.002177608569554319	3}
{0.001473675775942108	0.0022042528979312353	3}
{0.001473675775942108	0.0022312232354195173	3}
{0.001473675775942108	0.0022585235709333953	3}
{0.001473675775942108	0.0022861579421938243	3}
{0.001473675775942108	0.0023141304363256694	3}
{0.001473675775942108	0.002342445190462175	3}
{0.001473675775942108	0.0023711063923568675	3}
{0.001473675775942108	0.002400118281002903	3}
{0.001473675775942108	0.0024294851472600352	3}
{0.001473675775942108	0.0024592113344892173	3}
{0.001473675775942108	0.0024893012391949913	3}
{0.001473675775942108	0.002519759311675739	3}
{0.001473675775942108	0.0025505900566818638	3}
{0.001473675775942108	0.002581798034082065	3}
{0.001473675775942108	0.0026133878595377205	3}
{0.001473675775942108	0.0026453642051855646	3}
{0.001473675775942108	0.0026777318003286792	3}
{0.001473675775942108	0.0027104954321359657	3}
{0.001473675775942108	0.0027436599463501756	3}
{0.001473675775942108	0.0027772302480045764	3}
{0.001473675775942108	0.0028112113021484305	3}
{0.001473675775942108	0.0028456081345813035	3}
{0.001473675775942108	0.0028804258325963914	3}
{0.001473675775942108	0.002915669545732938	3}
{0.001473675775942108	0.0029513444865378337	3}
{0.001473675775942108	0.0029874559313365734	3}
{0.001473675775942108	0.003024009221013605	3}
{0.001473675775942108	0.0030610097618022558	3}
{0.001473675775942108	0.0030984630260843236	3}
{0.001473675775942108	0.0031363745531994202	3}
{0.001473675775942108	0.003174749950264266	3}
{0.001473675775942108	0.0032135948930019594	3}
{0.001473675775942108	0.003252915126581427	3}
{0.001473675775942108	0.003292716466467144	3}
{0.001473675775942108	0.0033330047992792193	3}
{0.001473675775942108	0.0033737860836640515	3}
{0.001473675775942108	0.0034150663511755878	3}
{0.001473675775942108	0.0034568517071674187	3}
{0.001473675775942108	0.0034991483316957304	3}
{0.001473675775942108	0.0035419624804333663	3}
{0.001473675775942108	0.0035853004855950135	3}
{0.001473675775942108	0.003629168756873751	3}
{0.001473675775942108	0.0036735737823890523	3}
{0.001473675775942108	0.003718522129646355	3}
{0.001473675775942108	0.003764020446508423	3}
{0.001473675775942108	0.003810075462178541	3}
{0.001473675775942108	0.003856693988195774	3}
{0.001473675775942108	0.0039038829194424068	3}
{0.001473675775942108	0.00395164923516367	3}
{0.001473675775942108	0.004000000000000001	3}
[truncated: 7,950 more rows]
[truncated: 3 more columns]
