# Supplementary material for: Absence of diagonal force constants in cubic Coulomb crystals
Source: Proc Math Phys Eng Sci. 2020 Dec 23;476(2244):20200518. doi: 10.1098/rspa.2020.0518 (PMC7776971; doi:10.1098/rspa.2020.0518)
Supplement: Mathematica Scripts [file rspa20200518supp2.zip › code_submission/64.dat]

StructureData1 = {{1/100000, 1/100000, 2}, {1/100000, 1/(10000*10^(58/63)), 
      3}, {1/100000, 1/(10000*10^(53/63)), 3}, 
     {1/100000, 1/(10000*10^(16/21)), 3}, {1/100000, 1/(10000*10^(43/63)), 
      3}, {1/100000, 1/(10000*10^(38/63)), 3}, 
     {1/100000, 1/(10000*10^(11/21)), 3}, {1/100000, 1/(10000*10^(4/9)), 3}, 
     {1/100000, 1/(10000*10^(23/63)), 3}, {1/100000, 1/(10000*10^(2/7)), 3}, 
     {1/100000, 1/(10000*10^(13/63)), 3}, {1/100000, 1/(10000*10^(8/63)), 3}, 
     {1/100000, 1/(10000*10^(1/21)), 3}, {1/100000, 1/(1000*10^(61/63)), 5}, 
     {1/100000, 1/(1000*10^(8/9)), 3}, {1/100000, 1/(1000*10^(17/21)), 3}, 
     {1/100000, 1/(1000*10^(46/63)), 3}, {1/100000, 1/(1000*10^(41/63)), 3}, 
     {1/100000, 1/(1000*10^(4/7)), 3}, {1/100000, 1/(1000*10^(31/63)), 3}, 
     {1/100000, 1/(1000*10^(26/63)), 3}, {1/100000, 1/(1000*10^(1/3)), 3}, 
     {1/100000, 1/(1000*10^(16/63)), 3}, {1/100000, 1/(1000*10^(11/63)), 3}, 
     {1/100000, 1/(1000*10^(2/21)), 3}, {1/100000, 1/(1000*10^(1/63)), 3}, 
     {1/100000, 1/(100*10^(59/63)), 3}, {1/100000, 1/(100*10^(6/7)), 3}, 
     {1/100000, 1/(100*10^(7/9)), 3}, {1/100000, 1/(100*10^(44/63)), 3}, 
     {1/100000, 1/(100*10^(13/21)), 3}, {1/100000, 1/(100*10^(34/63)), 3}, 
     {1/100000, 1/(100*10^(29/63)), 3}, {1/100000, 1/(100*10^(8/21)), 3}, 
     {1/100000, 1/(100*10^(19/63)), 3}, {1/100000, 1/(100*10^(2/9)), 3}, 
     {1/100000, 1/(100*10^(1/7)), 3}, {1/100000, 1/(100*10^(4/63)), 3}, 
     {1/100000, 1/(10*10^(62/63)), 3}, {1/100000, 1/(10*10^(19/21)), 3}, 
     {1/100000, 1/(10*10^(52/63)), 3}, {1/100000, 1/(10*10^(47/63)), 3}, 
     {1/100000, 1/(10*10^(2/3)), 3}, {1/100000, 1/(10*10^(37/63)), 3}, 
     {1/100000, 1/(10*10^(32/63)), 3}, {1/100000, 1/(10*10^(3/7)), 3}, 
     {1/100000, 1/(10*10^(22/63)), 3}, {1/100000, 1/(10*10^(17/63)), 3}, 
     {1/100000, 1/(10*10^(4/21)), 3}, {1/100000, 1/(10*10^(1/9)), 3}, 
     {1/100000, 1/(10*10^(2/63)), 3}, {1/100000, 10^(-20/21), 3}, 
     {1/100000, 10^(-55/63), 3}, {1/100000, 10^(-50/63), 3}, 
     {1/100000, 10^(-5/7), 3}, {1/100000, 10^(-40/63), 3}, 
     {1/100000, 10^(-5/9), 3}, {1/100000, 10^(-10/21), 3}, 
     {1/100000, 10^(-25/63), 3}, {1/100000, 10^(-20/63), 3}, 
     {1/100000, 10^(-5/21), 3}, {1/100000, 10^(-10/63), 3}, 
     {1/100000, 10^(-5/63), 3}, {1/100000, 1, 3}, {1/(10000*10^(58/63)), 
      1/100000, 6}, {1/(10000*10^(58/63)), 1/(10000*10^(58/63)), 6}, 
     {1/(10000*10^(58/63)), 1/(10000*10^(53/63)), 6}, 
     {1/(10000*10^(58/63)), 1/(10000*10^(16/21)), 6}, 
     {1/(10000*10^(58/63)), 1/(10000*10^(43/63)), 6}, 
     {1/(10000*10^(58/63)), 1/(10000*10^(38/63)), 6}, 
     {1/(10000*10^(58/63)), 1/(10000*10^(11/21)), 6}, 
     {1/(10000*10^(58/63)), 1/(10000*10^(4/9)), 6}, 
     {1/(10000*10^(58/63)), 1/(10000*10^(23/63)), 6}, 
     {1/(10000*10^(58/63)), 1/(10000*10^(2/7)), 6}, 
     {1/(10000*10^(58/63)), 1/(10000*10^(13/63)), 6}, 
     {1/(10000*10^(58/63)), 1/(10000*10^(8/63)), 6}, 
     {1/(10000*10^(58/63)), 1/(10000*10^(1/21)), 6}, 
     {1/(10000*10^(58/63)), 1/(1000*10^(61/63)), 6}, 
     {1/(10000*10^(58/63)), 1/(1000*10^(8/9)), 6}, {1/(10000*10^(58/63)), 
      1/(1000*10^(17/21)), 6}, {1/(10000*10^(58/63)), 1/(1000*10^(46/63)), 
      6}, {1/(10000*10^(58/63)), 1/(1000*10^(41/63)), 6}, 
     {1/(10000*10^(58/63)), 1/(1000*10^(4/7)), 6}, {1/(10000*10^(58/63)), 
      1/(1000*10^(31/63)), 6}, {1/(10000*10^(58/63)), 1/(1000*10^(26/63)), 
      6}, {1/(10000*10^(58/63)), 1/(1000*10^(1/3)), 6}, 
     {1/(10000*10^(58/63)), 1/(1000*10^(16/63)), 6}, 
     {1/(10000*10^(58/63)), 1/(1000*10^(11/63)), 6}, 
     {1/(10000*10^(58/63)), 1/(1000*10^(2/21)), 6}, 
     {1/(10000*10^(58/63)), 1/(1000*10^(1/63)), 6}, 
     {1/(10000*10^(58/63)), 1/(100*10^(59/63)), 6}, 
     {1/(10000*10^(58/63)), 1/(100*10^(6/7)), 6}, {1/(10000*10^(58/63)), 
      1/(100*10^(7/9)), 6}, {1/(10000*10^(58/63)), 1/(100*10^(44/63)), 6}, 
     {1/(10000*10^(58/63)), 1/(100*10^(13/21)), 6}, 
     {1/(10000*10^(58/63)), 1/(100*10^(34/63)), 6}, 
     {1/(10000*10^(58/63)), 1/(100*10^(29/63)), 6}, 
     {1/(10000*10^(58/63)), 1/(100*10^(8/21)), 6}, {1/(10000*10^(58/63)), 
      1/(100*10^(19/63)), 6}, {1/(10000*10^(58/63)), 1/(100*10^(2/9)), 6}, 
     {1/(10000*10^(58/63)), 1/(100*10^(1/7)), 6}, {1/(10000*10^(58/63)), 
      1/(100*10^(4/63)), 6}, {1/(10000*10^(58/63)), 1/(10*10^(62/63)), 6}, 
     {1/(10000*10^(58/63)), 1/(10*10^(19/21)), 6}, {1/(10000*10^(58/63)), 
      1/(10*10^(52/63)), 6}, {1/(10000*10^(58/63)), 1/(10*10^(47/63)), 6}, 
     {1/(10000*10^(58/63)), 1/(10*10^(2/3)), 6}, {1/(10000*10^(58/63)), 
      1/(10*10^(37/63)), 6}, {1/(10000*10^(58/63)), 1/(10*10^(32/63)), 6}, 
     {1/(10000*10^(58/63)), 1/(10*10^(3/7)), 6}, {1/(10000*10^(58/63)), 
      1/(10*10^(22/63)), 6}, {1/(10000*10^(58/63)), 1/(10*10^(17/63)), 6}, 
     {1/(10000*10^(58/63)), 1/(10*10^(4/21)), 6}, {1/(10000*10^(58/63)), 
      1/(10*10^(1/9)), 6}, {1/(10000*10^(58/63)), 1/(10*10^(2/63)), 6}, 
     {1/(10000*10^(58/63)), 10^(-20/21), 6}, {1/(10000*10^(58/63)), 
      10^(-55/63), 6}, {1/(10000*10^(58/63)), 10^(-50/63), 6}, 
     {1/(10000*10^(58/63)), 10^(-5/7), 6}, {1/(10000*10^(58/63)), 
      10^(-40/63), 6}, {1/(10000*10^(58/63)), 10^(-5/9), 6}, 
     {1/(10000*10^(58/63)), 10^(-10/21), 6}, {1/(10000*10^(58/63)), 
      10^(-25/63), 6}, {1/(10000*10^(58/63)), 10^(-20/63), 6}, 
     {1/(10000*10^(58/63)), 10^(-5/21), 6}, {1/(10000*10^(58/63)), 
      10^(-10/63), 6}, {1/(10000*10^(58/63)), 10^(-5/63), 6}, 
     {1/(10000*10^(58/63)), 1, 6}, {1/(10000*10^(53/63)), 1/100000, 1}, 
     {1/(10000*10^(53/63)), 1/(10000*10^(58/63)), 1}, 
     {1/(10000*10^(53/63)), 1/(10000*10^(53/63)), 1}, 
     {1/(10000*10^(53/63)), 1/(10000*10^(16/21)), 1}, 
     {1/(10000*10^(53/63)), 1/(10000*10^(43/63)), 1}, 
     {1/(10000*10^(53/63)), 1/(10000*10^(38/63)), 1}, 
     {1/(10000*10^(53/63)), 1/(10000*10^(11/21)), 6}, 
     {1/(10000*10^(53/63)), 1/(10000*10^(4/9)), 3}, 
     {1/(10000*10^(53/63)), 1/(10000*10^(23/63)), 3}, 
     {1/(10000*10^(53/63)), 1/(10000*10^(2/7)), 3}, 
     {1/(10000*10^(53/63)), 1/(10000*10^(13/63)), 3}, 
     {1/(10000*10^(53/63)), 1/(10000*10^(8/63)), 6}, 
     {1/(10000*10^(53/63)), 1/(10000*10^(1/21)), 6}, 
     {1/(10000*10^(53/63)), 1/(1000*10^(61/63)), 1}, 
     {1/(10000*10^(53/63)), 1/(1000*10^(8/9)), 1}, {1/(10000*10^(53/63)), 
      1/(1000*10^(17/21)), 6}, {1/(10000*10^(53/63)), 1/(1000*10^(46/63)), 
      1}, {1/(10000*10^(53/63)), 1/(1000*10^(41/63)), 1}, 
     {1/(10000*10^(53/63)), 1/(1000*10^(4/7)), 6}, {1/(10000*10^(53/63)), 
      1/(1000*10^(31/63)), 3}, {1/(10000*10^(53/63)), 1/(1000*10^(26/63)), 
      3}, {1/(10000*10^(53/63)), 1/(1000*10^(1/3)), 3}, 
     {1/(10000*10^(53/63)), 1/(1000*10^(16/63)), 3}, 
     {1/(10000*10^(53/63)), 1/(1000*10^(11/63)), 3}, 
     {1/(10000*10^(53/63)), 1/(1000*10^(2/21)), 3}, 
     {1/(10000*10^(53/63)), 1/(1000*10^(1/63)), 3}, 
     {1/(10000*10^(53/63)), 1/(100*10^(59/63)), 3}, 
     {1/(10000*10^(53/63)), 1/(100*10^(6/7)), 3}, {1/(10000*10^(53/63)), 
      1/(100*10^(7/9)), 3}, {1/(10000*10^(53/63)), 1/(100*10^(44/63)), 3}, 
     {1/(10000*10^(53/63)), 1/(100*10^(13/21)), 3}, 
     {1/(10000*10^(53/63)), 1/(100*10^(34/63)), 3}, 
     {1/(10000*10^(53/63)), 1/(100*10^(29/63)), 3}, 
     {1/(10000*10^(53/63)), 1/(100*10^(8/21)), 3}, {1/(10000*10^(53/63)), 
      1/(100*10^(19/63)), 3}, {1/(10000*10^(53/63)), 1/(100*10^(2/9)), 3}, 
     {1/(10000*10^(53/63)), 1/(100*10^(1/7)), 3}, {1/(10000*10^(53/63)), 
      1/(100*10^(4/63)), 3}, {1/(10000*10^(53/63)), 1/(10*10^(62/63)), 3}, 
     {1/(10000*10^(53/63)), 1/(10*10^(19/21)), 3}, {1/(10000*10^(53/63)), 
      1/(10*10^(52/63)), 3}, {1/(10000*10^(53/63)), 1/(10*10^(47/63)), 3}, 
     {1/(10000*10^(53/63)), 1/(10*10^(2/3)), 3}, {1/(10000*10^(53/63)), 
      1/(10*10^(37/63)), 3}, {1/(10000*10^(53/63)), 1/(10*10^(32/63)), 6}, 
     {1/(10000*10^(53/63)), 1/(10*10^(3/7)), 6}, {1/(10000*10^(53/63)), 
      1/(10*10^(22/63)), 6}, {1/(10000*10^(53/63)), 1/(10*10^(17/63)), 1}, 
     {1/(10000*10^(53/63)), 1/(10*10^(4/21)), 6}, {1/(10000*10^(53/63)), 
      1/(10*10^(1/9)), 2}, {1/(10000*10^(53/63)), 1/(10*10^(2/63)), 2}, 
     {1/(10000*10^(53/63)), 10^(-20/21), 2}, {1/(10000*10^(53/63)), 
      10^(-55/63), 2}, {1/(10000*10^(53/63)), 10^(-50/63), 2}, 
     {1/(10000*10^(53/63)), 10^(-5/7), 2}, {1/(10000*10^(53/63)), 
      10^(-40/63), 2}, {1/(10000*10^(53/63)), 10^(-5/9), 2}, 
     {1/(10000*10^(53/63)), 10^(-10/21), 2}, {1/(10000*10^(53/63)), 
      10^(-25/63), 2}, {1/(10000*10^(53/63)), 10^(-20/63), 2}, 
     {1/(10000*10^(53/63)), 10^(-5/21), 2}, {1/(10000*10^(53/63)), 
      10^(-10/63), 2}, {1/(10000*10^(53/63)), 10^(-5/63), 2}, 
     {1/(10000*10^(53/63)), 1, 2}, {1/(10000*10^(16/21)), 1/100000, 2}, 
     {1/(10000*10^(16/21)), 1/(10000*10^(58/63)), 2}, 
     {1/(10000*10^(16/21)), 1/(10000*10^(53/63)), 2}, 
     {1/(10000*10^(16/21)), 1/(10000*10^(16/21)), 2}, 
     {1/(10000*10^(16/21)), 1/(10000*10^(43/63)), 3}, 
     {1/(10000*10^(16/21)), 1/(10000*10^(38/63)), 3}, 
     {1/(10000*10^(16/21)), 1/(10000*10^(11/21)), 3}, 
     {1/(10000*10^(16/21)), 1/(10000*10^(4/9)), 3}, 
     {1/(10000*10^(16/21)), 1/(10000*10^(23/63)), 3}, 
     {1/(10000*10^(16/21)), 1/(10000*10^(2/7)), 3}, 
     {1/(10000*10^(16/21)), 1/(10000*10^(13/63)), 3}, 
     {1/(10000*10^(16/21)), 1/(10000*10^(8/63)), 3}, 
     {1/(10000*10^(16/21)), 1/(10000*10^(1/21)), 3}, 
     {1/(10000*10^(16/21)), 1/(1000*10^(61/63)), 3}, 
     {1/(10000*10^(16/21)), 1/(1000*10^(8/9)), 3}, {1/(10000*10^(16/21)), 
      1/(1000*10^(17/21)), 3}, {1/(10000*10^(16/21)), 1/(1000*10^(46/63)), 
      3}, {1/(10000*10^(16/21)), 1/(1000*10^(41/63)), 3}, 
     {1/(10000*10^(16/21)), 1/(1000*10^(4/7)), 3}, {1/(10000*10^(16/21)), 
      1/(1000*10^(31/63)), 3}, {1/(10000*10^(16/21)), 1/(1000*10^(26/63)), 
      3}, {1/(10000*10^(16/21)), 1/(1000*10^(1/3)), 3}, 
     {1/(10000*10^(16/21)), 1/(1000*10^(16/63)), 3}, 
     {1/(10000*10^(16/21)), 1/(1000*10^(11/63)), 3}, 
     {1/(10000*10^(16/21)), 1/(1000*10^(2/21)), 3}, 
     {1/(10000*10^(16/21)), 1/(1000*10^(1/63)), 3}, 
     {1/(10000*10^(16/21)), 1/(100*10^(59/63)), 3}, 
     {1/(10000*10^(16/21)), 1/(100*10^(6/7)), 3}, {1/(10000*10^(16/21)), 
      1/(100*10^(7/9)), 3}, {1/(10000*10^(16/21)), 1/(100*10^(44/63)), 3}, 
     {1/(10000*10^(16/21)), 1/(100*10^(13/21)), 3}, 
     {1/(10000*10^(16/21)), 1/(100*10^(34/63)), 3}, 
     {1/(10000*10^(16/21)), 1/(100*10^(29/63)), 3}, 
     {1/(10000*10^(16/21)), 1/(100*10^(8/21)), 3}, {1/(10000*10^(16/21)), 
      1/(100*10^(19/63)), 3}, {1/(10000*10^(16/21)), 1/(100*10^(2/9)), 3}, 
     {1/(10000*10^(16/21)), 1/(100*10^(1/7)), 3}, {1/(10000*10^(16/21)), 
      1/(100*10^(4/63)), 3}, {1/(10000*10^(16/21)), 1/(10*10^(62/63)), 3}, 
     {1/(10000*10^(16/21)), 1/(10*10^(19/21)), 3}, {1/(10000*10^(16/21)), 
      1/(10*10^(52/63)), 3}, {1/(10000*10^(16/21)), 1/(10*10^(47/63)), 3}, 
     {1/(10000*10^(16/21)), 1/(10*10^(2/3)), 3}, {1/(10000*10^(16/21)), 
      1/(10*10^(37/63)), 3}, {1/(10000*10^(16/21)), 1/(10*10^(32/63)), 3}, 
     {1/(10000*10^(16/21)), 1/(10*10^(3/7)), 3}, {1/(10000*10^(16/21)), 
      1/(10*10^(22/63)), 3}, {1/(10000*10^(16/21)), 1/(10*10^(17/63)), 3}, 
     {1/(10000*10^(16/21)), 1/(10*10^(4/21)), 3}, {1/(10000*10^(16/21)), 
      1/(10*10^(1/9)), 3}, {1/(10000*10^(16/21)), 1/(10*10^(2/63)), 3}, 
     {1/(10000*10^(16/21)), 10^(-20/21), 3}, {1/(10000*10^(16/21)), 
      10^(-55/63), 3}, {1/(10000*10^(16/21)), 10^(-50/63), 3}, 
     {1/(10000*10^(16/21)), 10^(-5/7), 3}, {1/(10000*10^(16/21)), 
      10^(-40/63), 3}, {1/(10000*10^(16/21)), 10^(-5/9), 3}, 
     {1/(10000*10^(16/21)), 10^(-10/21), 3}, {1/(10000*10^(16/21)), 
      10^(-25/63), 3}, {1/(10000*10^(16/21)), 10^(-20/63), 3}, 
     {1/(10000*10^(16/21)), 10^(-5/21), 3}, {1/(10000*10^(16/21)), 
      10^(-10/63), 3}, {1/(10000*10^(16/21)), 10^(-5/63), 3}, 
     {1/(10000*10^(16/21)), 1, 3}, {1/(10000*10^(43/63)), 1/100000, 3}, 
     {1/(10000*10^(43/63)), 1/(10000*10^(58/63)), 3}, 
     {1/(10000*10^(43/63)), 1/(10000*10^(53/63)), 3}, 
     {1/(10000*10^(43/63)), 1/(10000*10^(16/21)), 3}, 
     {1/(10000*10^(43/63)), 1/(10000*10^(43/63)), 3}, 
     {1/(10000*10^(43/63)), 1/(10000*10^(38/63)), 3}, 
     {1/(10000*10^(43/63)), 1/(10000*10^(11/21)), 3}, 
     {1/(10000*10^(43/63)), 1/(10000*10^(4/9)), 3}, 
     {1/(10000*10^(43/63)), 1/(10000*10^(23/63)), 3}, 
     {1/(10000*10^(43/63)), 1/(10000*10^(2/7)), 3}, 
     {1/(10000*10^(43/63)), 1/(10000*10^(13/63)), 3}, 
     {1/(10000*10^(43/63)), 1/(10000*10^(8/63)), 3}, 
     {1/(10000*10^(43/63)), 1/(10000*10^(1/21)), 3}, 
     {1/(10000*10^(43/63)), 1/(1000*10^(61/63)), 3}, 
     {1/(10000*10^(43/63)), 1/(1000*10^(8/9)), 3}, {1/(10000*10^(43/63)), 
      1/(1000*10^(17/21)), 3}, {1/(10000*10^(43/63)), 1/(1000*10^(46/63)), 
      3}, {1/(10000*10^(43/63)), 1/(1000*10^(41/63)), 3}, 
     {1/(10000*10^(43/63)), 1/(1000*10^(4/7)), 3}, {1/(10000*10^(43/63)), 
      1/(1000*10^(31/63)), 3}, {1/(10000*10^(43/63)), 1/(1000*10^(26/63)), 
      3}, {1/(10000*10^(43/63)), 1/(1000*10^(1/3)), 3}, 
     {1/(10000*10^(43/63)), 1/(1000*10^(16/63)), 3}, 
     {1/(10000*10^(43/63)), 1/(1000*10^(11/63)), 3}, 
     {1/(10000*10^(43/63)), 1/(1000*10^(2/21)), 3}, 
     {1/(10000*10^(43/63)), 1/(1000*10^(1/63)), 3}, 
     {1/(10000*10^(43/63)), 1/(100*10^(59/63)), 3}, 
     {1/(10000*10^(43/63)), 1/(100*10^(6/7)), 3}, {1/(10000*10^(43/63)), 
      1/(100*10^(7/9)), 3}, {1/(10000*10^(43/63)), 1/(100*10^(44/63)), 3}, 
     {1/(10000*10^(43/63)), 1/(100*10^(13/21)), 3}, 
     {1/(10000*10^(43/63)), 1/(100*10^(34/63)), 3}, 
     {1/(10000*10^(43/63)), 1/(100*10^(29/63)), 3}, 
     {1/(10000*10^(43/63)), 1/(100*10^(8/21)), 3}, {1/(10000*10^(43/63)), 
      1/(100*10^(19/63)), 3}, {1/(10000*10^(43/63)), 1/(100*10^(2/9)), 3}, 
     {1/(10000*10^(43/63)), 1/(100*10^(1/7)), 3}, {1/(10000*10^(43/63)), 
      1/(100*10^(4/63)), 3}, {1/(10000*10^(43/63)), 1/(10*10^(62/63)), 3}, 
     {1/(10000*10^(43/63)), 1/(10*10^(19/21)), 3}, {1/(10000*10^(43/63)), 
      1/(10*10^(52/63)), 3}, {1/(10000*10^(43/63)), 1/(10*10^(47/63)), 3}, 
     {1/(10000*10^(43/63)), 1/(10*10^(2/3)), 3}, {1/(10000*10^(43/63)), 
      1/(10*10^(37/63)), 3}, {1/(10000*10^(43/63)), 1/(10*10^(32/63)), 3}, 
     {1/(10000*10^(43/63)), 1/(10*10^(3/7)), 3}, {1/(10000*10^(43/63)), 
      1/(10*10^(22/63)), 3}, {1/(10000*10^(43/63)), 1/(10*10^(17/63)), 3}, 
     {1/(10000*10^(43/63)), 1/(10*10^(4/21)), 3}, {1/(10000*10^(43/63)), 
      1/(10*10^(1/9)), 3}, {1/(10000*10^(43/63)), 1/(10*10^(2/63)), 3}, 
     {1/(10000*10^(43/63)), 10^(-20/21), 3}, {1/(10000*10^(43/63)), 
      10^(-55/63), 3}, {1/(10000*10^(43/63)), 10^(-50/63), 3}, 
     {1/(10000*10^(43/63)), 10^(-5/7), 3}, {1/(10000*10^(43/63)), 
      10^(-40/63), 3}, {1/(10000*10^(43/63)), 10^(-5/9), 3}, 
     {1/(10000*10^(43/63)), 10^(-10/21), 3}, {1/(10000*10^(43/63)), 
      10^(-25/63), 3}, {1/(10000*10^(43/63)), 10^(-20/63), 3}, 
     {1/(10000*10^(43/63)), 10^(-5/21), 3}, {1/(10000*10^(43/63)), 
      10^(-10/63), 3}, {1/(10000*10^(43/63)), 10^(-5/63), 3}, 
     {1/(10000*10^(43/63)), 1, 3}, {1/(10000*10^(38/63)), 1/100000, 2}, 
     {1/(10000*10^(38/63)), 1/(10000*10^(58/63)), 2}, 
     {1/(10000*10^(38/63)), 1/(10000*10^(53/63)), 2}, 
     {1/(10000*10^(38/63)), 1/(10000*10^(16/21)), 2}, 
     {1/(10000*10^(38/63)), 1/(10000*10^(43/63)), 2}, 
     {1/(10000*10^(38/63)), 1/(10000*10^(38/63)), 2}, 
     {1/(10000*10^(38/63)), 1/(10000*10^(11/21)), 3}, 
     {1/(10000*10^(38/63)), 1/(10000*10^(4/9)), 2}, 
     {1/(10000*10^(38/63)), 1/(10000*10^(23/63)), 2}, 
     {1/(10000*10^(38/63)), 1/(10000*10^(2/7)), 2}, 
     {1/(10000*10^(38/63)), 1/(10000*10^(13/63)), 2}, 
     {1/(10000*10^(38/63)), 1/(10000*10^(8/63)), 2}, 
     {1/(10000*10^(38/63)), 1/(10000*10^(1/21)), 3}, 
     {1/(10000*10^(38/63)), 1/(1000*10^(61/63)), 3}, 
     {1/(10000*10^(38/63)), 1/(1000*10^(8/9)), 3}, {1/(10000*10^(38/63)), 
      1/(1000*10^(17/21)), 2}, {1/(10000*10^(38/63)), 1/(1000*10^(46/63)), 
      3}, {1/(10000*10^(38/63)), 1/(1000*10^(41/63)), 2}, 
     {1/(10000*10^(38/63)), 1/(1000*10^(4/7)), 2}, {1/(10000*10^(38/63)), 
      1/(1000*10^(31/63)), 2}, {1/(10000*10^(38/63)), 1/(1000*10^(26/63)), 
      2}, {1/(10000*10^(38/63)), 1/(1000*10^(1/3)), 2}, 
     {1/(10000*10^(38/63)), 1/(1000*10^(16/63)), 2}, 
     {1/(10000*10^(38/63)), 1/(1000*10^(11/63)), 2}, 
     {1/(10000*10^(38/63)), 1/(1000*10^(2/21)), 2}, 
     {1/(10000*10^(38/63)), 1/(1000*10^(1/63)), 2}, 
     {1/(10000*10^(38/63)), 1/(100*10^(59/63)), 2}, 
     {1/(10000*10^(38/63)), 1/(100*10^(6/7)), 2}, {1/(10000*10^(38/63)), 
      1/(100*10^(7/9)), 2}, {1/(10000*10^(38/63)), 1/(100*10^(44/63)), 2}, 
     {1/(10000*10^(38/63)), 1/(100*10^(13/21)), 2}, 
     {1/(10000*10^(38/63)), 1/(100*10^(34/63)), 2}, 
     {1/(10000*10^(38/63)), 1/(100*10^(29/63)), 2}, 
     {1/(10000*10^(38/63)), 1/(100*10^(8/21)), 2}, {1/(10000*10^(38/63)), 
      1/(100*10^(19/63)), 2}, {1/(10000*10^(38/63)), 1/(100*10^(2/9)), 2}, 
     {1/(10000*10^(38/63)), 1/(100*10^(1/7)), 2}, {1/(10000*10^(38/63)), 
      1/(100*10^(4/63)), 2}, {1/(10000*10^(38/63)), 1/(10*10^(62/63)), 2}, 
     {1/(10000*10^(38/63)), 1/(10*10^(19/21)), 2}, {1/(10000*10^(38/63)), 
      1/(10*10^(52/63)), 2}, {1/(10000*10^(38/63)), 1/(10*10^(47/63)), 2}, 
     {1/(10000*10^(38/63)), 1/(10*10^(2/3)), 1}, {1/(10000*10^(38/63)), 
      1/(10*10^(37/63)), 1}, {1/(10000*10^(38/63)), 1/(10*10^(32/63)), 1}, 
     {1/(10000*10^(38/63)), 1/(10*10^(3/7)), 1}, {1/(10000*10^(38/63)), 
      1/(10*10^(22/63)), 3}, {1/(10000*10^(38/63)), 1/(10*10^(17/63)), 1}, 
     {1/(10000*10^(38/63)), 1/(10*10^(4/21)), 1}, {1/(10000*10^(38/63)), 
      1/(10*10^(1/9)), 1}, {1/(10000*10^(38/63)), 1/(10*10^(2/63)), 1}, 
     {1/(10000*10^(38/63)), 10^(-20/21), 1}, {1/(10000*10^(38/63)), 
      10^(-55/63), 1}, {1/(10000*10^(38/63)), 10^(-50/63), 1}, 
     {1/(10000*10^(38/63)), 10^(-5/7), 1}, {1/(10000*10^(38/63)), 
      10^(-40/63), 1}, {1/(10000*10^(38/63)), 10^(-5/9), 1}, 
     {1/(10000*10^(38/63)), 10^(-10/21), 1}, {1/(10000*10^(38/63)), 
      10^(-25/63), 1}, {1/(10000*10^(38/63)), 10^(-20/63), 1}, 
     {1/(10000*10^(38/63)), 10^(-5/21), 1}, {1/(10000*10^(38/63)), 
      10^(-10/63), 3}, {1/(10000*10^(38/63)), 10^(-5/63), 1}, 
     {1/(10000*10^(38/63)), 1, 1}, {1/(10000*10^(11/21)), 1/100000, 5}, 
     {1/(10000*10^(11/21)), 1/(10000*10^(58/63)), 5}, 
     {1/(10000*10^(11/21)), 1/(10000*10^(53/63)), 5}, 
     {1/(10000*10^(11/21)), 1/(10000*10^(16/21)), 5}, 
     {1/(10000*10^(11/21)), 1/(10000*10^(43/63)), 5}, 
     {1/(10000*10^(11/21)), 1/(10000*10^(38/63)), 5}, 
     {1/(10000*10^(11/21)), 1/(10000*10^(11/21)), 5}, 
     {1/(10000*10^(11/21)), 1/(10000*10^(4/9)), 5}, 
     {1/(10000*10^(11/21)), 1/(10000*10^(23/63)), 5}, 
     {1/(10000*10^(11/21)), 1/(10000*10^(2/7)), 5}, 
     {1/(10000*10^(11/21)), 1/(10000*10^(13/63)), 5}, 
     {1/(10000*10^(11/21)), 1/(10000*10^(8/63)), 5}, 
     {1/(10000*10^(11/21)), 1/(10000*10^(1/21)), 5}, 
     {1/(10000*10^(11/21)), 1/(1000*10^(61/63)), 5}, 
     {1/(10000*10^(11/21)), 1/(1000*10^(8/9)), 5}, {1/(10000*10^(11/21)), 
      1/(1000*10^(17/21)), 5}, {1/(10000*10^(11/21)), 1/(1000*10^(46/63)), 
      5}, {1/(10000*10^(11/21)), 1/(1000*10^(41/63)), 5}, 
     {1/(10000*10^(11/21)), 1/(1000*10^(4/7)), 5}, {1/(10000*10^(11/21)), 
      1/(1000*10^(31/63)), 5}, {1/(10000*10^(11/21)), 1/(1000*10^(26/63)), 
      5}, {1/(10000*10^(11/21)), 1/(1000*10^(1/3)), 5}, 
     {1/(10000*10^(11/21)), 1/(1000*10^(16/63)), 5}, 
     {1/(10000*10^(11/21)), 1/(1000*10^(11/63)), 5}, 
     {1/(10000*10^(11/21)), 1/(1000*10^(2/21)), 5}, 
     {1/(10000*10^(11/21)), 1/(1000*10^(1/63)), 5}, 
     {1/(10000*10^(11/21)), 1/(100*10^(59/63)), 5}, 
     {1/(10000*10^(11/21)), 1/(100*10^(6/7)), 5}, {1/(10000*10^(11/21)), 
      1/(100*10^(7/9)), 5}, {1/(10000*10^(11/21)), 1/(100*10^(44/63)), 5}, 
     {1/(10000*10^(11/21)), 1/(100*10^(13/21)), 5}, 
     {1/(10000*10^(11/21)), 1/(100*10^(34/63)), 5}, 
     {1/(10000*10^(11/21)), 1/(100*10^(29/63)), 5}, 
     {1/(10000*10^(11/21)), 1/(100*10^(8/21)), 5}, {1/(10000*10^(11/21)), 
      1/(100*10^(19/63)), 5}, {1/(10000*10^(11/21)), 1/(100*10^(2/9)), 5}, 
     {1/(10000*10^(11/21)), 1/(100*10^(1/7)), 5}, {1/(10000*10^(11/21)), 
      1/(100*10^(4/63)), 5}, {1/(10000*10^(11/21)), 1/(10*10^(62/63)), 5}, 
     {1/(10000*10^(11/21)), 1/(10*10^(19/21)), 5}, {1/(10000*10^(11/21)), 
      1/(10*10^(52/63)), 5}, {1/(10000*10^(11/21)), 1/(10*10^(47/63)), 5}, 
     {1/(10000*10^(11/21)), 1/(10*10^(2/3)), 5}, {1/(10000*10^(11/21)), 
      1/(10*10^(37/63)), 5}, {1/(10000*10^(11/21)), 1/(10*10^(32/63)), 5}, 
     {1/(10000*10^(11/21)), 1/(10*10^(3/7)), 5}, {1/(10000*10^(11/21)), 
      1/(10*10^(22/63)), 5}, {1/(10000*10^(11/21)), 1/(10*10^(17/63)), 5}, 
     {1/(10000*10^(11/21)), 1/(10*10^(4/21)), 5}, {1/(10000*10^(11/21)), 
      1/(10*10^(1/9)), 5}, {1/(10000*10^(11/21)), 1/(10*10^(2/63)), 5}, 
     {1/(10000*10^(11/21)), 10^(-20/21), 5}, {1/(10000*10^(11/21)), 
      10^(-55/63), 5}, {1/(10000*10^(11/21)), 10^(-50/63), 5}, 
     {1/(10000*10^(11/21)), 10^(-5/7), 5}, {1/(10000*10^(11/21)), 
      10^(-40/63), 5}, {1/(10000*10^(11/21)), 10^(-5/9), 5}, 
     {1/(10000*10^(11/21)), 10^(-10/21), 5}, {1/(10000*10^(11/21)), 
      10^(-25/63), 5}, {1/(10000*10^(11/21)), 10^(-20/63), 5}, 
     {1/(10000*10^(11/21)), 10^(-5/21), 5}, {1/(10000*10^(11/21)), 
      10^(-10/63), 5}, {1/(10000*10^(11/21)), 10^(-5/63), 5}, 
     {1/(10000*10^(11/21)), 1, 5}, {1/(10000*10^(4/9)), 1/100000, 3}, 
     {1/(10000*10^(4/9)), 1/(10000*10^(58/63)), 3}, 
     {1/(10000*10^(4/9)), 1/(10000*10^(53/63)), 3}, 
     {1/(10000*10^(4/9)), 1/(10000*10^(16/21)), 3}, 
     {1/(10000*10^(4/9)), 1/(10000*10^(43/63)), 3}, 
     {1/(10000*10^(4/9)), 1/(10000*10^(38/63)), 3}, 
     {1/(10000*10^(4/9)), 1/(10000*10^(11/21)), 3}, 
     {1/(10000*10^(4/9)), 1/(10000*10^(4/9)), 3}, {1/(10000*10^(4/9)), 
      1/(10000*10^(23/63)), 3}, {1/(10000*10^(4/9)), 1/(10000*10^(2/7)), 3}, 
     {1/(10000*10^(4/9)), 1/(10000*10^(13/63)), 3}, 
     {1/(10000*10^(4/9)), 1/(10000*10^(8/63)), 3}, {1/(10000*10^(4/9)), 
      1/(10000*10^(1/21)), 3}, {1/(10000*10^(4/9)), 1/(1000*10^(61/63)), 3}, 
     {1/(10000*10^(4/9)), 1/(1000*10^(8/9)), 3}, {1/(10000*10^(4/9)), 
      1/(1000*10^(17/21)), 3}, {1/(10000*10^(4/9)), 1/(1000*10^(46/63)), 3}, 
     {1/(10000*10^(4/9)), 1/(1000*10^(41/63)), 3}, {1/(10000*10^(4/9)), 
      1/(1000*10^(4/7)), 3}, {1/(10000*10^(4/9)), 1/(1000*10^(31/63)), 3}, 
     {1/(10000*10^(4/9)), 1/(1000*10^(26/63)), 3}, {1/(10000*10^(4/9)), 
      1/(1000*10^(1/3)), 3}, {1/(10000*10^(4/9)), 1/(1000*10^(16/63)), 3}, 
     {1/(10000*10^(4/9)), 1/(1000*10^(11/63)), 3}, {1/(10000*10^(4/9)), 
      1/(1000*10^(2/21)), 3}, {1/(10000*10^(4/9)), 1/(1000*10^(1/63)), 3}, 
     {1/(10000*10^(4/9)), 1/(100*10^(59/63)), 3}, {1/(10000*10^(4/9)), 
      1/(100*10^(6/7)), 3}, {1/(10000*10^(4/9)), 1/(100*10^(7/9)), 3}, 
     {1/(10000*10^(4/9)), 1/(100*10^(44/63)), 3}, {1/(10000*10^(4/9)), 
      1/(100*10^(13/21)), 3}, {1/(10000*10^(4/9)), 1/(100*10^(34/63)), 3}, 
     {1/(10000*10^(4/9)), 1/(100*10^(29/63)), 3}, {1/(10000*10^(4/9)), 
      1/(100*10^(8/21)), 3}, {1/(10000*10^(4/9)), 1/(100*10^(19/63)), 3}, 
     {1/(10000*10^(4/9)), 1/(100*10^(2/9)), 3}, {1/(10000*10^(4/9)), 
      1/(100*10^(1/7)), 3}, {1/(10000*10^(4/9)), 1/(100*10^(4/63)), 3}, 
     {1/(10000*10^(4/9)), 1/(10*10^(62/63)), 3}, {1/(10000*10^(4/9)), 
      1/(10*10^(19/21)), 3}, {1/(10000*10^(4/9)), 1/(10*10^(52/63)), 3}, 
     {1/(10000*10^(4/9)), 1/(10*10^(47/63)), 3}, {1/(10000*10^(4/9)), 
      1/(10*10^(2/3)), 3}, {1/(10000*10^(4/9)), 1/(10*10^(37/63)), 3}, 
     {1/(10000*10^(4/9)), 1/(10*10^(32/63)), 3}, {1/(10000*10^(4/9)), 
      1/(10*10^(3/7)), 3}, {1/(10000*10^(4/9)), 1/(10*10^(22/63)), 3}, 
     {1/(10000*10^(4/9)), 1/(10*10^(17/63)), 3}, {1/(10000*10^(4/9)), 
      1/(10*10^(4/21)), 3}, {1/(10000*10^(4/9)), 1/(10*10^(1/9)), 3}, 
     {1/(10000*10^(4/9)), 1/(10*10^(2/63)), 3}, {1/(10000*10^(4/9)), 
      10^(-20/21), 3}, {1/(10000*10^(4/9)), 10^(-55/63), 3}, 
     {1/(10000*10^(4/9)), 10^(-50/63), 3}, {1/(10000*10^(4/9)), 10^(-5/7), 
      3}, {1/(10000*10^(4/9)), 10^(-40/63), 3}, {1/(10000*10^(4/9)), 
      10^(-5/9), 3}, {1/(10000*10^(4/9)), 10^(-10/21), 3}, 
     {1/(10000*10^(4/9)), 10^(-25/63), 3}, {1/(10000*10^(4/9)), 10^(-20/63), 
      3}, {1/(10000*10^(4/9)), 10^(-5/21), 3}, {1/(10000*10^(4/9)), 
      10^(-10/63), 3}, {1/(10000*10^(4/9)), 10^(-5/63), 3}, 
     {1/(10000*10^(4/9)), 1, 3}, {1/(10000*10^(23/63)), 1/100000, 2}, 
     {1/(10000*10^(23/63)), 1/(10000*10^(58/63)), 2}, 
     {1/(10000*10^(23/63)), 1/(10000*10^(53/63)), 2}, 
     {1/(10000*10^(23/63)), 1/(10000*10^(16/21)), 2}, 
     {1/(10000*10^(23/63)), 1/(10000*10^(43/63)), 2}, 
     {1/(10000*10^(23/63)), 1/(10000*10^(38/63)), 2}, 
     {1/(10000*10^(23/63)), 1/(10000*10^(11/21)), 2}, 
     {1/(10000*10^(23/63)), 1/(10000*10^(4/9)), 2}, 
     {1/(10000*10^(23/63)), 1/(10000*10^(23/63)), 2}, 
     {1/(10000*10^(23/63)), 1/(10000*10^(2/7)), 3}, 
     {1/(10000*10^(23/63)), 1/(10000*10^(13/63)), 3}, 
     {1/(10000*10^(23/63)), 1/(10000*10^(8/63)), 3}, 
     {1/(10000*10^(23/63)), 1/(10000*10^(1/21)), 3}, 
     {1/(10000*10^(23/63)), 1/(1000*10^(61/63)), 3}, 
     {1/(10000*10^(23/63)), 1/(1000*10^(8/9)), 3}, {1/(10000*10^(23/63)), 
      1/(1000*10^(17/21)), 3}, {1/(10000*10^(23/63)), 1/(1000*10^(46/63)), 
      3}, {1/(10000*10^(23/63)), 1/(1000*10^(41/63)), 3}, 
     {1/(10000*10^(23/63)), 1/(1000*10^(4/7)), 3}, {1/(10000*10^(23/63)), 
      1/(1000*10^(31/63)), 3}, {1/(10000*10^(23/63)), 1/(1000*10^(26/63)), 
      3}, {1/(10000*10^(23/63)), 1/(1000*10^(1/3)), 3}, 
     {1/(10000*10^(23/63)), 1/(1000*10^(16/63)), 3}, 
     {1/(10000*10^(23/63)), 1/(1000*10^(11/63)), 3}, 
     {1/(10000*10^(23/63)), 1/(1000*10^(2/21)), 3}, 
     {1/(10000*10^(23/63)), 1/(1000*10^(1/63)), 3}, 
     {1/(10000*10^(23/63)), 1/(100*10^(59/63)), 3}, 
     {1/(10000*10^(23/63)), 1/(100*10^(6/7)), 3}, {1/(10000*10^(23/63)), 
      1/(100*10^(7/9)), 3}, {1/(10000*10^(23/63)), 1/(100*10^(44/63)), 3}, 
     {1/(10000*10^(23/63)), 1/(100*10^(13/21)), 3}, 
     {1/(10000*10^(23/63)), 1/(100*10^(34/63)), 3}, 
     {1/(10000*10^(23/63)), 1/(100*10^(29/63)), 3}, 
     {1/(10000*10^(23/63)), 1/(100*10^(8/21)), 3}, {1/(10000*10^(23/63)), 
      1/(100*10^(19/63)), 3}, {1/(10000*10^(23/63)), 1/(100*10^(2/9)), 3}, 
     {1/(10000*10^(23/63)), 1/(100*10^(1/7)), 3}, {1/(10000*10^(23/63)), 
      1/(100*10^(4/63)), 3}, {1/(10000*10^(23/63)), 1/(10*10^(62/63)), 3}, 
     {1/(10000*10^(23/63)), 1/(10*10^(19/21)), 3}, {1/(10000*10^(23/63)), 
      1/(10*10^(52/63)), 3}, {1/(10000*10^(23/63)), 1/(10*10^(47/63)), 3}, 
     {1/(10000*10^(23/63)), 1/(10*10^(2/3)), 3}, {1/(10000*10^(23/63)), 
      1/(10*10^(37/63)), 3}, {1/(10000*10^(23/63)), 1/(10*10^(32/63)), 3}, 
     {1/(10000*10^(23/63)), 1/(10*10^(3/7)), 3}, {1/(10000*10^(23/63)), 
      1/(10*10^(22/63)), 3}, {1/(10000*10^(23/63)), 1/(10*10^(17/63)), 3}, 
     {1/(10000*10^(23/63)), 1/(10*10^(4/21)), 3}, {1/(10000*10^(23/63)), 
      1/(10*10^(1/9)), 3}, {1/(10000*10^(23/63)), 1/(10*10^(2/63)), 3}, 
     {1/(10000*10^(23/63)), 10^(-20/21), 3}, {1/(10000*10^(23/63)), 
      10^(-55/63), 3}, {1/(10000*10^(23/63)), 10^(-50/63), 3}, 
     {1/(10000*10^(23/63)), 10^(-5/7), 3}, {1/(10000*10^(23/63)), 
      10^(-40/63), 3}, {1/(10000*10^(23/63)), 10^(-5/9), 3}, 
     {1/(10000*10^(23/63)), 10^(-10/21), 3}, {1/(10000*10^(23/63)), 
      10^(-25/63), 3}, {1/(10000*10^(23/63)), 10^(-20/63), 3}, 
     {1/(10000*10^(23/63)), 10^(-5/21), 3}, {1/(10000*10^(23/63)), 
      10^(-10/63), 3}, {1/(10000*10^(23/63)), 10^(-5/63), 3}, 
     {1/(10000*10^(23/63)), 1, 3}, {1/(10000*10^(2/7)), 1/100000, 2}, 
     {1/(10000*10^(2/7)), 1/(10000*10^(58/63)), 2}, 
     {1/(10000*10^(2/7)), 1/(10000*10^(53/63)), 2}, 
     {1/(10000*10^(2/7)), 1/(10000*10^(16/21)), 2}, 
     {1/(10000*10^(2/7)), 1/(10000*10^(43/63)), 2}, 
     {1/(10000*10^(2/7)), 1/(10000*10^(38/63)), 5}, 
     {1/(10000*10^(2/7)), 1/(10000*10^(11/21)), 2}, 
     {1/(10000*10^(2/7)), 1/(10000*10^(4/9)), 2}, {1/(10000*10^(2/7)), 
      1/(10000*10^(23/63)), 2}, {1/(10000*10^(2/7)), 1/(10000*10^(2/7)), 2}, 
     {1/(10000*10^(2/7)), 1/(10000*10^(13/63)), 2}, 
     {1/(10000*10^(2/7)), 1/(10000*10^(8/63)), 2}, {1/(10000*10^(2/7)), 
      1/(10000*10^(1/21)), 2}, {1/(10000*10^(2/7)), 1/(1000*10^(61/63)), 2}, 
     {1/(10000*10^(2/7)), 1/(1000*10^(8/9)), 2}, {1/(10000*10^(2/7)), 
      1/(1000*10^(17/21)), 2}, {1/(10000*10^(2/7)), 1/(1000*10^(46/63)), 2}, 
     {1/(10000*10^(2/7)), 1/(1000*10^(41/63)), 2}, {1/(10000*10^(2/7)), 
      1/(1000*10^(4/7)), 2}, {1/(10000*10^(2/7)), 1/(1000*10^(31/63)), 2}, 
     {1/(10000*10^(2/7)), 1/(1000*10^(26/63)), 2}, {1/(10000*10^(2/7)), 
      1/(1000*10^(1/3)), 2}, {1/(10000*10^(2/7)), 1/(1000*10^(16/63)), 2}, 
     {1/(10000*10^(2/7)), 1/(1000*10^(11/63)), 2}, {1/(10000*10^(2/7)), 
      1/(1000*10^(2/21)), 2}, {1/(10000*10^(2/7)), 1/(1000*10^(1/63)), 2}, 
     {1/(10000*10^(2/7)), 1/(100*10^(59/63)), 2}, {1/(10000*10^(2/7)), 
      1/(100*10^(6/7)), 2}, {1/(10000*10^(2/7)), 1/(100*10^(7/9)), 2}, 
     {1/(10000*10^(2/7)), 1/(100*10^(44/63)), 2}, {1/(10000*10^(2/7)), 
      1/(100*10^(13/21)), 2}, {1/(10000*10^(2/7)), 1/(100*10^(34/63)), 2}, 
     {1/(10000*10^(2/7)), 1/(100*10^(29/63)), 2}, {1/(10000*10^(2/7)), 
      1/(100*10^(8/21)), 2}, {1/(10000*10^(2/7)), 1/(100*10^(19/63)), 2}, 
     {1/(10000*10^(2/7)), 1/(100*10^(2/9)), 2}, {1/(10000*10^(2/7)), 
      1/(100*10^(1/7)), 2}, {1/(10000*10^(2/7)), 1/(100*10^(4/63)), 2}, 
     {1/(10000*10^(2/7)), 1/(10*10^(62/63)), 2}, {1/(10000*10^(2/7)), 
      1/(10*10^(19/21)), 2}, {1/(10000*10^(2/7)), 1/(10*10^(52/63)), 2}, 
     {1/(10000*10^(2/7)), 1/(10*10^(47/63)), 2}, {1/(10000*10^(2/7)), 
      1/(10*10^(2/3)), 2}, {1/(10000*10^(2/7)), 1/(10*10^(37/63)), 2}, 
     {1/(10000*10^(2/7)), 1/(10*10^(32/63)), 2}, {1/(10000*10^(2/7)), 
      1/(10*10^(3/7)), 2}, {1/(10000*10^(2/7)), 1/(10*10^(22/63)), 2}, 
     {1/(10000*10^(2/7)), 1/(10*10^(17/63)), 2}, {1/(10000*10^(2/7)), 
      1/(10*10^(4/21)), 2}, {1/(10000*10^(2/7)), 1/(10*10^(1/9)), 2}, 
     {1/(10000*10^(2/7)), 1/(10*10^(2/63)), 2}, {1/(10000*10^(2/7)), 
      10^(-20/21), 2}, {1/(10000*10^(2/7)), 10^(-55/63), 2}, 
     {1/(10000*10^(2/7)), 10^(-50/63), 2}, {1/(10000*10^(2/7)), 10^(-5/7), 
      2}, {1/(10000*10^(2/7)), 10^(-40/63), 2}, {1/(10000*10^(2/7)), 
      10^(-5/9), 2}, {1/(10000*10^(2/7)), 10^(-10/21), 2}, 
     {1/(10000*10^(2/7)), 10^(-25/63), 2}, {1/(10000*10^(2/7)), 10^(-20/63), 
      2}, {1/(10000*10^(2/7)), 10^(-5/21), 2}, {1/(10000*10^(2/7)), 
      10^(-10/63), 2}, {1/(10000*10^(2/7)), 10^(-5/63), 2}, 
     {1/(10000*10^(2/7)), 1, 2}, {1/(10000*10^(13/63)), 1/100000, 6}, 
     {1/(10000*10^(13/63)), 1/(10000*10^(58/63)), 6}, 
     {1/(10000*10^(13/63)), 1/(10000*10^(53/63)), 6}, 
     {1/(10000*10^(13/63)), 1/(10000*10^(16/21)), 6}, 
     {1/(10000*10^(13/63)), 1/(10000*10^(43/63)), 6}, 
     {1/(10000*10^(13/63)), 1/(10000*10^(38/63)), 4}, 
     {1/(10000*10^(13/63)), 1/(10000*10^(11/21)), 4}, 
     {1/(10000*10^(13/63)), 1/(10000*10^(4/9)), 4}, 
     {1/(10000*10^(13/63)), 1/(10000*10^(23/63)), 4}, 
     {1/(10000*10^(13/63)), 1/(10000*10^(2/7)), 4}, 
     {1/(10000*10^(13/63)), 1/(10000*10^(13/63)), 4}, 
     {1/(10000*10^(13/63)), 1/(10000*10^(8/63)), 4}, 
     {1/(10000*10^(13/63)), 1/(10000*10^(1/21)), 4}, 
     {1/(10000*10^(13/63)), 1/(1000*10^(61/63)), 4}, 
     {1/(10000*10^(13/63)), 1/(1000*10^(8/9)), 4}, {1/(10000*10^(13/63)), 
      1/(1000*10^(17/21)), 4}, {1/(10000*10^(13/63)), 1/(1000*10^(46/63)), 
      4}, {1/(10000*10^(13/63)), 1/(1000*10^(41/63)), 4}, 
     {1/(10000*10^(13/63)), 1/(1000*10^(4/7)), 4}, {1/(10000*10^(13/63)), 
      1/(1000*10^(31/63)), 4}, {1/(10000*10^(13/63)), 1/(1000*10^(26/63)), 
      4}, {1/(10000*10^(13/63)), 1/(1000*10^(1/3)), 4}, 
     {1/(10000*10^(13/63)), 1/(1000*10^(16/63)), 4}, 
     {1/(10000*10^(13/63)), 1/(1000*10^(11/63)), 4}, 
     {1/(10000*10^(13/63)), 1/(1000*10^(2/21)), 4}, 
     {1/(10000*10^(13/63)), 1/(1000*10^(1/63)), 4}, 
     {1/(10000*10^(13/63)), 1/(100*10^(59/63)), 4}, 
     {1/(10000*10^(13/63)), 1/(100*10^(6/7)), 4}, {1/(10000*10^(13/63)), 
      1/(100*10^(7/9)), 4}, {1/(10000*10^(13/63)), 1/(100*10^(44/63)), 4}, 
     {1/(10000*10^(13/63)), 1/(100*10^(13/21)), 4}, 
     {1/(10000*10^(13/63)), 1/(100*10^(34/63)), 4}, 
     {1/(10000*10^(13/63)), 1/(100*10^(29/63)), 4}, 
     {1/(10000*10^(13/63)), 1/(100*10^(8/21)), 4}, {1/(10000*10^(13/63)), 
      1/(100*10^(19/63)), 4}, {1/(10000*10^(13/63)), 1/(100*10^(2/9)), 4}, 
     {1/(10000*10^(13/63)), 1/(100*10^(1/7)), 4}, {1/(10000*10^(13/63)), 
      1/(100*10^(4/63)), 4}, {1/(10000*10^(13/63)), 1/(10*10^(62/63)), 4}, 
     {1/(10000*10^(13/63)), 1/(10*10^(19/21)), 4}, {1/(10000*10^(13/63)), 
      1/(10*10^(52/63)), 4}, {1/(10000*10^(13/63)), 1/(10*10^(47/63)), 4}, 
     {1/(10000*10^(13/63)), 1/(10*10^(2/3)), 4}, {1/(10000*10^(13/63)), 
      1/(10*10^(37/63)), 4}, {1/(10000*10^(13/63)), 1/(10*10^(32/63)), 4}, 
     {1/(10000*10^(13/63)), 1/(10*10^(3/7)), 4}, {1/(10000*10^(13/63)), 
      1/(10*10^(22/63)), 4}, {1/(10000*10^(13/63)), 1/(10*10^(17/63)), 4}, 
     {1/(10000*10^(13/63)), 1/(10*10^(4/21)), 4}, {1/(10000*10^(13/63)), 
      1/(10*10^(1/9)), 4}, {1/(10000*10^(13/63)), 1/(10*10^(2/63)), 4}, 
     {1/(10000*10^(13/63)), 10^(-20/21), 4}, {1/(10000*10^(13/63)), 
      10^(-55/63), 4}, {1/(10000*10^(13/63)), 10^(-50/63), 4}, 
     {1/(10000*10^(13/63)), 10^(-5/7), 4}, {1/(10000*10^(13/63)), 
      10^(-40/63), 4}, {1/(10000*10^(13/63)), 10^(-5/9), 4}, 
     {1/(10000*10^(13/63)), 10^(-10/21), 4}, {1/(10000*10^(13/63)), 
      10^(-25/63), 4}, {1/(10000*10^(13/63)), 10^(-20/63), 4}, 
     {1/(10000*10^(13/63)), 10^(-5/21), 4}, {1/(10000*10^(13/63)), 
      10^(-10/63), 4}, {1/(10000*10^(13/63)), 10^(-5/63), 4}, 
     {1/(10000*10^(13/63)), 1, 4}, {1/(10000*10^(8/63)), 1/100000, 2}, 
     {1/(10000*10^(8/63)), 1/(10000*10^(58/63)), 2}, 
     {1/(10000*10^(8/63)), 1/(10000*10^(53/63)), 2}, 
     {1/(10000*10^(8/63)), 1/(10000*10^(16/21)), 2}, 
     {1/(10000*10^(8/63)), 1/(10000*10^(43/63)), 2}, 
     {1/(10000*10^(8/63)), 1/(10000*10^(38/63)), 2}, 
     {1/(10000*10^(8/63)), 1/(10000*10^(11/21)), 2}, 
     {1/(10000*10^(8/63)), 1/(10000*10^(4/9)), 2}, {1/(10000*10^(8/63)), 
      1/(10000*10^(23/63)), 2}, {1/(10000*10^(8/63)), 1/(10000*10^(2/7)), 2}, 
     {1/(10000*10^(8/63)), 1/(10000*10^(13/63)), 2}, 
     {1/(10000*10^(8/63)), 1/(10000*10^(8/63)), 2}, 
     {1/(10000*10^(8/63)), 1/(10000*10^(1/21)), 3}, 
     {1/(10000*10^(8/63)), 1/(1000*10^(61/63)), 3}, 
     {1/(10000*10^(8/63)), 1/(1000*10^(8/9)), 3}, {1/(10000*10^(8/63)), 
      1/(1000*10^(17/21)), 3}, {1/(10000*10^(8/63)), 1/(1000*10^(46/63)), 3}, 
     {1/(10000*10^(8/63)), 1/(1000*10^(41/63)), 3}, 
     {1/(10000*10^(8/63)), 1/(1000*10^(4/7)), 3}, {1/(10000*10^(8/63)), 
      1/(1000*10^(31/63)), 3}, {1/(10000*10^(8/63)), 1/(1000*10^(26/63)), 3}, 
     {1/(10000*10^(8/63)), 1/(1000*10^(1/3)), 3}, {1/(10000*10^(8/63)), 
      1/(1000*10^(16/63)), 3}, {1/(10000*10^(8/63)), 1/(1000*10^(11/63)), 3}, 
     {1/(10000*10^(8/63)), 1/(1000*10^(2/21)), 3}, {1/(10000*10^(8/63)), 
      1/(1000*10^(1/63)), 3}, {1/(10000*10^(8/63)), 1/(100*10^(59/63)), 3}, 
     {1/(10000*10^(8/63)), 1/(100*10^(6/7)), 3}, {1/(10000*10^(8/63)), 
      1/(100*10^(7/9)), 3}, {1/(10000*10^(8/63)), 1/(100*10^(44/63)), 3}, 
     {1/(10000*10^(8/63)), 1/(100*10^(13/21)), 3}, {1/(10000*10^(8/63)), 
      1/(100*10^(34/63)), 3}, {1/(10000*10^(8/63)), 1/(100*10^(29/63)), 3}, 
     {1/(10000*10^(8/63)), 1/(100*10^(8/21)), 3}, {1/(10000*10^(8/63)), 
      1/(100*10^(19/63)), 3}, {1/(10000*10^(8/63)), 1/(100*10^(2/9)), 3}, 
     {1/(10000*10^(8/63)), 1/(100*10^(1/7)), 3}, {1/(10000*10^(8/63)), 
      1/(100*10^(4/63)), 3}, {1/(10000*10^(8/63)), 1/(10*10^(62/63)), 3}, 
     {1/(10000*10^(8/63)), 1/(10*10^(19/21)), 5}, {1/(10000*10^(8/63)), 
      1/(10*10^(52/63)), 5}, {1/(10000*10^(8/63)), 1/(10*10^(47/63)), 3}, 
     {1/(10000*10^(8/63)), 1/(10*10^(2/3)), 3}, {1/(10000*10^(8/63)), 
      1/(10*10^(37/63)), 3}, {1/(10000*10^(8/63)), 1/(10*10^(32/63)), 3}, 
     {1/(10000*10^(8/63)), 1/(10*10^(3/7)), 3}, {1/(10000*10^(8/63)), 
      1/(10*10^(22/63)), 3}, {1/(10000*10^(8/63)), 1/(10*10^(17/63)), 3}, 
     {1/(10000*10^(8/63)), 1/(10*10^(4/21)), 3}, {1/(10000*10^(8/63)), 
      1/(10*10^(1/9)), 3}, {1/(10000*10^(8/63)), 1/(10*10^(2/63)), 3}, 
     {1/(10000*10^(8/63)), 10^(-20/21), 3}, {1/(10000*10^(8/63)), 
      10^(-55/63), 3}, {1/(10000*10^(8/63)), 10^(-50/63), 3}, 
     {1/(10000*10^(8/63)), 10^(-5/7), 3}, {1/(10000*10^(8/63)), 10^(-40/63), 
      3}, {1/(10000*10^(8/63)), 10^(-5/9), 3}, {1/(10000*10^(8/63)), 
      10^(-10/21), 3}, {1/(10000*10^(8/63)), 10^(-25/63), 3}, 
     {1/(10000*10^(8/63)), 10^(-20/63), 3}, {1/(10000*10^(8/63)), 10^(-5/21), 
      3}, {1/(10000*10^(8/63)), 10^(-10/63), 3}, {1/(10000*10^(8/63)), 
      10^(-5/63), 3}, {1/(10000*10^(8/63)), 1, 3}, {1/(10000*10^(1/21)), 
      1/100000, 2}, {1/(10000*10^(1/21)), 1/(10000*10^(58/63)), 2}, 
     {1/(10000*10^(1/21)), 1/(10000*10^(53/63)), 2}, 
     {1/(10000*10^(1/21)), 1/(10000*10^(16/21)), 2}, 
     {1/(10000*10^(1/21)), 1/(10000*10^(43/63)), 2}, 
     {1/(10000*10^(1/21)), 1/(10000*10^(38/63)), 2}, 
     {1/(10000*10^(1/21)), 1/(10000*10^(11/21)), 2}, 
     {1/(10000*10^(1/21)), 1/(10000*10^(4/9)), 2}, {1/(10000*10^(1/21)), 
      1/(10000*10^(23/63)), 2}, {1/(10000*10^(1/21)), 1/(10000*10^(2/7)), 2}, 
     {1/(10000*10^(1/21)), 1/(10000*10^(13/63)), 2}, 
     {1/(10000*10^(1/21)), 1/(10000*10^(8/63)), 2}, 
     {1/(10000*10^(1/21)), 1/(10000*10^(1/21)), 2}, 
     {1/(10000*10^(1/21)), 1/(1000*10^(61/63)), 3}, 
     {1/(10000*10^(1/21)), 1/(1000*10^(8/9)), 3}, {1/(10000*10^(1/21)), 
      1/(1000*10^(17/21)), 3}, {1/(10000*10^(1/21)), 1/(1000*10^(46/63)), 3}, 
     {1/(10000*10^(1/21)), 1/(1000*10^(41/63)), 3}, 
     {1/(10000*10^(1/21)), 1/(1000*10^(4/7)), 3}, {1/(10000*10^(1/21)), 
      1/(1000*10^(31/63)), 3}, {1/(10000*10^(1/21)), 1/(1000*10^(26/63)), 3}, 
     {1/(10000*10^(1/21)), 1/(1000*10^(1/3)), 3}, {1/(10000*10^(1/21)), 
      1/(1000*10^(16/63)), 3}, {1/(10000*10^(1/21)), 1/(1000*10^(11/63)), 3}, 
     {1/(10000*10^(1/21)), 1/(1000*10^(2/21)), 3}, {1/(10000*10^(1/21)), 
      1/(1000*10^(1/63)), 3}, {1/(10000*10^(1/21)), 1/(100*10^(59/63)), 3}, 
     {1/(10000*10^(1/21)), 1/(100*10^(6/7)), 3}, {1/(10000*10^(1/21)), 
      1/(100*10^(7/9)), 3}, {1/(10000*10^(1/21)), 1/(100*10^(44/63)), 3}, 
     {1/(10000*10^(1/21)), 1/(100*10^(13/21)), 3}, {1/(10000*10^(1/21)), 
      1/(100*10^(34/63)), 3}, {1/(10000*10^(1/21)), 1/(100*10^(29/63)), 3}, 
     {1/(10000*10^(1/21)), 1/(100*10^(8/21)), 3}, {1/(10000*10^(1/21)), 
      1/(100*10^(19/63)), 3}, {1/(10000*10^(1/21)), 1/(100*10^(2/9)), 3}, 
     {1/(10000*10^(1/21)), 1/(100*10^(1/7)), 3}, {1/(10000*10^(1/21)), 
      1/(100*10^(4/63)), 3}, {1/(10000*10^(1/21)), 1/(10*10^(62/63)), 3}, 
     {1/(10000*10^(1/21)), 1/(10*10^(19/21)), 3}, {1/(10000*10^(1/21)), 
      1/(10*10^(52/63)), 3}, {1/(10000*10^(1/21)), 1/(10*10^(47/63)), 3}, 
     {1/(10000*10^(1/21)), 1/(10*10^(2/3)), 3}, {1/(10000*10^(1/21)), 
      1/(10*10^(37/63)), 3}, {1/(10000*10^(1/21)), 1/(10*10^(32/63)), 3}, 
     {1/(10000*10^(1/21)), 1/(10*10^(3/7)), 3}, {1/(10000*10^(1/21)), 
      1/(10*10^(22/63)), 3}, {1/(10000*10^(1/21)), 1/(10*10^(17/63)), 3}, 
     {1/(10000*10^(1/21)), 1/(10*10^(4/21)), 3}, {1/(10000*10^(1/21)), 
      1/(10*10^(1/9)), 3}, {1/(10000*10^(1/21)), 1/(10*10^(2/63)), 3}, 
     {1/(10000*10^(1/21)), 10^(-20/21), 3}, {1/(10000*10^(1/21)), 
      10^(-55/63), 3}, {1/(10000*10^(1/21)), 10^(-50/63), 3}, 
     {1/(10000*10^(1/21)), 10^(-5/7), 3}, {1/(10000*10^(1/21)), 10^(-40/63), 
      3}, {1/(10000*10^(1/21)), 10^(-5/9), 3}, {1/(10000*10^(1/21)), 
      10^(-10/21), 3}, {1/(10000*10^(1/21)), 10^(-25/63), 3}, 
     {1/(10000*10^(1/21)), 10^(-20/63), 3}, {1/(10000*10^(1/21)), 10^(-5/21), 
      3}, {1/(10000*10^(1/21)), 10^(-10/63), 3}, {1/(10000*10^(1/21)), 
      10^(-5/63), 3}, {1/(10000*10^(1/21)), 1, 3}, {1/(1000*10^(61/63)), 
      1/100000, 2}, {1/(1000*10^(61/63)), 1/(10000*10^(58/63)), 2}, 
     {1/(1000*10^(61/63)), 1/(10000*10^(53/63)), 2}, 
     {1/(1000*10^(61/63)), 1/(10000*10^(16/21)), 2}, 
     {1/(1000*10^(61/63)), 1/(10000*10^(43/63)), 2}, 
     {1/(1000*10^(61/63)), 1/(10000*10^(38/63)), 2}, 
     {1/(1000*10^(61/63)), 1/(10000*10^(11/21)), 2}, 
     {1/(1000*10^(61/63)), 1/(10000*10^(4/9)), 2}, {1/(1000*10^(61/63)), 
      1/(10000*10^(23/63)), 2}, {1/(1000*10^(61/63)), 1/(10000*10^(2/7)), 2}, 
     {1/(1000*10^(61/63)), 1/(10000*10^(13/63)), 2}, 
     {1/(1000*10^(61/63)), 1/(10000*10^(8/63)), 2}, 
     {1/(1000*10^(61/63)), 1/(10000*10^(1/21)), 2}, 
     {1/(1000*10^(61/63)), 1/(1000*10^(61/63)), 2}, 
     {1/(1000*10^(61/63)), 1/(1000*10^(8/9)), 3}, {1/(1000*10^(61/63)), 
      1/(1000*10^(17/21)), 3}, {1/(1000*10^(61/63)), 1/(1000*10^(46/63)), 3}, 
     {1/(1000*10^(61/63)), 1/(1000*10^(41/63)), 3}, 
     {1/(1000*10^(61/63)), 1/(1000*10^(4/7)), 3}, {1/(1000*10^(61/63)), 
      1/(1000*10^(31/63)), 3}, {1/(1000*10^(61/63)), 1/(1000*10^(26/63)), 3}, 
     {1/(1000*10^(61/63)), 1/(1000*10^(1/3)), 3}, {1/(1000*10^(61/63)), 
      1/(1000*10^(16/63)), 3}, {1/(1000*10^(61/63)), 1/(1000*10^(11/63)), 3}, 
     {1/(1000*10^(61/63)), 1/(1000*10^(2/21)), 3}, {1/(1000*10^(61/63)), 
      1/(1000*10^(1/63)), 3}, {1/(1000*10^(61/63)), 1/(100*10^(59/63)), 3}, 
     {1/(1000*10^(61/63)), 1/(100*10^(6/7)), 3}, {1/(1000*10^(61/63)), 
      1/(100*10^(7/9)), 3}, {1/(1000*10^(61/63)), 1/(100*10^(44/63)), 3}, 
     {1/(1000*10^(61/63)), 1/(100*10^(13/21)), 3}, {1/(1000*10^(61/63)), 
      1/(100*10^(34/63)), 3}, {1/(1000*10^(61/63)), 1/(100*10^(29/63)), 3}, 
     {1/(1000*10^(61/63)), 1/(100*10^(8/21)), 3}, {1/(1000*10^(61/63)), 
      1/(100*10^(19/63)), 3}, {1/(1000*10^(61/63)), 1/(100*10^(2/9)), 3}, 
     {1/(1000*10^(61/63)), 1/(100*10^(1/7)), 3}, {1/(1000*10^(61/63)), 
      1/(100*10^(4/63)), 3}, {1/(1000*10^(61/63)), 1/(10*10^(62/63)), 3}, 
     {1/(1000*10^(61/63)), 1/(10*10^(19/21)), 3}, {1/(1000*10^(61/63)), 
      1/(10*10^(52/63)), 3}, {1/(1000*10^(61/63)), 1/(10*10^(47/63)), 3}, 
     {1/(1000*10^(61/63)), 1/(10*10^(2/3)), 3}, {1/(1000*10^(61/63)), 
      1/(10*10^(37/63)), 3}, {1/(1000*10^(61/63)), 1/(10*10^(32/63)), 3}, 
     {1/(1000*10^(61/63)), 1/(10*10^(3/7)), 3}, {1/(1000*10^(61/63)), 
      1/(10*10^(22/63)), 3}, {1/(1000*10^(61/63)), 1/(10*10^(17/63)), 3}, 
     {1/(1000*10^(61/63)), 1/(10*10^(4/21)), 3}, {1/(1000*10^(61/63)), 
      1/(10*10^(1/9)), 3}, {1/(1000*10^(61/63)), 1/(10*10^(2/63)), 3}, 
     {1/(1000*10^(61/63)), 10^(-20/21), 3}, {1/(1000*10^(61/63)), 
      10^(-55/63), 3}, {1/(1000*10^(61/63)), 10^(-50/63), 3}, 
     {1/(1000*10^(61/63)), 10^(-5/7), 3}, {1/(1000*10^(61/63)), 10^(-40/63), 
      3}, {1/(1000*10^(61/63)), 10^(-5/9), 3}, {1/(1000*10^(61/63)), 
      10^(-10/21), 3}, {1/(1000*10^(61/63)), 10^(-25/63), 3}, 
     {1/(1000*10^(61/63)), 10^(-20/63), 3}, {1/(1000*10^(61/63)), 10^(-5/21), 
      3}, {1/(1000*10^(61/63)), 10^(-10/63), 3}, {1/(1000*10^(61/63)), 
      10^(-5/63), 3}, {1/(1000*10^(61/63)), 1, 3}, 
     {1/(1000*10^(8/9)), 1/100000, 2}, {1/(1000*10^(8/9)), 
      1/(10000*10^(58/63)), 2}, {1/(1000*10^(8/9)), 1/(10000*10^(53/63)), 2}, 
     {1/(1000*10^(8/9)), 1/(10000*10^(16/21)), 2}, 
     {1/(1000*10^(8/9)), 1/(10000*10^(43/63)), 2}, 
     {1/(1000*10^(8/9)), 1/(10000*10^(38/63)), 2}, 
     {1/(1000*10^(8/9)), 1/(10000*10^(11/21)), 2}, 
     {1/(1000*10^(8/9)), 1/(10000*10^(4/9)), 2}, {1/(1000*10^(8/9)), 
      1/(10000*10^(23/63)), 2}, {1/(1000*10^(8/9)), 1/(10000*10^(2/7)), 2}, 
     {1/(1000*10^(8/9)), 1/(10000*10^(13/63)), 2}, 
     {1/(1000*10^(8/9)), 1/(10000*10^(8/63)), 2}, {1/(1000*10^(8/9)), 
      1/(10000*10^(1/21)), 2}, {1/(1000*10^(8/9)), 1/(1000*10^(61/63)), 2}, 
     {1/(1000*10^(8/9)), 1/(1000*10^(8/9)), 2}, {1/(1000*10^(8/9)), 
      1/(1000*10^(17/21)), 2}, {1/(1000*10^(8/9)), 1/(1000*10^(46/63)), 2}, 
     {1/(1000*10^(8/9)), 1/(1000*10^(41/63)), 2}, {1/(1000*10^(8/9)), 
      1/(1000*10^(4/7)), 2}, {1/(1000*10^(8/9)), 1/(1000*10^(31/63)), 2}, 
     {1/(1000*10^(8/9)), 1/(1000*10^(26/63)), 2}, {1/(1000*10^(8/9)), 
      1/(1000*10^(1/3)), 6}, {1/(1000*10^(8/9)), 1/(1000*10^(16/63)), 2}, 
     {1/(1000*10^(8/9)), 1/(1000*10^(11/63)), 2}, {1/(1000*10^(8/9)), 
      1/(1000*10^(2/21)), 2}, {1/(1000*10^(8/9)), 1/(1000*10^(1/63)), 2}, 
     {1/(1000*10^(8/9)), 1/(100*10^(59/63)), 2}, {1/(1000*10^(8/9)), 
      1/(100*10^(6/7)), 2}, {1/(1000*10^(8/9)), 1/(100*10^(7/9)), 2}, 
     {1/(1000*10^(8/9)), 1/(100*10^(44/63)), 6}, {1/(1000*10^(8/9)), 
      1/(100*10^(13/21)), 6}, {1/(1000*10^(8/9)), 1/(100*10^(34/63)), 6}, 
     {1/(1000*10^(8/9)), 1/(100*10^(29/63)), 6}, {1/(1000*10^(8/9)), 
      1/(100*10^(8/21)), 6}, {1/(1000*10^(8/9)), 1/(100*10^(19/63)), 6}, 
     {1/(1000*10^(8/9)), 1/(100*10^(2/9)), 6}, {1/(1000*10^(8/9)), 
      1/(100*10^(1/7)), 6}, {1/(1000*10^(8/9)), 1/(100*10^(4/63)), 6}, 
     {1/(1000*10^(8/9)), 1/(10*10^(62/63)), 6}, {1/(1000*10^(8/9)), 
      1/(10*10^(19/21)), 3}, {1/(1000*10^(8/9)), 1/(10*10^(52/63)), 3}, 
     {1/(1000*10^(8/9)), 1/(10*10^(47/63)), 3}, {1/(1000*10^(8/9)), 
      1/(10*10^(2/3)), 3}, {1/(1000*10^(8/9)), 1/(10*10^(37/63)), 3}, 
     {1/(1000*10^(8/9)), 1/(10*10^(32/63)), 3}, {1/(1000*10^(8/9)), 
      1/(10*10^(3/7)), 3}, {1/(1000*10^(8/9)), 1/(10*10^(22/63)), 3}, 
     {1/(1000*10^(8/9)), 1/(10*10^(17/63)), 3}, {1/(1000*10^(8/9)), 
      1/(10*10^(4/21)), 3}, {1/(1000*10^(8/9)), 1/(10*10^(1/9)), 3}, 
     {1/(1000*10^(8/9)), 1/(10*10^(2/63)), 3}, {1/(1000*10^(8/9)), 
      10^(-20/21), 3}, {1/(1000*10^(8/9)), 10^(-55/63), 3}, 
     {1/(1000*10^(8/9)), 10^(-50/63), 3}, {1/(1000*10^(8/9)), 10^(-5/7), 3}, 
     {1/(1000*10^(8/9)), 10^(-40/63), 3}, {1/(1000*10^(8/9)), 10^(-5/9), 3}, 
     {1/(1000*10^(8/9)), 10^(-10/21), 3}, {1/(1000*10^(8/9)), 10^(-25/63), 
      3}, {1/(1000*10^(8/9)), 10^(-20/63), 3}, {1/(1000*10^(8/9)), 
      10^(-5/21), 3}, {1/(1000*10^(8/9)), 10^(-10/63), 3}, 
     {1/(1000*10^(8/9)), 10^(-5/63), 3}, {1/(1000*10^(8/9)), 1, 3}, 
     {1/(1000*10^(17/21)), 1/100000, 2}, {1/(1000*10^(17/21)), 
      1/(10000*10^(58/63)), 2}, {1/(1000*10^(17/21)), 1/(10000*10^(53/63)), 
      2}, {1/(1000*10^(17/21)), 1/(10000*10^(16/21)), 2}, 
     {1/(1000*10^(17/21)), 1/(10000*10^(43/63)), 2}, 
     {1/(1000*10^(17/21)), 1/(10000*10^(38/63)), 2}, 
     {1/(1000*10^(17/21)), 1/(10000*10^(11/21)), 2}, 
     {1/(1000*10^(17/21)), 1/(10000*10^(4/9)), 2}, {1/(1000*10^(17/21)), 
      1/(10000*10^(23/63)), 2}, {1/(1000*10^(17/21)), 1/(10000*10^(2/7)), 2}, 
     {1/(1000*10^(17/21)), 1/(10000*10^(13/63)), 2}, 
     {1/(1000*10^(17/21)), 1/(10000*10^(8/63)), 2}, 
     {1/(1000*10^(17/21)), 1/(10000*10^(1/21)), 2}, 
     {1/(1000*10^(17/21)), 1/(1000*10^(61/63)), 2}, 
     {1/(1000*10^(17/21)), 1/(1000*10^(8/9)), 2}, {1/(1000*10^(17/21)), 
      1/(1000*10^(17/21)), 2}, {1/(1000*10^(17/21)), 1/(1000*10^(46/63)), 3}, 
     {1/(1000*10^(17/21)), 1/(1000*10^(41/63)), 3}, 
     {1/(1000*10^(17/21)), 1/(1000*10^(4/7)), 3}, {1/(1000*10^(17/21)), 
      1/(1000*10^(31/63)), 3}, {1/(1000*10^(17/21)), 1/(1000*10^(26/63)), 3}, 
     {1/(1000*10^(17/21)), 1/(1000*10^(1/3)), 3}, {1/(1000*10^(17/21)), 
      1/(1000*10^(16/63)), 3}, {1/(1000*10^(17/21)), 1/(1000*10^(11/63)), 3}, 
     {1/(1000*10^(17/21)), 1/(1000*10^(2/21)), 3}, {1/(1000*10^(17/21)), 
      1/(1000*10^(1/63)), 3}, {1/(1000*10^(17/21)), 1/(100*10^(59/63)), 3}, 
     {1/(1000*10^(17/21)), 1/(100*10^(6/7)), 3}, {1/(1000*10^(17/21)), 
      1/(100*10^(7/9)), 3}, {1/(1000*10^(17/21)), 1/(100*10^(44/63)), 3}, 
     {1/(1000*10^(17/21)), 1/(100*10^(13/21)), 3}, {1/(1000*10^(17/21)), 
      1/(100*10^(34/63)), 3}, {1/(1000*10^(17/21)), 1/(100*10^(29/63)), 3}, 
     {1/(1000*10^(17/21)), 1/(100*10^(8/21)), 3}, {1/(1000*10^(17/21)), 
      1/(100*10^(19/63)), 3}, {1/(1000*10^(17/21)), 1/(100*10^(2/9)), 3}, 
     {1/(1000*10^(17/21)), 1/(100*10^(1/7)), 3}, {1/(1000*10^(17/21)), 
      1/(100*10^(4/63)), 3}, {1/(1000*10^(17/21)), 1/(10*10^(62/63)), 3}, 
     {1/(1000*10^(17/21)), 1/(10*10^(19/21)), 3}, {1/(1000*10^(17/21)), 
      1/(10*10^(52/63)), 3}, {1/(1000*10^(17/21)), 1/(10*10^(47/63)), 3}, 
     {1/(1000*10^(17/21)), 1/(10*10^(2/3)), 3}, {1/(1000*10^(17/21)), 
      1/(10*10^(37/63)), 3}, {1/(1000*10^(17/21)), 1/(10*10^(32/63)), 3}, 
     {1/(1000*10^(17/21)), 1/(10*10^(3/7)), 3}, {1/(1000*10^(17/21)), 
      1/(10*10^(22/63)), 3}, {1/(1000*10^(17/21)), 1/(10*10^(17/63)), 3}, 
     {1/(1000*10^(17/21)), 1/(10*10^(4/21)), 3}, {1/(1000*10^(17/21)), 
      1/(10*10^(1/9)), 3}, {1/(1000*10^(17/21)), 1/(10*10^(2/63)), 3}, 
     {1/(1000*10^(17/21)), 10^(-20/21), 3}, {1/(1000*10^(17/21)), 
      10^(-55/63), 3}, {1/(1000*10^(17/21)), 10^(-50/63), 3}, 
     {1/(1000*10^(17/21)), 10^(-5/7), 3}, {1/(1000*10^(17/21)), 10^(-40/63), 
      3}, {1/(1000*10^(17/21)), 10^(-5/9), 3}, {1/(1000*10^(17/21)), 
      10^(-10/21), 3}, {1/(1000*10^(17/21)), 10^(-25/63), 3}, 
     {1/(1000*10^(17/21)), 10^(-20/63), 3}, {1/(1000*10^(17/21)), 10^(-5/21), 
      3}, {1/(1000*10^(17/21)), 10^(-10/63), 3}, {1/(1000*10^(17/21)), 
      10^(-5/63), 3}, {1/(1000*10^(17/21)), 1, 3}, {1/(1000*10^(46/63)), 
      1/100000, 2}, {1/(1000*10^(46/63)), 1/(10000*10^(58/63)), 2}, 
     {1/(1000*10^(46/63)), 1/(10000*10^(53/63)), 2}, 
     {1/(1000*10^(46/63)), 1/(10000*10^(16/21)), 2}, 
     {1/(1000*10^(46/63)), 1/(10000*10^(43/63)), 2}, 
     {1/(1000*10^(46/63)), 1/(10000*10^(38/63)), 2}, 
     {1/(1000*10^(46/63)), 1/(10000*10^(11/21)), 2}, 
     {1/(1000*10^(46/63)), 1/(10000*10^(4/9)), 2}, {1/(1000*10^(46/63)), 
      1/(10000*10^(23/63)), 2}, {1/(1000*10^(46/63)), 1/(10000*10^(2/7)), 2}, 
     {1/(1000*10^(46/63)), 1/(10000*10^(13/63)), 2}, 
     {1/(1000*10^(46/63)), 1/(10000*10^(8/63)), 2}, 
     {1/(1000*10^(46/63)), 1/(10000*10^(1/21)), 2}, 
     {1/(1000*10^(46/63)), 1/(1000*10^(61/63)), 2}, 
     {1/(1000*10^(46/63)), 1/(1000*10^(8/9)), 2}, {1/(1000*10^(46/63)), 
      1/(1000*10^(17/21)), 2}, {1/(1000*10^(46/63)), 1/(1000*10^(46/63)), 2}, 
     {1/(1000*10^(46/63)), 1/(1000*10^(41/63)), 3}, 
     {1/(1000*10^(46/63)), 1/(1000*10^(4/7)), 3}, {1/(1000*10^(46/63)), 
      1/(1000*10^(31/63)), 2}, {1/(1000*10^(46/63)), 1/(1000*10^(26/63)), 3}, 
     {1/(1000*10^(46/63)), 1/(1000*10^(1/3)), 3}, {1/(1000*10^(46/63)), 
      1/(1000*10^(16/63)), 3}, {1/(1000*10^(46/63)), 1/(1000*10^(11/63)), 3}, 
     {1/(1000*10^(46/63)), 1/(1000*10^(2/21)), 3}, {1/(1000*10^(46/63)), 
      1/(1000*10^(1/63)), 3}, {1/(1000*10^(46/63)), 1/(100*10^(59/63)), 3}, 
     {1/(1000*10^(46/63)), 1/(100*10^(6/7)), 3}, {1/(1000*10^(46/63)), 
      1/(100*10^(7/9)), 3}, {1/(1000*10^(46/63)), 1/(100*10^(44/63)), 3}, 
     {1/(1000*10^(46/63)), 1/(100*10^(13/21)), 3}, {1/(1000*10^(46/63)), 
      1/(100*10^(34/63)), 3}, {1/(1000*10^(46/63)), 1/(100*10^(29/63)), 3}, 
     {1/(1000*10^(46/63)), 1/(100*10^(8/21)), 3}, {1/(1000*10^(46/63)), 
      1/(100*10^(19/63)), 3}, {1/(1000*10^(46/63)), 1/(100*10^(2/9)), 3}, 
     {1/(1000*10^(46/63)), 1/(100*10^(1/7)), 3}, {1/(1000*10^(46/63)), 
      1/(100*10^(4/63)), 3}, {1/(1000*10^(46/63)), 1/(10*10^(62/63)), 3}, 
     {1/(1000*10^(46/63)), 1/(10*10^(19/21)), 3}, {1/(1000*10^(46/63)), 
      1/(10*10^(52/63)), 3}, {1/(1000*10^(46/63)), 1/(10*10^(47/63)), 3}, 
     {1/(1000*10^(46/63)), 1/(10*10^(2/3)), 3}, {1/(1000*10^(46/63)), 
      1/(10*10^(37/63)), 3}, {1/(1000*10^(46/63)), 1/(10*10^(32/63)), 3}, 
     {1/(1000*10^(46/63)), 1/(10*10^(3/7)), 3}, {1/(1000*10^(46/63)), 
      1/(10*10^(22/63)), 3}, {1/(1000*10^(46/63)), 1/(10*10^(17/63)), 3}, 
     {1/(1000*10^(46/63)), 1/(10*10^(4/21)), 3}, {1/(1000*10^(46/63)), 
      1/(10*10^(1/9)), 3}, {1/(1000*10^(46/63)), 1/(10*10^(2/63)), 3}, 
     {1/(1000*10^(46/63)), 10^(-20/21), 3}, {1/(1000*10^(46/63)), 
      10^(-55/63), 3}, {1/(1000*10^(46/63)), 10^(-50/63), 3}, 
     {1/(1000*10^(46/63)), 10^(-5/7), 3}, {1/(1000*10^(46/63)), 10^(-40/63), 
      3}, {1/(1000*10^(46/63)), 10^(-5/9), 3}, {1/(1000*10^(46/63)), 
      10^(-10/21), 3}, {1/(1000*10^(46/63)), 10^(-25/63), 3}, 
     {1/(1000*10^(46/63)), 10^(-20/63), 3}, {1/(1000*10^(46/63)), 10^(-5/21), 
      3}, {1/(1000*10^(46/63)), 10^(-10/63), 3}, {1/(1000*10^(46/63)), 
      10^(-5/63), 3}, {1/(1000*10^(46/63)), 1, 3}, {1/(1000*10^(41/63)), 
      1/100000, 2}, {1/(1000*10^(41/63)), 1/(10000*10^(58/63)), 2}, 
     {1/(1000*10^(41/63)), 1/(10000*10^(53/63)), 2}, 
     {1/(1000*10^(41/63)), 1/(10000*10^(16/21)), 2}, 
     {1/(1000*10^(41/63)), 1/(10000*10^(43/63)), 2}, 
     {1/(1000*10^(41/63)), 1/(10000*10^(38/63)), 2}, 
     {1/(1000*10^(41/63)), 1/(10000*10^(11/21)), 2}, 
     {1/(1000*10^(41/63)), 1/(10000*10^(4/9)), 2}, {1/(1000*10^(41/63)), 
      1/(10000*10^(23/63)), 2}, {1/(1000*10^(41/63)), 1/(10000*10^(2/7)), 2}, 
     {1/(1000*10^(41/63)), 1/(10000*10^(13/63)), 2}, 
     {1/(1000*10^(41/63)), 1/(10000*10^(8/63)), 2}, 
     {1/(1000*10^(41/63)), 1/(10000*10^(1/21)), 2}, 
     {1/(1000*10^(41/63)), 1/(1000*10^(61/63)), 2}, 
     {1/(1000*10^(41/63)), 1/(1000*10^(8/9)), 2}, {1/(1000*10^(41/63)), 
      1/(1000*10^(17/21)), 2}, {1/(1000*10^(41/63)), 1/(1000*10^(46/63)), 2}, 
     {1/(1000*10^(41/63)), 1/(1000*10^(41/63)), 2}, 
     {1/(1000*10^(41/63)), 1/(1000*10^(4/7)), 3}, {1/(1000*10^(41/63)), 
      1/(1000*10^(31/63)), 3}, {1/(1000*10^(41/63)), 1/(1000*10^(26/63)), 3}, 
     {1/(1000*10^(41/63)), 1/(1000*10^(1/3)), 3}, {1/(1000*10^(41/63)), 
      1/(1000*10^(16/63)), 3}, {1/(1000*10^(41/63)), 1/(1000*10^(11/63)), 3}, 
     {1/(1000*10^(41/63)), 1/(1000*10^(2/21)), 3}, {1/(1000*10^(41/63)), 
      1/(1000*10^(1/63)), 3}, {1/(1000*10^(41/63)), 1/(100*10^(59/63)), 3}, 
     {1/(1000*10^(41/63)), 1/(100*10^(6/7)), 3}, {1/(1000*10^(41/63)), 
      1/(100*10^(7/9)), 3}, {1/(1000*10^(41/63)), 1/(100*10^(44/63)), 3}, 
     {1/(1000*10^(41/63)), 1/(100*10^(13/21)), 3}, {1/(1000*10^(41/63)), 
      1/(100*10^(34/63)), 3}, {1/(1000*10^(41/63)), 1/(100*10^(29/63)), 3}, 
     {1/(1000*10^(41/63)), 1/(100*10^(8/21)), 3}, {1/(1000*10^(41/63)), 
      1/(100*10^(19/63)), 3}, {1/(1000*10^(41/63)), 1/(100*10^(2/9)), 3}, 
     {1/(1000*10^(41/63)), 1/(100*10^(1/7)), 3}, {1/(1000*10^(41/63)), 
      1/(100*10^(4/63)), 3}, {1/(1000*10^(41/63)), 1/(10*10^(62/63)), 3}, 
     {1/(1000*10^(41/63)), 1/(10*10^(19/21)), 3}, {1/(1000*10^(41/63)), 
      1/(10*10^(52/63)), 3}, {1/(1000*10^(41/63)), 1/(10*10^(47/63)), 3}, 
     {1/(1000*10^(41/63)), 1/(10*10^(2/3)), 3}, {1/(1000*10^(41/63)), 
      1/(10*10^(37/63)), 3}, {1/(1000*10^(41/63)), 1/(10*10^(32/63)), 3}, 
     {1/(1000*10^(41/63)), 1/(10*10^(3/7)), 3}, {1/(1000*10^(41/63)), 
      1/(10*10^(22/63)), 3}, {1/(1000*10^(41/63)), 1/(10*10^(17/63)), 3}, 
     {1/(1000*10^(41/63)), 1/(10*10^(4/21)), 3}, {1/(1000*10^(41/63)), 
      1/(10*10^(1/9)), 3}, {1/(1000*10^(41/63)), 1/(10*10^(2/63)), 3}, 
     {1/(1000*10^(41/63)), 10^(-20/21), 3}, {1/(1000*10^(41/63)), 
      10^(-55/63), 3}, {1/(1000*10^(41/63)), 10^(-50/63), 3}, 
     {1/(1000*10^(41/63)), 10^(-5/7), 3}, {1/(1000*10^(41/63)), 10^(-40/63), 
      3}, {1/(1000*10^(41/63)), 10^(-5/9), 3}, {1/(1000*10^(41/63)), 
      10^(-10/21), 3}, {1/(1000*10^(41/63)), 10^(-25/63), 3}, 
     {1/(1000*10^(41/63)), 10^(-20/63), 3}, {1/(1000*10^(41/63)), 10^(-5/21), 
      3}, {1/(1000*10^(41/63)), 10^(-10/63), 3}, {1/(1000*10^(41/63)), 
      10^(-5/63), 3}, {1/(1000*10^(41/63)), 1, 3}, 
     {1/(1000*10^(4/7)), 1/100000, 2}, {1/(1000*10^(4/7)), 
      1/(10000*10^(58/63)), 2}, {1/(1000*10^(4/7)), 1/(10000*10^(53/63)), 2}, 
     {1/(1000*10^(4/7)), 1/(10000*10^(16/21)), 2}, 
     {1/(1000*10^(4/7)), 1/(10000*10^(43/63)), 2}, 
     {1/(1000*10^(4/7)), 1/(10000*10^(38/63)), 2}, 
     {1/(1000*10^(4/7)), 1/(10000*10^(11/21)), 2}, 
     {1/(1000*10^(4/7)), 1/(10000*10^(4/9)), 2}, {1/(1000*10^(4/7)), 
      1/(10000*10^(23/63)), 2}, {1/(1000*10^(4/7)), 1/(10000*10^(2/7)), 2}, 
     {1/(1000*10^(4/7)), 1/(10000*10^(13/63)), 2}, 
     {1/(1000*10^(4/7)), 1/(10000*10^(8/63)), 2}, {1/(1000*10^(4/7)), 
      1/(10000*10^(1/21)), 2}, {1/(1000*10^(4/7)), 1/(1000*10^(61/63)), 2}, 
     {1/(1000*10^(4/7)), 1/(1000*10^(8/9)), 2}, {1/(1000*10^(4/7)), 
      1/(1000*10^(17/21)), 2}, {1/(1000*10^(4/7)), 1/(1000*10^(46/63)), 2}, 
     {1/(1000*10^(4/7)), 1/(1000*10^(41/63)), 2}, {1/(1000*10^(4/7)), 
      1/(1000*10^(4/7)), 2}, {1/(1000*10^(4/7)), 1/(1000*10^(31/63)), 3}, 
     {1/(1000*10^(4/7)), 1/(1000*10^(26/63)), 3}, {1/(1000*10^(4/7)), 
      1/(1000*10^(1/3)), 3}, {1/(1000*10^(4/7)), 1/(1000*10^(16/63)), 3}, 
     {1/(1000*10^(4/7)), 1/(1000*10^(11/63)), 3}, {1/(1000*10^(4/7)), 
      1/(1000*10^(2/21)), 3}, {1/(1000*10^(4/7)), 1/(1000*10^(1/63)), 3}, 
     {1/(1000*10^(4/7)), 1/(100*10^(59/63)), 3}, {1/(1000*10^(4/7)), 
      1/(100*10^(6/7)), 3}, {1/(1000*10^(4/7)), 1/(100*10^(7/9)), 3}, 
     {1/(1000*10^(4/7)), 1/(100*10^(44/63)), 3}, {1/(1000*10^(4/7)), 
      1/(100*10^(13/21)), 3}, {1/(1000*10^(4/7)), 1/(100*10^(34/63)), 3}, 
     {1/(1000*10^(4/7)), 1/(100*10^(29/63)), 3}, {1/(1000*10^(4/7)), 
      1/(100*10^(8/21)), 3}, {1/(1000*10^(4/7)), 1/(100*10^(19/63)), 3}, 
     {1/(1000*10^(4/7)), 1/(100*10^(2/9)), 3}, {1/(1000*10^(4/7)), 
      1/(100*10^(1/7)), 3}, {1/(1000*10^(4/7)), 1/(100*10^(4/63)), 3}, 
     {1/(1000*10^(4/7)), 1/(10*10^(62/63)), 3}, {1/(1000*10^(4/7)), 
      1/(10*10^(19/21)), 3}, {1/(1000*10^(4/7)), 1/(10*10^(52/63)), 3}, 
     {1/(1000*10^(4/7)), 1/(10*10^(47/63)), 3}, {1/(1000*10^(4/7)), 
      1/(10*10^(2/3)), 3}, {1/(1000*10^(4/7)), 1/(10*10^(37/63)), 3}, 
     {1/(1000*10^(4/7)), 1/(10*10^(32/63)), 3}, {1/(1000*10^(4/7)), 
      1/(10*10^(3/7)), 3}, {1/(1000*10^(4/7)), 1/(10*10^(22/63)), 3}, 
     {1/(1000*10^(4/7)), 1/(10*10^(17/63)), 3}, {1/(1000*10^(4/7)), 
      1/(10*10^(4/21)), 3}, {1/(1000*10^(4/7)), 1/(10*10^(1/9)), 3}, 
     {1/(1000*10^(4/7)), 1/(10*10^(2/63)), 3}, {1/(1000*10^(4/7)), 
      10^(-20/21), 3}, {1/(1000*10^(4/7)), 10^(-55/63), 3}, 
     {1/(1000*10^(4/7)), 10^(-50/63), 3}, {1/(1000*10^(4/7)), 10^(-5/7), 3}, 
     {1/(1000*10^(4/7)), 10^(-40/63), 3}, {1/(1000*10^(4/7)), 10^(-5/9), 3}, 
     {1/(1000*10^(4/7)), 10^(-10/21), 3}, {1/(1000*10^(4/7)), 10^(-25/63), 
      3}, {1/(1000*10^(4/7)), 10^(-20/63), 3}, {1/(1000*10^(4/7)), 
      10^(-5/21), 3}, {1/(1000*10^(4/7)), 10^(-10/63), 3}, 
     {1/(1000*10^(4/7)), 10^(-5/63), 3}, {1/(1000*10^(4/7)), 1, 3}, 
     {1/(1000*10^(31/63)), 1/100000, 2}, {1/(1000*10^(31/63)), 
      1/(10000*10^(58/63)), 2}, {1/(1000*10^(31/63)), 1/(10000*10^(53/63)), 
      2}, {1/(1000*10^(31/63)), 1/(10000*10^(16/21)), 2}, 
     {1/(1000*10^(31/63)), 1/(10000*10^(43/63)), 2}, 
     {1/(1000*10^(31/63)), 1/(10000*10^(38/63)), 2}, 
     {1/(1000*10^(31/63)), 1/(10000*10^(11/21)), 2}, 
     {1/(1000*10^(31/63)), 1/(10000*10^(4/9)), 2}, {1/(1000*10^(31/63)), 
      1/(10000*10^(23/63)), 2}, {1/(1000*10^(31/63)), 1/(10000*10^(2/7)), 2}, 
     {1/(1000*10^(31/63)), 1/(10000*10^(13/63)), 2}, 
     {1/(1000*10^(31/63)), 1/(10000*10^(8/63)), 2}, 
     {1/(1000*10^(31/63)), 1/(10000*10^(1/21)), 2}, 
     {1/(1000*10^(31/63)), 1/(1000*10^(61/63)), 2}, 
     {1/(1000*10^(31/63)), 1/(1000*10^(8/9)), 2}, {1/(1000*10^(31/63)), 
      1/(1000*10^(17/21)), 2}, {1/(1000*10^(31/63)), 1/(1000*10^(46/63)), 2}, 
     {1/(1000*10^(31/63)), 1/(1000*10^(41/63)), 2}, 
     {1/(1000*10^(31/63)), 1/(1000*10^(4/7)), 2}, {1/(1000*10^(31/63)), 
      1/(1000*10^(31/63)), 2}, {1/(1000*10^(31/63)), 1/(1000*10^(26/63)), 3}, 
     {1/(1000*10^(31/63)), 1/(1000*10^(1/3)), 3}, {1/(1000*10^(31/63)), 
      1/(1000*10^(16/63)), 3}, {1/(1000*10^(31/63)), 1/(1000*10^(11/63)), 3}, 
     {1/(1000*10^(31/63)), 1/(1000*10^(2/21)), 3}, {1/(1000*10^(31/63)), 
      1/(1000*10^(1/63)), 3}, {1/(1000*10^(31/63)), 1/(100*10^(59/63)), 3}, 
     {1/(1000*10^(31/63)), 1/(100*10^(6/7)), 3}, {1/(1000*10^(31/63)), 
      1/(100*10^(7/9)), 3}, {1/(1000*10^(31/63)), 1/(100*10^(44/63)), 3}, 
     {1/(1000*10^(31/63)), 1/(100*10^(13/21)), 3}, {1/(1000*10^(31/63)), 
      1/(100*10^(34/63)), 3}, {1/(1000*10^(31/63)), 1/(100*10^(29/63)), 3}, 
     {1/(1000*10^(31/63)), 1/(100*10^(8/21)), 3}, {1/(1000*10^(31/63)), 
      1/(100*10^(19/63)), 3}, {1/(1000*10^(31/63)), 1/(100*10^(2/9)), 3}, 
     {1/(1000*10^(31/63)), 1/(100*10^(1/7)), 3}, {1/(1000*10^(31/63)), 
      1/(100*10^(4/63)), 3}, {1/(1000*10^(31/63)), 1/(10*10^(62/63)), 3}, 
     {1/(1000*10^(31/63)), 1/(10*10^(19/21)), 3}, {1/(1000*10^(31/63)), 
      1/(10*10^(52/63)), 3}, {1/(1000*10^(31/63)), 1/(10*10^(47/63)), 3}, 
     {1/(1000*10^(31/63)), 1/(10*10^(2/3)), 3}, {1/(1000*10^(31/63)), 
      1/(10*10^(37/63)), 3}, {1/(1000*10^(31/63)), 1/(10*10^(32/63)), 3}, 
     {1/(1000*10^(31/63)), 1/(10*10^(3/7)), 3}, {1/(1000*10^(31/63)), 
      1/(10*10^(22/63)), 3}, {1/(1000*10^(31/63)), 1/(10*10^(17/63)), 3}, 
     {1/(1000*10^(31/63)), 1/(10*10^(4/21)), 3}, {1/(1000*10^(31/63)), 
      1/(10*10^(1/9)), 3}, {1/(1000*10^(31/63)), 1/(10*10^(2/63)), 3}, 
     {1/(1000*10^(31/63)), 10^(-20/21), 3}, {1/(1000*10^(31/63)), 
      10^(-55/63), 3}, {1/(1000*10^(31/63)), 10^(-50/63), 3}, 
     {1/(1000*10^(31/63)), 10^(-5/7), 3}, {1/(1000*10^(31/63)), 10^(-40/63), 
      3}, {1/(1000*10^(31/63)), 10^(-5/9), 3}, {1/(1000*10^(31/63)), 
      10^(-10/21), 3}, {1/(1000*10^(31/63)), 10^(-25/63), 3}, 
     {1/(1000*10^(31/63)), 10^(-20/63), 3}, {1/(1000*10^(31/63)), 10^(-5/21), 
      3}, {1/(1000*10^(31/63)), 10^(-10/63), 3}, {1/(1000*10^(31/63)), 
      10^(-5/63), 3}, {1/(1000*10^(31/63)), 1, 3}, {1/(1000*10^(26/63)), 
      1/100000, 2}, {1/(1000*10^(26/63)), 1/(10000*10^(58/63)), 2}, 
     {1/(1000*10^(26/63)), 1/(10000*10^(53/63)), 2}, 
     {1/(1000*10^(26/63)), 1/(10000*10^(16/21)), 2}, 
     {1/(1000*10^(26/63)), 1/(10000*10^(43/63)), 2}, 
     {1/(1000*10^(26/63)), 1/(10000*10^(38/63)), 2}, 
     {1/(1000*10^(26/63)), 1/(10000*10^(11/21)), 2}, 
     {1/(1000*10^(26/63)), 1/(10000*10^(4/9)), 2}, {1/(1000*10^(26/63)), 
      1/(10000*10^(23/63)), 2}, {1/(1000*10^(26/63)), 1/(10000*10^(2/7)), 2}, 
     {1/(1000*10^(26/63)), 1/(10000*10^(13/63)), 2}, 
     {1/(1000*10^(26/63)), 1/(10000*10^(8/63)), 2}, 
     {1/(1000*10^(26/63)), 1/(10000*10^(1/21)), 2}, 
     {1/(1000*10^(26/63)), 1/(1000*10^(61/63)), 2}, 
     {1/(1000*10^(26/63)), 1/(1000*10^(8/9)), 2}, {1/(1000*10^(26/63)), 
      1/(1000*10^(17/21)), 2}, {1/(1000*10^(26/63)), 1/(1000*10^(46/63)), 2}, 
     {1/(1000*10^(26/63)), 1/(1000*10^(41/63)), 2}, 
     {1/(1000*10^(26/63)), 1/(1000*10^(4/7)), 2}, {1/(1000*10^(26/63)), 
      1/(1000*10^(31/63)), 2}, {1/(1000*10^(26/63)), 1/(1000*10^(26/63)), 2}, 
     {1/(1000*10^(26/63)), 1/(1000*10^(1/3)), 3}, {1/(1000*10^(26/63)), 
      1/(1000*10^(16/63)), 3}, {1/(1000*10^(26/63)), 1/(1000*10^(11/63)), 3}, 
     {1/(1000*10^(26/63)), 1/(1000*10^(2/21)), 3}, {1/(1000*10^(26/63)), 
      1/(1000*10^(1/63)), 3}, {1/(1000*10^(26/63)), 1/(100*10^(59/63)), 3}, 
     {1/(1000*10^(26/63)), 1/(100*10^(6/7)), 3}, {1/(1000*10^(26/63)), 
      1/(100*10^(7/9)), 3}, {1/(1000*10^(26/63)), 1/(100*10^(44/63)), 3}, 
     {1/(1000*10^(26/63)), 1/(100*10^(13/21)), 3}, {1/(1000*10^(26/63)), 
      1/(100*10^(34/63)), 3}, {1/(1000*10^(26/63)), 1/(100*10^(29/63)), 3}, 
     {1/(1000*10^(26/63)), 1/(100*10^(8/21)), 3}, {1/(1000*10^(26/63)), 
      1/(100*10^(19/63)), 3}, {1/(1000*10^(26/63)), 1/(100*10^(2/9)), 3}, 
     {1/(1000*10^(26/63)), 1/(100*10^(1/7)), 3}, {1/(1000*10^(26/63)), 
      1/(100*10^(4/63)), 3}, {1/(1000*10^(26/63)), 1/(10*10^(62/63)), 3}, 
     {1/(1000*10^(26/63)), 1/(10*10^(19/21)), 3}, {1/(1000*10^(26/63)), 
      1/(10*10^(52/63)), 3}, {1/(1000*10^(26/63)), 1/(10*10^(47/63)), 3}, 
     {1/(1000*10^(26/63)), 1/(10*10^(2/3)), 3}, {1/(1000*10^(26/63)), 
      1/(10*10^(37/63)), 3}, {1/(1000*10^(26/63)), 1/(10*10^(32/63)), 3}, 
     {1/(1000*10^(26/63)), 1/(10*10^(3/7)), 3}, {1/(1000*10^(26/63)), 
      1/(10*10^(22/63)), 3}, {1/(1000*10^(26/63)), 1/(10*10^(17/63)), 3}, 
     {1/(1000*10^(26/63)), 1/(10*10^(4/21)), 3}, {1/(1000*10^(26/63)), 
      1/(10*10^(1/9)), 3}, {1/(1000*10^(26/63)), 1/(10*10^(2/63)), 3}, 
     {1/(1000*10^(26/63)), 10^(-20/21), 3}, {1/(1000*10^(26/63)), 
      10^(-55/63), 3}, {1/(1000*10^(26/63)), 10^(-50/63), 3}, 
     {1/(1000*10^(26/63)), 10^(-5/7), 3}, {1/(1000*10^(26/63)), 10^(-40/63), 
      3}, {1/(1000*10^(26/63)), 10^(-5/9), 3}, {1/(1000*10^(26/63)), 
      10^(-10/21), 3}, {1/(1000*10^(26/63)), 10^(-25/63), 3}, 
     {1/(1000*10^(26/63)), 10^(-20/63), 3}, {1/(1000*10^(26/63)), 10^(-5/21), 
      3}, {1/(1000*10^(26/63)), 10^(-10/63), 3}, {1/(1000*10^(26/63)), 
      10^(-5/63), 3}, {1/(1000*10^(26/63)), 1, 3}, 
     {1/(1000*10^(1/3)), 1/100000, 2}, {1/(1000*10^(1/3)), 
      1/(10000*10^(58/63)), 2}, {1/(1000*10^(1/3)), 1/(10000*10^(53/63)), 2}, 
     {1/(1000*10^(1/3)), 1/(10000*10^(16/21)), 2}, 
     {1/(1000*10^(1/3)), 1/(10000*10^(43/63)), 2}, 
     {1/(1000*10^(1/3)), 1/(10000*10^(38/63)), 2}, 
     {1/(1000*10^(1/3)), 1/(10000*10^(11/21)), 2}, 
     {1/(1000*10^(1/3)), 1/(10000*10^(4/9)), 2}, {1/(1000*10^(1/3)), 
      1/(10000*10^(23/63)), 2}, {1/(1000*10^(1/3)), 1/(10000*10^(2/7)), 2}, 
     {1/(1000*10^(1/3)), 1/(10000*10^(13/63)), 2}, 
     {1/(1000*10^(1/3)), 1/(10000*10^(8/63)), 2}, {1/(1000*10^(1/3)), 
      1/(10000*10^(1/21)), 2}, {1/(1000*10^(1/3)), 1/(1000*10^(61/63)), 2}, 
     {1/(1000*10^(1/3)), 1/(1000*10^(8/9)), 2}, {1/(1000*10^(1/3)), 
      1/(1000*10^(17/21)), 2}, {1/(1000*10^(1/3)), 1/(1000*10^(46/63)), 2}, 
     {1/(1000*10^(1/3)), 1/(1000*10^(41/63)), 2}, {1/(1000*10^(1/3)), 
      1/(1000*10^(4/7)), 2}, {1/(1000*10^(1/3)), 1/(1000*10^(31/63)), 2}, 
     {1/(1000*10^(1/3)), 1/(1000*10^(26/63)), 2}, {1/(1000*10^(1/3)), 
      1/(1000*10^(1/3)), 2}, {1/(1000*10^(1/3)), 1/(1000*10^(16/63)), 3}, 
     {1/(1000*10^(1/3)), 1/(1000*10^(11/63)), 3}, {1/(1000*10^(1/3)), 
      1/(1000*10^(2/21)), 3}, {1/(1000*10^(1/3)), 1/(1000*10^(1/63)), 3}, 
     {1/(1000*10^(1/3)), 1/(100*10^(59/63)), 3}, {1/(1000*10^(1/3)), 
      1/(100*10^(6/7)), 3}, {1/(1000*10^(1/3)), 1/(100*10^(7/9)), 3}, 
     {1/(1000*10^(1/3)), 1/(100*10^(44/63)), 3}, {1/(1000*10^(1/3)), 
      1/(100*10^(13/21)), 3}, {1/(1000*10^(1/3)), 1/(100*10^(34/63)), 3}, 
     {1/(1000*10^(1/3)), 1/(100*10^(29/63)), 3}, {1/(1000*10^(1/3)), 
      1/(100*10^(8/21)), 3}, {1/(1000*10^(1/3)), 1/(100*10^(19/63)), 3}, 
     {1/(1000*10^(1/3)), 1/(100*10^(2/9)), 3}, {1/(1000*10^(1/3)), 
      1/(100*10^(1/7)), 3}, {1/(1000*10^(1/3)), 1/(100*10^(4/63)), 3}, 
     {1/(1000*10^(1/3)), 1/(10*10^(62/63)), 3}, {1/(1000*10^(1/3)), 
      1/(10*10^(19/21)), 3}, {1/(1000*10^(1/3)), 1/(10*10^(52/63)), 3}, 
     {1/(1000*10^(1/3)), 1/(10*10^(47/63)), 3}, {1/(1000*10^(1/3)), 
      1/(10*10^(2/3)), 3}, {1/(1000*10^(1/3)), 1/(10*10^(37/63)), 3}, 
     {1/(1000*10^(1/3)), 1/(10*10^(32/63)), 3}, {1/(1000*10^(1/3)), 
      1/(10*10^(3/7)), 3}, {1/(1000*10^(1/3)), 1/(10*10^(22/63)), 3}, 
     {1/(1000*10^(1/3)), 1/(10*10^(17/63)), 3}, {1/(1000*10^(1/3)), 
      1/(10*10^(4/21)), 3}, {1/(1000*10^(1/3)), 1/(10*10^(1/9)), 3}, 
     {1/(1000*10^(1/3)), 1/(10*10^(2/63)), 3}, {1/(1000*10^(1/3)), 
      10^(-20/21), 3}, {1/(1000*10^(1/3)), 10^(-55/63), 3}, 
     {1/(1000*10^(1/3)), 10^(-50/63), 3}, {1/(1000*10^(1/3)), 10^(-5/7), 3}, 
     {1/(1000*10^(1/3)), 10^(-40/63), 3}, {1/(1000*10^(1/3)), 10^(-5/9), 3}, 
     {1/(1000*10^(1/3)), 10^(-10/21), 3}, {1/(1000*10^(1/3)), 10^(-25/63), 
      3}, {1/(1000*10^(1/3)), 10^(-20/63), 3}, {1/(1000*10^(1/3)), 
      10^(-5/21), 3}, {1/(1000*10^(1/3)), 10^(-10/63), 3}, 
     {1/(1000*10^(1/3)), 10^(-5/63), 3}, {1/(1000*10^(1/3)), 1, 3}, 
     {1/(1000*10^(16/63)), 1/100000, 2}, {1/(1000*10^(16/63)), 
      1/(10000*10^(58/63)), 2}, {1/(1000*10^(16/63)), 1/(10000*10^(53/63)), 
      2}, {1/(1000*10^(16/63)), 1/(10000*10^(16/21)), 2}, 
     {1/(1000*10^(16/63)), 1/(10000*10^(43/63)), 2}, 
     {1/(1000*10^(16/63)), 1/(10000*10^(38/63)), 2}, 
     {1/(1000*10^(16/63)), 1/(10000*10^(11/21)), 2}, 
     {1/(1000*10^(16/63)), 1/(10000*10^(4/9)), 2}, {1/(1000*10^(16/63)), 
      1/(10000*10^(23/63)), 2}, {1/(1000*10^(16/63)), 1/(10000*10^(2/7)), 2}, 
     {1/(1000*10^(16/63)), 1/(10000*10^(13/63)), 2}, 
     {1/(1000*10^(16/63)), 1/(10000*10^(8/63)), 2}, 
     {1/(1000*10^(16/63)), 1/(10000*10^(1/21)), 2}, 
     {1/(1000*10^(16/63)), 1/(1000*10^(61/63)), 2}, 
     {1/(1000*10^(16/63)), 1/(1000*10^(8/9)), 2}, {1/(1000*10^(16/63)), 
      1/(1000*10^(17/21)), 2}, {1/(1000*10^(16/63)), 1/(1000*10^(46/63)), 2}, 
     {1/(1000*10^(16/63)), 1/(1000*10^(41/63)), 2}, 
     {1/(1000*10^(16/63)), 1/(1000*10^(4/7)), 2}, {1/(1000*10^(16/63)), 
      1/(1000*10^(31/63)), 2}, {1/(1000*10^(16/63)), 1/(1000*10^(26/63)), 2}, 
     {1/(1000*10^(16/63)), 1/(1000*10^(1/3)), 2}, {1/(1000*10^(16/63)), 
      1/(1000*10^(16/63)), 2}, {1/(1000*10^(16/63)), 1/(1000*10^(11/63)), 3}, 
     {1/(1000*10^(16/63)), 1/(1000*10^(2/21)), 3}, {1/(1000*10^(16/63)), 
      1/(1000*10^(1/63)), 3}, {1/(1000*10^(16/63)), 1/(100*10^(59/63)), 3}, 
     {1/(1000*10^(16/63)), 1/(100*10^(6/7)), 3}, {1/(1000*10^(16/63)), 
      1/(100*10^(7/9)), 3}, {1/(1000*10^(16/63)), 1/(100*10^(44/63)), 3}, 
     {1/(1000*10^(16/63)), 1/(100*10^(13/21)), 3}, {1/(1000*10^(16/63)), 
      1/(100*10^(34/63)), 3}, {1/(1000*10^(16/63)), 1/(100*10^(29/63)), 3}, 
     {1/(1000*10^(16/63)), 1/(100*10^(8/21)), 3}, {1/(1000*10^(16/63)), 
      1/(100*10^(19/63)), 3}, {1/(1000*10^(16/63)), 1/(100*10^(2/9)), 3}, 
     {1/(1000*10^(16/63)), 1/(100*10^(1/7)), 3}, {1/(1000*10^(16/63)), 
      1/(100*10^(4/63)), 3}, {1/(1000*10^(16/63)), 1/(10*10^(62/63)), 3}, 
     {1/(1000*10^(16/63)), 1/(10*10^(19/21)), 3}, {1/(1000*10^(16/63)), 
      1/(10*10^(52/63)), 3}, {1/(1000*10^(16/63)), 1/(10*10^(47/63)), 3}, 
     {1/(1000*10^(16/63)), 1/(10*10^(2/3)), 3}, {1/(1000*10^(16/63)), 
      1/(10*10^(37/63)), 3}, {1/(1000*10^(16/63)), 1/(10*10^(32/63)), 3}, 
     {1/(1000*10^(16/63)), 1/(10*10^(3/7)), 3}, {1/(1000*10^(16/63)), 
      1/(10*10^(22/63)), 3}, {1/(1000*10^(16/63)), 1/(10*10^(17/63)), 3}, 
     {1/(1000*10^(16/63)), 1/(10*10^(4/21)), 3}, {1/(1000*10^(16/63)), 
      1/(10*10^(1/9)), 3}, {1/(1000*10^(16/63)), 1/(10*10^(2/63)), 3}, 
     {1/(1000*10^(16/63)), 10^(-20/21), 3}, {1/(1000*10^(16/63)), 
      10^(-55/63), 3}, {1/(1000*10^(16/63)), 10^(-50/63), 3}, 
     {1/(1000*10^(16/63)), 10^(-5/7), 3}, {1/(1000*10^(16/63)), 10^(-40/63), 
      3}, {1/(1000*10^(16/63)), 10^(-5/9), 3}, {1/(1000*10^(16/63)), 
      10^(-10/21), 3}, {1/(1000*10^(16/63)), 10^(-25/63), 3}, 
     {1/(1000*10^(16/63)), 10^(-20/63), 3}, {1/(1000*10^(16/63)), 10^(-5/21), 
      3}, {1/(1000*10^(16/63)), 10^(-10/63), 3}, {1/(1000*10^(16/63)), 
      10^(-5/63), 3}, {1/(1000*10^(16/63)), 1, 3}, {1/(1000*10^(11/63)), 
      1/100000, 2}, {1/(1000*10^(11/63)), 1/(10000*10^(58/63)), 2}, 
     {1/(1000*10^(11/63)), 1/(10000*10^(53/63)), 2}, 
     {1/(1000*10^(11/63)), 1/(10000*10^(16/21)), 2}, 
     {1/(1000*10^(11/63)), 1/(10000*10^(43/63)), 2}, 
     {1/(1000*10^(11/63)), 1/(10000*10^(38/63)), 2}, 
     {1/(1000*10^(11/63)), 1/(10000*10^(11/21)), 2}, 
     {1/(1000*10^(11/63)), 1/(10000*10^(4/9)), 2}, {1/(1000*10^(11/63)), 
      1/(10000*10^(23/63)), 2}, {1/(1000*10^(11/63)), 1/(10000*10^(2/7)), 2}, 
     {1/(1000*10^(11/63)), 1/(10000*10^(13/63)), 2}, 
     {1/(1000*10^(11/63)), 1/(10000*10^(8/63)), 2}, 
     {1/(1000*10^(11/63)), 1/(10000*10^(1/21)), 2}, 
     {1/(1000*10^(11/63)), 1/(1000*10^(61/63)), 2}, 
     {1/(1000*10^(11/63)), 1/(1000*10^(8/9)), 2}, {1/(1000*10^(11/63)), 
      1/(1000*10^(17/21)), 2}, {1/(1000*10^(11/63)), 1/(1000*10^(46/63)), 2}, 
     {1/(1000*10^(11/63)), 1/(1000*10^(41/63)), 2}, 
     {1/(1000*10^(11/63)), 1/(1000*10^(4/7)), 2}, {1/(1000*10^(11/63)), 
      1/(1000*10^(31/63)), 2}, {1/(1000*10^(11/63)), 1/(1000*10^(26/63)), 2}, 
     {1/(1000*10^(11/63)), 1/(1000*10^(1/3)), 2}, {1/(1000*10^(11/63)), 
      1/(1000*10^(16/63)), 2}, {1/(1000*10^(11/63)), 1/(1000*10^(11/63)), 2}, 
     {1/(1000*10^(11/63)), 1/(1000*10^(2/21)), 3}, {1/(1000*10^(11/63)), 
      1/(1000*10^(1/63)), 3}, {1/(1000*10^(11/63)), 1/(100*10^(59/63)), 3}, 
     {1/(1000*10^(11/63)), 1/(100*10^(6/7)), 3}, {1/(1000*10^(11/63)), 
      1/(100*10^(7/9)), 3}, {1/(1000*10^(11/63)), 1/(100*10^(44/63)), 3}, 
     {1/(1000*10^(11/63)), 1/(100*10^(13/21)), 3}, {1/(1000*10^(11/63)), 
      1/(100*10^(34/63)), 3}, {1/(1000*10^(11/63)), 1/(100*10^(29/63)), 3}, 
     {1/(1000*10^(11/63)), 1/(100*10^(8/21)), 3}, {1/(1000*10^(11/63)), 
      1/(100*10^(19/63)), 3}, {1/(1000*10^(11/63)), 1/(100*10^(2/9)), 3}, 
     {1/(1000*10^(11/63)), 1/(100*10^(1/7)), 3}, {1/(1000*10^(11/63)), 
      1/(100*10^(4/63)), 3}, {1/(1000*10^(11/63)), 1/(10*10^(62/63)), 3}, 
     {1/(1000*10^(11/63)), 1/(10*10^(19/21)), 3}, {1/(1000*10^(11/63)), 
      1/(10*10^(52/63)), 3}, {1/(1000*10^(11/63)), 1/(10*10^(47/63)), 3}, 
     {1/(1000*10^(11/63)), 1/(10*10^(2/3)), 3}, {1/(1000*10^(11/63)), 
      1/(10*10^(37/63)), 3}, {1/(1000*10^(11/63)), 1/(10*10^(32/63)), 3}, 
     {1/(1000*10^(11/63)), 1/(10*10^(3/7)), 3}, {1/(1000*10^(11/63)), 
      1/(10*10^(22/63)), 3}, {1/(1000*10^(11/63)), 1/(10*10^(17/63)), 3}, 
     {1/(1000*10^(11/63)), 1/(10*10^(4/21)), 3}, {1/(1000*10^(11/63)), 
      1/(10*10^(1/9)), 3}, {1/(1000*10^(11/63)), 1/(10*10^(2/63)), 3}, 
     {1/(1000*10^(11/63)), 10^(-20/21), 3}, {1/(1000*10^(11/63)), 
      10^(-55/63), 3}, {1/(1000*10^(11/63)), 10^(-50/63), 3}, 
     {1/(1000*10^(11/63)), 10^(-5/7), 3}, {1/(1000*10^(11/63)), 10^(-40/63), 
      3}, {1/(1000*10^(11/63)), 10^(-5/9), 3}, {1/(1000*10^(11/63)), 
      10^(-10/21), 3}, {1/(1000*10^(11/63)), 10^(-25/63), 3}, 
     {1/(1000*10^(11/63)), 10^(-20/63), 3}, {1/(1000*10^(11/63)), 10^(-5/21), 
      3}, {1/(1000*10^(11/63)), 10^(-10/63), 3}, {1/(1000*10^(11/63)), 
      10^(-5/63), 3}, {1/(1000*10^(11/63)), 1, 3}, {1/(1000*10^(2/21)), 
      1/100000, 5}, {1/(1000*10^(2/21)), 1/(10000*10^(58/63)), 3}, 
     {1/(1000*10^(2/21)), 1/(10000*10^(53/63)), 3}, 
     {1/(1000*10^(2/21)), 1/(10000*10^(16/21)), 3}, 
     {1/(1000*10^(2/21)), 1/(10000*10^(43/63)), 5}, 
     {1/(1000*10^(2/21)), 1/(10000*10^(38/63)), 3}, 
     {1/(1000*10^(2/21)), 1/(10000*10^(11/21)), 5}, 
     {1/(1000*10^(2/21)), 1/(10000*10^(4/9)), 3}, {1/(1000*10^(2/21)), 
      1/(10000*10^(23/63)), 3}, {1/(1000*10^(2/21)), 1/(10000*10^(2/7)), 3}, 
     {1/(1000*10^(2/21)), 1/(10000*10^(13/63)), 3}, 
     {1/(1000*10^(2/21)), 1/(10000*10^(8/63)), 3}, {1/(1000*10^(2/21)), 
      1/(10000*10^(1/21)), 3}, {1/(1000*10^(2/21)), 1/(1000*10^(61/63)), 3}, 
     {1/(1000*10^(2/21)), 1/(1000*10^(8/9)), 3}, {1/(1000*10^(2/21)), 
      1/(1000*10^(17/21)), 3}, {1/(1000*10^(2/21)), 1/(1000*10^(46/63)), 3}, 
     {1/(1000*10^(2/21)), 1/(1000*10^(41/63)), 3}, {1/(1000*10^(2/21)), 
      1/(1000*10^(4/7)), 3}, {1/(1000*10^(2/21)), 1/(1000*10^(31/63)), 3}, 
     {1/(1000*10^(2/21)), 1/(1000*10^(26/63)), 3}, {1/(1000*10^(2/21)), 
      1/(1000*10^(1/3)), 3}, {1/(1000*10^(2/21)), 1/(1000*10^(16/63)), 3}, 
     {1/(1000*10^(2/21)), 1/(1000*10^(11/63)), 3}, {1/(1000*10^(2/21)), 
      1/(1000*10^(2/21)), 3}, {1/(1000*10^(2/21)), 1/(1000*10^(1/63)), 3}, 
     {1/(1000*10^(2/21)), 1/(100*10^(59/63)), 3}, {1/(1000*10^(2/21)), 
      1/(100*10^(6/7)), 3}, {1/(1000*10^(2/21)), 1/(100*10^(7/9)), 3}, 
     {1/(1000*10^(2/21)), 1/(100*10^(44/63)), 3}, {1/(1000*10^(2/21)), 
      1/(100*10^(13/21)), 3}, {1/(1000*10^(2/21)), 1/(100*10^(34/63)), 3}, 
     {1/(1000*10^(2/21)), 1/(100*10^(29/63)), 3}, {1/(1000*10^(2/21)), 
      1/(100*10^(8/21)), 3}, {1/(1000*10^(2/21)), 1/(100*10^(19/63)), 3}, 
     {1/(1000*10^(2/21)), 1/(100*10^(2/9)), 3}, {1/(1000*10^(2/21)), 
      1/(100*10^(1/7)), 3}, {1/(1000*10^(2/21)), 1/(100*10^(4/63)), 3}, 
     {1/(1000*10^(2/21)), 1/(10*10^(62/63)), 3}, {1/(1000*10^(2/21)), 
      1/(10*10^(19/21)), 3}, {1/(1000*10^(2/21)), 1/(10*10^(52/63)), 3}, 
     {1/(1000*10^(2/21)), 1/(10*10^(47/63)), 3}, {1/(1000*10^(2/21)), 
      1/(10*10^(2/3)), 3}, {1/(1000*10^(2/21)), 1/(10*10^(37/63)), 3}, 
     {1/(1000*10^(2/21)), 1/(10*10^(32/63)), 3}, {1/(1000*10^(2/21)), 
      1/(10*10^(3/7)), 3}, {1/(1000*10^(2/21)), 1/(10*10^(22/63)), 3}, 
     {1/(1000*10^(2/21)), 1/(10*10^(17/63)), 3}, {1/(1000*10^(2/21)), 
      1/(10*10^(4/21)), 3}, {1/(1000*10^(2/21)), 1/(10*10^(1/9)), 3}, 
     {1/(1000*10^(2/21)), 1/(10*10^(2/63)), 3}, {1/(1000*10^(2/21)), 
      10^(-20/21), 3}, {1/(1000*10^(2/21)), 10^(-55/63), 3}, 
     {1/(1000*10^(2/21)), 10^(-50/63), 3}, {1/(1000*10^(2/21)), 10^(-5/7), 
      3}, {1/(1000*10^(2/21)), 10^(-40/63), 3}, {1/(1000*10^(2/21)), 
      10^(-5/9), 3}, {1/(1000*10^(2/21)), 10^(-10/21), 3}, 
     {1/(1000*10^(2/21)), 10^(-25/63), 3}, {1/(1000*10^(2/21)), 10^(-20/63), 
      3}, {1/(1000*10^(2/21)), 10^(-5/21), 3}, {1/(1000*10^(2/21)), 
      10^(-10/63), 3}, {1/(1000*10^(2/21)), 10^(-5/63), 3}, 
     {1/(1000*10^(2/21)), 1, 3}, {1/(1000*10^(1/63)), 1/100000, 2}, 
     {1/(1000*10^(1/63)), 1/(10000*10^(58/63)), 2}, 
     {1/(1000*10^(1/63)), 1/(10000*10^(53/63)), 2}, 
     {1/(1000*10^(1/63)), 1/(10000*10^(16/21)), 2}, 
     {1/(1000*10^(1/63)), 1/(10000*10^(43/63)), 2}, 
     {1/(1000*10^(1/63)), 1/(10000*10^(38/63)), 2}, 
     {1/(1000*10^(1/63)), 1/(10000*10^(11/21)), 2}, 
     {1/(1000*10^(1/63)), 1/(10000*10^(4/9)), 2}, {1/(1000*10^(1/63)), 
      1/(10000*10^(23/63)), 2}, {1/(1000*10^(1/63)), 1/(10000*10^(2/7)), 2}, 
     {1/(1000*10^(1/63)), 1/(10000*10^(13/63)), 2}, 
     {1/(1000*10^(1/63)), 1/(10000*10^(8/63)), 2}, {1/(1000*10^(1/63)), 
      1/(10000*10^(1/21)), 2}, {1/(1000*10^(1/63)), 1/(1000*10^(61/63)), 2}, 
     {1/(1000*10^(1/63)), 1/(1000*10^(8/9)), 2}, {1/(1000*10^(1/63)), 
      1/(1000*10^(17/21)), 2}, {1/(1000*10^(1/63)), 1/(1000*10^(46/63)), 2}, 
     {1/(1000*10^(1/63)), 1/(1000*10^(41/63)), 2}, {1/(1000*10^(1/63)), 
      1/(1000*10^(4/7)), 2}, {1/(1000*10^(1/63)), 1/(1000*10^(31/63)), 2}, 
     {1/(1000*10^(1/63)), 1/(1000*10^(26/63)), 2}, {1/(1000*10^(1/63)), 
      1/(1000*10^(1/3)), 2}, {1/(1000*10^(1/63)), 1/(1000*10^(16/63)), 2}, 
     {1/(1000*10^(1/63)), 1/(1000*10^(11/63)), 2}, {1/(1000*10^(1/63)), 
      1/(1000*10^(2/21)), 2}, {1/(1000*10^(1/63)), 1/(1000*10^(1/63)), 2}, 
     {1/(1000*10^(1/63)), 1/(100*10^(59/63)), 3}, {1/(1000*10^(1/63)), 
      1/(100*10^(6/7)), 3}, {1/(1000*10^(1/63)), 1/(100*10^(7/9)), 3}, 
     {1/(1000*10^(1/63)), 1/(100*10^(44/63)), 3}, {1/(1000*10^(1/63)), 
      1/(100*10^(13/21)), 3}, {1/(1000*10^(1/63)), 1/(100*10^(34/63)), 3}, 
     {1/(1000*10^(1/63)), 1/(100*10^(29/63)), 3}, {1/(1000*10^(1/63)), 
      1/(100*10^(8/21)), 3}, {1/(1000*10^(1/63)), 1/(100*10^(19/63)), 3}, 
     {1/(1000*10^(1/63)), 1/(100*10^(2/9)), 3}, {1/(1000*10^(1/63)), 
      1/(100*10^(1/7)), 3}, {1/(1000*10^(1/63)), 1/(100*10^(4/63)), 3}, 
     {1/(1000*10^(1/63)), 1/(10*10^(62/63)), 3}, {1/(1000*10^(1/63)), 
      1/(10*10^(19/21)), 3}, {1/(1000*10^(1/63)), 1/(10*10^(52/63)), 3}, 
     {1/(1000*10^(1/63)), 1/(10*10^(47/63)), 3}, {1/(1000*10^(1/63)), 
      1/(10*10^(2/3)), 3}, {1/(1000*10^(1/63)), 1/(10*10^(37/63)), 3}, 
     {1/(1000*10^(1/63)), 1/(10*10^(32/63)), 3}, {1/(1000*10^(1/63)), 
      1/(10*10^(3/7)), 3}, {1/(1000*10^(1/63)), 1/(10*10^(22/63)), 3}, 
     {1/(1000*10^(1/63)), 1/(10*10^(17/63)), 3}, {1/(1000*10^(1/63)), 
      1/(10*10^(4/21)), 3}, {1/(1000*10^(1/63)), 1/(10*10^(1/9)), 3}, 
     {1/(1000*10^(1/63)), 1/(10*10^(2/63)), 3}, {1/(1000*10^(1/63)), 
      10^(-20/21), 3}, {1/(1000*10^(1/63)), 10^(-55/63), 3}, 
     {1/(1000*10^(1/63)), 10^(-50/63), 3}, {1/(1000*10^(1/63)), 10^(-5/7), 
      3}, {1/(1000*10^(1/63)), 10^(-40/63), 3}, {1/(1000*10^(1/63)), 
      10^(-5/9), 3}, {1/(1000*10^(1/63)), 10^(-10/21), 3}, 
     {1/(1000*10^(1/63)), 10^(-25/63), 3}, {1/(1000*10^(1/63)), 10^(-20/63), 
      3}, {1/(1000*10^(1/63)), 10^(-5/21), 3}, {1/(1000*10^(1/63)), 
      10^(-10/63), 3}, {1/(1000*10^(1/63)), 10^(-5/63), 3}, 
     {1/(1000*10^(1/63)), 1, 3}, {1/(100*10^(59/63)), 1/100000, 2}, 
     {1/(100*10^(59/63)), 1/(10000*10^(58/63)), 2}, 
     {1/(100*10^(59/63)), 1/(10000*10^(53/63)), 2}, 
     {1/(100*10^(59/63)), 1/(10000*10^(16/21)), 2}, 
     {1/(100*10^(59/63)), 1/(10000*10^(43/63)), 2}, 
     {1/(100*10^(59/63)), 1/(10000*10^(38/63)), 2}, 
     {1/(100*10^(59/63)), 1/(10000*10^(11/21)), 2}, 
     {1/(100*10^(59/63)), 1/(10000*10^(4/9)), 2}, {1/(100*10^(59/63)), 
      1/(10000*10^(23/63)), 2}, {1/(100*10^(59/63)), 1/(10000*10^(2/7)), 2}, 
     {1/(100*10^(59/63)), 1/(10000*10^(13/63)), 2}, 
     {1/(100*10^(59/63)), 1/(10000*10^(8/63)), 2}, {1/(100*10^(59/63)), 
      1/(10000*10^(1/21)), 2}, {1/(100*10^(59/63)), 1/(1000*10^(61/63)), 2}, 
     {1/(100*10^(59/63)), 1/(1000*10^(8/9)), 2}, {1/(100*10^(59/63)), 
      1/(1000*10^(17/21)), 2}, {1/(100*10^(59/63)), 1/(1000*10^(46/63)), 2}, 
     {1/(100*10^(59/63)), 1/(1000*10^(41/63)), 2}, {1/(100*10^(59/63)), 
      1/(1000*10^(4/7)), 2}, {1/(100*10^(59/63)), 1/(1000*10^(31/63)), 2}, 
     {1/(100*10^(59/63)), 1/(1000*10^(26/63)), 2}, {1/(100*10^(59/63)), 
      1/(1000*10^(1/3)), 2}, {1/(100*10^(59/63)), 1/(1000*10^(16/63)), 2}, 
     {1/(100*10^(59/63)), 1/(1000*10^(11/63)), 2}, {1/(100*10^(59/63)), 
      1/(1000*10^(2/21)), 2}, {1/(100*10^(59/63)), 1/(1000*10^(1/63)), 2}, 
     {1/(100*10^(59/63)), 1/(100*10^(59/63)), 2}, {1/(100*10^(59/63)), 
      1/(100*10^(6/7)), 3}, {1/(100*10^(59/63)), 1/(100*10^(7/9)), 3}, 
     {1/(100*10^(59/63)), 1/(100*10^(44/63)), 3}, {1/(100*10^(59/63)), 
      1/(100*10^(13/21)), 3}, {1/(100*10^(59/63)), 1/(100*10^(34/63)), 3}, 
     {1/(100*10^(59/63)), 1/(100*10^(29/63)), 3}, {1/(100*10^(59/63)), 
      1/(100*10^(8/21)), 3}, {1/(100*10^(59/63)), 1/(100*10^(19/63)), 3}, 
     {1/(100*10^(59/63)), 1/(100*10^(2/9)), 3}, {1/(100*10^(59/63)), 
      1/(100*10^(1/7)), 3}, {1/(100*10^(59/63)), 1/(100*10^(4/63)), 3}, 
     {1/(100*10^(59/63)), 1/(10*10^(62/63)), 3}, {1/(100*10^(59/63)), 
      1/(10*10^(19/21)), 3}, {1/(100*10^(59/63)), 1/(10*10^(52/63)), 3}, 
     {1/(100*10^(59/63)), 1/(10*10^(47/63)), 3}, {1/(100*10^(59/63)), 
      1/(10*10^(2/3)), 3}, {1/(100*10^(59/63)), 1/(10*10^(37/63)), 3}, 
     {1/(100*10^(59/63)), 1/(10*10^(32/63)), 3}, {1/(100*10^(59/63)), 
      1/(10*10^(3/7)), 3}, {1/(100*10^(59/63)), 1/(10*10^(22/63)), 3}, 
     {1/(100*10^(59/63)), 1/(10*10^(17/63)), 3}, {1/(100*10^(59/63)), 
      1/(10*10^(4/21)), 3}, {1/(100*10^(59/63)), 1/(10*10^(1/9)), 3}, 
     {1/(100*10^(59/63)), 1/(10*10^(2/63)), 3}, {1/(100*10^(59/63)), 
      10^(-20/21), 3}, {1/(100*10^(59/63)), 10^(-55/63), 3}, 
     {1/(100*10^(59/63)), 10^(-50/63), 3}, {1/(100*10^(59/63)), 10^(-5/7), 
      3}, {1/(100*10^(59/63)), 10^(-40/63), 3}, {1/(100*10^(59/63)), 
      10^(-5/9), 3}, {1/(100*10^(59/63)), 10^(-10/21), 3}, 
     {1/(100*10^(59/63)), 10^(-25/63), 3}, {1/(100*10^(59/63)), 10^(-20/63), 
      3}, {1/(100*10^(59/63)), 10^(-5/21), 3}, {1/(100*10^(59/63)), 
      10^(-10/63), 3}, {1/(100*10^(59/63)), 10^(-5/63), 3}, 
     {1/(100*10^(59/63)), 1, 3}, {1/(100*10^(6/7)), 1/100000, 5}, 
     {1/(100*10^(6/7)), 1/(10000*10^(58/63)), 5}, {1/(100*10^(6/7)), 
      1/(10000*10^(53/63)), 5}, {1/(100*10^(6/7)), 1/(10000*10^(16/21)), 5}, 
     {1/(100*10^(6/7)), 1/(10000*10^(43/63)), 5}, {1/(100*10^(6/7)), 
      1/(10000*10^(38/63)), 2}, {1/(100*10^(6/7)), 1/(10000*10^(11/21)), 2}, 
     {1/(100*10^(6/7)), 1/(10000*10^(4/9)), 2}, {1/(100*10^(6/7)), 
      1/(10000*10^(23/63)), 2}, {1/(100*10^(6/7)), 1/(10000*10^(2/7)), 2}, 
     {1/(100*10^(6/7)), 1/(10000*10^(13/63)), 2}, {1/(100*10^(6/7)), 
      1/(10000*10^(8/63)), 2}, {1/(100*10^(6/7)), 1/(10000*10^(1/21)), 2}, 
     {1/(100*10^(6/7)), 1/(1000*10^(61/63)), 2}, {1/(100*10^(6/7)), 
      1/(1000*10^(8/9)), 2}, {1/(100*10^(6/7)), 1/(1000*10^(17/21)), 2}, 
     {1/(100*10^(6/7)), 1/(1000*10^(46/63)), 2}, {1/(100*10^(6/7)), 
      1/(1000*10^(41/63)), 2}, {1/(100*10^(6/7)), 1/(1000*10^(4/7)), 2}, 
     {1/(100*10^(6/7)), 1/(1000*10^(31/63)), 2}, {1/(100*10^(6/7)), 
      1/(1000*10^(26/63)), 2}, {1/(100*10^(6/7)), 1/(1000*10^(1/3)), 2}, 
     {1/(100*10^(6/7)), 1/(1000*10^(16/63)), 2}, {1/(100*10^(6/7)), 
      1/(1000*10^(11/63)), 2}, {1/(100*10^(6/7)), 1/(1000*10^(2/21)), 2}, 
     {1/(100*10^(6/7)), 1/(1000*10^(1/63)), 2}, {1/(100*10^(6/7)), 
      1/(100*10^(59/63)), 2}, {1/(100*10^(6/7)), 1/(100*10^(6/7)), 2}, 
     {1/(100*10^(6/7)), 1/(100*10^(7/9)), 3}, {1/(100*10^(6/7)), 
      1/(100*10^(44/63)), 3}, {1/(100*10^(6/7)), 1/(100*10^(13/21)), 3}, 
     {1/(100*10^(6/7)), 1/(100*10^(34/63)), 3}, {1/(100*10^(6/7)), 
      1/(100*10^(29/63)), 3}, {1/(100*10^(6/7)), 1/(100*10^(8/21)), 3}, 
     {1/(100*10^(6/7)), 1/(100*10^(19/63)), 3}, {1/(100*10^(6/7)), 
      1/(100*10^(2/9)), 3}, {1/(100*10^(6/7)), 1/(100*10^(1/7)), 3}, 
     {1/(100*10^(6/7)), 1/(100*10^(4/63)), 3}, {1/(100*10^(6/7)), 
      1/(10*10^(62/63)), 3}, {1/(100*10^(6/7)), 1/(10*10^(19/21)), 3}, 
     {1/(100*10^(6/7)), 1/(10*10^(52/63)), 3}, {1/(100*10^(6/7)), 
      1/(10*10^(47/63)), 3}, {1/(100*10^(6/7)), 1/(10*10^(2/3)), 3}, 
     {1/(100*10^(6/7)), 1/(10*10^(37/63)), 3}, {1/(100*10^(6/7)), 
      1/(10*10^(32/63)), 3}, {1/(100*10^(6/7)), 1/(10*10^(3/7)), 3}, 
     {1/(100*10^(6/7)), 1/(10*10^(22/63)), 3}, {1/(100*10^(6/7)), 
      1/(10*10^(17/63)), 3}, {1/(100*10^(6/7)), 1/(10*10^(4/21)), 3}, 
     {1/(100*10^(6/7)), 1/(10*10^(1/9)), 3}, {1/(100*10^(6/7)), 
      1/(10*10^(2/63)), 3}, {1/(100*10^(6/7)), 10^(-20/21), 3}, 
     {1/(100*10^(6/7)), 10^(-55/63), 3}, {1/(100*10^(6/7)), 10^(-50/63), 3}, 
     {1/(100*10^(6/7)), 10^(-5/7), 3}, {1/(100*10^(6/7)), 10^(-40/63), 3}, 
     {1/(100*10^(6/7)), 10^(-5/9), 3}, {1/(100*10^(6/7)), 10^(-10/21), 3}, 
     {1/(100*10^(6/7)), 10^(-25/63), 3}, {1/(100*10^(6/7)), 10^(-20/63), 3}, 
     {1/(100*10^(6/7)), 10^(-5/21), 3}, {1/(100*10^(6/7)), 10^(-10/63), 3}, 
     {1/(100*10^(6/7)), 10^(-5/63), 3}, {1/(100*10^(6/7)), 1, 3}, 
     {1/(100*10^(7/9)), 1/100000, 5}, {1/(100*10^(7/9)), 
      1/(10000*10^(58/63)), 5}, {1/(100*10^(7/9)), 1/(10000*10^(53/63)), 5}, 
     {1/(100*10^(7/9)), 1/(10000*10^(16/21)), 5}, {1/(100*10^(7/9)), 
      1/(10000*10^(43/63)), 5}, {1/(100*10^(7/9)), 1/(10000*10^(38/63)), 5}, 
     {1/(100*10^(7/9)), 1/(10000*10^(11/21)), 5}, {1/(100*10^(7/9)), 
      1/(10000*10^(4/9)), 5}, {1/(100*10^(7/9)), 1/(10000*10^(23/63)), 5}, 
     {1/(100*10^(7/9)), 1/(10000*10^(2/7)), 5}, {1/(100*10^(7/9)), 
      1/(10000*10^(13/63)), 5}, {1/(100*10^(7/9)), 1/(10000*10^(8/63)), 5}, 
     {1/(100*10^(7/9)), 1/(10000*10^(1/21)), 2}, {1/(100*10^(7/9)), 
      1/(1000*10^(61/63)), 2}, {1/(100*10^(7/9)), 1/(1000*10^(8/9)), 2}, 
     {1/(100*10^(7/9)), 1/(1000*10^(17/21)), 2}, {1/(100*10^(7/9)), 
      1/(1000*10^(46/63)), 2}, {1/(100*10^(7/9)), 1/(1000*10^(41/63)), 2}, 
     {1/(100*10^(7/9)), 1/(1000*10^(4/7)), 2}, {1/(100*10^(7/9)), 
      1/(1000*10^(31/63)), 2}, {1/(100*10^(7/9)), 1/(1000*10^(26/63)), 2}, 
     {1/(100*10^(7/9)), 1/(1000*10^(1/3)), 2}, {1/(100*10^(7/9)), 
      1/(1000*10^(16/63)), 2}, {1/(100*10^(7/9)), 1/(1000*10^(11/63)), 2}, 
     {1/(100*10^(7/9)), 1/(1000*10^(2/21)), 2}, {1/(100*10^(7/9)), 
      1/(1000*10^(1/63)), 2}, {1/(100*10^(7/9)), 1/(100*10^(59/63)), 2}, 
     {1/(100*10^(7/9)), 1/(100*10^(6/7)), 2}, {1/(100*10^(7/9)), 
      1/(100*10^(7/9)), 2}, {1/(100*10^(7/9)), 1/(100*10^(44/63)), 3}, 
     {1/(100*10^(7/9)), 1/(100*10^(13/21)), 3}, {1/(100*10^(7/9)), 
      1/(100*10^(34/63)), 3}, {1/(100*10^(7/9)), 1/(100*10^(29/63)), 3}, 
     {1/(100*10^(7/9)), 1/(100*10^(8/21)), 3}, {1/(100*10^(7/9)), 
      1/(100*10^(19/63)), 3}, {1/(100*10^(7/9)), 1/(100*10^(2/9)), 3}, 
     {1/(100*10^(7/9)), 1/(100*10^(1/7)), 3}, {1/(100*10^(7/9)), 
      1/(100*10^(4/63)), 3}, {1/(100*10^(7/9)), 1/(10*10^(62/63)), 3}, 
     {1/(100*10^(7/9)), 1/(10*10^(19/21)), 3}, {1/(100*10^(7/9)), 
      1/(10*10^(52/63)), 3}, {1/(100*10^(7/9)), 1/(10*10^(47/63)), 3}, 
     {1/(100*10^(7/9)), 1/(10*10^(2/3)), 3}, {1/(100*10^(7/9)), 
      1/(10*10^(37/63)), 3}, {1/(100*10^(7/9)), 1/(10*10^(32/63)), 3}, 
     {1/(100*10^(7/9)), 1/(10*10^(3/7)), 3}, {1/(100*10^(7/9)), 
      1/(10*10^(22/63)), 3}, {1/(100*10^(7/9)), 1/(10*10^(17/63)), 3}, 
     {1/(100*10^(7/9)), 1/(10*10^(4/21)), 3}, {1/(100*10^(7/9)), 
      1/(10*10^(1/9)), 3}, {1/(100*10^(7/9)), 1/(10*10^(2/63)), 3}, 
     {1/(100*10^(7/9)), 10^(-20/21), 3}, {1/(100*10^(7/9)), 10^(-55/63), 3}, 
     {1/(100*10^(7/9)), 10^(-50/63), 3}, {1/(100*10^(7/9)), 10^(-5/7), 3}, 
     {1/(100*10^(7/9)), 10^(-40/63), 3}, {1/(100*10^(7/9)), 10^(-5/9), 3}, 
     {1/(100*10^(7/9)), 10^(-10/21), 3}, {1/(100*10^(7/9)), 10^(-25/63), 3}, 
     {1/(100*10^(7/9)), 10^(-20/63), 3}, {1/(100*10^(7/9)), 10^(-5/21), 3}, 
     {1/(100*10^(7/9)), 10^(-10/63), 3}, {1/(100*10^(7/9)), 10^(-5/63), 3}, 
     {1/(100*10^(7/9)), 1, 3}, {1/(100*10^(44/63)), 1/100000, 5}, 
     {1/(100*10^(44/63)), 1/(10000*10^(58/63)), 5}, 
     {1/(100*10^(44/63)), 1/(10000*10^(53/63)), 5}, 
     {1/(100*10^(44/63)), 1/(10000*10^(16/21)), 5}, 
     {1/(100*10^(44/63)), 1/(10000*10^(43/63)), 5}, 
     {1/(100*10^(44/63)), 1/(10000*10^(38/63)), 5}, 
     {1/(100*10^(44/63)), 1/(10000*10^(11/21)), 5}, 
     {1/(100*10^(44/63)), 1/(10000*10^(4/9)), 5}, {1/(100*10^(44/63)), 
      1/(10000*10^(23/63)), 5}, {1/(100*10^(44/63)), 1/(10000*10^(2/7)), 5}, 
     {1/(100*10^(44/63)), 1/(10000*10^(13/63)), 5}, 
     {1/(100*10^(44/63)), 1/(10000*10^(8/63)), 5}, {1/(100*10^(44/63)), 
      1/(10000*10^(1/21)), 5}, {1/(100*10^(44/63)), 1/(1000*10^(61/63)), 5}, 
     {1/(100*10^(44/63)), 1/(1000*10^(8/9)), 5}, {1/(100*10^(44/63)), 
      1/(1000*10^(17/21)), 5}, {1/(100*10^(44/63)), 1/(1000*10^(46/63)), 2}, 
     {1/(100*10^(44/63)), 1/(1000*10^(41/63)), 2}, {1/(100*10^(44/63)), 
      1/(1000*10^(4/7)), 2}, {1/(100*10^(44/63)), 1/(1000*10^(31/63)), 2}, 
     {1/(100*10^(44/63)), 1/(1000*10^(26/63)), 2}, {1/(100*10^(44/63)), 
      1/(1000*10^(1/3)), 2}, {1/(100*10^(44/63)), 1/(1000*10^(16/63)), 2}, 
     {1/(100*10^(44/63)), 1/(1000*10^(11/63)), 2}, {1/(100*10^(44/63)), 
      1/(1000*10^(2/21)), 2}, {1/(100*10^(44/63)), 1/(1000*10^(1/63)), 2}, 
     {1/(100*10^(44/63)), 1/(100*10^(59/63)), 2}, {1/(100*10^(44/63)), 
      1/(100*10^(6/7)), 2}, {1/(100*10^(44/63)), 1/(100*10^(7/9)), 2}, 
     {1/(100*10^(44/63)), 1/(100*10^(44/63)), 2}, {1/(100*10^(44/63)), 
      1/(100*10^(13/21)), 3}, {1/(100*10^(44/63)), 1/(100*10^(34/63)), 3}, 
     {1/(100*10^(44/63)), 1/(100*10^(29/63)), 3}, {1/(100*10^(44/63)), 
      1/(100*10^(8/21)), 3}, {1/(100*10^(44/63)), 1/(100*10^(19/63)), 3}, 
     {1/(100*10^(44/63)), 1/(100*10^(2/9)), 3}, {1/(100*10^(44/63)), 
      1/(100*10^(1/7)), 3}, {1/(100*10^(44/63)), 1/(100*10^(4/63)), 3}, 
     {1/(100*10^(44/63)), 1/(10*10^(62/63)), 3}, {1/(100*10^(44/63)), 
      1/(10*10^(19/21)), 3}, {1/(100*10^(44/63)), 1/(10*10^(52/63)), 3}, 
     {1/(100*10^(44/63)), 1/(10*10^(47/63)), 3}, {1/(100*10^(44/63)), 
      1/(10*10^(2/3)), 3}, {1/(100*10^(44/63)), 1/(10*10^(37/63)), 3}, 
     {1/(100*10^(44/63)), 1/(10*10^(32/63)), 3}, {1/(100*10^(44/63)), 
      1/(10*10^(3/7)), 3}, {1/(100*10^(44/63)), 1/(10*10^(22/63)), 3}, 
     {1/(100*10^(44/63)), 1/(10*10^(17/63)), 3}, {1/(100*10^(44/63)), 
      1/(10*10^(4/21)), 3}, {1/(100*10^(44/63)), 1/(10*10^(1/9)), 3}, 
     {1/(100*10^(44/63)), 1/(10*10^(2/63)), 3}, {1/(100*10^(44/63)), 
      10^(-20/21), 3}, {1/(100*10^(44/63)), 10^(-55/63), 3}, 
     {1/(100*10^(44/63)), 10^(-50/63), 3}, {1/(100*10^(44/63)), 10^(-5/7), 
      3}, {1/(100*10^(44/63)), 10^(-40/63), 3}, {1/(100*10^(44/63)), 
      10^(-5/9), 3}, {1/(100*10^(44/63)), 10^(-10/21), 3}, 
     {1/(100*10^(44/63)), 10^(-25/63), 3}, {1/(100*10^(44/63)), 10^(-20/63), 
      3}, {1/(100*10^(44/63)), 10^(-5/21), 3}, {1/(100*10^(44/63)), 
      10^(-10/63), 3}, {1/(100*10^(44/63)), 10^(-5/63), 3}, 
     {1/(100*10^(44/63)), 1, 3}, {1/(100*10^(13/21)), 1/100000, 5}, 
     {1/(100*10^(13/21)), 1/(10000*10^(58/63)), 5}, 
     {1/(100*10^(13/21)), 1/(10000*10^(53/63)), 5}, 
     {1/(100*10^(13/21)), 1/(10000*10^(16/21)), 5}, 
     {1/(100*10^(13/21)), 1/(10000*10^(43/63)), 5}, 
     {1/(100*10^(13/21)), 1/(10000*10^(38/63)), 5}, 
     {1/(100*10^(13/21)), 1/(10000*10^(11/21)), 5}, 
     {1/(100*10^(13/21)), 1/(10000*10^(4/9)), 5}, {1/(100*10^(13/21)), 
      1/(10000*10^(23/63)), 5}, {1/(100*10^(13/21)), 1/(10000*10^(2/7)), 5}, 
     {1/(100*10^(13/21)), 1/(10000*10^(13/63)), 5}, 
     {1/(100*10^(13/21)), 1/(10000*10^(8/63)), 5}, {1/(100*10^(13/21)), 
      1/(10000*10^(1/21)), 5}, {1/(100*10^(13/21)), 1/(1000*10^(61/63)), 5}, 
     {1/(100*10^(13/21)), 1/(1000*10^(8/9)), 5}, {1/(100*10^(13/21)), 
      1/(1000*10^(17/21)), 5}, {1/(100*10^(13/21)), 1/(1000*10^(46/63)), 5}, 
     {1/(100*10^(13/21)), 1/(1000*10^(41/63)), 5}, {1/(100*10^(13/21)), 
      1/(1000*10^(4/7)), 5}, {1/(100*10^(13/21)), 1/(1000*10^(31/63)), 5}, 
     {1/(100*10^(13/21)), 1/(1000*10^(26/63)), 5}, {1/(100*10^(13/21)), 
      1/(1000*10^(1/3)), 2}, {1/(100*10^(13/21)), 1/(1000*10^(16/63)), 2}, 
     {1/(100*10^(13/21)), 1/(1000*10^(11/63)), 2}, {1/(100*10^(13/21)), 
      1/(1000*10^(2/21)), 2}, {1/(100*10^(13/21)), 1/(1000*10^(1/63)), 2}, 
     {1/(100*10^(13/21)), 1/(100*10^(59/63)), 2}, {1/(100*10^(13/21)), 
      1/(100*10^(6/7)), 2}, {1/(100*10^(13/21)), 1/(100*10^(7/9)), 2}, 
     {1/(100*10^(13/21)), 1/(100*10^(44/63)), 2}, {1/(100*10^(13/21)), 
      1/(100*10^(13/21)), 5}, {1/(100*10^(13/21)), 1/(100*10^(34/63)), 5}, 
     {1/(100*10^(13/21)), 1/(100*10^(29/63)), 3}, {1/(100*10^(13/21)), 
      1/(100*10^(8/21)), 3}, {1/(100*10^(13/21)), 1/(100*10^(19/63)), 3}, 
     {1/(100*10^(13/21)), 1/(100*10^(2/9)), 3}, {1/(100*10^(13/21)), 
      1/(100*10^(1/7)), 3}, {1/(100*10^(13/21)), 1/(100*10^(4/63)), 3}, 
     {1/(100*10^(13/21)), 1/(10*10^(62/63)), 3}, {1/(100*10^(13/21)), 
      1/(10*10^(19/21)), 3}, {1/(100*10^(13/21)), 1/(10*10^(52/63)), 3}, 
     {1/(100*10^(13/21)), 1/(10*10^(47/63)), 3}, {1/(100*10^(13/21)), 
      1/(10*10^(2/3)), 3}, {1/(100*10^(13/21)), 1/(10*10^(37/63)), 3}, 
     {1/(100*10^(13/21)), 1/(10*10^(32/63)), 3}, {1/(100*10^(13/21)), 
      1/(10*10^(3/7)), 3}, {1/(100*10^(13/21)), 1/(10*10^(22/63)), 3}, 
     {1/(100*10^(13/21)), 1/(10*10^(17/63)), 3}, {1/(100*10^(13/21)), 
      1/(10*10^(4/21)), 3}, {1/(100*10^(13/21)), 1/(10*10^(1/9)), 3}, 
     {1/(100*10^(13/21)), 1/(10*10^(2/63)), 3}, {1/(100*10^(13/21)), 
      10^(-20/21), 3}, {1/(100*10^(13/21)), 10^(-55/63), 3}, 
     {1/(100*10^(13/21)), 10^(-50/63), 3}, {1/(100*10^(13/21)), 10^(-5/7), 
      3}, {1/(100*10^(13/21)), 10^(-40/63), 3}, {1/(100*10^(13/21)), 
      10^(-5/9), 3}, {1/(100*10^(13/21)), 10^(-10/21), 3}, 
     {1/(100*10^(13/21)), 10^(-25/63), 3}, {1/(100*10^(13/21)), 10^(-20/63), 
      3}, {1/(100*10^(13/21)), 10^(-5/21), 3}, {1/(100*10^(13/21)), 
      10^(-10/63), 3}, {1/(100*10^(13/21)), 10^(-5/63), 3}, 
     {1/(100*10^(13/21)), 1, 3}, {1/(100*10^(34/63)), 1/100000, 5}, 
     {1/(100*10^(34/63)), 1/(10000*10^(58/63)), 5}, 
     {1/(100*10^(34/63)), 1/(10000*10^(53/63)), 5}, 
     {1/(100*10^(34/63)), 1/(10000*10^(16/21)), 5}, 
     {1/(100*10^(34/63)), 1/(10000*10^(43/63)), 5}, 
     {1/(100*10^(34/63)), 1/(10000*10^(38/63)), 5}, 
     {1/(100*10^(34/63)), 1/(10000*10^(11/21)), 5}, 
     {1/(100*10^(34/63)), 1/(10000*10^(4/9)), 5}, {1/(100*10^(34/63)), 
      1/(10000*10^(23/63)), 5}, {1/(100*10^(34/63)), 1/(10000*10^(2/7)), 5}, 
     {1/(100*10^(34/63)), 1/(10000*10^(13/63)), 5}, 
     {1/(100*10^(34/63)), 1/(10000*10^(8/63)), 5}, {1/(100*10^(34/63)), 
      1/(10000*10^(1/21)), 5}, {1/(100*10^(34/63)), 1/(1000*10^(61/63)), 5}, 
     {1/(100*10^(34/63)), 1/(1000*10^(8/9)), 5}, {1/(100*10^(34/63)), 
      1/(1000*10^(17/21)), 5}, {1/(100*10^(34/63)), 1/(1000*10^(46/63)), 5}, 
     {1/(100*10^(34/63)), 1/(1000*10^(41/63)), 5}, {1/(100*10^(34/63)), 
      1/(1000*10^(4/7)), 5}, {1/(100*10^(34/63)), 1/(1000*10^(31/63)), 5}, 
     {1/(100*10^(34/63)), 1/(1000*10^(26/63)), 5}, {1/(100*10^(34/63)), 
      1/(1000*10^(1/3)), 5}, {1/(100*10^(34/63)), 1/(1000*10^(16/63)), 5}, 
     {1/(100*10^(34/63)), 1/(1000*10^(11/63)), 5}, {1/(100*10^(34/63)), 
      1/(1000*10^(2/21)), 5}, {1/(100*10^(34/63)), 1/(1000*10^(1/63)), 5}, 
     {1/(100*10^(34/63)), 1/(100*10^(59/63)), 5}, {1/(100*10^(34/63)), 
      1/(100*10^(6/7)), 5}, {1/(100*10^(34/63)), 1/(100*10^(7/9)), 5}, 
     {1/(100*10^(34/63)), 1/(100*10^(44/63)), 5}, {1/(100*10^(34/63)), 
      1/(100*10^(13/21)), 5}, {1/(100*10^(34/63)), 1/(100*10^(34/63)), 5}, 
     {1/(100*10^(34/63)), 1/(100*10^(29/63)), 5}, {1/(100*10^(34/63)), 
      1/(100*10^(8/21)), 5}, {1/(100*10^(34/63)), 1/(100*10^(19/63)), 5}, 
     {1/(100*10^(34/63)), 1/(100*10^(2/9)), 3}, {1/(100*10^(34/63)), 
      1/(100*10^(1/7)), 3}, {1/(100*10^(34/63)), 1/(100*10^(4/63)), 3}, 
     {1/(100*10^(34/63)), 1/(10*10^(62/63)), 3}, {1/(100*10^(34/63)), 
      1/(10*10^(19/21)), 3}, {1/(100*10^(34/63)), 1/(10*10^(52/63)), 3}, 
     {1/(100*10^(34/63)), 1/(10*10^(47/63)), 3}, {1/(100*10^(34/63)), 
      1/(10*10^(2/3)), 3}, {1/(100*10^(34/63)), 1/(10*10^(37/63)), 3}, 
     {1/(100*10^(34/63)), 1/(10*10^(32/63)), 3}, {1/(100*10^(34/63)), 
      1/(10*10^(3/7)), 3}, {1/(100*10^(34/63)), 1/(10*10^(22/63)), 3}, 
     {1/(100*10^(34/63)), 1/(10*10^(17/63)), 3}, {1/(100*10^(34/63)), 
      1/(10*10^(4/21)), 3}, {1/(100*10^(34/63)), 1/(10*10^(1/9)), 3}, 
     {1/(100*10^(34/63)), 1/(10*10^(2/63)), 3}, {1/(100*10^(34/63)), 
      10^(-20/21), 3}, {1/(100*10^(34/63)), 10^(-55/63), 3}, 
     {1/(100*10^(34/63)), 10^(-50/63), 3}, {1/(100*10^(34/63)), 10^(-5/7), 
      3}, {1/(100*10^(34/63)), 10^(-40/63), 3}, {1/(100*10^(34/63)), 
      10^(-5/9), 3}, {1/(100*10^(34/63)), 10^(-10/21), 3}, 
     {1/(100*10^(34/63)), 10^(-25/63), 3}, {1/(100*10^(34/63)), 10^(-20/63), 
      3}, {1/(100*10^(34/63)), 10^(-5/21), 3}, {1/(100*10^(34/63)), 
      10^(-10/63), 3}, {1/(100*10^(34/63)), 10^(-5/63), 3}, 
     {1/(100*10^(34/63)), 1, 3}, {1/(100*10^(29/63)), 1/100000, 5}, 
     {1/(100*10^(29/63)), 1/(10000*10^(58/63)), 5}, 
     {1/(100*10^(29/63)), 1/(10000*10^(53/63)), 5}, 
     {1/(100*10^(29/63)), 1/(10000*10^(16/21)), 5}, 
     {1/(100*10^(29/63)), 1/(10000*10^(43/63)), 5}, 
     {1/(100*10^(29/63)), 1/(10000*10^(38/63)), 5}, 
     {1/(100*10^(29/63)), 1/(10000*10^(11/21)), 5}, 
     {1/(100*10^(29/63)), 1/(10000*10^(4/9)), 5}, {1/(100*10^(29/63)), 
      1/(10000*10^(23/63)), 5}, {1/(100*10^(29/63)), 1/(10000*10^(2/7)), 5}, 
     {1/(100*10^(29/63)), 1/(10000*10^(13/63)), 5}, 
     {1/(100*10^(29/63)), 1/(10000*10^(8/63)), 5}, {1/(100*10^(29/63)), 
      1/(10000*10^(1/21)), 5}, {1/(100*10^(29/63)), 1/(1000*10^(61/63)), 5}, 
     {1/(100*10^(29/63)), 1/(1000*10^(8/9)), 5}, {1/(100*10^(29/63)), 
      1/(1000*10^(17/21)), 5}, {1/(100*10^(29/63)), 1/(1000*10^(46/63)), 5}, 
     {1/(100*10^(29/63)), 1/(1000*10^(41/63)), 5}, {1/(100*10^(29/63)), 
      1/(1000*10^(4/7)), 5}, {1/(100*10^(29/63)), 1/(1000*10^(31/63)), 5}, 
     {1/(100*10^(29/63)), 1/(1000*10^(26/63)), 5}, {1/(100*10^(29/63)), 
      1/(1000*10^(1/3)), 5}, {1/(100*10^(29/63)), 1/(1000*10^(16/63)), 5}, 
     {1/(100*10^(29/63)), 1/(1000*10^(11/63)), 5}, {1/(100*10^(29/63)), 
      1/(1000*10^(2/21)), 5}, {1/(100*10^(29/63)), 1/(1000*10^(1/63)), 5}, 
     {1/(100*10^(29/63)), 1/(100*10^(59/63)), 5}, {1/(100*10^(29/63)), 
      1/(100*10^(6/7)), 5}, {1/(100*10^(29/63)), 1/(100*10^(7/9)), 5}, 
     {1/(100*10^(29/63)), 1/(100*10^(44/63)), 5}, {1/(100*10^(29/63)), 
      1/(100*10^(13/21)), 5}, {1/(100*10^(29/63)), 1/(100*10^(34/63)), 5}, 
     {1/(100*10^(29/63)), 1/(100*10^(29/63)), 5}, {1/(100*10^(29/63)), 
      1/(100*10^(8/21)), 5}, {1/(100*10^(29/63)), 1/(100*10^(19/63)), 5}, 
     {1/(100*10^(29/63)), 1/(100*10^(2/9)), 5}, {1/(100*10^(29/63)), 
      1/(100*10^(1/7)), 5}, {1/(100*10^(29/63)), 1/(100*10^(4/63)), 3}, 
     {1/(100*10^(29/63)), 1/(10*10^(62/63)), 3}, {1/(100*10^(29/63)), 
      1/(10*10^(19/21)), 3}, {1/(100*10^(29/63)), 1/(10*10^(52/63)), 3}, 
     {1/(100*10^(29/63)), 1/(10*10^(47/63)), 3}, {1/(100*10^(29/63)), 
      1/(10*10^(2/3)), 3}, {1/(100*10^(29/63)), 1/(10*10^(37/63)), 3}, 
     {1/(100*10^(29/63)), 1/(10*10^(32/63)), 3}, {1/(100*10^(29/63)), 
      1/(10*10^(3/7)), 3}, {1/(100*10^(29/63)), 1/(10*10^(22/63)), 3}, 
     {1/(100*10^(29/63)), 1/(10*10^(17/63)), 3}, {1/(100*10^(29/63)), 
      1/(10*10^(4/21)), 3}, {1/(100*10^(29/63)), 1/(10*10^(1/9)), 3}, 
     {1/(100*10^(29/63)), 1/(10*10^(2/63)), 3}, {1/(100*10^(29/63)), 
      10^(-20/21), 3}, {1/(100*10^(29/63)), 10^(-55/63), 3}, 
     {1/(100*10^(29/63)), 10^(-50/63), 3}, {1/(100*10^(29/63)), 10^(-5/7), 
      3}, {1/(100*10^(29/63)), 10^(-40/63), 3}, {1/(100*10^(29/63)), 
      10^(-5/9), 3}, {1/(100*10^(29/63)), 10^(-10/21), 3}, 
     {1/(100*10^(29/63)), 10^(-25/63), 3}, {1/(100*10^(29/63)), 10^(-20/63), 
      3}, {1/(100*10^(29/63)), 10^(-5/21), 3}, {1/(100*10^(29/63)), 
      10^(-10/63), 3}, {1/(100*10^(29/63)), 10^(-5/63), 3}, 
     {1/(100*10^(29/63)), 1, 3}, {1/(100*10^(8/21)), 1/100000, 5}, 
     {1/(100*10^(8/21)), 1/(10000*10^(58/63)), 5}, 
     {1/(100*10^(8/21)), 1/(10000*10^(53/63)), 5}, 
     {1/(100*10^(8/21)), 1/(10000*10^(16/21)), 5}, 
     {1/(100*10^(8/21)), 1/(10000*10^(43/63)), 5}, 
     {1/(100*10^(8/21)), 1/(10000*10^(38/63)), 5}, 
     {1/(100*10^(8/21)), 1/(10000*10^(11/21)), 5}, 
     {1/(100*10^(8/21)), 1/(10000*10^(4/9)), 5}, {1/(100*10^(8/21)), 
      1/(10000*10^(23/63)), 5}, {1/(100*10^(8/21)), 1/(10000*10^(2/7)), 5}, 
     {1/(100*10^(8/21)), 1/(10000*10^(13/63)), 5}, 
     {1/(100*10^(8/21)), 1/(10000*10^(8/63)), 5}, {1/(100*10^(8/21)), 
      1/(10000*10^(1/21)), 5}, {1/(100*10^(8/21)), 1/(1000*10^(61/63)), 5}, 
     {1/(100*10^(8/21)), 1/(1000*10^(8/9)), 5}, {1/(100*10^(8/21)), 
      1/(1000*10^(17/21)), 5}, {1/(100*10^(8/21)), 1/(1000*10^(46/63)), 5}, 
     {1/(100*10^(8/21)), 1/(1000*10^(41/63)), 5}, {1/(100*10^(8/21)), 
      1/(1000*10^(4/7)), 5}, {1/(100*10^(8/21)), 1/(1000*10^(31/63)), 5}, 
     {1/(100*10^(8/21)), 1/(1000*10^(26/63)), 5}, {1/(100*10^(8/21)), 
      1/(1000*10^(1/3)), 5}, {1/(100*10^(8/21)), 1/(1000*10^(16/63)), 5}, 
     {1/(100*10^(8/21)), 1/(1000*10^(11/63)), 5}, {1/(100*10^(8/21)), 
      1/(1000*10^(2/21)), 5}, {1/(100*10^(8/21)), 1/(1000*10^(1/63)), 5}, 
     {1/(100*10^(8/21)), 1/(100*10^(59/63)), 5}, {1/(100*10^(8/21)), 
      1/(100*10^(6/7)), 5}, {1/(100*10^(8/21)), 1/(100*10^(7/9)), 5}, 
     {1/(100*10^(8/21)), 1/(100*10^(44/63)), 5}, {1/(100*10^(8/21)), 
      1/(100*10^(13/21)), 5}, {1/(100*10^(8/21)), 1/(100*10^(34/63)), 5}, 
     {1/(100*10^(8/21)), 1/(100*10^(29/63)), 5}, {1/(100*10^(8/21)), 
      1/(100*10^(8/21)), 5}, {1/(100*10^(8/21)), 1/(100*10^(19/63)), 5}, 
     {1/(100*10^(8/21)), 1/(100*10^(2/9)), 5}, {1/(100*10^(8/21)), 
      1/(100*10^(1/7)), 5}, {1/(100*10^(8/21)), 1/(100*10^(4/63)), 5}, 
     {1/(100*10^(8/21)), 1/(10*10^(62/63)), 5}, {1/(100*10^(8/21)), 
      1/(10*10^(19/21)), 3}, {1/(100*10^(8/21)), 1/(10*10^(52/63)), 3}, 
     {1/(100*10^(8/21)), 1/(10*10^(47/63)), 3}, {1/(100*10^(8/21)), 
      1/(10*10^(2/3)), 3}, {1/(100*10^(8/21)), 1/(10*10^(37/63)), 3}, 
     {1/(100*10^(8/21)), 1/(10*10^(32/63)), 3}, {1/(100*10^(8/21)), 
      1/(10*10^(3/7)), 3}, {1/(100*10^(8/21)), 1/(10*10^(22/63)), 3}, 
     {1/(100*10^(8/21)), 1/(10*10^(17/63)), 3}, {1/(100*10^(8/21)), 
      1/(10*10^(4/21)), 3}, {1/(100*10^(8/21)), 1/(10*10^(1/9)), 3}, 
     {1/(100*10^(8/21)), 1/(10*10^(2/63)), 3}, {1/(100*10^(8/21)), 
      10^(-20/21), 3}, {1/(100*10^(8/21)), 10^(-55/63), 3}, 
     {1/(100*10^(8/21)), 10^(-50/63), 3}, {1/(100*10^(8/21)), 10^(-5/7), 3}, 
     {1/(100*10^(8/21)), 10^(-40/63), 3}, {1/(100*10^(8/21)), 10^(-5/9), 3}, 
     {1/(100*10^(8/21)), 10^(-10/21), 3}, {1/(100*10^(8/21)), 10^(-25/63), 
      3}, {1/(100*10^(8/21)), 10^(-20/63), 3}, {1/(100*10^(8/21)), 
      10^(-5/21), 3}, {1/(100*10^(8/21)), 10^(-10/63), 3}, 
     {1/(100*10^(8/21)), 10^(-5/63), 3}, {1/(100*10^(8/21)), 1, 3}, 
     {1/(100*10^(19/63)), 1/100000, 5}, {1/(100*10^(19/63)), 
      1/(10000*10^(58/63)), 5}, {1/(100*10^(19/63)), 1/(10000*10^(53/63)), 
      5}, {1/(100*10^(19/63)), 1/(10000*10^(16/21)), 5}, 
     {1/(100*10^(19/63)), 1/(10000*10^(43/63)), 5}, 
     {1/(100*10^(19/63)), 1/(10000*10^(38/63)), 5}, 
     {1/(100*10^(19/63)), 1/(10000*10^(11/21)), 5}, 
     {1/(100*10^(19/63)), 1/(10000*10^(4/9)), 5}, {1/(100*10^(19/63)), 
      1/(10000*10^(23/63)), 5}, {1/(100*10^(19/63)), 1/(10000*10^(2/7)), 5}, 
     {1/(100*10^(19/63)), 1/(10000*10^(13/63)), 5}, 
     {1/(100*10^(19/63)), 1/(10000*10^(8/63)), 5}, {1/(100*10^(19/63)), 
      1/(10000*10^(1/21)), 5}, {1/(100*10^(19/63)), 1/(1000*10^(61/63)), 5}, 
     {1/(100*10^(19/63)), 1/(1000*10^(8/9)), 5}, {1/(100*10^(19/63)), 
      1/(1000*10^(17/21)), 5}, {1/(100*10^(19/63)), 1/(1000*10^(46/63)), 5}, 
     {1/(100*10^(19/63)), 1/(1000*10^(41/63)), 5}, {1/(100*10^(19/63)), 
      1/(1000*10^(4/7)), 5}, {1/(100*10^(19/63)), 1/(1000*10^(31/63)), 5}, 
     {1/(100*10^(19/63)), 1/(1000*10^(26/63)), 5}, {1/(100*10^(19/63)), 
      1/(1000*10^(1/3)), 5}, {1/(100*10^(19/63)), 1/(1000*10^(16/63)), 5}, 
     {1/(100*10^(19/63)), 1/(1000*10^(11/63)), 5}, {1/(100*10^(19/63)), 
      1/(1000*10^(2/21)), 5}, {1/(100*10^(19/63)), 1/(1000*10^(1/63)), 5}, 
     {1/(100*10^(19/63)), 1/(100*10^(59/63)), 5}, {1/(100*10^(19/63)), 
      1/(100*10^(6/7)), 5}, {1/(100*10^(19/63)), 1/(100*10^(7/9)), 5}, 
     {1/(100*10^(19/63)), 1/(100*10^(44/63)), 5}, {1/(100*10^(19/63)), 
      1/(100*10^(13/21)), 5}, {1/(100*10^(19/63)), 1/(100*10^(34/63)), 5}, 
     {1/(100*10^(19/63)), 1/(100*10^(29/63)), 5}, {1/(100*10^(19/63)), 
      1/(100*10^(8/21)), 5}, {1/(100*10^(19/63)), 1/(100*10^(19/63)), 5}, 
     {1/(100*10^(19/63)), 1/(100*10^(2/9)), 5}, {1/(100*10^(19/63)), 
      1/(100*10^(1/7)), 5}, {1/(100*10^(19/63)), 1/(100*10^(4/63)), 5}, 
     {1/(100*10^(19/63)), 1/(10*10^(62/63)), 5}, {1/(100*10^(19/63)), 
      1/(10*10^(19/21)), 5}, {1/(100*10^(19/63)), 1/(10*10^(52/63)), 5}, 
     {1/(100*10^(19/63)), 1/(10*10^(47/63)), 5}, {1/(100*10^(19/63)), 
      1/(10*10^(2/3)), 3}, {1/(100*10^(19/63)), 1/(10*10^(37/63)), 3}, 
     {1/(100*10^(19/63)), 1/(10*10^(32/63)), 3}, {1/(100*10^(19/63)), 
      1/(10*10^(3/7)), 3}, {1/(100*10^(19/63)), 1/(10*10^(22/63)), 3}, 
     {1/(100*10^(19/63)), 1/(10*10^(17/63)), 3}, {1/(100*10^(19/63)), 
      1/(10*10^(4/21)), 3}, {1/(100*10^(19/63)), 1/(10*10^(1/9)), 3}, 
     {1/(100*10^(19/63)), 1/(10*10^(2/63)), 3}, {1/(100*10^(19/63)), 
      10^(-20/21), 3}, {1/(100*10^(19/63)), 10^(-55/63), 3}, 
     {1/(100*10^(19/63)), 10^(-50/63), 3}, {1/(100*10^(19/63)), 10^(-5/7), 
      3}, {1/(100*10^(19/63)), 10^(-40/63), 3}, {1/(100*10^(19/63)), 
      10^(-5/9), 3}, {1/(100*10^(19/63)), 10^(-10/21), 3}, 
     {1/(100*10^(19/63)), 10^(-25/63), 3}, {1/(100*10^(19/63)), 10^(-20/63), 
      3}, {1/(100*10^(19/63)), 10^(-5/21), 3}, {1/(100*10^(19/63)), 
      10^(-10/63), 3}, {1/(100*10^(19/63)), 10^(-5/63), 3}, 
     {1/(100*10^(19/63)), 1, 3}, {1/(100*10^(2/9)), 1/100000, 5}, 
     {1/(100*10^(2/9)), 1/(10000*10^(58/63)), 5}, {1/(100*10^(2/9)), 
      1/(10000*10^(53/63)), 5}, {1/(100*10^(2/9)), 1/(10000*10^(16/21)), 5}, 
     {1/(100*10^(2/9)), 1/(10000*10^(43/63)), 5}, {1/(100*10^(2/9)), 
      1/(10000*10^(38/63)), 5}, {1/(100*10^(2/9)), 1/(10000*10^(11/21)), 5}, 
     {1/(100*10^(2/9)), 1/(10000*10^(4/9)), 5}, {1/(100*10^(2/9)), 
      1/(10000*10^(23/63)), 5}, {1/(100*10^(2/9)), 1/(10000*10^(2/7)), 5}, 
     {1/(100*10^(2/9)), 1/(10000*10^(13/63)), 5}, {1/(100*10^(2/9)), 
      1/(10000*10^(8/63)), 5}, {1/(100*10^(2/9)), 1/(10000*10^(1/21)), 5}, 
     {1/(100*10^(2/9)), 1/(1000*10^(61/63)), 5}, {1/(100*10^(2/9)), 
      1/(1000*10^(8/9)), 5}, {1/(100*10^(2/9)), 1/(1000*10^(17/21)), 5}, 
     {1/(100*10^(2/9)), 1/(1000*10^(46/63)), 5}, {1/(100*10^(2/9)), 
      1/(1000*10^(41/63)), 5}, {1/(100*10^(2/9)), 1/(1000*10^(4/7)), 5}, 
     {1/(100*10^(2/9)), 1/(1000*10^(31/63)), 5}, {1/(100*10^(2/9)), 
      1/(1000*10^(26/63)), 5}, {1/(100*10^(2/9)), 1/(1000*10^(1/3)), 5}, 
     {1/(100*10^(2/9)), 1/(1000*10^(16/63)), 5}, {1/(100*10^(2/9)), 
      1/(1000*10^(11/63)), 5}, {1/(100*10^(2/9)), 1/(1000*10^(2/21)), 5}, 
     {1/(100*10^(2/9)), 1/(1000*10^(1/63)), 5}, {1/(100*10^(2/9)), 
      1/(100*10^(59/63)), 5}, {1/(100*10^(2/9)), 1/(100*10^(6/7)), 5}, 
     {1/(100*10^(2/9)), 1/(100*10^(7/9)), 5}, {1/(100*10^(2/9)), 
      1/(100*10^(44/63)), 5}, {1/(100*10^(2/9)), 1/(100*10^(13/21)), 5}, 
     {1/(100*10^(2/9)), 1/(100*10^(34/63)), 5}, {1/(100*10^(2/9)), 
      1/(100*10^(29/63)), 5}, {1/(100*10^(2/9)), 1/(100*10^(8/21)), 5}, 
     {1/(100*10^(2/9)), 1/(100*10^(19/63)), 5}, {1/(100*10^(2/9)), 
      1/(100*10^(2/9)), 5}, {1/(100*10^(2/9)), 1/(100*10^(1/7)), 5}, 
     {1/(100*10^(2/9)), 1/(100*10^(4/63)), 5}, {1/(100*10^(2/9)), 
      1/(10*10^(62/63)), 5}, {1/(100*10^(2/9)), 1/(10*10^(19/21)), 5}, 
     {1/(100*10^(2/9)), 1/(10*10^(52/63)), 5}, {1/(100*10^(2/9)), 
      1/(10*10^(47/63)), 5}, {1/(100*10^(2/9)), 1/(10*10^(2/3)), 5}, 
     {1/(100*10^(2/9)), 1/(10*10^(37/63)), 5}, {1/(100*10^(2/9)), 
      1/(10*10^(32/63)), 3}, {1/(100*10^(2/9)), 1/(10*10^(3/7)), 3}, 
     {1/(100*10^(2/9)), 1/(10*10^(22/63)), 3}, {1/(100*10^(2/9)), 
      1/(10*10^(17/63)), 3}, {1/(100*10^(2/9)), 1/(10*10^(4/21)), 3}, 
     {1/(100*10^(2/9)), 1/(10*10^(1/9)), 3}, {1/(100*10^(2/9)), 
      1/(10*10^(2/63)), 3}, {1/(100*10^(2/9)), 10^(-20/21), 3}, 
     {1/(100*10^(2/9)), 10^(-55/63), 3}, {1/(100*10^(2/9)), 10^(-50/63), 3}, 
     {1/(100*10^(2/9)), 10^(-5/7), 3}, {1/(100*10^(2/9)), 10^(-40/63), 3}, 
     {1/(100*10^(2/9)), 10^(-5/9), 3}, {1/(100*10^(2/9)), 10^(-10/21), 3}, 
     {1/(100*10^(2/9)), 10^(-25/63), 3}, {1/(100*10^(2/9)), 10^(-20/63), 3}, 
     {1/(100*10^(2/9)), 10^(-5/21), 3}, {1/(100*10^(2/9)), 10^(-10/63), 3}, 
     {1/(100*10^(2/9)), 10^(-5/63), 3}, {1/(100*10^(2/9)), 1, 3}, 
     {1/(100*10^(1/7)), 1/100000, 5}, {1/(100*10^(1/7)), 
      1/(10000*10^(58/63)), 5}, {1/(100*10^(1/7)), 1/(10000*10^(53/63)), 5}, 
     {1/(100*10^(1/7)), 1/(10000*10^(16/21)), 5}, {1/(100*10^(1/7)), 
      1/(10000*10^(43/63)), 5}, {1/(100*10^(1/7)), 1/(10000*10^(38/63)), 5}, 
     {1/(100*10^(1/7)), 1/(10000*10^(11/21)), 5}, {1/(100*10^(1/7)), 
      1/(10000*10^(4/9)), 5}, {1/(100*10^(1/7)), 1/(10000*10^(23/63)), 5}, 
     {1/(100*10^(1/7)), 1/(10000*10^(2/7)), 5}, {1/(100*10^(1/7)), 
      1/(10000*10^(13/63)), 5}, {1/(100*10^(1/7)), 1/(10000*10^(8/63)), 5}, 
     {1/(100*10^(1/7)), 1/(10000*10^(1/21)), 5}, {1/(100*10^(1/7)), 
      1/(1000*10^(61/63)), 5}, {1/(100*10^(1/7)), 1/(1000*10^(8/9)), 5}, 
     {1/(100*10^(1/7)), 1/(1000*10^(17/21)), 5}, {1/(100*10^(1/7)), 
      1/(1000*10^(46/63)), 5}, {1/(100*10^(1/7)), 1/(1000*10^(41/63)), 5}, 
     {1/(100*10^(1/7)), 1/(1000*10^(4/7)), 5}, {1/(100*10^(1/7)), 
      1/(1000*10^(31/63)), 5}, {1/(100*10^(1/7)), 1/(1000*10^(26/63)), 5}, 
     {1/(100*10^(1/7)), 1/(1000*10^(1/3)), 5}, {1/(100*10^(1/7)), 
      1/(1000*10^(16/63)), 5}, {1/(100*10^(1/7)), 1/(1000*10^(11/63)), 5}, 
     {1/(100*10^(1/7)), 1/(1000*10^(2/21)), 5}, {1/(100*10^(1/7)), 
      1/(1000*10^(1/63)), 5}, {1/(100*10^(1/7)), 1/(100*10^(59/63)), 5}, 
     {1/(100*10^(1/7)), 1/(100*10^(6/7)), 5}, {1/(100*10^(1/7)), 
      1/(100*10^(7/9)), 5}, {1/(100*10^(1/7)), 1/(100*10^(44/63)), 5}, 
     {1/(100*10^(1/7)), 1/(100*10^(13/21)), 5}, {1/(100*10^(1/7)), 
      1/(100*10^(34/63)), 5}, {1/(100*10^(1/7)), 1/(100*10^(29/63)), 5}, 
     {1/(100*10^(1/7)), 1/(100*10^(8/21)), 5}, {1/(100*10^(1/7)), 
      1/(100*10^(19/63)), 5}, {1/(100*10^(1/7)), 1/(100*10^(2/9)), 5}, 
     {1/(100*10^(1/7)), 1/(100*10^(1/7)), 5}, {1/(100*10^(1/7)), 
      1/(100*10^(4/63)), 5}, {1/(100*10^(1/7)), 1/(10*10^(62/63)), 5}, 
     {1/(100*10^(1/7)), 1/(10*10^(19/21)), 5}, {1/(100*10^(1/7)), 
      1/(10*10^(52/63)), 5}, {1/(100*10^(1/7)), 1/(10*10^(47/63)), 5}, 
     {1/(100*10^(1/7)), 1/(10*10^(2/3)), 5}, {1/(100*10^(1/7)), 
      1/(10*10^(37/63)), 5}, {1/(100*10^(1/7)), 1/(10*10^(32/63)), 5}, 
     {1/(100*10^(1/7)), 1/(10*10^(3/7)), 5}, {1/(100*10^(1/7)), 
      1/(10*10^(22/63)), 3}, {1/(100*10^(1/7)), 1/(10*10^(17/63)), 3}, 
     {1/(100*10^(1/7)), 1/(10*10^(4/21)), 3}, {1/(100*10^(1/7)), 
      1/(10*10^(1/9)), 3}, {1/(100*10^(1/7)), 1/(10*10^(2/63)), 3}, 
     {1/(100*10^(1/7)), 10^(-20/21), 3}, {1/(100*10^(1/7)), 10^(-55/63), 3}, 
     {1/(100*10^(1/7)), 10^(-50/63), 3}, {1/(100*10^(1/7)), 10^(-5/7), 3}, 
     {1/(100*10^(1/7)), 10^(-40/63), 3}, {1/(100*10^(1/7)), 10^(-5/9), 3}, 
     {1/(100*10^(1/7)), 10^(-10/21), 3}, {1/(100*10^(1/7)), 10^(-25/63), 3}, 
     {1/(100*10^(1/7)), 10^(-20/63), 3}, {1/(100*10^(1/7)), 10^(-5/21), 3}, 
     {1/(100*10^(1/7)), 10^(-10/63), 3}, {1/(100*10^(1/7)), 10^(-5/63), 3}, 
     {1/(100*10^(1/7)), 1, 3}, {1/(100*10^(4/63)), 1/100000, 5}, 
     {1/(100*10^(4/63)), 1/(10000*10^(58/63)), 5}, 
     {1/(100*10^(4/63)), 1/(10000*10^(53/63)), 5}, 
     {1/(100*10^(4/63)), 1/(10000*10^(16/21)), 5}, 
     {1/(100*10^(4/63)), 1/(10000*10^(43/63)), 5}, 
     {1/(100*10^(4/63)), 1/(10000*10^(38/63)), 5}, 
     {1/(100*10^(4/63)), 1/(10000*10^(11/21)), 5}, 
     {1/(100*10^(4/63)), 1/(10000*10^(4/9)), 5}, {1/(100*10^(4/63)), 
      1/(10000*10^(23/63)), 5}, {1/(100*10^(4/63)), 1/(10000*10^(2/7)), 5}, 
     {1/(100*10^(4/63)), 1/(10000*10^(13/63)), 5}, 
     {1/(100*10^(4/63)), 1/(10000*10^(8/63)), 5}, {1/(100*10^(4/63)), 
      1/(10000*10^(1/21)), 5}, {1/(100*10^(4/63)), 1/(1000*10^(61/63)), 5}, 
     {1/(100*10^(4/63)), 1/(1000*10^(8/9)), 5}, {1/(100*10^(4/63)), 
      1/(1000*10^(17/21)), 5}, {1/(100*10^(4/63)), 1/(1000*10^(46/63)), 5}, 
     {1/(100*10^(4/63)), 1/(1000*10^(41/63)), 5}, {1/(100*10^(4/63)), 
      1/(1000*10^(4/7)), 5}, {1/(100*10^(4/63)), 1/(1000*10^(31/63)), 5}, 
     {1/(100*10^(4/63)), 1/(1000*10^(26/63)), 5}, {1/(100*10^(4/63)), 
      1/(1000*10^(1/3)), 5}, {1/(100*10^(4/63)), 1/(1000*10^(16/63)), 5}, 
     {1/(100*10^(4/63)), 1/(1000*10^(11/63)), 5}, {1/(100*10^(4/63)), 
      1/(1000*10^(2/21)), 5}, {1/(100*10^(4/63)), 1/(1000*10^(1/63)), 5}, 
     {1/(100*10^(4/63)), 1/(100*10^(59/63)), 5}, {1/(100*10^(4/63)), 
      1/(100*10^(6/7)), 5}, {1/(100*10^(4/63)), 1/(100*10^(7/9)), 5}, 
     {1/(100*10^(4/63)), 1/(100*10^(44/63)), 5}, {1/(100*10^(4/63)), 
      1/(100*10^(13/21)), 5}, {1/(100*10^(4/63)), 1/(100*10^(34/63)), 5}, 
     {1/(100*10^(4/63)), 1/(100*10^(29/63)), 5}, {1/(100*10^(4/63)), 
      1/(100*10^(8/21)), 5}, {1/(100*10^(4/63)), 1/(100*10^(19/63)), 5}, 
     {1/(100*10^(4/63)), 1/(100*10^(2/9)), 5}, {1/(100*10^(4/63)), 
      1/(100*10^(1/7)), 5}, {1/(100*10^(4/63)), 1/(100*10^(4/63)), 5}, 
     {1/(100*10^(4/63)), 1/(10*10^(62/63)), 5}, {1/(100*10^(4/63)), 
      1/(10*10^(19/21)), 5}, {1/(100*10^(4/63)), 1/(10*10^(52/63)), 5}, 
     {1/(100*10^(4/63)), 1/(10*10^(47/63)), 5}, {1/(100*10^(4/63)), 
      1/(10*10^(2/3)), 5}, {1/(100*10^(4/63)), 1/(10*10^(37/63)), 5}, 
     {1/(100*10^(4/63)), 1/(10*10^(32/63)), 5}, {1/(100*10^(4/63)), 
      1/(10*10^(3/7)), 5}, {1/(100*10^(4/63)), 1/(10*10^(22/63)), 5}, 
     {1/(100*10^(4/63)), 1/(10*10^(17/63)), 5}, {1/(100*10^(4/63)), 
      1/(10*10^(4/21)), 3}, {1/(100*10^(4/63)), 1/(10*10^(1/9)), 3}, 
     {1/(100*10^(4/63)), 1/(10*10^(2/63)), 3}, {1/(100*10^(4/63)), 
      10^(-20/21), 3}, {1/(100*10^(4/63)), 10^(-55/63), 3}, 
     {1/(100*10^(4/63)), 10^(-50/63), 3}, {1/(100*10^(4/63)), 10^(-5/7), 3}, 
     {1/(100*10^(4/63)), 10^(-40/63), 3}, {1/(100*10^(4/63)), 10^(-5/9), 3}, 
     {1/(100*10^(4/63)), 10^(-10/21), 3}, {1/(100*10^(4/63)), 10^(-25/63), 
      3}, {1/(100*10^(4/63)), 10^(-20/63), 3}, {1/(100*10^(4/63)), 
      10^(-5/21), 3}, {1/(100*10^(4/63)), 10^(-10/63), 3}, 
     {1/(100*10^(4/63)), 10^(-5/63), 3}, {1/(100*10^(4/63)), 1, 3}, 
     {1/(10*10^(62/63)), 1/100000, 5}, {1/(10*10^(62/63)), 
      1/(10000*10^(58/63)), 5}, {1/(10*10^(62/63)), 1/(10000*10^(53/63)), 5}, 
     {1/(10*10^(62/63)), 1/(10000*10^(16/21)), 5}, 
     {1/(10*10^(62/63)), 1/(10000*10^(43/63)), 5}, 
     {1/(10*10^(62/63)), 1/(10000*10^(38/63)), 5}, 
     {1/(10*10^(62/63)), 1/(10000*10^(11/21)), 5}, 
     {1/(10*10^(62/63)), 1/(10000*10^(4/9)), 5}, {1/(10*10^(62/63)), 
      1/(10000*10^(23/63)), 5}, {1/(10*10^(62/63)), 1/(10000*10^(2/7)), 5}, 
     {1/(10*10^(62/63)), 1/(10000*10^(13/63)), 5}, 
     {1/(10*10^(62/63)), 1/(10000*10^(8/63)), 5}, {1/(10*10^(62/63)), 
      1/(10000*10^(1/21)), 5}, {1/(10*10^(62/63)), 1/(1000*10^(61/63)), 5}, 
     {1/(10*10^(62/63)), 1/(1000*10^(8/9)), 5}, {1/(10*10^(62/63)), 
      1/(1000*10^(17/21)), 5}, {1/(10*10^(62/63)), 1/(1000*10^(46/63)), 5}, 
     {1/(10*10^(62/63)), 1/(1000*10^(41/63)), 5}, {1/(10*10^(62/63)), 
      1/(1000*10^(4/7)), 5}, {1/(10*10^(62/63)), 1/(1000*10^(31/63)), 5}, 
     {1/(10*10^(62/63)), 1/(1000*10^(26/63)), 5}, {1/(10*10^(62/63)), 
      1/(1000*10^(1/3)), 5}, {1/(10*10^(62/63)), 1/(1000*10^(16/63)), 5}, 
     {1/(10*10^(62/63)), 1/(1000*10^(11/63)), 5}, {1/(10*10^(62/63)), 
      1/(1000*10^(2/21)), 5}, {1/(10*10^(62/63)), 1/(1000*10^(1/63)), 5}, 
     {1/(10*10^(62/63)), 1/(100*10^(59/63)), 5}, {1/(10*10^(62/63)), 
      1/(100*10^(6/7)), 5}, {1/(10*10^(62/63)), 1/(100*10^(7/9)), 5}, 
     {1/(10*10^(62/63)), 1/(100*10^(44/63)), 5}, {1/(10*10^(62/63)), 
      1/(100*10^(13/21)), 5}, {1/(10*10^(62/63)), 1/(100*10^(34/63)), 5}, 
     {1/(10*10^(62/63)), 1/(100*10^(29/63)), 5}, {1/(10*10^(62/63)), 
      1/(100*10^(8/21)), 5}, {1/(10*10^(62/63)), 1/(100*10^(19/63)), 5}, 
     {1/(10*10^(62/63)), 1/(100*10^(2/9)), 5}, {1/(10*10^(62/63)), 
      1/(100*10^(1/7)), 5}, {1/(10*10^(62/63)), 1/(100*10^(4/63)), 5}, 
     {1/(10*10^(62/63)), 1/(10*10^(62/63)), 5}, {1/(10*10^(62/63)), 
      1/(10*10^(19/21)), 5}, {1/(10*10^(62/63)), 1/(10*10^(52/63)), 5}, 
     {1/(10*10^(62/63)), 1/(10*10^(47/63)), 5}, {1/(10*10^(62/63)), 
      1/(10*10^(2/3)), 5}, {1/(10*10^(62/63)), 1/(10*10^(37/63)), 5}, 
     {1/(10*10^(62/63)), 1/(10*10^(32/63)), 5}, {1/(10*10^(62/63)), 
      1/(10*10^(3/7)), 5}, {1/(10*10^(62/63)), 1/(10*10^(22/63)), 5}, 
     {1/(10*10^(62/63)), 1/(10*10^(17/63)), 5}, {1/(10*10^(62/63)), 
      1/(10*10^(4/21)), 5}, {1/(10*10^(62/63)), 1/(10*10^(1/9)), 5}, 
     {1/(10*10^(62/63)), 1/(10*10^(2/63)), 3}, {1/(10*10^(62/63)), 
      10^(-20/21), 3}, {1/(10*10^(62/63)), 10^(-55/63), 3}, 
     {1/(10*10^(62/63)), 10^(-50/63), 3}, {1/(10*10^(62/63)), 10^(-5/7), 3}, 
     {1/(10*10^(62/63)), 10^(-40/63), 3}, {1/(10*10^(62/63)), 10^(-5/9), 3}, 
     {1/(10*10^(62/63)), 10^(-10/21), 3}, {1/(10*10^(62/63)), 10^(-25/63), 
      3}, {1/(10*10^(62/63)), 10^(-20/63), 3}, {1/(10*10^(62/63)), 
      10^(-5/21), 3}, {1/(10*10^(62/63)), 10^(-10/63), 3}, 
     {1/(10*10^(62/63)), 10^(-5/63), 3}, {1/(10*10^(62/63)), 1, 3}, 
     {1/(10*10^(19/21)), 1/100000, 5}, {1/(10*10^(19/21)), 
      1/(10000*10^(58/63)), 5}, {1/(10*10^(19/21)), 1/(10000*10^(53/63)), 5}, 
     {1/(10*10^(19/21)), 1/(10000*10^(16/21)), 5}, 
     {1/(10*10^(19/21)), 1/(10000*10^(43/63)), 5}, 
     {1/(10*10^(19/21)), 1/(10000*10^(38/63)), 5}, 
     {1/(10*10^(19/21)), 1/(10000*10^(11/21)), 5}, 
     {1/(10*10^(19/21)), 1/(10000*10^(4/9)), 5}, {1/(10*10^(19/21)), 
      1/(10000*10^(23/63)), 5}, {1/(10*10^(19/21)), 1/(10000*10^(2/7)), 5}, 
     {1/(10*10^(19/21)), 1/(10000*10^(13/63)), 5}, 
     {1/(10*10^(19/21)), 1/(10000*10^(8/63)), 5}, {1/(10*10^(19/21)), 
      1/(10000*10^(1/21)), 5}, {1/(10*10^(19/21)), 1/(1000*10^(61/63)), 5}, 
     {1/(10*10^(19/21)), 1/(1000*10^(8/9)), 5}, {1/(10*10^(19/21)), 
      1/(1000*10^(17/21)), 5}, {1/(10*10^(19/21)), 1/(1000*10^(46/63)), 5}, 
     {1/(10*10^(19/21)), 1/(1000*10^(41/63)), 5}, {1/(10*10^(19/21)), 
      1/(1000*10^(4/7)), 5}, {1/(10*10^(19/21)), 1/(1000*10^(31/63)), 5}, 
     {1/(10*10^(19/21)), 1/(1000*10^(26/63)), 5}, {1/(10*10^(19/21)), 
      1/(1000*10^(1/3)), 5}, {1/(10*10^(19/21)), 1/(1000*10^(16/63)), 5}, 
     {1/(10*10^(19/21)), 1/(1000*10^(11/63)), 5}, {1/(10*10^(19/21)), 
      1/(1000*10^(2/21)), 5}, {1/(10*10^(19/21)), 1/(1000*10^(1/63)), 5}, 
     {1/(10*10^(19/21)), 1/(100*10^(59/63)), 5}, {1/(10*10^(19/21)), 
      1/(100*10^(6/7)), 5}, {1/(10*10^(19/21)), 1/(100*10^(7/9)), 5}, 
     {1/(10*10^(19/21)), 1/(100*10^(44/63)), 5}, {1/(10*10^(19/21)), 
      1/(100*10^(13/21)), 5}, {1/(10*10^(19/21)), 1/(100*10^(34/63)), 5}, 
     {1/(10*10^(19/21)), 1/(100*10^(29/63)), 5}, {1/(10*10^(19/21)), 
      1/(100*10^(8/21)), 5}, {1/(10*10^(19/21)), 1/(100*10^(19/63)), 5}, 
     {1/(10*10^(19/21)), 1/(100*10^(2/9)), 5}, {1/(10*10^(19/21)), 
      1/(100*10^(1/7)), 5}, {1/(10*10^(19/21)), 1/(100*10^(4/63)), 5}, 
     {1/(10*10^(19/21)), 1/(10*10^(62/63)), 5}, {1/(10*10^(19/21)), 
      1/(10*10^(19/21)), 5}, {1/(10*10^(19/21)), 1/(10*10^(52/63)), 5}, 
     {1/(10*10^(19/21)), 1/(10*10^(47/63)), 5}, {1/(10*10^(19/21)), 
      1/(10*10^(2/3)), 5}, {1/(10*10^(19/21)), 1/(10*10^(37/63)), 5}, 
     {1/(10*10^(19/21)), 1/(10*10^(32/63)), 5}, {1/(10*10^(19/21)), 
      1/(10*10^(3/7)), 5}, {1/(10*10^(19/21)), 1/(10*10^(22/63)), 5}, 
     {1/(10*10^(19/21)), 1/(10*10^(17/63)), 5}, {1/(10*10^(19/21)), 
      1/(10*10^(4/21)), 5}, {1/(10*10^(19/21)), 1/(10*10^(1/9)), 5}, 
     {1/(10*10^(19/21)), 1/(10*10^(2/63)), 5}, {1/(10*10^(19/21)), 
      10^(-20/21), 5}, {1/(10*10^(19/21)), 10^(-55/63), 3}, 
     {1/(10*10^(19/21)), 10^(-50/63), 3}, {1/(10*10^(19/21)), 10^(-5/7), 3}, 
     {1/(10*10^(19/21)), 10^(-40/63), 3}, {1/(10*10^(19/21)), 10^(-5/9), 3}, 
     {1/(10*10^(19/21)), 10^(-10/21), 3}, {1/(10*10^(19/21)), 10^(-25/63), 
      3}, {1/(10*10^(19/21)), 10^(-20/63), 3}, {1/(10*10^(19/21)), 
      10^(-5/21), 3}, {1/(10*10^(19/21)), 10^(-10/63), 3}, 
     {1/(10*10^(19/21)), 10^(-5/63), 3}, {1/(10*10^(19/21)), 1, 3}, 
     {1/(10*10^(52/63)), 1/100000, 5}, {1/(10*10^(52/63)), 
      1/(10000*10^(58/63)), 5}, {1/(10*10^(52/63)), 1/(10000*10^(53/63)), 5}, 
     {1/(10*10^(52/63)), 1/(10000*10^(16/21)), 5}, 
     {1/(10*10^(52/63)), 1/(10000*10^(43/63)), 5}, 
     {1/(10*10^(52/63)), 1/(10000*10^(38/63)), 5}, 
     {1/(10*10^(52/63)), 1/(10000*10^(11/21)), 5}, 
     {1/(10*10^(52/63)), 1/(10000*10^(4/9)), 5}, {1/(10*10^(52/63)), 
      1/(10000*10^(23/63)), 5}, {1/(10*10^(52/63)), 1/(10000*10^(2/7)), 5}, 
     {1/(10*10^(52/63)), 1/(10000*10^(13/63)), 5}, 
     {1/(10*10^(52/63)), 1/(10000*10^(8/63)), 5}, {1/(10*10^(52/63)), 
      1/(10000*10^(1/21)), 5}, {1/(10*10^(52/63)), 1/(1000*10^(61/63)), 5}, 
     {1/(10*10^(52/63)), 1/(1000*10^(8/9)), 5}, {1/(10*10^(52/63)), 
      1/(1000*10^(17/21)), 5}, {1/(10*10^(52/63)), 1/(1000*10^(46/63)), 5}, 
     {1/(10*10^(52/63)), 1/(1000*10^(41/63)), 5}, {1/(10*10^(52/63)), 
      1/(1000*10^(4/7)), 5}, {1/(10*10^(52/63)), 1/(1000*10^(31/63)), 5}, 
     {1/(10*10^(52/63)), 1/(1000*10^(26/63)), 5}, {1/(10*10^(52/63)), 
      1/(1000*10^(1/3)), 5}, {1/(10*10^(52/63)), 1/(1000*10^(16/63)), 5}, 
     {1/(10*10^(52/63)), 1/(1000*10^(11/63)), 5}, {1/(10*10^(52/63)), 
      1/(1000*10^(2/21)), 5}, {1/(10*10^(52/63)), 1/(1000*10^(1/63)), 5}, 
     {1/(10*10^(52/63)), 1/(100*10^(59/63)), 5}, {1/(10*10^(52/63)), 
      1/(100*10^(6/7)), 5}, {1/(10*10^(52/63)), 1/(100*10^(7/9)), 5}, 
     {1/(10*10^(52/63)), 1/(100*10^(44/63)), 5}, {1/(10*10^(52/63)), 
      1/(100*10^(13/21)), 5}, {1/(10*10^(52/63)), 1/(100*10^(34/63)), 5}, 
     {1/(10*10^(52/63)), 1/(100*10^(29/63)), 5}, {1/(10*10^(52/63)), 
      1/(100*10^(8/21)), 5}, {1/(10*10^(52/63)), 1/(100*10^(19/63)), 5}, 
     {1/(10*10^(52/63)), 1/(100*10^(2/9)), 5}, {1/(10*10^(52/63)), 
      1/(100*10^(1/7)), 5}, {1/(10*10^(52/63)), 1/(100*10^(4/63)), 5}, 
     {1/(10*10^(52/63)), 1/(10*10^(62/63)), 5}, {1/(10*10^(52/63)), 
      1/(10*10^(19/21)), 5}, {1/(10*10^(52/63)), 1/(10*10^(52/63)), 5}, 
     {1/(10*10^(52/63)), 1/(10*10^(47/63)), 5}, {1/(10*10^(52/63)), 
      1/(10*10^(2/3)), 5}, {1/(10*10^(52/63)), 1/(10*10^(37/63)), 5}, 
     {1/(10*10^(52/63)), 1/(10*10^(32/63)), 5}, {1/(10*10^(52/63)), 
      1/(10*10^(3/7)), 5}, {1/(10*10^(52/63)), 1/(10*10^(22/63)), 5}, 
     {1/(10*10^(52/63)), 1/(10*10^(17/63)), 5}, {1/(10*10^(52/63)), 
      1/(10*10^(4/21)), 5}, {1/(10*10^(52/63)), 1/(10*10^(1/9)), 5}, 
     {1/(10*10^(52/63)), 1/(10*10^(2/63)), 5}, {1/(10*10^(52/63)), 
      10^(-20/21), 5}, {1/(10*10^(52/63)), 10^(-55/63), 5}, 
     {1/(10*10^(52/63)), 10^(-50/63), 5}, {1/(10*10^(52/63)), 10^(-5/7), 3}, 
     {1/(10*10^(52/63)), 10^(-40/63), 3}, {1/(10*10^(52/63)), 10^(-5/9), 3}, 
     {1/(10*10^(52/63)), 10^(-10/21), 3}, {1/(10*10^(52/63)), 10^(-25/63), 
      3}, {1/(10*10^(52/63)), 10^(-20/63), 3}, {1/(10*10^(52/63)), 
      10^(-5/21), 3}, {1/(10*10^(52/63)), 10^(-10/63), 3}, 
     {1/(10*10^(52/63)), 10^(-5/63), 3}, {1/(10*10^(52/63)), 1, 3}, 
     {1/(10*10^(47/63)), 1/100000, 5}, {1/(10*10^(47/63)), 
      1/(10000*10^(58/63)), 5}, {1/(10*10^(47/63)), 1/(10000*10^(53/63)), 5}, 
     {1/(10*10^(47/63)), 1/(10000*10^(16/21)), 5}, 
     {1/(10*10^(47/63)), 1/(10000*10^(43/63)), 5}, 
     {1/(10*10^(47/63)), 1/(10000*10^(38/63)), 5}, 
     {1/(10*10^(47/63)), 1/(10000*10^(11/21)), 5}, 
     {1/(10*10^(47/63)), 1/(10000*10^(4/9)), 5}, {1/(10*10^(47/63)), 
      1/(10000*10^(23/63)), 5}, {1/(10*10^(47/63)), 1/(10000*10^(2/7)), 5}, 
     {1/(10*10^(47/63)), 1/(10000*10^(13/63)), 5}, 
     {1/(10*10^(47/63)), 1/(10000*10^(8/63)), 5}, {1/(10*10^(47/63)), 
      1/(10000*10^(1/21)), 5}, {1/(10*10^(47/63)), 1/(1000*10^(61/63)), 5}, 
     {1/(10*10^(47/63)), 1/(1000*10^(8/9)), 5}, {1/(10*10^(47/63)), 
      1/(1000*10^(17/21)), 5}, {1/(10*10^(47/63)), 1/(1000*10^(46/63)), 5}, 
     {1/(10*10^(47/63)), 1/(1000*10^(41/63)), 5}, {1/(10*10^(47/63)), 
      1/(1000*10^(4/7)), 5}, {1/(10*10^(47/63)), 1/(1000*10^(31/63)), 5}, 
     {1/(10*10^(47/63)), 1/(1000*10^(26/63)), 5}, {1/(10*10^(47/63)), 
      1/(1000*10^(1/3)), 5}, {1/(10*10^(47/63)), 1/(1000*10^(16/63)), 5}, 
     {1/(10*10^(47/63)), 1/(1000*10^(11/63)), 5}, {1/(10*10^(47/63)), 
      1/(1000*10^(2/21)), 5}, {1/(10*10^(47/63)), 1/(1000*10^(1/63)), 5}, 
     {1/(10*10^(47/63)), 1/(100*10^(59/63)), 5}, {1/(10*10^(47/63)), 
      1/(100*10^(6/7)), 5}, {1/(10*10^(47/63)), 1/(100*10^(7/9)), 5}, 
     {1/(10*10^(47/63)), 1/(100*10^(44/63)), 5}, {1/(10*10^(47/63)), 
      1/(100*10^(13/21)), 5}, {1/(10*10^(47/63)), 1/(100*10^(34/63)), 5}, 
     {1/(10*10^(47/63)), 1/(100*10^(29/63)), 5}, {1/(10*10^(47/63)), 
      1/(100*10^(8/21)), 5}, {1/(10*10^(47/63)), 1/(100*10^(19/63)), 5}, 
     {1/(10*10^(47/63)), 1/(100*10^(2/9)), 5}, {1/(10*10^(47/63)), 
      1/(100*10^(1/7)), 5}, {1/(10*10^(47/63)), 1/(100*10^(4/63)), 5}, 
     {1/(10*10^(47/63)), 1/(10*10^(62/63)), 5}, {1/(10*10^(47/63)), 
      1/(10*10^(19/21)), 5}, {1/(10*10^(47/63)), 1/(10*10^(52/63)), 5}, 
     {1/(10*10^(47/63)), 1/(10*10^(47/63)), 5}, {1/(10*10^(47/63)), 
      1/(10*10^(2/3)), 5}, {1/(10*10^(47/63)), 1/(10*10^(37/63)), 5}, 
     {1/(10*10^(47/63)), 1/(10*10^(32/63)), 5}, {1/(10*10^(47/63)), 
      1/(10*10^(3/7)), 5}, {1/(10*10^(47/63)), 1/(10*10^(22/63)), 5}, 
     {1/(10*10^(47/63)), 1/(10*10^(17/63)), 5}, {1/(10*10^(47/63)), 
      1/(10*10^(4/21)), 5}, {1/(10*10^(47/63)), 1/(10*10^(1/9)), 5}, 
     {1/(10*10^(47/63)), 1/(10*10^(2/63)), 5}, {1/(10*10^(47/63)), 
      10^(-20/21), 5}, {1/(10*10^(47/63)), 10^(-55/63), 5}, 
     {1/(10*10^(47/63)), 10^(-50/63), 5}, {1/(10*10^(47/63)), 10^(-5/7), 5}, 
     {1/(10*10^(47/63)), 10^(-40/63), 5}, {1/(10*10^(47/63)), 10^(-5/9), 3}, 
     {1/(10*10^(47/63)), 10^(-10/21), 3}, {1/(10*10^(47/63)), 10^(-25/63), 
      3}, {1/(10*10^(47/63)), 10^(-20/63), 3}, {1/(10*10^(47/63)), 
      10^(-5/21), 3}, {1/(10*10^(47/63)), 10^(-10/63), 3}, 
     {1/(10*10^(47/63)), 10^(-5/63), 3}, {1/(10*10^(47/63)), 1, 3}, 
     {1/(10*10^(2/3)), 1/100000, 5}, {1/(10*10^(2/3)), 1/(10000*10^(58/63)), 
      5}, {1/(10*10^(2/3)), 1/(10000*10^(53/63)), 5}, 
     {1/(10*10^(2/3)), 1/(10000*10^(16/21)), 5}, {1/(10*10^(2/3)), 
      1/(10000*10^(43/63)), 5}, {1/(10*10^(2/3)), 1/(10000*10^(38/63)), 5}, 
     {1/(10*10^(2/3)), 1/(10000*10^(11/21)), 5}, {1/(10*10^(2/3)), 
      1/(10000*10^(4/9)), 5}, {1/(10*10^(2/3)), 1/(10000*10^(23/63)), 5}, 
     {1/(10*10^(2/3)), 1/(10000*10^(2/7)), 5}, {1/(10*10^(2/3)), 
      1/(10000*10^(13/63)), 5}, {1/(10*10^(2/3)), 1/(10000*10^(8/63)), 5}, 
     {1/(10*10^(2/3)), 1/(10000*10^(1/21)), 5}, {1/(10*10^(2/3)), 
      1/(1000*10^(61/63)), 5}, {1/(10*10^(2/3)), 1/(1000*10^(8/9)), 5}, 
     {1/(10*10^(2/3)), 1/(1000*10^(17/21)), 5}, {1/(10*10^(2/3)), 
      1/(1000*10^(46/63)), 5}, {1/(10*10^(2/3)), 1/(1000*10^(41/63)), 5}, 
     {1/(10*10^(2/3)), 1/(1000*10^(4/7)), 5}, {1/(10*10^(2/3)), 
      1/(1000*10^(31/63)), 5}, {1/(10*10^(2/3)), 1/(1000*10^(26/63)), 5}, 
     {1/(10*10^(2/3)), 1/(1000*10^(1/3)), 5}, {1/(10*10^(2/3)), 
      1/(1000*10^(16/63)), 5}, {1/(10*10^(2/3)), 1/(1000*10^(11/63)), 5}, 
     {1/(10*10^(2/3)), 1/(1000*10^(2/21)), 5}, {1/(10*10^(2/3)), 
      1/(1000*10^(1/63)), 5}, {1/(10*10^(2/3)), 1/(100*10^(59/63)), 5}, 
     {1/(10*10^(2/3)), 1/(100*10^(6/7)), 5}, {1/(10*10^(2/3)), 
      1/(100*10^(7/9)), 5}, {1/(10*10^(2/3)), 1/(100*10^(44/63)), 5}, 
     {1/(10*10^(2/3)), 1/(100*10^(13/21)), 5}, {1/(10*10^(2/3)), 
      1/(100*10^(34/63)), 5}, {1/(10*10^(2/3)), 1/(100*10^(29/63)), 5}, 
     {1/(10*10^(2/3)), 1/(100*10^(8/21)), 5}, {1/(10*10^(2/3)), 
      1/(100*10^(19/63)), 5}, {1/(10*10^(2/3)), 1/(100*10^(2/9)), 5}, 
     {1/(10*10^(2/3)), 1/(100*10^(1/7)), 5}, {1/(10*10^(2/3)), 
      1/(100*10^(4/63)), 5}, {1/(10*10^(2/3)), 1/(10*10^(62/63)), 5}, 
     {1/(10*10^(2/3)), 1/(10*10^(19/21)), 5}, {1/(10*10^(2/3)), 
      1/(10*10^(52/63)), 5}, {1/(10*10^(2/3)), 1/(10*10^(47/63)), 5}, 
     {1/(10*10^(2/3)), 1/(10*10^(2/3)), 5}, {1/(10*10^(2/3)), 
      1/(10*10^(37/63)), 5}, {1/(10*10^(2/3)), 1/(10*10^(32/63)), 5}, 
     {1/(10*10^(2/3)), 1/(10*10^(3/7)), 5}, {1/(10*10^(2/3)), 
      1/(10*10^(22/63)), 5}, {1/(10*10^(2/3)), 1/(10*10^(17/63)), 5}, 
     {1/(10*10^(2/3)), 1/(10*10^(4/21)), 5}, {1/(10*10^(2/3)), 
      1/(10*10^(1/9)), 5}, {1/(10*10^(2/3)), 1/(10*10^(2/63)), 5}, 
     {1/(10*10^(2/3)), 10^(-20/21), 5}, {1/(10*10^(2/3)), 10^(-55/63), 5}, 
     {1/(10*10^(2/3)), 10^(-50/63), 5}, {1/(10*10^(2/3)), 10^(-5/7), 5}, 
     {1/(10*10^(2/3)), 10^(-40/63), 5}, {1/(10*10^(2/3)), 10^(-5/9), 5}, 
     {1/(10*10^(2/3)), 10^(-10/21), 5}, {1/(10*10^(2/3)), 10^(-25/63), 3}, 
     {1/(10*10^(2/3)), 10^(-20/63), 3}, {1/(10*10^(2/3)), 10^(-5/21), 3}, 
     {1/(10*10^(2/3)), 10^(-10/63), 3}, {1/(10*10^(2/3)), 10^(-5/63), 3}, 
     {1/(10*10^(2/3)), 1, 3}, {1/(10*10^(37/63)), 1/100000, 5}, 
     {1/(10*10^(37/63)), 1/(10000*10^(58/63)), 5}, 
     {1/(10*10^(37/63)), 1/(10000*10^(53/63)), 5}, 
     {1/(10*10^(37/63)), 1/(10000*10^(16/21)), 5}, 
     {1/(10*10^(37/63)), 1/(10000*10^(43/63)), 5}, 
     {1/(10*10^(37/63)), 1/(10000*10^(38/63)), 5}, 
     {1/(10*10^(37/63)), 1/(10000*10^(11/21)), 5}, 
     {1/(10*10^(37/63)), 1/(10000*10^(4/9)), 5}, {1/(10*10^(37/63)), 
      1/(10000*10^(23/63)), 5}, {1/(10*10^(37/63)), 1/(10000*10^(2/7)), 5}, 
     {1/(10*10^(37/63)), 1/(10000*10^(13/63)), 5}, 
     {1/(10*10^(37/63)), 1/(10000*10^(8/63)), 5}, {1/(10*10^(37/63)), 
      1/(10000*10^(1/21)), 5}, {1/(10*10^(37/63)), 1/(1000*10^(61/63)), 5}, 
     {1/(10*10^(37/63)), 1/(1000*10^(8/9)), 5}, {1/(10*10^(37/63)), 
      1/(1000*10^(17/21)), 5}, {1/(10*10^(37/63)), 1/(1000*10^(46/63)), 5}, 
     {1/(10*10^(37/63)), 1/(1000*10^(41/63)), 5}, {1/(10*10^(37/63)), 
      1/(1000*10^(4/7)), 5}, {1/(10*10^(37/63)), 1/(1000*10^(31/63)), 5}, 
     {1/(10*10^(37/63)), 1/(1000*10^(26/63)), 5}, {1/(10*10^(37/63)), 
      1/(1000*10^(1/3)), 5}, {1/(10*10^(37/63)), 1/(1000*10^(16/63)), 5}, 
     {1/(10*10^(37/63)), 1/(1000*10^(11/63)), 5}, {1/(10*10^(37/63)), 
      1/(1000*10^(2/21)), 5}, {1/(10*10^(37/63)), 1/(1000*10^(1/63)), 5}, 
     {1/(10*10^(37/63)), 1/(100*10^(59/63)), 5}, {1/(10*10^(37/63)), 
      1/(100*10^(6/7)), 5}, {1/(10*10^(37/63)), 1/(100*10^(7/9)), 5}, 
     {1/(10*10^(37/63)), 1/(100*10^(44/63)), 5}, {1/(10*10^(37/63)), 
      1/(100*10^(13/21)), 5}, {1/(10*10^(37/63)), 1/(100*10^(34/63)), 5}, 
     {1/(10*10^(37/63)), 1/(100*10^(29/63)), 5}, {1/(10*10^(37/63)), 
      1/(100*10^(8/21)), 5}, {1/(10*10^(37/63)), 1/(100*10^(19/63)), 5}, 
     {1/(10*10^(37/63)), 1/(100*10^(2/9)), 5}, {1/(10*10^(37/63)), 
      1/(100*10^(1/7)), 5}, {1/(10*10^(37/63)), 1/(100*10^(4/63)), 5}, 
     {1/(10*10^(37/63)), 1/(10*10^(62/63)), 5}, {1/(10*10^(37/63)), 
      1/(10*10^(19/21)), 5}, {1/(10*10^(37/63)), 1/(10*10^(52/63)), 5}, 
     {1/(10*10^(37/63)), 1/(10*10^(47/63)), 5}, {1/(10*10^(37/63)), 
      1/(10*10^(2/3)), 5}, {1/(10*10^(37/63)), 1/(10*10^(37/63)), 5}, 
     {1/(10*10^(37/63)), 1/(10*10^(32/63)), 5}, {1/(10*10^(37/63)), 
      1/(10*10^(3/7)), 5}, {1/(10*10^(37/63)), 1/(10*10^(22/63)), 5}, 
     {1/(10*10^(37/63)), 1/(10*10^(17/63)), 5}, {1/(10*10^(37/63)), 
      1/(10*10^(4/21)), 5}, {1/(10*10^(37/63)), 1/(10*10^(1/9)), 5}, 
     {1/(10*10^(37/63)), 1/(10*10^(2/63)), 5}, {1/(10*10^(37/63)), 
      10^(-20/21), 5}, {1/(10*10^(37/63)), 10^(-55/63), 5}, 
     {1/(10*10^(37/63)), 10^(-50/63), 5}, {1/(10*10^(37/63)), 10^(-5/7), 5}, 
     {1/(10*10^(37/63)), 10^(-40/63), 5}, {1/(10*10^(37/63)), 10^(-5/9), 5}, 
     {1/(10*10^(37/63)), 10^(-10/21), 5}, {1/(10*10^(37/63)), 10^(-25/63), 
      5}, {1/(10*10^(37/63)), 10^(-20/63), 5}, {1/(10*10^(37/63)), 
      10^(-5/21), 3}, {1/(10*10^(37/63)), 10^(-10/63), 3}, 
     {1/(10*10^(37/63)), 10^(-5/63), 3}, {1/(10*10^(37/63)), 1, 3}, 
     {1/(10*10^(32/63)), 1/100000, 5}, {1/(10*10^(32/63)), 
      1/(10000*10^(58/63)), 5}, {1/(10*10^(32/63)), 1/(10000*10^(53/63)), 5}, 
     {1/(10*10^(32/63)), 1/(10000*10^(16/21)), 5}, 
     {1/(10*10^(32/63)), 1/(10000*10^(43/63)), 5}, 
     {1/(10*10^(32/63)), 1/(10000*10^(38/63)), 5}, 
     {1/(10*10^(32/63)), 1/(10000*10^(11/21)), 5}, 
     {1/(10*10^(32/63)), 1/(10000*10^(4/9)), 5}, {1/(10*10^(32/63)), 
      1/(10000*10^(23/63)), 5}, {1/(10*10^(32/63)), 1/(10000*10^(2/7)), 5}, 
     {1/(10*10^(32/63)), 1/(10000*10^(13/63)), 5}, 
     {1/(10*10^(32/63)), 1/(10000*10^(8/63)), 5}, {1/(10*10^(32/63)), 
      1/(10000*10^(1/21)), 5}, {1/(10*10^(32/63)), 1/(1000*10^(61/63)), 5}, 
     {1/(10*10^(32/63)), 1/(1000*10^(8/9)), 5}, {1/(10*10^(32/63)), 
      1/(1000*10^(17/21)), 5}, {1/(10*10^(32/63)), 1/(1000*10^(46/63)), 5}, 
     {1/(10*10^(32/63)), 1/(1000*10^(41/63)), 5}, {1/(10*10^(32/63)), 
      1/(1000*10^(4/7)), 5}, {1/(10*10^(32/63)), 1/(1000*10^(31/63)), 5}, 
     {1/(10*10^(32/63)), 1/(1000*10^(26/63)), 5}, {1/(10*10^(32/63)), 
      1/(1000*10^(1/3)), 5}, {1/(10*10^(32/63)), 1/(1000*10^(16/63)), 5}, 
     {1/(10*10^(32/63)), 1/(1000*10^(11/63)), 5}, {1/(10*10^(32/63)), 
      1/(1000*10^(2/21)), 5}, {1/(10*10^(32/63)), 1/(1000*10^(1/63)), 5}, 
     {1/(10*10^(32/63)), 1/(100*10^(59/63)), 5}, {1/(10*10^(32/63)), 
      1/(100*10^(6/7)), 5}, {1/(10*10^(32/63)), 1/(100*10^(7/9)), 5}, 
     {1/(10*10^(32/63)), 1/(100*10^(44/63)), 5}, {1/(10*10^(32/63)), 
      1/(100*10^(13/21)), 5}, {1/(10*10^(32/63)), 1/(100*10^(34/63)), 5}, 
     {1/(10*10^(32/63)), 1/(100*10^(29/63)), 5}, {1/(10*10^(32/63)), 
      1/(100*10^(8/21)), 5}, {1/(10*10^(32/63)), 1/(100*10^(19/63)), 5}, 
     {1/(10*10^(32/63)), 1/(100*10^(2/9)), 5}, {1/(10*10^(32/63)), 
      1/(100*10^(1/7)), 5}, {1/(10*10^(32/63)), 1/(100*10^(4/63)), 5}, 
     {1/(10*10^(32/63)), 1/(10*10^(62/63)), 5}, {1/(10*10^(32/63)), 
      1/(10*10^(19/21)), 5}, {1/(10*10^(32/63)), 1/(10*10^(52/63)), 5}, 
     {1/(10*10^(32/63)), 1/(10*10^(47/63)), 5}, {1/(10*10^(32/63)), 
      1/(10*10^(2/3)), 5}, {1/(10*10^(32/63)), 1/(10*10^(37/63)), 5}, 
     {1/(10*10^(32/63)), 1/(10*10^(32/63)), 5}, {1/(10*10^(32/63)), 
      1/(10*10^(3/7)), 5}, {1/(10*10^(32/63)), 1/(10*10^(22/63)), 5}, 
     {1/(10*10^(32/63)), 1/(10*10^(17/63)), 5}, {1/(10*10^(32/63)), 
      1/(10*10^(4/21)), 5}, {1/(10*10^(32/63)), 1/(10*10^(1/9)), 5}, 
     {1/(10*10^(32/63)), 1/(10*10^(2/63)), 5}, {1/(10*10^(32/63)), 
      10^(-20/21), 5}, {1/(10*10^(32/63)), 10^(-55/63), 5}, 
     {1/(10*10^(32/63)), 10^(-50/63), 5}, {1/(10*10^(32/63)), 10^(-5/7), 5}, 
     {1/(10*10^(32/63)), 10^(-40/63), 5}, {1/(10*10^(32/63)), 10^(-5/9), 5}, 
     {1/(10*10^(32/63)), 10^(-10/21), 5}, {1/(10*10^(32/63)), 10^(-25/63), 
      5}, {1/(10*10^(32/63)), 10^(-20/63), 5}, {1/(10*10^(32/63)), 
      10^(-5/21), 5}, {1/(10*10^(32/63)), 10^(-10/63), 5}, 
     {1/(10*10^(32/63)), 10^(-5/63), 3}, {1/(10*10^(32/63)), 1, 3}, 
     {1/(10*10^(3/7)), 1/100000, 5}, {1/(10*10^(3/7)), 1/(10000*10^(58/63)), 
      5}, {1/(10*10^(3/7)), 1/(10000*10^(53/63)), 5}, 
     {1/(10*10^(3/7)), 1/(10000*10^(16/21)), 5}, {1/(10*10^(3/7)), 
      1/(10000*10^(43/63)), 5}, {1/(10*10^(3/7)), 1/(10000*10^(38/63)), 5}, 
     {1/(10*10^(3/7)), 1/(10000*10^(11/21)), 5}, {1/(10*10^(3/7)), 
      1/(10000*10^(4/9)), 5}, {1/(10*10^(3/7)), 1/(10000*10^(23/63)), 5}, 
     {1/(10*10^(3/7)), 1/(10000*10^(2/7)), 5}, {1/(10*10^(3/7)), 
      1/(10000*10^(13/63)), 5}, {1/(10*10^(3/7)), 1/(10000*10^(8/63)), 5}, 
     {1/(10*10^(3/7)), 1/(10000*10^(1/21)), 5}, {1/(10*10^(3/7)), 
      1/(1000*10^(61/63)), 5}, {1/(10*10^(3/7)), 1/(1000*10^(8/9)), 5}, 
     {1/(10*10^(3/7)), 1/(1000*10^(17/21)), 5}, {1/(10*10^(3/7)), 
      1/(1000*10^(46/63)), 5}, {1/(10*10^(3/7)), 1/(1000*10^(41/63)), 5}, 
     {1/(10*10^(3/7)), 1/(1000*10^(4/7)), 5}, {1/(10*10^(3/7)), 
      1/(1000*10^(31/63)), 5}, {1/(10*10^(3/7)), 1/(1000*10^(26/63)), 5}, 
     {1/(10*10^(3/7)), 1/(1000*10^(1/3)), 5}, {1/(10*10^(3/7)), 
      1/(1000*10^(16/63)), 5}, {1/(10*10^(3/7)), 1/(1000*10^(11/63)), 5}, 
     {1/(10*10^(3/7)), 1/(1000*10^(2/21)), 5}, {1/(10*10^(3/7)), 
      1/(1000*10^(1/63)), 5}, {1/(10*10^(3/7)), 1/(100*10^(59/63)), 5}, 
     {1/(10*10^(3/7)), 1/(100*10^(6/7)), 5}, {1/(10*10^(3/7)), 
      1/(100*10^(7/9)), 5}, {1/(10*10^(3/7)), 1/(100*10^(44/63)), 5}, 
     {1/(10*10^(3/7)), 1/(100*10^(13/21)), 5}, {1/(10*10^(3/7)), 
      1/(100*10^(34/63)), 5}, {1/(10*10^(3/7)), 1/(100*10^(29/63)), 5}, 
     {1/(10*10^(3/7)), 1/(100*10^(8/21)), 5}, {1/(10*10^(3/7)), 
      1/(100*10^(19/63)), 5}, {1/(10*10^(3/7)), 1/(100*10^(2/9)), 5}, 
     {1/(10*10^(3/7)), 1/(100*10^(1/7)), 5}, {1/(10*10^(3/7)), 
      1/(100*10^(4/63)), 5}, {1/(10*10^(3/7)), 1/(10*10^(62/63)), 5}, 
     {1/(10*10^(3/7)), 1/(10*10^(19/21)), 5}, {1/(10*10^(3/7)), 
      1/(10*10^(52/63)), 5}, {1/(10*10^(3/7)), 1/(10*10^(47/63)), 5}, 
     {1/(10*10^(3/7)), 1/(10*10^(2/3)), 5}, {1/(10*10^(3/7)), 
      1/(10*10^(37/63)), 5}, {1/(10*10^(3/7)), 1/(10*10^(32/63)), 5}, 
     {1/(10*10^(3/7)), 1/(10*10^(3/7)), 5}, {1/(10*10^(3/7)), 
      1/(10*10^(22/63)), 5}, {1/(10*10^(3/7)), 1/(10*10^(17/63)), 5}, 
     {1/(10*10^(3/7)), 1/(10*10^(4/21)), 5}, {1/(10*10^(3/7)), 
      1/(10*10^(1/9)), 5}, {1/(10*10^(3/7)), 1/(10*10^(2/63)), 5}, 
     {1/(10*10^(3/7)), 10^(-20/21), 5}, {1/(10*10^(3/7)), 10^(-55/63), 5}, 
     {1/(10*10^(3/7)), 10^(-50/63), 5}, {1/(10*10^(3/7)), 10^(-5/7), 5}, 
     {1/(10*10^(3/7)), 10^(-40/63), 5}, {1/(10*10^(3/7)), 10^(-5/9), 5}, 
     {1/(10*10^(3/7)), 10^(-10/21), 5}, {1/(10*10^(3/7)), 10^(-25/63), 5}, 
     {1/(10*10^(3/7)), 10^(-20/63), 5}, {1/(10*10^(3/7)), 10^(-5/21), 5}, 
     {1/(10*10^(3/7)), 10^(-10/63), 5}, {1/(10*10^(3/7)), 10^(-5/63), 5}, 
     {1/(10*10^(3/7)), 1, 5}, {1/(10*10^(22/63)), 1/100000, 5}, 
     {1/(10*10^(22/63)), 1/(10000*10^(58/63)), 5}, 
     {1/(10*10^(22/63)), 1/(10000*10^(53/63)), 5}, 
     {1/(10*10^(22/63)), 1/(10000*10^(16/21)), 5}, 
     {1/(10*10^(22/63)), 1/(10000*10^(43/63)), 5}, 
     {1/(10*10^(22/63)), 1/(10000*10^(38/63)), 5}, 
     {1/(10*10^(22/63)), 1/(10000*10^(11/21)), 5}, 
     {1/(10*10^(22/63)), 1/(10000*10^(4/9)), 5}, {1/(10*10^(22/63)), 
      1/(10000*10^(23/63)), 5}, {1/(10*10^(22/63)), 1/(10000*10^(2/7)), 5}, 
     {1/(10*10^(22/63)), 1/(10000*10^(13/63)), 5}, 
     {1/(10*10^(22/63)), 1/(10000*10^(8/63)), 5}, {1/(10*10^(22/63)), 
      1/(10000*10^(1/21)), 5}, {1/(10*10^(22/63)), 1/(1000*10^(61/63)), 5}, 
     {1/(10*10^(22/63)), 1/(1000*10^(8/9)), 5}, {1/(10*10^(22/63)), 
      1/(1000*10^(17/21)), 5}, {1/(10*10^(22/63)), 1/(1000*10^(46/63)), 5}, 
     {1/(10*10^(22/63)), 1/(1000*10^(41/63)), 5}, {1/(10*10^(22/63)), 
      1/(1000*10^(4/7)), 5}, {1/(10*10^(22/63)), 1/(1000*10^(31/63)), 5}, 
     {1/(10*10^(22/63)), 1/(1000*10^(26/63)), 5}, {1/(10*10^(22/63)), 
      1/(1000*10^(1/3)), 5}, {1/(10*10^(22/63)), 1/(1000*10^(16/63)), 5}, 
     {1/(10*10^(22/63)), 1/(1000*10^(11/63)), 5}, {1/(10*10^(22/63)), 
      1/(1000*10^(2/21)), 5}, {1/(10*10^(22/63)), 1/(1000*10^(1/63)), 5}, 
     {1/(10*10^(22/63)), 1/(100*10^(59/63)), 5}, {1/(10*10^(22/63)), 
      1/(100*10^(6/7)), 5}, {1/(10*10^(22/63)), 1/(100*10^(7/9)), 5}, 
     {1/(10*10^(22/63)), 1/(100*10^(44/63)), 5}, {1/(10*10^(22/63)), 
      1/(100*10^(13/21)), 5}, {1/(10*10^(22/63)), 1/(100*10^(34/63)), 5}, 
     {1/(10*10^(22/63)), 1/(100*10^(29/63)), 5}, {1/(10*10^(22/63)), 
      1/(100*10^(8/21)), 5}, {1/(10*10^(22/63)), 1/(100*10^(19/63)), 5}, 
     {1/(10*10^(22/63)), 1/(100*10^(2/9)), 5}, {1/(10*10^(22/63)), 
      1/(100*10^(1/7)), 5}, {1/(10*10^(22/63)), 1/(100*10^(4/63)), 5}, 
     {1/(10*10^(22/63)), 1/(10*10^(62/63)), 5}, {1/(10*10^(22/63)), 
      1/(10*10^(19/21)), 5}, {1/(10*10^(22/63)), 1/(10*10^(52/63)), 5}, 
     {1/(10*10^(22/63)), 1/(10*10^(47/63)), 5}, {1/(10*10^(22/63)), 
      1/(10*10^(2/3)), 5}, {1/(10*10^(22/63)), 1/(10*10^(37/63)), 5}, 
     {1/(10*10^(22/63)), 1/(10*10^(32/63)), 5}, {1/(10*10^(22/63)), 
      1/(10*10^(3/7)), 5}, {1/(10*10^(22/63)), 1/(10*10^(22/63)), 5}, 
     {1/(10*10^(22/63)), 1/(10*10^(17/63)), 5}, {1/(10*10^(22/63)), 
      1/(10*10^(4/21)), 5}, {1/(10*10^(22/63)), 1/(10*10^(1/9)), 5}, 
     {1/(10*10^(22/63)), 1/(10*10^(2/63)), 5}, {1/(10*10^(22/63)), 
      10^(-20/21), 5}, {1/(10*10^(22/63)), 10^(-55/63), 5}, 
     {1/(10*10^(22/63)), 10^(-50/63), 5}, {1/(10*10^(22/63)), 10^(-5/7), 5}, 
     {1/(10*10^(22/63)), 10^(-40/63), 5}, {1/(10*10^(22/63)), 10^(-5/9), 5}, 
     {1/(10*10^(22/63)), 10^(-10/21), 5}, {1/(10*10^(22/63)), 10^(-25/63), 
      5}, {1/(10*10^(22/63)), 10^(-20/63), 5}, {1/(10*10^(22/63)), 
      10^(-5/21), 5}, {1/(10*10^(22/63)), 10^(-10/63), 5}, 
     {1/(10*10^(22/63)), 10^(-5/63), 5}, {1/(10*10^(22/63)), 1, 5}, 
     {1/(10*10^(17/63)), 1/100000, 5}, {1/(10*10^(17/63)), 
      1/(10000*10^(58/63)), 5}, {1/(10*10^(17/63)), 1/(10000*10^(53/63)), 5}, 
     {1/(10*10^(17/63)), 1/(10000*10^(16/21)), 5}, 
     {1/(10*10^(17/63)), 1/(10000*10^(43/63)), 5}, 
     {1/(10*10^(17/63)), 1/(10000*10^(38/63)), 5}, 
     {1/(10*10^(17/63)), 1/(10000*10^(11/21)), 5}, 
     {1/(10*10^(17/63)), 1/(10000*10^(4/9)), 5}, {1/(10*10^(17/63)), 
      1/(10000*10^(23/63)), 5}, {1/(10*10^(17/63)), 1/(10000*10^(2/7)), 5}, 
     {1/(10*10^(17/63)), 1/(10000*10^(13/63)), 5}, 
     {1/(10*10^(17/63)), 1/(10000*10^(8/63)), 5}, {1/(10*10^(17/63)), 
      1/(10000*10^(1/21)), 5}, {1/(10*10^(17/63)), 1/(1000*10^(61/63)), 5}, 
     {1/(10*10^(17/63)), 1/(1000*10^(8/9)), 5}, {1/(10*10^(17/63)), 
      1/(1000*10^(17/21)), 5}, {1/(10*10^(17/63)), 1/(1000*10^(46/63)), 5}, 
     {1/(10*10^(17/63)), 1/(1000*10^(41/63)), 5}, {1/(10*10^(17/63)), 
      1/(1000*10^(4/7)), 5}, {1/(10*10^(17/63)), 1/(1000*10^(31/63)), 5}, 
     {1/(10*10^(17/63)), 1/(1000*10^(26/63)), 5}, {1/(10*10^(17/63)), 
      1/(1000*10^(1/3)), 5}, {1/(10*10^(17/63)), 1/(1000*10^(16/63)), 5}, 
     {1/(10*10^(17/63)), 1/(1000*10^(11/63)), 5}, {1/(10*10^(17/63)), 
      1/(1000*10^(2/21)), 5}, {1/(10*10^(17/63)), 1/(1000*10^(1/63)), 5}, 
     {1/(10*10^(17/63)), 1/(100*10^(59/63)), 5}, {1/(10*10^(17/63)), 
      1/(100*10^(6/7)), 5}, {1/(10*10^(17/63)), 1/(100*10^(7/9)), 5}, 
     {1/(10*10^(17/63)), 1/(100*10^(44/63)), 5}, {1/(10*10^(17/63)), 
      1/(100*10^(13/21)), 5}, {1/(10*10^(17/63)), 1/(100*10^(34/63)), 5}, 
     {1/(10*10^(17/63)), 1/(100*10^(29/63)), 5}, {1/(10*10^(17/63)), 
      1/(100*10^(8/21)), 5}, {1/(10*10^(17/63)), 1/(100*10^(19/63)), 5}, 
     {1/(10*10^(17/63)), 1/(100*10^(2/9)), 5}, {1/(10*10^(17/63)), 
      1/(100*10^(1/7)), 5}, {1/(10*10^(17/63)), 1/(100*10^(4/63)), 5}, 
     {1/(10*10^(17/63)), 1/(10*10^(62/63)), 5}, {1/(10*10^(17/63)), 
      1/(10*10^(19/21)), 5}, {1/(10*10^(17/63)), 1/(10*10^(52/63)), 5}, 
     {1/(10*10^(17/63)), 1/(10*10^(47/63)), 5}, {1/(10*10^(17/63)), 
      1/(10*10^(2/3)), 5}, {1/(10*10^(17/63)), 1/(10*10^(37/63)), 5}, 
     {1/(10*10^(17/63)), 1/(10*10^(32/63)), 5}, {1/(10*10^(17/63)), 
      1/(10*10^(3/7)), 5}, {1/(10*10^(17/63)), 1/(10*10^(22/63)), 5}, 
     {1/(10*10^(17/63)), 1/(10*10^(17/63)), 5}, {1/(10*10^(17/63)), 
      1/(10*10^(4/21)), 5}, {1/(10*10^(17/63)), 1/(10*10^(1/9)), 5}, 
     {1/(10*10^(17/63)), 1/(10*10^(2/63)), 5}, {1/(10*10^(17/63)), 
      10^(-20/21), 5}, {1/(10*10^(17/63)), 10^(-55/63), 5}, 
     {1/(10*10^(17/63)), 10^(-50/63), 5}, {1/(10*10^(17/63)), 10^(-5/7), 5}, 
     {1/(10*10^(17/63)), 10^(-40/63), 5}, {1/(10*10^(17/63)), 10^(-5/9), 5}, 
     {1/(10*10^(17/63)), 10^(-10/21), 5}, {1/(10*10^(17/63)), 10^(-25/63), 
      5}, {1/(10*10^(17/63)), 10^(-20/63), 5}, {1/(10*10^(17/63)), 
      10^(-5/21), 5}, {1/(10*10^(17/63)), 10^(-10/63), 5}, 
     {1/(10*10^(17/63)), 10^(-5/63), 5}, {1/(10*10^(17/63)), 1, 5}, 
     {1/(10*10^(4/21)), 1/100000, 5}, {1/(10*10^(4/21)), 
      1/(10000*10^(58/63)), 5}, {1/(10*10^(4/21)), 1/(10000*10^(53/63)), 5}, 
     {1/(10*10^(4/21)), 1/(10000*10^(16/21)), 5}, {1/(10*10^(4/21)), 
      1/(10000*10^(43/63)), 5}, {1/(10*10^(4/21)), 1/(10000*10^(38/63)), 5}, 
     {1/(10*10^(4/21)), 1/(10000*10^(11/21)), 5}, {1/(10*10^(4/21)), 
      1/(10000*10^(4/9)), 5}, {1/(10*10^(4/21)), 1/(10000*10^(23/63)), 5}, 
     {1/(10*10^(4/21)), 1/(10000*10^(2/7)), 5}, {1/(10*10^(4/21)), 
      1/(10000*10^(13/63)), 5}, {1/(10*10^(4/21)), 1/(10000*10^(8/63)), 5}, 
     {1/(10*10^(4/21)), 1/(10000*10^(1/21)), 5}, {1/(10*10^(4/21)), 
      1/(1000*10^(61/63)), 5}, {1/(10*10^(4/21)), 1/(1000*10^(8/9)), 5}, 
     {1/(10*10^(4/21)), 1/(1000*10^(17/21)), 5}, {1/(10*10^(4/21)), 
      1/(1000*10^(46/63)), 5}, {1/(10*10^(4/21)), 1/(1000*10^(41/63)), 5}, 
     {1/(10*10^(4/21)), 1/(1000*10^(4/7)), 5}, {1/(10*10^(4/21)), 
      1/(1000*10^(31/63)), 5}, {1/(10*10^(4/21)), 1/(1000*10^(26/63)), 5}, 
     {1/(10*10^(4/21)), 1/(1000*10^(1/3)), 5}, {1/(10*10^(4/21)), 
      1/(1000*10^(16/63)), 5}, {1/(10*10^(4/21)), 1/(1000*10^(11/63)), 5}, 
     {1/(10*10^(4/21)), 1/(1000*10^(2/21)), 5}, {1/(10*10^(4/21)), 
      1/(1000*10^(1/63)), 5}, {1/(10*10^(4/21)), 1/(100*10^(59/63)), 5}, 
     {1/(10*10^(4/21)), 1/(100*10^(6/7)), 5}, {1/(10*10^(4/21)), 
      1/(100*10^(7/9)), 5}, {1/(10*10^(4/21)), 1/(100*10^(44/63)), 5}, 
     {1/(10*10^(4/21)), 1/(100*10^(13/21)), 5}, {1/(10*10^(4/21)), 
      1/(100*10^(34/63)), 5}, {1/(10*10^(4/21)), 1/(100*10^(29/63)), 5}, 
     {1/(10*10^(4/21)), 1/(100*10^(8/21)), 5}, {1/(10*10^(4/21)), 
      1/(100*10^(19/63)), 5}, {1/(10*10^(4/21)), 1/(100*10^(2/9)), 5}, 
     {1/(10*10^(4/21)), 1/(100*10^(1/7)), 5}, {1/(10*10^(4/21)), 
      1/(100*10^(4/63)), 5}, {1/(10*10^(4/21)), 1/(10*10^(62/63)), 5}, 
     {1/(10*10^(4/21)), 1/(10*10^(19/21)), 5}, {1/(10*10^(4/21)), 
      1/(10*10^(52/63)), 5}, {1/(10*10^(4/21)), 1/(10*10^(47/63)), 5}, 
     {1/(10*10^(4/21)), 1/(10*10^(2/3)), 5}, {1/(10*10^(4/21)), 
      1/(10*10^(37/63)), 5}, {1/(10*10^(4/21)), 1/(10*10^(32/63)), 5}, 
     {1/(10*10^(4/21)), 1/(10*10^(3/7)), 5}, {1/(10*10^(4/21)), 
      1/(10*10^(22/63)), 5}, {1/(10*10^(4/21)), 1/(10*10^(17/63)), 5}, 
     {1/(10*10^(4/21)), 1/(10*10^(4/21)), 5}, {1/(10*10^(4/21)), 
      1/(10*10^(1/9)), 5}, {1/(10*10^(4/21)), 1/(10*10^(2/63)), 5}, 
     {1/(10*10^(4/21)), 10^(-20/21), 5}, {1/(10*10^(4/21)), 10^(-55/63), 5}, 
     {1/(10*10^(4/21)), 10^(-50/63), 5}, {1/(10*10^(4/21)), 10^(-5/7), 5}, 
     {1/(10*10^(4/21)), 10^(-40/63), 5}, {1/(10*10^(4/21)), 10^(-5/9), 5}, 
     {1/(10*10^(4/21)), 10^(-10/21), 5}, {1/(10*10^(4/21)), 10^(-25/63), 5}, 
     {1/(10*10^(4/21)), 10^(-20/63), 5}, {1/(10*10^(4/21)), 10^(-5/21), 5}, 
     {1/(10*10^(4/21)), 10^(-10/63), 5}, {1/(10*10^(4/21)), 10^(-5/63), 5}, 
     {1/(10*10^(4/21)), 1, 5}, {1/(10*10^(1/9)), 1/100000, 5}, 
     {1/(10*10^(1/9)), 1/(10000*10^(58/63)), 5}, {1/(10*10^(1/9)), 
      1/(10000*10^(53/63)), 5}, {1/(10*10^(1/9)), 1/(10000*10^(16/21)), 5}, 
     {1/(10*10^(1/9)), 1/(10000*10^(43/63)), 5}, {1/(10*10^(1/9)), 
      1/(10000*10^(38/63)), 5}, {1/(10*10^(1/9)), 1/(10000*10^(11/21)), 5}, 
     {1/(10*10^(1/9)), 1/(10000*10^(4/9)), 5}, {1/(10*10^(1/9)), 
      1/(10000*10^(23/63)), 5}, {1/(10*10^(1/9)), 1/(10000*10^(2/7)), 5}, 
     {1/(10*10^(1/9)), 1/(10000*10^(13/63)), 5}, {1/(10*10^(1/9)), 
      1/(10000*10^(8/63)), 5}, {1/(10*10^(1/9)), 1/(10000*10^(1/21)), 5}, 
     {1/(10*10^(1/9)), 1/(1000*10^(61/63)), 5}, {1/(10*10^(1/9)), 
      1/(1000*10^(8/9)), 5}, {1/(10*10^(1/9)), 1/(1000*10^(17/21)), 5}, 
     {1/(10*10^(1/9)), 1/(1000*10^(46/63)), 5}, {1/(10*10^(1/9)), 
      1/(1000*10^(41/63)), 5}, {1/(10*10^(1/9)), 1/(1000*10^(4/7)), 5}, 
     {1/(10*10^(1/9)), 1/(1000*10^(31/63)), 5}, {1/(10*10^(1/9)), 
      1/(1000*10^(26/63)), 5}, {1/(10*10^(1/9)), 1/(1000*10^(1/3)), 5}, 
     {1/(10*10^(1/9)), 1/(1000*10^(16/63)), 5}, {1/(10*10^(1/9)), 
      1/(1000*10^(11/63)), 5}, {1/(10*10^(1/9)), 1/(1000*10^(2/21)), 5}, 
     {1/(10*10^(1/9)), 1/(1000*10^(1/63)), 5}, {1/(10*10^(1/9)), 
      1/(100*10^(59/63)), 5}, {1/(10*10^(1/9)), 1/(100*10^(6/7)), 5}, 
     {1/(10*10^(1/9)), 1/(100*10^(7/9)), 5}, {1/(10*10^(1/9)), 
      1/(100*10^(44/63)), 5}, {1/(10*10^(1/9)), 1/(100*10^(13/21)), 5}, 
     {1/(10*10^(1/9)), 1/(100*10^(34/63)), 5}, {1/(10*10^(1/9)), 
      1/(100*10^(29/63)), 5}, {1/(10*10^(1/9)), 1/(100*10^(8/21)), 5}, 
     {1/(10*10^(1/9)), 1/(100*10^(19/63)), 5}, {1/(10*10^(1/9)), 
      1/(100*10^(2/9)), 5}, {1/(10*10^(1/9)), 1/(100*10^(1/7)), 5}, 
     {1/(10*10^(1/9)), 1/(100*10^(4/63)), 5}, {1/(10*10^(1/9)), 
      1/(10*10^(62/63)), 5}, {1/(10*10^(1/9)), 1/(10*10^(19/21)), 5}, 
     {1/(10*10^(1/9)), 1/(10*10^(52/63)), 5}, {1/(10*10^(1/9)), 
      1/(10*10^(47/63)), 5}, {1/(10*10^(1/9)), 1/(10*10^(2/3)), 5}, 
     {1/(10*10^(1/9)), 1/(10*10^(37/63)), 5}, {1/(10*10^(1/9)), 
      1/(10*10^(32/63)), 5}, {1/(10*10^(1/9)), 1/(10*10^(3/7)), 5}, 
     {1/(10*10^(1/9)), 1/(10*10^(22/63)), 5}, {1/(10*10^(1/9)), 
      1/(10*10^(17/63)), 5}, {1/(10*10^(1/9)), 1/(10*10^(4/21)), 5}, 
     {1/(10*10^(1/9)), 1/(10*10^(1/9)), 5}, {1/(10*10^(1/9)), 
      1/(10*10^(2/63)), 5}, {1/(10*10^(1/9)), 10^(-20/21), 5}, 
     {1/(10*10^(1/9)), 10^(-55/63), 5}, {1/(10*10^(1/9)), 10^(-50/63), 5}, 
     {1/(10*10^(1/9)), 10^(-5/7), 5}, {1/(10*10^(1/9)), 10^(-40/63), 5}, 
     {1/(10*10^(1/9)), 10^(-5/9), 5}, {1/(10*10^(1/9)), 10^(-10/21), 5}, 
     {1/(10*10^(1/9)), 10^(-25/63), 5}, {1/(10*10^(1/9)), 10^(-20/63), 5}, 
     {1/(10*10^(1/9)), 10^(-5/21), 5}, {1/(10*10^(1/9)), 10^(-10/63), 5}, 
     {1/(10*10^(1/9)), 10^(-5/63), 5}, {1/(10*10^(1/9)), 1, 5}, 
     {1/(10*10^(2/63)), 1/100000, 5}, {1/(10*10^(2/63)), 
      1/(10000*10^(58/63)), 5}, {1/(10*10^(2/63)), 1/(10000*10^(53/63)), 5}, 
     {1/(10*10^(2/63)), 1/(10000*10^(16/21)), 5}, {1/(10*10^(2/63)), 
      1/(10000*10^(43/63)), 5}, {1/(10*10^(2/63)), 1/(10000*10^(38/63)), 5}, 
     {1/(10*10^(2/63)), 1/(10000*10^(11/21)), 5}, {1/(10*10^(2/63)), 
      1/(10000*10^(4/9)), 5}, {1/(10*10^(2/63)), 1/(10000*10^(23/63)), 5}, 
     {1/(10*10^(2/63)), 1/(10000*10^(2/7)), 5}, {1/(10*10^(2/63)), 
      1/(10000*10^(13/63)), 5}, {1/(10*10^(2/63)), 1/(10000*10^(8/63)), 5}, 
     {1/(10*10^(2/63)), 1/(10000*10^(1/21)), 5}, {1/(10*10^(2/63)), 
      1/(1000*10^(61/63)), 5}, {1/(10*10^(2/63)), 1/(1000*10^(8/9)), 5}, 
     {1/(10*10^(2/63)), 1/(1000*10^(17/21)), 5}, {1/(10*10^(2/63)), 
      1/(1000*10^(46/63)), 5}, {1/(10*10^(2/63)), 1/(1000*10^(41/63)), 5}, 
     {1/(10*10^(2/63)), 1/(1000*10^(4/7)), 5}, {1/(10*10^(2/63)), 
      1/(1000*10^(31/63)), 5}, {1/(10*10^(2/63)), 1/(1000*10^(26/63)), 5}, 
     {1/(10*10^(2/63)), 1/(1000*10^(1/3)), 5}, {1/(10*10^(2/63)), 
      1/(1000*10^(16/63)), 5}, {1/(10*10^(2/63)), 1/(1000*10^(11/63)), 5}, 
     {1/(10*10^(2/63)), 1/(1000*10^(2/21)), 5}, {1/(10*10^(2/63)), 
      1/(1000*10^(1/63)), 5}, {1/(10*10^(2/63)), 1/(100*10^(59/63)), 5}, 
     {1/(10*10^(2/63)), 1/(100*10^(6/7)), 5}, {1/(10*10^(2/63)), 
      1/(100*10^(7/9)), 5}, {1/(10*10^(2/63)), 1/(100*10^(44/63)), 5}, 
     {1/(10*10^(2/63)), 1/(100*10^(13/21)), 5}, {1/(10*10^(2/63)), 
      1/(100*10^(34/63)), 5}, {1/(10*10^(2/63)), 1/(100*10^(29/63)), 5}, 
     {1/(10*10^(2/63)), 1/(100*10^(8/21)), 5}, {1/(10*10^(2/63)), 
      1/(100*10^(19/63)), 5}, {1/(10*10^(2/63)), 1/(100*10^(2/9)), 5}, 
     {1/(10*10^(2/63)), 1/(100*10^(1/7)), 5}, {1/(10*10^(2/63)), 
      1/(100*10^(4/63)), 5}, {1/(10*10^(2/63)), 1/(10*10^(62/63)), 5}, 
     {1/(10*10^(2/63)), 1/(10*10^(19/21)), 5}, {1/(10*10^(2/63)), 
      1/(10*10^(52/63)), 5}, {1/(10*10^(2/63)), 1/(10*10^(47/63)), 5}, 
     {1/(10*10^(2/63)), 1/(10*10^(2/3)), 5}, {1/(10*10^(2/63)), 
      1/(10*10^(37/63)), 5}, {1/(10*10^(2/63)), 1/(10*10^(32/63)), 5}, 
     {1/(10*10^(2/63)), 1/(10*10^(3/7)), 5}, {1/(10*10^(2/63)), 
      1/(10*10^(22/63)), 5}, {1/(10*10^(2/63)), 1/(10*10^(17/63)), 5}, 
     {1/(10*10^(2/63)), 1/(10*10^(4/21)), 5}, {1/(10*10^(2/63)), 
      1/(10*10^(1/9)), 5}, {1/(10*10^(2/63)), 1/(10*10^(2/63)), 5}, 
     {1/(10*10^(2/63)), 10^(-20/21), 5}, {1/(10*10^(2/63)), 10^(-55/63), 5}, 
     {1/(10*10^(2/63)), 10^(-50/63), 5}, {1/(10*10^(2/63)), 10^(-5/7), 5}, 
     {1/(10*10^(2/63)), 10^(-40/63), 5}, {1/(10*10^(2/63)), 10^(-5/9), 5}, 
     {1/(10*10^(2/63)), 10^(-10/21), 5}, {1/(10*10^(2/63)), 10^(-25/63), 5}, 
     {1/(10*10^(2/63)), 10^(-20/63), 5}, {1/(10*10^(2/63)), 10^(-5/21), 5}, 
     {1/(10*10^(2/63)), 10^(-10/63), 5}, {1/(10*10^(2/63)), 10^(-5/63), 5}, 
     {1/(10*10^(2/63)), 1, 5}, {10^(-20/21), 1/100000, 5}, 
     {10^(-20/21), 1/(10000*10^(58/63)), 5}, {10^(-20/21), 
      1/(10000*10^(53/63)), 5}, {10^(-20/21), 1/(10000*10^(16/21)), 5}, 
     {10^(-20/21), 1/(10000*10^(43/63)), 5}, {10^(-20/21), 
      1/(10000*10^(38/63)), 5}, {10^(-20/21), 1/(10000*10^(11/21)), 5}, 
     {10^(-20/21), 1/(10000*10^(4/9)), 5}, {10^(-20/21), 
      1/(10000*10^(23/63)), 5}, {10^(-20/21), 1/(10000*10^(2/7)), 5}, 
     {10^(-20/21), 1/(10000*10^(13/63)), 5}, {10^(-20/21), 
      1/(10000*10^(8/63)), 5}, {10^(-20/21), 1/(10000*10^(1/21)), 5}, 
     {10^(-20/21), 1/(1000*10^(61/63)), 5}, {10^(-20/21), 1/(1000*10^(8/9)), 
      5}, {10^(-20/21), 1/(1000*10^(17/21)), 5}, 
     {10^(-20/21), 1/(1000*10^(46/63)), 5}, {10^(-20/21), 
      1/(1000*10^(41/63)), 5}, {10^(-20/21), 1/(1000*10^(4/7)), 5}, 
     {10^(-20/21), 1/(1000*10^(31/63)), 5}, {10^(-20/21), 
      1/(1000*10^(26/63)), 5}, {10^(-20/21), 1/(1000*10^(1/3)), 5}, 
     {10^(-20/21), 1/(1000*10^(16/63)), 5}, {10^(-20/21), 
      1/(1000*10^(11/63)), 5}, {10^(-20/21), 1/(1000*10^(2/21)), 5}, 
     {10^(-20/21), 1/(1000*10^(1/63)), 5}, {10^(-20/21), 1/(100*10^(59/63)), 
      5}, {10^(-20/21), 1/(100*10^(6/7)), 5}, {10^(-20/21), 1/(100*10^(7/9)), 
      5}, {10^(-20/21), 1/(100*10^(44/63)), 5}, 
     {10^(-20/21), 1/(100*10^(13/21)), 5}, {10^(-20/21), 1/(100*10^(34/63)), 
      5}, {10^(-20/21), 1/(100*10^(29/63)), 5}, 
     {10^(-20/21), 1/(100*10^(8/21)), 5}, {10^(-20/21), 1/(100*10^(19/63)), 
      5}, {10^(-20/21), 1/(100*10^(2/9)), 5}, {10^(-20/21), 1/(100*10^(1/7)), 
      5}, {10^(-20/21), 1/(100*10^(4/63)), 5}, 
     {10^(-20/21), 1/(10*10^(62/63)), 5}, {10^(-20/21), 1/(10*10^(19/21)), 
      5}, {10^(-20/21), 1/(10*10^(52/63)), 5}, 
     {10^(-20/21), 1/(10*10^(47/63)), 5}, {10^(-20/21), 1/(10*10^(2/3)), 5}, 
     {10^(-20/21), 1/(10*10^(37/63)), 5}, {10^(-20/21), 1/(10*10^(32/63)), 
      5}, {10^(-20/21), 1/(10*10^(3/7)), 5}, {10^(-20/21), 1/(10*10^(22/63)), 
      5}, {10^(-20/21), 1/(10*10^(17/63)), 5}, 
     {10^(-20/21), 1/(10*10^(4/21)), 5}, {10^(-20/21), 1/(10*10^(1/9)), 5}, 
     {10^(-20/21), 1/(10*10^(2/63)), 5}, {10^(-20/21), 10^(-20/21), 5}, 
     {10^(-20/21), 10^(-55/63), 5}, {10^(-20/21), 10^(-50/63), 5}, 
     {10^(-20/21), 10^(-5/7), 5}, {10^(-20/21), 10^(-40/63), 5}, 
     {10^(-20/21), 10^(-5/9), 5}, {10^(-20/21), 10^(-10/21), 5}, 
     {10^(-20/21), 10^(-25/63), 5}, {10^(-20/21), 10^(-20/63), 5}, 
     {10^(-20/21), 10^(-5/21), 5}, {10^(-20/21), 10^(-10/63), 5}, 
     {10^(-20/21), 10^(-5/63), 5}, {10^(-20/21), 1, 5}, 
     {10^(-55/63), 1/100000, 5}, {10^(-55/63), 1/(10000*10^(58/63)), 5}, 
     {10^(-55/63), 1/(10000*10^(53/63)), 5}, {10^(-55/63), 
      1/(10000*10^(16/21)), 5}, {10^(-55/63), 1/(10000*10^(43/63)), 5}, 
     {10^(-55/63), 1/(10000*10^(38/63)), 5}, {10^(-55/63), 
      1/(10000*10^(11/21)), 5}, {10^(-55/63), 1/(10000*10^(4/9)), 5}, 
     {10^(-55/63), 1/(10000*10^(23/63)), 5}, {10^(-55/63), 
      1/(10000*10^(2/7)), 5}, {10^(-55/63), 1/(10000*10^(13/63)), 5}, 
     {10^(-55/63), 1/(10000*10^(8/63)), 5}, {10^(-55/63), 
      1/(10000*10^(1/21)), 5}, {10^(-55/63), 1/(1000*10^(61/63)), 5}, 
     {10^(-55/63), 1/(1000*10^(8/9)), 5}, {10^(-55/63), 1/(1000*10^(17/21)), 
      5}, {10^(-55/63), 1/(1000*10^(46/63)), 5}, 
     {10^(-55/63), 1/(1000*10^(41/63)), 5}, {10^(-55/63), 1/(1000*10^(4/7)), 
      5}, {10^(-55/63), 1/(1000*10^(31/63)), 5}, 
     {10^(-55/63), 1/(1000*10^(26/63)), 5}, {10^(-55/63), 1/(1000*10^(1/3)), 
      5}, {10^(-55/63), 1/(1000*10^(16/63)), 5}, 
     {10^(-55/63), 1/(1000*10^(11/63)), 5}, {10^(-55/63), 1/(1000*10^(2/21)), 
      5}, {10^(-55/63), 1/(1000*10^(1/63)), 5}, 
     {10^(-55/63), 1/(100*10^(59/63)), 5}, {10^(-55/63), 1/(100*10^(6/7)), 
      5}, {10^(-55/63), 1/(100*10^(7/9)), 5}, {10^(-55/63), 
      1/(100*10^(44/63)), 5}, {10^(-55/63), 1/(100*10^(13/21)), 5}, 
     {10^(-55/63), 1/(100*10^(34/63)), 5}, {10^(-55/63), 1/(100*10^(29/63)), 
      5}, {10^(-55/63), 1/(100*10^(8/21)), 5}, 
     {10^(-55/63), 1/(100*10^(19/63)), 5}, {10^(-55/63), 1/(100*10^(2/9)), 
      5}, {10^(-55/63), 1/(100*10^(1/7)), 5}, {10^(-55/63), 
      1/(100*10^(4/63)), 5}, {10^(-55/63), 1/(10*10^(62/63)), 5}, 
     {10^(-55/63), 1/(10*10^(19/21)), 5}, {10^(-55/63), 1/(10*10^(52/63)), 
      5}, {10^(-55/63), 1/(10*10^(47/63)), 5}, {10^(-55/63), 1/(10*10^(2/3)), 
      5}, {10^(-55/63), 1/(10*10^(37/63)), 5}, 
     {10^(-55/63), 1/(10*10^(32/63)), 5}, {10^(-55/63), 1/(10*10^(3/7)), 5}, 
     {10^(-55/63), 1/(10*10^(22/63)), 5}, {10^(-55/63), 1/(10*10^(17/63)), 
      5}, {10^(-55/63), 1/(10*10^(4/21)), 5}, {10^(-55/63), 1/(10*10^(1/9)), 
      5}, {10^(-55/63), 1/(10*10^(2/63)), 5}, {10^(-55/63), 10^(-20/21), 5}, 
     {10^(-55/63), 10^(-55/63), 5}, {10^(-55/63), 10^(-50/63), 5}, 
     {10^(-55/63), 10^(-5/7), 5}, {10^(-55/63), 10^(-40/63), 5}, 
     {10^(-55/63), 10^(-5/9), 5}, {10^(-55/63), 10^(-10/21), 5}, 
     {10^(-55/63), 10^(-25/63), 5}, {10^(-55/63), 10^(-20/63), 5}, 
     {10^(-55/63), 10^(-5/21), 5}, {10^(-55/63), 10^(-10/63), 5}, 
     {10^(-55/63), 10^(-5/63), 5}, {10^(-55/63), 1, 5}, 
     {10^(-50/63), 1/100000, 5}, {10^(-50/63), 1/(10000*10^(58/63)), 5}, 
     {10^(-50/63), 1/(10000*10^(53/63)), 5}, {10^(-50/63), 
      1/(10000*10^(16/21)), 5}, {10^(-50/63), 1/(10000*10^(43/63)), 5}, 
     {10^(-50/63), 1/(10000*10^(38/63)), 5}, {10^(-50/63), 
      1/(10000*10^(11/21)), 5}, {10^(-50/63), 1/(10000*10^(4/9)), 5}, 
     {10^(-50/63), 1/(10000*10^(23/63)), 5}, {10^(-50/63), 
      1/(10000*10^(2/7)), 5}, {10^(-50/63), 1/(10000*10^(13/63)), 5}, 
     {10^(-50/63), 1/(10000*10^(8/63)), 5}, {10^(-50/63), 
      1/(10000*10^(1/21)), 5}, {10^(-50/63), 1/(1000*10^(61/63)), 5}, 
     {10^(-50/63), 1/(1000*10^(8/9)), 5}, {10^(-50/63), 1/(1000*10^(17/21)), 
      5}, {10^(-50/63), 1/(1000*10^(46/63)), 5}, 
     {10^(-50/63), 1/(1000*10^(41/63)), 5}, {10^(-50/63), 1/(1000*10^(4/7)), 
      5}, {10^(-50/63), 1/(1000*10^(31/63)), 5}, 
     {10^(-50/63), 1/(1000*10^(26/63)), 5}, {10^(-50/63), 1/(1000*10^(1/3)), 
      5}, {10^(-50/63), 1/(1000*10^(16/63)), 5}, 
     {10^(-50/63), 1/(1000*10^(11/63)), 5}, {10^(-50/63), 1/(1000*10^(2/21)), 
      5}, {10^(-50/63), 1/(1000*10^(1/63)), 5}, 
     {10^(-50/63), 1/(100*10^(59/63)), 5}, {10^(-50/63), 1/(100*10^(6/7)), 
      5}, {10^(-50/63), 1/(100*10^(7/9)), 5}, {10^(-50/63), 
      1/(100*10^(44/63)), 5}, {10^(-50/63), 1/(100*10^(13/21)), 5}, 
     {10^(-50/63), 1/(100*10^(34/63)), 5}, {10^(-50/63), 1/(100*10^(29/63)), 
      5}, {10^(-50/63), 1/(100*10^(8/21)), 5}, 
     {10^(-50/63), 1/(100*10^(19/63)), 5}, {10^(-50/63), 1/(100*10^(2/9)), 
      5}, {10^(-50/63), 1/(100*10^(1/7)), 5}, {10^(-50/63), 
      1/(100*10^(4/63)), 5}, {10^(-50/63), 1/(10*10^(62/63)), 5}, 
     {10^(-50/63), 1/(10*10^(19/21)), 5}, {10^(-50/63), 1/(10*10^(52/63)), 
      5}, {10^(-50/63), 1/(10*10^(47/63)), 5}, {10^(-50/63), 1/(10*10^(2/3)), 
      5}, {10^(-50/63), 1/(10*10^(37/63)), 5}, 
     {10^(-50/63), 1/(10*10^(32/63)), 5}, {10^(-50/63), 1/(10*10^(3/7)), 5}, 
     {10^(-50/63), 1/(10*10^(22/63)), 5}, {10^(-50/63), 1/(10*10^(17/63)), 
      5}, {10^(-50/63), 1/(10*10^(4/21)), 5}, {10^(-50/63), 1/(10*10^(1/9)), 
      5}, {10^(-50/63), 1/(10*10^(2/63)), 5}, {10^(-50/63), 10^(-20/21), 5}, 
     {10^(-50/63), 10^(-55/63), 5}, {10^(-50/63), 10^(-50/63), 5}, 
     {10^(-50/63), 10^(-5/7), 5}, {10^(-50/63), 10^(-40/63), 5}, 
     {10^(-50/63), 10^(-5/9), 5}, {10^(-50/63), 10^(-10/21), 5}, 
     {10^(-50/63), 10^(-25/63), 5}, {10^(-50/63), 10^(-20/63), 5}, 
     {10^(-50/63), 10^(-5/21), 5}, {10^(-50/63), 10^(-10/63), 5}, 
     {10^(-50/63), 10^(-5/63), 5}, {10^(-50/63), 1, 5}, 
     {10^(-5/7), 1/100000, 5}, {10^(-5/7), 1/(10000*10^(58/63)), 5}, 
     {10^(-5/7), 1/(10000*10^(53/63)), 5}, {10^(-5/7), 1/(10000*10^(16/21)), 
      5}, {10^(-5/7), 1/(10000*10^(43/63)), 5}, 
     {10^(-5/7), 1/(10000*10^(38/63)), 5}, {10^(-5/7), 1/(10000*10^(11/21)), 
      5}, {10^(-5/7), 1/(10000*10^(4/9)), 5}, 
     {10^(-5/7), 1/(10000*10^(23/63)), 5}, {10^(-5/7), 1/(10000*10^(2/7)), 
      5}, {10^(-5/7), 1/(10000*10^(13/63)), 5}, 
     {10^(-5/7), 1/(10000*10^(8/63)), 5}, {10^(-5/7), 1/(10000*10^(1/21)), 
      5}, {10^(-5/7), 1/(1000*10^(61/63)), 5}, {10^(-5/7), 1/(1000*10^(8/9)), 
      5}, {10^(-5/7), 1/(1000*10^(17/21)), 5}, 
     {10^(-5/7), 1/(1000*10^(46/63)), 5}, {10^(-5/7), 1/(1000*10^(41/63)), 
      5}, {10^(-5/7), 1/(1000*10^(4/7)), 5}, {10^(-5/7), 1/(1000*10^(31/63)), 
      5}, {10^(-5/7), 1/(1000*10^(26/63)), 5}, {10^(-5/7), 1/(1000*10^(1/3)), 
      5}, {10^(-5/7), 1/(1000*10^(16/63)), 5}, 
     {10^(-5/7), 1/(1000*10^(11/63)), 5}, {10^(-5/7), 1/(1000*10^(2/21)), 5}, 
     {10^(-5/7), 1/(1000*10^(1/63)), 5}, {10^(-5/7), 1/(100*10^(59/63)), 5}, 
     {10^(-5/7), 1/(100*10^(6/7)), 5}, {10^(-5/7), 1/(100*10^(7/9)), 5}, 
     {10^(-5/7), 1/(100*10^(44/63)), 5}, {10^(-5/7), 1/(100*10^(13/21)), 5}, 
     {10^(-5/7), 1/(100*10^(34/63)), 5}, {10^(-5/7), 1/(100*10^(29/63)), 5}, 
     {10^(-5/7), 1/(100*10^(8/21)), 5}, {10^(-5/7), 1/(100*10^(19/63)), 5}, 
     {10^(-5/7), 1/(100*10^(2/9)), 5}, {10^(-5/7), 1/(100*10^(1/7)), 5}, 
     {10^(-5/7), 1/(100*10^(4/63)), 5}, {10^(-5/7), 1/(10*10^(62/63)), 5}, 
     {10^(-5/7), 1/(10*10^(19/21)), 5}, {10^(-5/7), 1/(10*10^(52/63)), 5}, 
     {10^(-5/7), 1/(10*10^(47/63)), 5}, {10^(-5/7), 1/(10*10^(2/3)), 5}, 
     {10^(-5/7), 1/(10*10^(37/63)), 5}, {10^(-5/7), 1/(10*10^(32/63)), 5}, 
     {10^(-5/7), 1/(10*10^(3/7)), 5}, {10^(-5/7), 1/(10*10^(22/63)), 5}, 
     {10^(-5/7), 1/(10*10^(17/63)), 5}, {10^(-5/7), 1/(10*10^(4/21)), 5}, 
     {10^(-5/7), 1/(10*10^(1/9)), 5}, {10^(-5/7), 1/(10*10^(2/63)), 5}, 
     {10^(-5/7), 10^(-20/21), 5}, {10^(-5/7), 10^(-55/63), 5}, 
     {10^(-5/7), 10^(-50/63), 5}, {10^(-5/7), 10^(-5/7), 5}, 
     {10^(-5/7), 10^(-40/63), 5}, {10^(-5/7), 10^(-5/9), 5}, 
     {10^(-5/7), 10^(-10/21), 5}, {10^(-5/7), 10^(-25/63), 5}, 
     {10^(-5/7), 10^(-20/63), 5}, {10^(-5/7), 10^(-5/21), 5}, 
     {10^(-5/7), 10^(-10/63), 5}, {10^(-5/7), 10^(-5/63), 5}, 
     {10^(-5/7), 1, 5}, {10^(-40/63), 1/100000, 5}, 
     {10^(-40/63), 1/(10000*10^(58/63)), 5}, {10^(-40/63), 
      1/(10000*10^(53/63)), 5}, {10^(-40/63), 1/(10000*10^(16/21)), 5}, 
     {10^(-40/63), 1/(10000*10^(43/63)), 5}, {10^(-40/63), 
      1/(10000*10^(38/63)), 5}, {10^(-40/63), 1/(10000*10^(11/21)), 5}, 
     {10^(-40/63), 1/(10000*10^(4/9)), 5}, {10^(-40/63), 
      1/(10000*10^(23/63)), 5}, {10^(-40/63), 1/(10000*10^(2/7)), 5}, 
     {10^(-40/63), 1/(10000*10^(13/63)), 5}, {10^(-40/63), 
      1/(10000*10^(8/63)), 5}, {10^(-40/63), 1/(10000*10^(1/21)), 5}, 
     {10^(-40/63), 1/(1000*10^(61/63)), 5}, {10^(-40/63), 1/(1000*10^(8/9)), 
      5}, {10^(-40/63), 1/(1000*10^(17/21)), 5}, 
     {10^(-40/63), 1/(1000*10^(46/63)), 5}, {10^(-40/63), 
      1/(1000*10^(41/63)), 5}, {10^(-40/63), 1/(1000*10^(4/7)), 5}, 
     {10^(-40/63), 1/(1000*10^(31/63)), 5}, {10^(-40/63), 
      1/(1000*10^(26/63)), 5}, {10^(-40/63), 1/(1000*10^(1/3)), 5}, 
     {10^(-40/63), 1/(1000*10^(16/63)), 5}, {10^(-40/63), 
      1/(1000*10^(11/63)), 5}, {10^(-40/63), 1/(1000*10^(2/21)), 5}, 
     {10^(-40/63), 1/(1000*10^(1/63)), 5}, {10^(-40/63), 1/(100*10^(59/63)), 
      5}, {10^(-40/63), 1/(100*10^(6/7)), 5}, {10^(-40/63), 1/(100*10^(7/9)), 
      5}, {10^(-40/63), 1/(100*10^(44/63)), 5}, 
     {10^(-40/63), 1/(100*10^(13/21)), 5}, {10^(-40/63), 1/(100*10^(34/63)), 
      5}, {10^(-40/63), 1/(100*10^(29/63)), 5}, 
     {10^(-40/63), 1/(100*10^(8/21)), 5}, {10^(-40/63), 1/(100*10^(19/63)), 
      5}, {10^(-40/63), 1/(100*10^(2/9)), 5}, {10^(-40/63), 1/(100*10^(1/7)), 
      5}, {10^(-40/63), 1/(100*10^(4/63)), 5}, 
     {10^(-40/63), 1/(10*10^(62/63)), 5}, {10^(-40/63), 1/(10*10^(19/21)), 
      5}, {10^(-40/63), 1/(10*10^(52/63)), 5}, 
     {10^(-40/63), 1/(10*10^(47/63)), 5}, {10^(-40/63), 1/(10*10^(2/3)), 5}, 
     {10^(-40/63), 1/(10*10^(37/63)), 5}, {10^(-40/63), 1/(10*10^(32/63)), 
      5}, {10^(-40/63), 1/(10*10^(3/7)), 5}, {10^(-40/63), 1/(10*10^(22/63)), 
      5}, {10^(-40/63), 1/(10*10^(17/63)), 5}, 
     {10^(-40/63), 1/(10*10^(4/21)), 5}, {10^(-40/63), 1/(10*10^(1/9)), 5}, 
     {10^(-40/63), 1/(10*10^(2/63)), 5}, {10^(-40/63), 10^(-20/21), 5}, 
     {10^(-40/63), 10^(-55/63), 5}, {10^(-40/63), 10^(-50/63), 5}, 
     {10^(-40/63), 10^(-5/7), 5}, {10^(-40/63), 10^(-40/63), 5}, 
     {10^(-40/63), 10^(-5/9), 5}, {10^(-40/63), 10^(-10/21), 5}, 
     {10^(-40/63), 10^(-25/63), 5}, {10^(-40/63), 10^(-20/63), 5}, 
     {10^(-40/63), 10^(-5/21), 5}, {10^(-40/63), 10^(-10/63), 5}, 
     {10^(-40/63), 10^(-5/63), 5}, {10^(-40/63), 1, 5}, 
     {10^(-5/9), 1/100000, 5}, {10^(-5/9), 1/(10000*10^(58/63)), 5}, 
     {10^(-5/9), 1/(10000*10^(53/63)), 5}, {10^(-5/9), 1/(10000*10^(16/21)), 
      5}, {10^(-5/9), 1/(10000*10^(43/63)), 5}, 
     {10^(-5/9), 1/(10000*10^(38/63)), 5}, {10^(-5/9), 1/(10000*10^(11/21)), 
      5}, {10^(-5/9), 1/(10000*10^(4/9)), 5}, 
     {10^(-5/9), 1/(10000*10^(23/63)), 5}, {10^(-5/9), 1/(10000*10^(2/7)), 
      5}, {10^(-5/9), 1/(10000*10^(13/63)), 5}, 
     {10^(-5/9), 1/(10000*10^(8/63)), 5}, {10^(-5/9), 1/(10000*10^(1/21)), 
      5}, {10^(-5/9), 1/(1000*10^(61/63)), 5}, {10^(-5/9), 1/(1000*10^(8/9)), 
      5}, {10^(-5/9), 1/(1000*10^(17/21)), 5}, 
     {10^(-5/9), 1/(1000*10^(46/63)), 5}, {10^(-5/9), 1/(1000*10^(41/63)), 
      5}, {10^(-5/9), 1/(1000*10^(4/7)), 5}, {10^(-5/9), 1/(1000*10^(31/63)), 
      5}, {10^(-5/9), 1/(1000*10^(26/63)), 5}, {10^(-5/9), 1/(1000*10^(1/3)), 
      5}, {10^(-5/9), 1/(1000*10^(16/63)), 5}, 
     {10^(-5/9), 1/(1000*10^(11/63)), 5}, {10^(-5/9), 1/(1000*10^(2/21)), 5}, 
     {10^(-5/9), 1/(1000*10^(1/63)), 5}, {10^(-5/9), 1/(100*10^(59/63)), 5}, 
     {10^(-5/9), 1/(100*10^(6/7)), 5}, {10^(-5/9), 1/(100*10^(7/9)), 5}, 
     {10^(-5/9), 1/(100*10^(44/63)), 5}, {10^(-5/9), 1/(100*10^(13/21)), 5}, 
     {10^(-5/9), 1/(100*10^(34/63)), 5}, {10^(-5/9), 1/(100*10^(29/63)), 5}, 
     {10^(-5/9), 1/(100*10^(8/21)), 5}, {10^(-5/9), 1/(100*10^(19/63)), 5}, 
     {10^(-5/9), 1/(100*10^(2/9)), 5}, {10^(-5/9), 1/(100*10^(1/7)), 5}, 
     {10^(-5/9), 1/(100*10^(4/63)), 5}, {10^(-5/9), 1/(10*10^(62/63)), 5}, 
     {10^(-5/9), 1/(10*10^(19/21)), 5}, {10^(-5/9), 1/(10*10^(52/63)), 5}, 
     {10^(-5/9), 1/(10*10^(47/63)), 5}, {10^(-5/9), 1/(10*10^(2/3)), 5}, 
     {10^(-5/9), 1/(10*10^(37/63)), 5}, {10^(-5/9), 1/(10*10^(32/63)), 5}, 
     {10^(-5/9), 1/(10*10^(3/7)), 5}, {10^(-5/9), 1/(10*10^(22/63)), 5}, 
     {10^(-5/9), 1/(10*10^(17/63)), 5}, {10^(-5/9), 1/(10*10^(4/21)), 5}, 
     {10^(-5/9), 1/(10*10^(1/9)), 5}, {10^(-5/9), 1/(10*10^(2/63)), 5}, 
     {10^(-5/9), 10^(-20/21), 5}, {10^(-5/9), 10^(-55/63), 5}, 
     {10^(-5/9), 10^(-50/63), 5}, {10^(-5/9), 10^(-5/7), 5}, 
     {10^(-5/9), 10^(-40/63), 5}, {10^(-5/9), 10^(-5/9), 5}, 
     {10^(-5/9), 10^(-10/21), 5}, {10^(-5/9), 10^(-25/63), 5}, 
     {10^(-5/9), 10^(-20/63), 5}, {10^(-5/9), 10^(-5/21), 5}, 
     {10^(-5/9), 10^(-10/63), 5}, {10^(-5/9), 10^(-5/63), 5}, 
     {10^(-5/9), 1, 5}, {10^(-10/21), 1/100000, 5}, 
     {10^(-10/21), 1/(10000*10^(58/63)), 5}, {10^(-10/21), 
      1/(10000*10^(53/63)), 5}, {10^(-10/21), 1/(10000*10^(16/21)), 5}, 
     {10^(-10/21), 1/(10000*10^(43/63)), 5}, {10^(-10/21), 
      1/(10000*10^(38/63)), 5}, {10^(-10/21), 1/(10000*10^(11/21)), 5}, 
     {10^(-10/21), 1/(10000*10^(4/9)), 5}, {10^(-10/21), 
      1/(10000*10^(23/63)), 5}, {10^(-10/21), 1/(10000*10^(2/7)), 5}, 
     {10^(-10/21), 1/(10000*10^(13/63)), 5}, {10^(-10/21), 
      1/(10000*10^(8/63)), 5}, {10^(-10/21), 1/(10000*10^(1/21)), 5}, 
     {10^(-10/21), 1/(1000*10^(61/63)), 5}, {10^(-10/21), 1/(1000*10^(8/9)), 
      5}, {10^(-10/21), 1/(1000*10^(17/21)), 5}, 
     {10^(-10/21), 1/(1000*10^(46/63)), 5}, {10^(-10/21), 
      1/(1000*10^(41/63)), 5}, {10^(-10/21), 1/(1000*10^(4/7)), 5}, 
     {10^(-10/21), 1/(1000*10^(31/63)), 5}, {10^(-10/21), 
      1/(1000*10^(26/63)), 5}, {10^(-10/21), 1/(1000*10^(1/3)), 5}, 
     {10^(-10/21), 1/(1000*10^(16/63)), 5}, {10^(-10/21), 
      1/(1000*10^(11/63)), 5}, {10^(-10/21), 1/(1000*10^(2/21)), 5}, 
     {10^(-10/21), 1/(1000*10^(1/63)), 5}, {10^(-10/21), 1/(100*10^(59/63)), 
      5}, {10^(-10/21), 1/(100*10^(6/7)), 5}, {10^(-10/21), 1/(100*10^(7/9)), 
      5}, {10^(-10/21), 1/(100*10^(44/63)), 5}, 
     {10^(-10/21), 1/(100*10^(13/21)), 5}, {10^(-10/21), 1/(100*10^(34/63)), 
      5}, {10^(-10/21), 1/(100*10^(29/63)), 5}, 
     {10^(-10/21), 1/(100*10^(8/21)), 5}, {10^(-10/21), 1/(100*10^(19/63)), 
      5}, {10^(-10/21), 1/(100*10^(2/9)), 5}, {10^(-10/21), 1/(100*10^(1/7)), 
      5}, {10^(-10/21), 1/(100*10^(4/63)), 5}, 
     {10^(-10/21), 1/(10*10^(62/63)), 5}, {10^(-10/21), 1/(10*10^(19/21)), 
      5}, {10^(-10/21), 1/(10*10^(52/63)), 5}, 
     {10^(-10/21), 1/(10*10^(47/63)), 5}, {10^(-10/21), 1/(10*10^(2/3)), 5}, 
     {10^(-10/21), 1/(10*10^(37/63)), 5}, {10^(-10/21), 1/(10*10^(32/63)), 
      5}, {10^(-10/21), 1/(10*10^(3/7)), 5}, {10^(-10/21), 1/(10*10^(22/63)), 
      5}, {10^(-10/21), 1/(10*10^(17/63)), 5}, 
     {10^(-10/21), 1/(10*10^(4/21)), 5}, {10^(-10/21), 1/(10*10^(1/9)), 5}, 
     {10^(-10/21), 1/(10*10^(2/63)), 5}, {10^(-10/21), 10^(-20/21), 5}, 
     {10^(-10/21), 10^(-55/63), 5}, {10^(-10/21), 10^(-50/63), 5}, 
     {10^(-10/21), 10^(-5/7), 5}, {10^(-10/21), 10^(-40/63), 5}, 
     {10^(-10/21), 10^(-5/9), 5}, {10^(-10/21), 10^(-10/21), 5}, 
     {10^(-10/21), 10^(-25/63), 5}, {10^(-10/21), 10^(-20/63), 5}, 
     {10^(-10/21), 10^(-5/21), 5}, {10^(-10/21), 10^(-10/63), 5}, 
     {10^(-10/21), 10^(-5/63), 5}, {10^(-10/21), 1, 5}, 
     {10^(-25/63), 1/100000, 5}, {10^(-25/63), 1/(10000*10^(58/63)), 5}, 
     {10^(-25/63), 1/(10000*10^(53/63)), 5}, {10^(-25/63), 
      1/(10000*10^(16/21)), 5}, {10^(-25/63), 1/(10000*10^(43/63)), 5}, 
     {10^(-25/63), 1/(10000*10^(38/63)), 5}, {10^(-25/63), 
      1/(10000*10^(11/21)), 5}, {10^(-25/63), 1/(10000*10^(4/9)), 5}, 
     {10^(-25/63), 1/(10000*10^(23/63)), 5}, {10^(-25/63), 
      1/(10000*10^(2/7)), 5}, {10^(-25/63), 1/(10000*10^(13/63)), 5}, 
     {10^(-25/63), 1/(10000*10^(8/63)), 5}, {10^(-25/63), 
      1/(10000*10^(1/21)), 5}, {10^(-25/63), 1/(1000*10^(61/63)), 5}, 
     {10^(-25/63), 1/(1000*10^(8/9)), 5}, {10^(-25/63), 1/(1000*10^(17/21)), 
      5}, {10^(-25/63), 1/(1000*10^(46/63)), 5}, 
     {10^(-25/63), 1/(1000*10^(41/63)), 5}, {10^(-25/63), 1/(1000*10^(4/7)), 
      5}, {10^(-25/63), 1/(1000*10^(31/63)), 5}, 
     {10^(-25/63), 1/(1000*10^(26/63)), 5}, {10^(-25/63), 1/(1000*10^(1/3)), 
      5}, {10^(-25/63), 1/(1000*10^(16/63)), 5}, 
     {10^(-25/63), 1/(1000*10^(11/63)), 5}, {10^(-25/63), 1/(1000*10^(2/21)), 
      5}, {10^(-25/63), 1/(1000*10^(1/63)), 5}, 
     {10^(-25/63), 1/(100*10^(59/63)), 5}, {10^(-25/63), 1/(100*10^(6/7)), 
      5}, {10^(-25/63), 1/(100*10^(7/9)), 5}, {10^(-25/63), 
      1/(100*10^(44/63)), 5}, {10^(-25/63), 1/(100*10^(13/21)), 5}, 
     {10^(-25/63), 1/(100*10^(34/63)), 5}, {10^(-25/63), 1/(100*10^(29/63)), 
      5}, {10^(-25/63), 1/(100*10^(8/21)), 5}, 
     {10^(-25/63), 1/(100*10^(19/63)), 5}, {10^(-25/63), 1/(100*10^(2/9)), 
      5}, {10^(-25/63), 1/(100*10^(1/7)), 5}, {10^(-25/63), 
      1/(100*10^(4/63)), 5}, {10^(-25/63), 1/(10*10^(62/63)), 5}, 
     {10^(-25/63), 1/(10*10^(19/21)), 5}, {10^(-25/63), 1/(10*10^(52/63)), 
      5}, {10^(-25/63), 1/(10*10^(47/63)), 5}, {10^(-25/63), 1/(10*10^(2/3)), 
      5}, {10^(-25/63), 1/(10*10^(37/63)), 5}, 
     {10^(-25/63), 1/(10*10^(32/63)), 5}, {10^(-25/63), 1/(10*10^(3/7)), 5}, 
     {10^(-25/63), 1/(10*10^(22/63)), 5}, {10^(-25/63), 1/(10*10^(17/63)), 
      5}, {10^(-25/63), 1/(10*10^(4/21)), 5}, {10^(-25/63), 1/(10*10^(1/9)), 
      5}, {10^(-25/63), 1/(10*10^(2/63)), 5}, {10^(-25/63), 10^(-20/21), 5}, 
     {10^(-25/63), 10^(-55/63), 5}, {10^(-25/63), 10^(-50/63), 5}, 
     {10^(-25/63), 10^(-5/7), 5}, {10^(-25/63), 10^(-40/63), 5}, 
     {10^(-25/63), 10^(-5/9), 5}, {10^(-25/63), 10^(-10/21), 5}, 
     {10^(-25/63), 10^(-25/63), 5}, {10^(-25/63), 10^(-20/63), 5}, 
     {10^(-25/63), 10^(-5/21), 5}, {10^(-25/63), 10^(-10/63), 5}, 
     {10^(-25/63), 10^(-5/63), 5}, {10^(-25/63), 1, 5}, 
     {10^(-20/63), 1/100000, 5}, {10^(-20/63), 1/(10000*10^(58/63)), 5}, 
     {10^(-20/63), 1/(10000*10^(53/63)), 5}, {10^(-20/63), 
      1/(10000*10^(16/21)), 5}, {10^(-20/63), 1/(10000*10^(43/63)), 5}, 
     {10^(-20/63), 1/(10000*10^(38/63)), 5}, {10^(-20/63), 
      1/(10000*10^(11/21)), 5}, {10^(-20/63), 1/(10000*10^(4/9)), 5}, 
     {10^(-20/63), 1/(10000*10^(23/63)), 5}, {10^(-20/63), 
      1/(10000*10^(2/7)), 5}, {10^(-20/63), 1/(10000*10^(13/63)), 5}, 
     {10^(-20/63), 1/(10000*10^(8/63)), 5}, {10^(-20/63), 
      1/(10000*10^(1/21)), 5}, {10^(-20/63), 1/(1000*10^(61/63)), 5}, 
     {10^(-20/63), 1/(1000*10^(8/9)), 5}, {10^(-20/63), 1/(1000*10^(17/21)), 
      5}, {10^(-20/63), 1/(1000*10^(46/63)), 5}, 
     {10^(-20/63), 1/(1000*10^(41/63)), 5}, {10^(-20/63), 1/(1000*10^(4/7)), 
      5}, {10^(-20/63), 1/(1000*10^(31/63)), 5}, 
     {10^(-20/63), 1/(1000*10^(26/63)), 5}, {10^(-20/63), 1/(1000*10^(1/3)), 
      5}, {10^(-20/63), 1/(1000*10^(16/63)), 5}, 
     {10^(-20/63), 1/(1000*10^(11/63)), 5}, {10^(-20/63), 1/(1000*10^(2/21)), 
      5}, {10^(-20/63), 1/(1000*10^(1/63)), 5}, 
     {10^(-20/63), 1/(100*10^(59/63)), 5}, {10^(-20/63), 1/(100*10^(6/7)), 
      5}, {10^(-20/63), 1/(100*10^(7/9)), 5}, {10^(-20/63), 
      1/(100*10^(44/63)), 5}, {10^(-20/63), 1/(100*10^(13/21)), 5}, 
     {10^(-20/63), 1/(100*10^(34/63)), 5}, {10^(-20/63), 1/(100*10^(29/63)), 
      5}, {10^(-20/63), 1/(100*10^(8/21)), 5}, 
     {10^(-20/63), 1/(100*10^(19/63)), 5}, {10^(-20/63), 1/(100*10^(2/9)), 
      5}, {10^(-20/63), 1/(100*10^(1/7)), 5}, {10^(-20/63), 
      1/(100*10^(4/63)), 5}, {10^(-20/63), 1/(10*10^(62/63)), 5}, 
     {10^(-20/63), 1/(10*10^(19/21)), 5}, {10^(-20/63), 1/(10*10^(52/63)), 
      5}, {10^(-20/63), 1/(10*10^(47/63)), 5}, {10^(-20/63), 1/(10*10^(2/3)), 
      5}, {10^(-20/63), 1/(10*10^(37/63)), 5}, 
     {10^(-20/63), 1/(10*10^(32/63)), 5}, {10^(-20/63), 1/(10*10^(3/7)), 5}, 
     {10^(-20/63), 1/(10*10^(22/63)), 5}, {10^(-20/63), 1/(10*10^(17/63)), 
      5}, {10^(-20/63), 1/(10*10^(4/21)), 5}, {10^(-20/63), 1/(10*10^(1/9)), 
      5}, {10^(-20/63), 1/(10*10^(2/63)), 5}, {10^(-20/63), 10^(-20/21), 5}, 
     {10^(-20/63), 10^(-55/63), 5}, {10^(-20/63), 10^(-50/63), 5}, 
     {10^(-20/63), 10^(-5/7), 5}, {10^(-20/63), 10^(-40/63), 5}, 
     {10^(-20/63), 10^(-5/9), 5}, {10^(-20/63), 10^(-10/21), 5}, 
     {10^(-20/63), 10^(-25/63), 5}, {10^(-20/63), 10^(-20/63), 5}, 
     {10^(-20/63), 10^(-5/21), 5}, {10^(-20/63), 10^(-10/63), 5}, 
     {10^(-20/63), 10^(-5/63), 5}, {10^(-20/63), 1, 5}, 
     {10^(-5/21), 1/100000, 5}, {10^(-5/21), 1/(10000*10^(58/63)), 5}, 
     {10^(-5/21), 1/(10000*10^(53/63)), 5}, {10^(-5/21), 
      1/(10000*10^(16/21)), 5}, {10^(-5/21), 1/(10000*10^(43/63)), 5}, 
     {10^(-5/21), 1/(10000*10^(38/63)), 5}, {10^(-5/21), 
      1/(10000*10^(11/21)), 5}, {10^(-5/21), 1/(10000*10^(4/9)), 5}, 
     {10^(-5/21), 1/(10000*10^(23/63)), 5}, {10^(-5/21), 1/(10000*10^(2/7)), 
      5}, {10^(-5/21), 1/(10000*10^(13/63)), 5}, 
     {10^(-5/21), 1/(10000*10^(8/63)), 5}, {10^(-5/21), 1/(10000*10^(1/21)), 
      5}, {10^(-5/21), 1/(1000*10^(61/63)), 5}, 
     {10^(-5/21), 1/(1000*10^(8/9)), 5}, {10^(-5/21), 1/(1000*10^(17/21)), 
      5}, {10^(-5/21), 1/(1000*10^(46/63)), 5}, 
     {10^(-5/21), 1/(1000*10^(41/63)), 5}, {10^(-5/21), 1/(1000*10^(4/7)), 
      5}, {10^(-5/21), 1/(1000*10^(31/63)), 5}, 
     {10^(-5/21), 1/(1000*10^(26/63)), 5}, {10^(-5/21), 1/(1000*10^(1/3)), 
      5}, {10^(-5/21), 1/(1000*10^(16/63)), 5}, 
     {10^(-5/21), 1/(1000*10^(11/63)), 5}, {10^(-5/21), 1/(1000*10^(2/21)), 
      5}, {10^(-5/21), 1/(1000*10^(1/63)), 5}, 
     {10^(-5/21), 1/(100*10^(59/63)), 5}, {10^(-5/21), 1/(100*10^(6/7)), 5}, 
     {10^(-5/21), 1/(100*10^(7/9)), 5}, {10^(-5/21), 1/(100*10^(44/63)), 5}, 
     {10^(-5/21), 1/(100*10^(13/21)), 5}, {10^(-5/21), 1/(100*10^(34/63)), 
      5}, {10^(-5/21), 1/(100*10^(29/63)), 5}, 
     {10^(-5/21), 1/(100*10^(8/21)), 5}, {10^(-5/21), 1/(100*10^(19/63)), 5}, 
     {10^(-5/21), 1/(100*10^(2/9)), 5}, {10^(-5/21), 1/(100*10^(1/7)), 5}, 
     {10^(-5/21), 1/(100*10^(4/63)), 5}, {10^(-5/21), 1/(10*10^(62/63)), 5}, 
     {10^(-5/21), 1/(10*10^(19/21)), 5}, {10^(-5/21), 1/(10*10^(52/63)), 5}, 
     {10^(-5/21), 1/(10*10^(47/63)), 5}, {10^(-5/21), 1/(10*10^(2/3)), 5}, 
     {10^(-5/21), 1/(10*10^(37/63)), 5}, {10^(-5/21), 1/(10*10^(32/63)), 5}, 
     {10^(-5/21), 1/(10*10^(3/7)), 5}, {10^(-5/21), 1/(10*10^(22/63)), 5}, 
     {10^(-5/21), 1/(10*10^(17/63)), 5}, {10^(-5/21), 1/(10*10^(4/21)), 5}, 
     {10^(-5/21), 1/(10*10^(1/9)), 5}, {10^(-5/21), 1/(10*10^(2/63)), 5}, 
     {10^(-5/21), 10^(-20/21), 5}, {10^(-5/21), 10^(-55/63), 5}, 
     {10^(-5/21), 10^(-50/63), 5}, {10^(-5/21), 10^(-5/7), 5}, 
     {10^(-5/21), 10^(-40/63), 5}, {10^(-5/21), 10^(-5/9), 5}, 
     {10^(-5/21), 10^(-10/21), 5}, {10^(-5/21), 10^(-25/63), 5}, 
     {10^(-5/21), 10^(-20/63), 5}, {10^(-5/21), 10^(-5/21), 5}, 
     {10^(-5/21), 10^(-10/63), 5}, {10^(-5/21), 10^(-5/63), 5}, 
     {10^(-5/21), 1, 5}, {10^(-10/63), 1/100000, 5}, 
     {10^(-10/63), 1/(10000*10^(58/63)), 5}, {10^(-10/63), 
      1/(10000*10^(53/63)), 5}, {10^(-10/63), 1/(10000*10^(16/21)), 5}, 
     {10^(-10/63), 1/(10000*10^(43/63)), 5}, {10^(-10/63), 
      1/(10000*10^(38/63)), 5}, {10^(-10/63), 1/(10000*10^(11/21)), 5}, 
     {10^(-10/63), 1/(10000*10^(4/9)), 5}, {10^(-10/63), 
      1/(10000*10^(23/63)), 5}, {10^(-10/63), 1/(10000*10^(2/7)), 5}, 
     {10^(-10/63), 1/(10000*10^(13/63)), 5}, {10^(-10/63), 
      1/(10000*10^(8/63)), 5}, {10^(-10/63), 1/(10000*10^(1/21)), 5}, 
     {10^(-10/63), 1/(1000*10^(61/63)), 5}, {10^(-10/63), 1/(1000*10^(8/9)), 
      5}, {10^(-10/63), 1/(1000*10^(17/21)), 5}, 
     {10^(-10/63), 1/(1000*10^(46/63)), 5}, {10^(-10/63), 
      1/(1000*10^(41/63)), 5}, {10^(-10/63), 1/(1000*10^(4/7)), 5}, 
     {10^(-10/63), 1/(1000*10^(31/63)), 5}, {10^(-10/63), 
      1/(1000*10^(26/63)), 5}, {10^(-10/63), 1/(1000*10^(1/3)), 5}, 
     {10^(-10/63), 1/(1000*10^(16/63)), 5}, {10^(-10/63), 
      1/(1000*10^(11/63)), 5}, {10^(-10/63), 1/(1000*10^(2/21)), 5}, 
     {10^(-10/63), 1/(1000*10^(1/63)), 5}, {10^(-10/63), 1/(100*10^(59/63)), 
      5}, {10^(-10/63), 1/(100*10^(6/7)), 5}, {10^(-10/63), 1/(100*10^(7/9)), 
      5}, {10^(-10/63), 1/(100*10^(44/63)), 5}, 
     {10^(-10/63), 1/(100*10^(13/21)), 5}, {10^(-10/63), 1/(100*10^(34/63)), 
      5}, {10^(-10/63), 1/(100*10^(29/63)), 5}, 
     {10^(-10/63), 1/(100*10^(8/21)), 5}, {10^(-10/63), 1/(100*10^(19/63)), 
      5}, {10^(-10/63), 1/(100*10^(2/9)), 5}, {10^(-10/63), 1/(100*10^(1/7)), 
      5}, {10^(-10/63), 1/(100*10^(4/63)), 5}, 
     {10^(-10/63), 1/(10*10^(62/63)), 5}, {10^(-10/63), 1/(10*10^(19/21)), 
      5}, {10^(-10/63), 1/(10*10^(52/63)), 5}, 
     {10^(-10/63), 1/(10*10^(47/63)), 5}, {10^(-10/63), 1/(10*10^(2/3)), 5}, 
     {10^(-10/63), 1/(10*10^(37/63)), 5}, {10^(-10/63), 1/(10*10^(32/63)), 
      5}, {10^(-10/63), 1/(10*10^(3/7)), 5}, {10^(-10/63), 1/(10*10^(22/63)), 
      5}, {10^(-10/63), 1/(10*10^(17/63)), 5}, 
     {10^(-10/63), 1/(10*10^(4/21)), 5}, {10^(-10/63), 1/(10*10^(1/9)), 5}, 
     {10^(-10/63), 1/(10*10^(2/63)), 5}, {10^(-10/63), 10^(-20/21), 5}, 
     {10^(-10/63), 10^(-55/63), 5}, {10^(-10/63), 10^(-50/63), 5}, 
     {10^(-10/63), 10^(-5/7), 5}, {10^(-10/63), 10^(-40/63), 5}, 
     {10^(-10/63), 10^(-5/9), 5}, {10^(-10/63), 10^(-10/21), 5}, 
     {10^(-10/63), 10^(-25/63), 5}, {10^(-10/63), 10^(-20/63), 5}, 
     {10^(-10/63), 10^(-5/21), 5}, {10^(-10/63), 10^(-10/63), 5}, 
     {10^(-10/63), 10^(-5/63), 5}, {10^(-10/63), 1, 5}, 
     {10^(-5/63), 1/100000, 5}, {10^(-5/63), 1/(10000*10^(58/63)), 5}, 
     {10^(-5/63), 1/(10000*10^(53/63)), 5}, {10^(-5/63), 
      1/(10000*10^(16/21)), 5}, {10^(-5/63), 1/(10000*10^(43/63)), 5}, 
     {10^(-5/63), 1/(10000*10^(38/63)), 5}, {10^(-5/63), 
      1/(10000*10^(11/21)), 5}, {10^(-5/63), 1/(10000*10^(4/9)), 5}, 
     {10^(-5/63), 1/(10000*10^(23/63)), 5}, {10^(-5/63), 1/(10000*10^(2/7)), 
      5}, {10^(-5/63), 1/(10000*10^(13/63)), 5}, 
     {10^(-5/63), 1/(10000*10^(8/63)), 5}, {10^(-5/63), 1/(10000*10^(1/21)), 
      5}, {10^(-5/63), 1/(1000*10^(61/63)), 5}, 
     {10^(-5/63), 1/(1000*10^(8/9)), 5}, {10^(-5/63), 1/(1000*10^(17/21)), 
      5}, {10^(-5/63), 1/(1000*10^(46/63)), 5}, 
     {10^(-5/63), 1/(1000*10^(41/63)), 5}, {10^(-5/63), 1/(1000*10^(4/7)), 
      5}, {10^(-5/63), 1/(1000*10^(31/63)), 5}, 
     {10^(-5/63), 1/(1000*10^(26/63)), 5}, {10^(-5/63), 1/(1000*10^(1/3)), 
      5}, {10^(-5/63), 1/(1000*10^(16/63)), 5}, 
     {10^(-5/63), 1/(1000*10^(11/63)), 5}, {10^(-5/63), 1/(1000*10^(2/21)), 
      5}, {10^(-5/63), 1/(1000*10^(1/63)), 5}, 
     {10^(-5/63), 1/(100*10^(59/63)), 5}, {10^(-5/63), 1/(100*10^(6/7)), 5}, 
     {10^(-5/63), 1/(100*10^(7/9)), 5}, {10^(-5/63), 1/(100*10^(44/63)), 5}, 
     {10^(-5/63), 1/(100*10^(13/21)), 5}, {10^(-5/63), 1/(100*10^(34/63)), 
      5}, {10^(-5/63), 1/(100*10^(29/63)), 5}, 
     {10^(-5/63), 1/(100*10^(8/21)), 5}, {10^(-5/63), 1/(100*10^(19/63)), 5}, 
     {10^(-5/63), 1/(100*10^(2/9)), 5}, {10^(-5/63), 1/(100*10^(1/7)), 5}, 
     {10^(-5/63), 1/(100*10^(4/63)), 5}, {10^(-5/63), 1/(10*10^(62/63)), 5}, 
     {10^(-5/63), 1/(10*10^(19/21)), 5}, {10^(-5/63), 1/(10*10^(52/63)), 5}, 
     {10^(-5/63), 1/(10*10^(47/63)), 5}, {10^(-5/63), 1/(10*10^(2/3)), 5}, 
     {10^(-5/63), 1/(10*10^(37/63)), 5}, {10^(-5/63), 1/(10*10^(32/63)), 5}, 
     {10^(-5/63), 1/(10*10^(3/7)), 5}, {10^(-5/63), 1/(10*10^(22/63)), 5}, 
     {10^(-5/63), 1/(10*10^(17/63)), 5}, {10^(-5/63), 1/(10*10^(4/21)), 5}, 
     {10^(-5/63), 1/(10*10^(1/9)), 5}, {10^(-5/63), 1/(10*10^(2/63)), 5}, 
     {10^(-5/63), 10^(-20/21), 5}, {10^(-5/63), 10^(-55/63), 5}, 
     {10^(-5/63), 10^(-50/63), 5}, {10^(-5/63), 10^(-5/7), 5}, 
     {10^(-5/63), 10^(-40/63), 5}, {10^(-5/63), 10^(-5/9), 5}, 
     {10^(-5/63), 10^(-10/21), 5}, {10^(-5/63), 10^(-25/63), 5}, 
     {10^(-5/63), 10^(-20/63), 5}, {10^(-5/63), 10^(-5/21), 5}, 
     {10^(-5/63), 10^(-10/63), 5}, {10^(-5/63), 10^(-5/63), 5}, 
     {10^(-5/63), 1, 5}, {1, 1/100000, 5}, {1, 1/(10000*10^(58/63)), 5}, 
     {1, 1/(10000*10^(53/63)), 5}, {1, 1/(10000*10^(16/21)), 5}, 
     {1, 1/(10000*10^(43/63)), 5}, {1, 1/(10000*10^(38/63)), 5}, 
     {1, 1/(10000*10^(11/21)), 5}, {1, 1/(10000*10^(4/9)), 5}, 
     {1, 1/(10000*10^(23/63)), 5}, {1, 1/(10000*10^(2/7)), 5}, 
     {1, 1/(10000*10^(13/63)), 5}, {1, 1/(10000*10^(8/63)), 5}, 
     {1, 1/(10000*10^(1/21)), 5}, {1, 1/(1000*10^(61/63)), 5}, 
     {1, 1/(1000*10^(8/9)), 5}, {1, 1/(1000*10^(17/21)), 5}, 
     {1, 1/(1000*10^(46/63)), 5}, {1, 1/(1000*10^(41/63)), 5}, 
     {1, 1/(1000*10^(4/7)), 5}, {1, 1/(1000*10^(31/63)), 5}, 
     {1, 1/(1000*10^(26/63)), 5}, {1, 1/(1000*10^(1/3)), 5}, 
     {1, 1/(1000*10^(16/63)), 5}, {1, 1/(1000*10^(11/63)), 5}, 
     {1, 1/(1000*10^(2/21)), 5}, {1, 1/(1000*10^(1/63)), 5}, 
     {1, 1/(100*10^(59/63)), 5}, {1, 1/(100*10^(6/7)), 5}, 
     {1, 1/(100*10^(7/9)), 5}, {1, 1/(100*10^(44/63)), 5}, 
     {1, 1/(100*10^(13/21)), 5}, {1, 1/(100*10^(34/63)), 5}, 
     {1, 1/(100*10^(29/63)), 5}, {1, 1/(100*10^(8/21)), 5}, 
     {1, 1/(100*10^(19/63)), 5}, {1, 1/(100*10^(2/9)), 5}, 
     {1, 1/(100*10^(1/7)), 5}, {1, 1/(100*10^(4/63)), 5}, 
     {1, 1/(10*10^(62/63)), 5}, {1, 1/(10*10^(19/21)), 5}, 
     {1, 1/(10*10^(52/63)), 5}, {1, 1/(10*10^(47/63)), 5}, 
     {1, 1/(10*10^(2/3)), 5}, {1, 1/(10*10^(37/63)), 5}, 
     {1, 1/(10*10^(32/63)), 5}, {1, 1/(10*10^(3/7)), 5}, 
     {1, 1/(10*10^(22/63)), 5}, {1, 1/(10*10^(17/63)), 5}, 
     {1, 1/(10*10^(4/21)), 5}, {1, 1/(10*10^(1/9)), 5}, 
     {1, 1/(10*10^(2/63)), 5}, {1, 10^(-20/21), 5}, {1, 10^(-55/63), 5}, 
     {1, 10^(-50/63), 5}, {1, 10^(-5/7), 5}, {1, 10^(-40/63), 5}, 
     {1, 10^(-5/9), 5}, {1, 10^(-10/21), 5}, {1, 10^(-25/63), 5}, 
     {1, 10^(-20/63), 5}, {1, 10^(-5/21), 5}, {1, 10^(-10/63), 5}, 
     {1, 10^(-5/63), 5}, {1, 1, 5}}
