# Supplementary material for: Absence of diagonal force constants in cubic Coulomb crystals
Source: Proc Math Phys Eng Sci. 2020 Dec 23;476(2244):20200518. doi: 10.1098/rspa.2020.0518 (PMC7776971; doi:10.1098/rspa.2020.0518)
Supplement: Mathematica Scripts [file rspa20200518supp2.zip › code_submission/hcp/energy/hcp_energy_limit_1.dat]

s2hcp = 18.08602187286398
 
s4hcp = 10.39186222465223
s2hcp = 23.08602187286398
 
s4hcp = 15.39186222465223
