# Supplementary material for: Absence of diagonal force constants in cubic Coulomb crystals
Source: Proc Math Phys Eng Sci. 2020 Dec 23;476(2244):20200518. doi: 10.1098/rspa.2020.0518 (PMC7776971; doi:10.1098/rspa.2020.0518)
Supplement: Mathematica Scripts [file rspa20200518supp2.zip › code_submission/hcp/mfc/hcp_mfc_limit_1.dat]

Vmfc2hcp = 0.8875398051781178*x^2 + 0.8875398051781189*y^2 + 
     1.1102230246251565*^-16*y*z - 1.7750796103562374*z^2
 
Vmfc4hcp = 9.409704614343402*x^4 + 1.0408340855860843*^-15*x^3*y + 
     9.409704614343415*y^4 - 75.27763691474738*y^2*z^2 + 
     25.092545638249135*z^4 + x^2*(18.819409228686933*y^2 - 
       3.3306690738754696*^-16*y*z - 75.27763691474735*z^2) + 
     x*y*(-1.4988010832439613*^-15*y^2 + 1.1102230246251564*^-16*y*z - 
       1.3322676295501878*^-15*z^2)
 
V2mfc2hcp = 8.75215692949692*x^2 + 8.752156929496929*y^2 - 
     2.220446049250313*^-16*y*z + 3.279410590310617*z^2
 
V2mfc4hcp = 78.76448166369632*x^4 - 1.3322676295501878*^-15*x^3*y + 
     78.76448166369647*y^4 + 4.6629367034256575*^-15*y^3*z - 
     186.8912458691648*y^2*z^2 + 110.2495107283198*z^4 + 
     x^2*(157.5289633273934*y^2 - 2.1316282072803006*^-14*y*z - 
       186.89124586916458*z^2) + x*(3.3306690738754696*^-15*y^3 - 
       3.9968028886505635*^-15*y*z^2)
 
V3mfc2hcp = 20.84257877668918*x^2 + 20.842578776689198*y^2 + 
     2.1510571102112408*^-16*y*z + 12.042807911370438*z^2
 
V3mfc4hcp = 292.8169124817671*x^4 + 292.81691248176764*y^4 + 
     5.329070518200751*^-15*y^3*z - 277.9916401228334*y^2*z^2 + 
     328.0282203627882*z^4 + x^2*(585.6338249635365*y^2 + 
       5.262457136723242*^-14*y*z - 277.99164012283313*z^2)
 
V4mfc2hcp = 36.93538395336722*x^2 + 36.93538395336723*y^2 + 
     1.850371707708594*^-17*x*z + 2.220446049250313*^-16*y*z + 
     23.976214385965797*z^2
 
V4mfc4hcp = 773.2664807297019*x^4 + 773.2664807297032*y^4 - 
     253.23465649483327*y^2*z^2 + 781.0027882488469*z^4 + 
     x^2*(1546.532961459408*y^2 - 253.2346564948332*z^2)
Vmfc2hcp = 0.3875398051781177*x^2 + 0.3875398051781205*y^2 + 
     1.1102230246251565*^-16*y*z - 0.7750796103562374*z^2
 
Vmfc4hcp = 11.28470461434339*x^4 + 1.0408340855860843*^-15*x^3*y + 
     11.284704614343408*y^4 - 90.27763691474738*y^2*z^2 + 
     30.092545638249128*z^4 + x^2*(22.569409228686986*y^2 - 
       90.27763691474736*z^2) + x*y*(-1.4988010832439611*^-15*y^2 + 
       1.1102230246251563*^-16*y*z - 1.3322676295501878*^-15*z^2)
 
V2mfc2hcp = 10.75215692949692*x^2 + 10.752156929496936*y^2 - 
     2.220446049250313*^-16*y*z + 9.27941059031061*z^2
 
V2mfc4hcp = 102.76448166369627*x^4 + 1.9984014443252814*^-15*x^3*y + 
     102.7644816636965*y^4 + 1.0658141036401503*^-14*y^3*z - 
     186.8912458691648*y^2*z^2 + 166.24951072831976*z^4 + 
     x^2*(205.52896332739368*y^2 - 186.8912458691645*z^2) + 
     x*(3.108624468950438*^-15*y^3 - 2.220446049250313*^-15*y*z^2)
 
V3mfc2hcp = 28.342578776689184*x^2 + 28.342578776689212*y^2 + 
     2.1510571102112408*^-16*y*z + 27.042807911370446*z^2
 
V3mfc4hcp = 399.69191248176696*x^4 + 399.69191248176764*y^4 - 
     142.9916401228333*y^2*z^2 + 553.0282203627883*z^4 + 
     x^2*(799.3838249635374*y^2 - 142.9916401228333*z^2)
 
V4mfc2hcp = 52.93538395336722*x^2 + 52.93538395336724*y^2 + 
     1.850371707708594*^-17*x*z + 2.220446049250313*^-16*y*z + 
     51.97621438596581*z^2
 
V4mfc4hcp = 1085.2664807297017*x^4 + 1085.2664807297035*y^4 - 
     6.661338147750939*^-15*y^3*z + 274.76534350516647*y^2*z^2 - 
     3.697042672001771*^-14*y*z^3 + 1397.0027882488464*z^4 + 
     x^2*(2170.5329614594093*y^2 + 6.394884621840902*^-14*y*z + 
       274.76534350516647*z^2)
