# Supplementary material for: Absence of diagonal force constants in cubic Coulomb crystals
Source: Proc Math Phys Eng Sci. 2020 Dec 23;476(2244):20200518. doi: 10.1098/rspa.2020.0518 (PMC7776971; doi:10.1098/rspa.2020.0518)
Supplement: Mathematica Scripts [file rspa20200518supp2.zip › code_submission/hcp/mfc/hcp_mfc_limit_2.dat]

Vmfc2hcp = 0.5925642151214319*x^2 + 0.5925642151214348*y^2 + 
     1.1102230246251565*^-16*x*z + 6.106226635438361*^-16*y*z - 
     1.185128430242867*z^2
 
Vmfc4hcp = 0. + 8.189705218053959*x^4 + 8.189705218053973*y^4 + 
     x^3*(-6.973588373426765*^-16*y + 1.5508427875232655*^-15*z) + 
     2.438113187903934*^-15*y^3*z - 65.5176417444319*y^2*z^2 - 
     3.200564813177209*^-16*y*z^3 + 21.839213914810642*z^4 + 
     x^2*(16.379410436108135*y^2 + 1.5916687922683351*^-15*y*z - 
       65.51764174443184*z^2) + x*(-1.8295911660692887*^-17*y^3 - 
       7.181755190543981*^-16*y^2*z - 5.287437154777308*^-15*y*z^2 + 
       3.95516952522712*^-16*z^3)
 
V2mfc2hcp = 13.904585894007754*x^2 + 13.904585894007779*y^2 - 
     6.106226635438361*^-16*x*z + 1.1934897514720433*^-15*y*z + 
     12.47196082742843*z^2
 
V2mfc4hcp = 0. + 100.67960590618408*x^4 + 100.6796059061843*y^4 + 
     x^3*(1.8318679906315083*^-15*y + 3.538835890992687*^-16*z) - 
     5.828670879282072*^-16*y^3*z - 117.9640832103609*y^2*z^2 - 
     1.124100812432971*^-15*y*z^3 + 153.17340257290934*z^4 + 
     x^2*(201.35921181236935*y^2 - 5.329070518200751*^-15*y*z - 
       117.96408321036074*z^2) + x*(2.6645352591003757*^-15*y^3 + 
       2.6645352591003757*^-15*y^2*z - 1.9359513991901167*^-15*y*z^2 + 
       8.326672684688674*^-17*z^3)
 
V3mfc2hcp = 32.63624235894279*x^2 - 8.881784197001252*^-16*x*y + 
     32.63624235894285*y^2 - 1.1102230246251565*^-15*x*z + 
     1.2559397966072083*^-15*y*z + 31.830734655476185*z^2
 
V3mfc4hcp = 0. + 402.2878145580921*x^4 + 402.2878145580927*y^4 + 
     x^3*(-1.889113865338743*^-15*y - 1.0148132334464322*^-16*z) - 
     1.8818280267396403*^-14*y^3*z - 19.834186888445117*y^2*z^2 + 
     2.1649348980190553*^-14*y*z^3 + 538.9998094355105*z^4 + 
     x^2*(804.5756291161874*y^2 + 2.4730217873525362*^-14*y*z - 
       19.83418688844563*z^2) + x*(6.661338147750939*^-16*y^3 - 
       1.3322676295501878*^-15*y^2*z - 8.326672684688674*^-16*y*z^2 + 
       4.163336342344337*^-17*z^3)
 
V4mfc2hcp = 57.28939700325937*x^2 + 8.881784197001252*^-16*x*y + 
     57.28939700325942*y^2 + 1.942890293094024*^-15*x*z + 
     1.2732870313669764*^-15*y*z + 56.926020751394624*z^2
 
V4mfc4hcp = 0. + 1094.7198145495347*x^4 + 1094.7198145495367*y^4 + 
     x^3*(4.756611771128405*^-15*y - 2.914335439641036*^-16*z) + 
     2.286192068989834*^-14*y^3*z + 452.6105123759446*y^2*z^2 + 
     1.0070069778045365*^-14*y*z^3 + 1384.3127368456067*z^4 + 
     x^2*(2189.439629099076*y^2 + 2.0733414984874798*^-14*y*z + 
       452.61051237594495*z^2) + x*(-1.9234613901630837*^-14*y^3 + 
       1.5612511283791264*^-17*y^2*z - 1.4673158521549823*^-14*y*z^2 - 
       4.3194614551822497*^-16*z^3)
