# Supplementary material for: Absence of diagonal force constants in cubic Coulomb crystals
Source: Proc Math Phys Eng Sci. 2020 Dec 23;476(2244):20200518. doi: 10.1098/rspa.2020.0518 (PMC7776971; doi:10.1098/rspa.2020.0518)
Supplement: Mathematica Scripts [file rspa20200518supp2.zip › code_submission/hcp/mfc/hcp_mfc_limit_8.dat]

Vmfc2hcp = 0.17541270747790605*x^2 - 6.08237418764368*^-17*x*y + 
     0.01566884753979982*y^2 + 3.7621815385247004*^-16*x*z - 
     9.163608999211703*^-16*y*z - 0.19108155501776233*z^2
 
Vmfc4hcp = 0. + 8.117263837371127*x^4 + 8.113293714354327*y^4 + 
     x^3*(-7.588331005226046*^-16*y - 1.4978253012887244*^-16*z) + 
     5.3017486234541167*^-17*y^3*z - 64.88420332042757*y^2*z^2 + 
     2.4069288229178198*^-17*y*z^3 + 21.632037896492648*z^4 + 
     x^2*(16.20444103430163*y^2 + 2.0296264668928643*^-16*y*z - 
       64.90802405852837*z^2) + x*(-6.560100769895105*^-16*y^3 + 
       9.783840404509192*^-16*y^2*z - 8.347489366400396*^-15*y*z^2 - 
       9.302454639925628*^-17*z^3)
 
V2mfc2hcp = 16.040800822726492*x^2 + 2.531612072753653*^-16*x*y + 
     16.009575818744548*y^2 - 5.863636399344729*^-16*x*z - 
     1.084310592702753*^-15*y*z + 15.993508315962385*z^2
 
V2mfc4hcp = 0. + 101.12823345215531*x^4 + 101.12629934584818*y^4 + 
     x^3*(-6.425320887328001*^-16*y - 2.5987004703079825*^-15*z) + 
     8.722779172142675*^-15*y^3*z - 115.57817155890281*y^2*z^2 - 
     1.700056111511583*^-14*y*z^3 + 154.24291151601687*z^4 + 
     x^2*(202.24750521774516*y^2 - 1.2649712007040126*^-14*y*z - 
       115.58371047263434*z^2) + x*(4.469874177823879*^-15*y^3 - 
       8.505489810183529*^-16*y^2*z - 1.510712738174609*^-14*y*z^2 + 
       2.351055141585137*^-15*z^3)
 
V3mfc2hcp = 33.82717161556637*x^2 - 6.157522950724081*^-16*x*y + 
     33.82287394846511*y^2 + 1.8057048369567175*^-16*x*z - 
     2.061447800655314*^-15*y*z + 33.867149189102456*z^2
 
V3mfc4hcp = 0. + 402.8226140227201*x^4 + 402.8221414897246*y^4 + 
     x^3*(-8.953682471146565*^-16*y - 3.96246247890298*^-17*z) + 
     4.272250506856079*^-14*y^3*z - 17.225158390832803*y^2*z^2 + 
     3.028279455200163*^-14*y*z^3 + 540.5164894938985*z^4 + 
     x^2*(805.6434811997468*y^2 + 8.413006517837569*^-15*y*z - 
       17.22604001981864*z^2) + x*(-3.7166619879392543*^-16*y^3 + 
       2.710559006047675*^-15*y^2*z - 2.504862772279362*^-15*y*z^2 - 
       1.5478849484714535*^-16*z^3)
 
V4mfc2hcp = 57.78609962150356*x^2 + 1.1734015180949603*^-15*x*y + 
     57.78559414449416*y^2 - 4.610540092341454*^-16*x*z + 
     5.522976688617995*^-16*y*z + 57.85796558871259*z^2
 
V4mfc4hcp = 0. + 1095.116340149842*x^4 + 1095.1162547359236*y^4 + 
     x^3*(-7.811006305589646*^-15*y - 6.502421320197995*^-15*z) - 
     1.792675098535694*^-14*y^3*z + 454.6090949383081*y^2*z^2 + 
     3.819400646990802*^-14*y*z^3 + 1385.6301962187083*z^4 + 
     x^2*(2190.2324038409924*y^2 + 2.2134735450790588*^-13*y*z + 
       454.608977474331*z^2) + x*(-1.1349199894145408*^-14*y^3 - 
       1.7759912599802155*^-14*y^2*z + 5.3809435570444336*^-14*y*z^2 - 
       1.2749127131152796*^-13*z^3)
