# Supplementary material for: Absence of diagonal force constants in cubic Coulomb crystals
Source: Proc Math Phys Eng Sci. 2020 Dec 23;476(2244):20200518. doi: 10.1098/rspa.2020.0518 (PMC7776971; doi:10.1098/rspa.2020.0518)
Supplement: Mathematica Scripts [file rspa20200518supp2.zip › code_submission/hcp/mfc/hcp_mfc_limit_4.dat]

Vmfc2hcp = 0.18200707972918675*x^2 - 1.5612511283791264*^-17*x*y + 
     0.18200707972918523*y^2 - 1.231653667943533*^-16*x*z + 
     4.163336342344337*^-17*y*z - 0.36401415945838544*z^2
 
Vmfc4hcp = 0. + 8.09433877399955*x^4 + 8.094338773999569*y^4 + 
     x^3*(5.5294310796760726*^-17*y + 2.6150956400350367*^-15*z) - 
     1.2333883914195098*^-15*y^3*z - 64.75471019199665*y^2*z^2 + 
     4.852888924045118*^-16*y*z^3 + 21.584903397332237*z^4 + 
     x^2*(16.188677547999315*y^2 - 8.909539772616881*^-15*y*z - 
       64.75471019199664*z^2) + x*(-5.015519249917944*^-16*y^3 + 
       2.789435349370706*^-15*y^2*z + 5.641320743876577*^-15*y*z^2 + 
       1.0050554138940626*^-16*z^3)
 
V2mfc2hcp = 15.213452888078567*x^2 + 1.932048271369169*^-16*x*y + 
     15.213452888078592*y^2 - 2.42861286636753*^-17*x*z - 
     1.8041124150158794*^-16*y*z + 15.011202197375667*z^2
 
V2mfc4hcp = 0. + 101.04288329850942*x^4 + 101.04288329850961*y^4 + 
     x^3*(1.620448566996835*^-15*y + 2.820009850634797*^-16*z) - 
     2.149322386735264*^-15*y^3*z - 115.66373578543548*y^2*z^2 - 
     2.495009407410542*^-14*y*z^3 + 154.11363631545007*z^4 + 
     x^2*(202.08576659702*y^2 + 3.0398860512148573*^-15*y*z - 
       115.66373578543514*z^2) + x*(6.8961763383112995*^-15*y^3 - 
       8.112000654536543*^-16*y^2*z - 6.9298408157669744*^-15*y*z^2 - 
       1.6149191359171589*^-16*z^3)
 
V3mfc2hcp = 33.55346071221422*x^2 + 2.5587171270657905*^-16*x*y + 
     33.55346071221438*y^2 - 1.2435798918408736*^-15*x*z + 
     3.8120548384590336*^-16*y*z + 33.53668571758066*z^2
 
V3mfc4hcp = 0. + 402.77484917808454*x^4 + 402.7748491780851*y^4 + 
     x^3*(8.099966010421955*^-15*y - 3.7030925201242404*^-16*z) - 
     6.755663736757178*^-16*y^3*z - 17.294612167240814*y^2*z^2 + 
     1.4384327062799684*^-14*y*z^3 + 540.4422439204077*z^4 + 
     x^2*(805.5496983561727*y^2 - 1.8446182081799378*^-14*y*z - 
       17.294612167241667*z^2) + x*(-3.7736334239715785*^-14*y^3 - 
       6.710940397142151*^-16*y^2*z + 2.2585774396566283*^-14*y*z^2 - 
       2.31829529531713*^-16*z^3)
 
V4mfc2hcp = 57.72327755022001*x^2 - 1.5681629172287215*^-16*x*y + 
     57.72327755022027*y^2 + 4.559070135301546*^-17*x*z + 
     2.6788467277771844*^-15*y*z + 57.77952886015241*z^2
 
V4mfc4hcp = 0. + 1095.0990785608635*x^4 + 1095.0990785608656*y^4 + 
     x^3*(1.8006429680639258*^-15*y - 3.122502256758253*^-16*z) - 
     4.734494046809701*^-15*y^3*z + 454.5809292766007*y^2*z^2 + 
     3.935653886122381*^-15*y*z^3 + 1385.6020048129167*z^4 + 
     x^2*(2190.198157121734*y^2 + 8.805456364058273*^-14*y*z + 
       454.5809292766007*z^2) + x*(-1.196959198423997*^-16*y^3 + 
       2.4771851236948805*^-15*y^2*z + 4.907532713538387*^-15*y*z^2 + 
       3.434752482434078*^-16*z^3)
