# Supplementary material for: Absence of diagonal force constants in cubic Coulomb crystals
Source: Proc Math Phys Eng Sci. 2020 Dec 23;476(2244):20200518. doi: 10.1098/rspa.2020.0518 (PMC7776971; doi:10.1098/rspa.2020.0518)
Supplement: Mathematica Scripts [file rspa20200518supp2.zip › code_submission/bcc/energy/bcc_energy_limit_1.dat]

s2bcc = 11.09090909090909
 
s4bcc = 11.730027548209366
s2bcc = 12.424242424242424
 
s4bcc = 13.507805325987144
