# Supplementary material for: Absence of diagonal force constants in cubic Coulomb crystals
Source: Proc Math Phys Eng Sci. 2020 Dec 23;476(2244):20200518. doi: 10.1098/rspa.2020.0518 (PMC7776971; doi:10.1098/rspa.2020.0518)
Supplement: Mathematica Scripts [file rspa20200518supp2.zip › code_submission/bcc/mfc/bcc_mfc_limit_2.dat]

Vmfc2bcc = 6.661338147750939*^-16*x^2 + 5.828670879282072*^-16*y^2 - 
     3.885780586188048*^-16*z^2
 
Vmfc4bcc = -75.74940328360641*x^4 - 75.74940328360638*y^4 - 
     2.6645352591003757*^-15*y^3*z + 227.24820985081928*y^2*z^2 - 
     2.6645352591003757*^-15*y*z^3 - 75.74940328360638*z^4 + 
     x^2*(227.24820985081925*y^2 - 4.263256414560601*^-14*y*z + 
       227.24820985081928*z^2)
 
V2mfc2bcc = 17.882201105686338*x^2 + 17.88220110568634*y^2 - 
     6.661338147750939*^-16*y*z + 17.882201105686335*z^2
 
V2mfc4bcc = -224.81022045546086*x^4 - 224.81022045546092*y^4 + 
     x^3*(-1.6653345369377348*^-15*y - 1.6653345369377348*^-15*z) - 
     1.6653345369377348*^-15*y^3*z + 1337.8689602384193*y^2*z^2 - 
     1.6653345369377348*^-15*y*z^3 - 224.81022045546086*z^4 + 
     x^2*(1337.8689602384193*y^2 + 1.0658141036401503*^-13*y*z + 
       1337.8689602384193*z^2) + x*(-1.6653345369377348*^-15*y^3 - 
       4.263256414560601*^-14*y*z^2 - 1.6653345369377348*^-15*z^3)
 
V3mfc2bcc = 53.192626775132304*x^2 + 53.192626775132304*y^2 - 
     4.440892098500626*^-16*y*z + 53.192626775132304*z^2
 
V3mfc4bcc = -403.0284521942767*x^4 - 403.0284521942766*y^4 + 
     4.2632564145606005*^-14*x*y^2*z + 4765.978549926607*y^2*z^2 - 
     403.0284521942767*z^4 + x^2*(4765.978549926607*y^2 + 
       4765.978549926607*z^2)
 
V4mfc2bcc = 110.57304981200605*x^2 + 110.57304981200606*y^2 - 
     8.881784197001252*^-16*y*z + 110.57304981200605*z^2
 
V4mfc4bcc = -489.4034282060761*x^4 - 489.40342820607634*y^4 + 
     1.7053025658242404*^-13*x*y^2*z + 13143.78206502617*y^2*z^2 - 
     489.40342820607634*z^4 + x^2*(13143.782065026167*y^2 + 
       13143.78206502617*z^2)
