# Supplementary material for: Absence of diagonal force constants in cubic Coulomb crystals
Source: Proc Math Phys Eng Sci. 2020 Dec 23;476(2244):20200518. doi: 10.1098/rspa.2020.0518 (PMC7776971; doi:10.1098/rspa.2020.0518)
Supplement: Mathematica Scripts [file rspa20200518supp2.zip › code_submission/bcc/mfc/bcc_mfc_limit_1.dat]

Vmfc2bcc = 0.
 
Vmfc4bcc = 27.24119702588902*x^4 + 27.241197025889008*y^4 - 
     81.72359107766702*y^2*z^2 + 27.241197025889008*z^4 + 
     x^2*(-81.72359107766701*y^2 - 81.72359107766702*z^2)
 
V2mfc2bcc = 7.82001836547291*x^2 + 7.82001836547291*y^2 + 7.82001836547291*z^2
 
V2mfc4bcc = 129.68683442121056*x^4 + 129.6868344212106*y^4 - 
     70.93177799441042*y^2*z^2 + 129.68683442121056*z^4 + 
     x^2*(-70.9317779944104*y^2 - 70.93177799441042*z^2)
 
V3mfc2bcc = 24.795236967165984*x^2 + 24.795236967165984*y^2 + 
     24.795236967165987*z^2
 
V3mfc4bcc = 411.77060269892047*x^4 + 411.7706026989206*y^4 + 
     480.47115076283103*y^2*z^2 + 411.7706026989206*z^4 + 
     x^2*(480.47115076283103*y^2 + 480.47115076283103*z^2)
 
V4mfc2bcc = 53.021454211536856*x^2 + 53.02145421153686*y^2 + 
     53.02145421153686*z^2
 
V4mfc4bcc = 1039.1561007147204*x^4 + 1039.1561007147204*y^4 + 
     2474.7489872031047*y^2*z^2 + 1039.1561007147204*z^4 + 
     x^2*(2474.7489872031047*y^2 + 2474.7489872031047*z^2)
Vmfc2bcc = 0.
 
Vmfc4bcc = 8.081721426114768*x^4 + 8.081721426114768*y^4 - 
     24.245164278344262*y^2*z^2 + 8.081721426114758*z^4 + 
     x^2*(-24.24516427834422*y^2 - 24.24516427834422*z^2)
 
V2mfc2bcc = 9.005203550658095*x^2 + 9.005203550658095*y^2 + 
     9.005203550658097*z^2
 
V2mfc4bcc = 60.15597022367973*x^4 + 60.15597022367972*y^4 + 
     194.54970348707104*y^2*z^2 + 60.15597022367972*z^4 + 
     x^2*(194.54970348707104*y^2 + 194.54970348707104*z^2)
 
V3mfc2bcc = 28.90083888140332*x^2 + 28.90083888140332*y^2 + 
     28.900838881403327*z^2
 
V3mfc4bcc = 247.54652612942695*x^4 + 247.54652612942695*y^4 + 
     1301.591533610298*y^2*z^2 + 247.54652612942695*z^4 + 
     x^2*(1301.591533610298*y^2 + 1301.591533610298*z^2)
 
V4mfc2bcc = 62.50293569301834*x^2 + 62.502935693018344*y^2 + 
     62.502935693018344*z^2
 
V4mfc4bcc = 727.3207097682184*x^4 + 727.3207097682184*y^4 + 
     4548.032937820389*y^2*z^2 + 727.3207097682184*z^4 + 
     x^2*(4548.032937820389*y^2 + 4548.032937820389*z^2)
