# Supplementary material for: Absence of diagonal force constants in cubic Coulomb crystals
Source: Proc Math Phys Eng Sci. 2020 Dec 23;476(2244):20200518. doi: 10.1098/rspa.2020.0518 (PMC7776971; doi:10.1098/rspa.2020.0518)
Supplement: Mathematica Scripts [file rspa20200518supp2.zip › code_submission/bcc/mfc/bcc_mfc_limit_8.dat]

Vmfc2bcc = -6.733979693307468*^-15*x^2 - 2.1033522146218786*^-16*x*y + 
     2.198762005800603*^-16*y^2 - 1.1015494072452725*^-16*x*z - 
     1.6479873021779667*^-16*y*z + 1.1663846971599057*^-14*z^2
 
Vmfc4bcc = 0. - 74.56839146180945*x^4 - 74.56839146180943*y^4 + 
     x^3*(1.345278055620014*^-15*y + 1.249000902703301*^-16*z) - 
     2.6713657327870344*^-15*y^3*z + 223.70517438542853*y^2*z^2 - 
     2.817407765420832*^-15*y*z^3 - 74.56839146180944*z^4 + 
     x^2*(223.70517438542845*y^2 - 4.219801591487382*^-14*y*z + 
       223.70517438542845*z^2) + x*(1.3459285769235052*^-15*y^3 - 
       4.969982758673552*^-15*y^2*z + 1.0603497246908233*^-14*y*z^2 + 
       1.3108004265349749*^-16*z^3)
 
V2mfc2bcc = 24.716812561229116*x^2 + 5.17435486818707*^-16*x*y + 
     24.716812561229123*y^2 + 5.819997261902188*^-16*x*z - 
     1.474514954580286*^-17*y*z + 24.7168125612292*z^2
 
V2mfc4bcc = 0. - 215.0464037127349*x^4 - 215.04640371273484*y^4 + 
     x^3*(-3.220080452281948*^-17*y + 2.019543386688749*^-15*z) - 
     1.7534801735608063*^-15*y^3*z + 1341.8304094338177*y^2*z^2 - 
     4.3298697960381105*^-15*y*z^3 - 215.04640371273484*z^4 + 
     x^2*(1341.8304094338173*y^2 + 1.4073117671209445*^-13*y*z + 
       1341.8304094338175*z^2) + x*(6.690611606408048*^-16*y^3 + 
       1.2464963956848596*^-14*y^2*z - 1.6920059103808782*^-14*y*z^2 + 
       2.0175105076153388*^-15*z^3)
 
V3mfc2bcc = 60.19159972862768*x^2 - 2.2129921593144752*^-16*x*y + 
     60.19159972862771*y^2 - 2.2445695475881156*^-16*x*z + 
     1.0570971181733668*^-17*y*z + 60.19159972862748*z^2
 
V3mfc4bcc = 0. - 383.11489919216615*x^4 - 383.1148991921665*y^4 + 
     x^3*(3.831651792726709*^-15*y - 3.2844769791299036*^-15*z) + 
     5.187500819528457*^-15*y^3*z + 4779.897135040518*y^2*z^2 + 
     3.867023888604049*^-15*y*z^3 - 383.1148991921662*z^4 + 
     x^2*(4779.897135040516*y^2 - 5.6408979050293073*^-14*y*z + 
       4779.897135040518*z^2) + x*(2.3205721198793494*^-15*y^3 + 
       1.2422110865981106*^-15*y^2*z - 7.692902304762272*^-15*y*z^2 - 
       1.5694842886264382*^-15*z^3)
 
V4mfc2bcc = 116.11519971593512*x^2 - 5.594754260568324*^-16*x*y + 
     116.1151997159351*y^2 + 3.0161149185831126*^-16*x*z - 
     1.5899824859499923*^-16*y*z + 116.11519971593499*z^2
 
V4mfc4bcc = 0. - 461.2722042322043*x^4 - 461.2722042322041*y^4 + 
     x^3*(2.5599924198711765*^-14*y - 3.721205472668326*^-15*z) - 
     1.075636975322869*^-15*y^3*z + 13165.67163896489*y^2*z^2 + 
     1.9043116692915585*^-14*y*z^3 - 461.272204232205*z^4 + 
     x^2*(13165.67163896489*y^2 + 2.0542291825909054*^-13*y*z + 
       13165.67163896489*z^2) + x*(1.5945740821504684*^-14*y^3 - 
       7.117028320846597*^-15*y^2*z - 1.216685850376556*^-13*y*z^2 - 
       5.057437216411664*^-15*z^3)
