# Supplementary material for: Absence of diagonal force constants in cubic Coulomb crystals
Source: Proc Math Phys Eng Sci. 2020 Dec 23;476(2244):20200518. doi: 10.1098/rspa.2020.0518 (PMC7776971; doi:10.1098/rspa.2020.0518)
Supplement: Mathematica Scripts [file rspa20200518supp2.zip › code_submission/bcc/mfc/bcc_mfc_limit_4.dat]

Vmfc2bcc = 1.4710455076283324*^-15*x^2 + 5.551115123125783*^-17*x*y + 
     1.339206523454095*^-15*y^2 - 1.1796119636642288*^-16*x*z - 
     4.85722573273506*^-17*y*z - 1.0168949016176043*^-14*z^2
 
Vmfc4bcc = 0. - 74.66849299712342*x^4 - 74.6684929971234*y^4 + 
     x^3*(-4.163336342344337*^-16*y + 4.163336342344337*^-16*z) - 
     3.892719480091955*^-15*y^3*z + 224.0054789913704*y^2*z^2 - 
     2.237793284010081*^-15*y*z^3 - 74.6684929971234*z^4 + 
     x^2*(224.00547899137035*y^2 - 4.804490139065365*^-14*y*z + 
       224.0054789913704*z^2) + x*(-1.6237011735142914*^-15*y^3 - 
       4.246603069191224*^-15*y^2*z - 3.83026943495679*^-15*y*z^2 - 
       4.787836793695988*^-16*z^3)
 
V2mfc2bcc = 22.52105462682315*x^2 + 1.0928757898653885*^-16*x*y + 
     22.521054626823158*y^2 + 4.163336342344337*^-17*x*z + 
     1.0408340855860843*^-16*y*z + 22.521054626823165*z^2
 
V2mfc4bcc = 0. - 215.7679996037314*x^4 - 215.76799960373143*y^4 + 
     x^3*(-3.7470027081099033*^-16*y - 6.328271240363392*^-15*z) - 
     9.992007221626409*^-16*y^3*z + 1340.900390411617*y^2*z^2 + 
     1.582067810090848*^-15*y*z^3 - 215.76799960373143*z^4 + 
     x^2*(1340.900390411617*y^2 + 9.708900350346994*^-14*y*z + 
       1340.9003904116169*z^2) + x*(2.3314683517128287*^-15*y^3 + 
       4.347563975493074*^-14*y^2*z - 2.1285057050235423*^-14*y*z^2 - 
       7.618905506490137*^-15*z^3)
 
V3mfc2bcc = 58.91697657478673*x^2 - 4.423544863740858*^-17*x*y + 
     58.916976574786744*y^2 - 6.245004513516506*^-17*x*z - 
     4.510281037539698*^-16*y*z + 58.91697657478677*z^2
 
V3mfc4bcc = 0. - 383.83545723220794*x^4 - 383.8354572322078*y^4 + 
     x^3*(5.828670879282072*^-16*y + 7.357395942486633*^-16*z) + 
     4.746203430272544*^-15*y^3*z + 4778.795598922752*y^2*z^2 - 
     3.642919299551295*^-16*y*z^3 - 383.8354572322077*z^4 + 
     x^2*(4778.795598922752*y^2 + 1.7898182935738305*^-13*y*z + 
       4778.795598922752*z^2) + x*(-4.475586568020162*^-16*y^3 - 
       2.1285057050235423*^-14*y^2*z - 3.7012060083441156*^-14*y*z^2 + 
       6.375108774214766*^-16*z^3)
 
V4mfc2bcc = 115.59939860007056*x^2 - 1.384309333829492*^-15*x*y + 
     115.59939860007057*y^2 + 4.579669976578771*^-16*x*z + 
     2.1094237467877974*^-15*y*z + 115.59939860007047*z^2
 
V4mfc4bcc = 0. - 461.7370533069287*x^4 - 461.7370533069287*y^4 + 
     x^3*(3.1891806903661113*^-16*y - 8.326672684688674*^-17*z) - 
     2.8206603719382883*^-15*y^3*z + 13164.923198216253*y^2*z^2 + 
     6.140921104957897*^-16*y*z^3 - 461.73705330692883*z^4 + 
     x^2*(13164.923198216256*y^2 - 2.0816681711721685*^-17*y*z + 
       13164.923198216253*z^2) + x*(6.401129626354418*^-16*y^3 + 
       6.245004513516506*^-17*y^2*z + 3.174543961037557*^-16*y*z^2 - 
       6.245004513516506*^-17*z^3)
